# Supplementary material for: Structural variants are enriched in deleterious visible phenotypes in Drosophila
Source: Genome Res. 2026 Jul;36(7):1369–85. doi: 10.1101/gr.281434.125 (PMC13322080; doi:10.1101/gr.281434.125)
Supplement: Supplement 2 [file Supplemental_Code.zip]

Archive with 23 entries (19 files):
- visible_phenotype-main/
- visible_phenotype-main/LICENSE
- visible_phenotype-main/README.md
- visible_phenotype-main/enrichment_analysis/
- visible_phenotype-main/enrichment_analysis/bio450_indels_mcsims.R
- visible_phenotype-main/enrichment_analysis/bio450_nsSNP_mssims.R
- visible_phenotype-main/enrichment_analysis/biol450_INDELS_100Ksims.txt
- visible_phenotype-main/enrichment_analysis/biol450_nsSNPs_100Ksims.txt
- visible_phenotype-main/enrichment_analysis/dmel_proteincoding_euchrom_genes_biol450LSVcount.txt
- visible_phenotype-main/enrichment_analysis/dmel_proteincoding_euchrom_genes_dsprLSVcount.txt
- visible_phenotype-main/enrichment_analysis/dspr_INDELS_100Ksims.txt
- visible_phenotype-main/enrichment_analysis/dspr_nsSNPs_100Ksims.txt
- visible_phenotype-main/enrichment_analysis/marker_mut_genes_SV.txt
- visible_phenotype-main/enrichment_analysis/sv_enrichment_montecarlo.R
- visible_phenotype-main/genome_assembly/
- visible_phenotype-main/genome_assembly/genome_assembly.sh
- visible_phenotype-main/genome_assembly/quality_assessment.sh
- visible_phenotype-main/variant_discovery/
- visible_phenotype-main/variant_discovery/merged_vcf_strain_filter.py
- visible_phenotype-main/variant_discovery/mg_cactus_pangenome.sh
- visible_phenotype-main/variant_discovery/read_mapping_methods.sh
- visible_phenotype-main/variant_discovery/vg_giraffe_genotyping.sh
- visible_phenotype-main/variant_discovery/whole_genome_aln.sh
