# Supplementary material for: Structural variants are enriched in deleterious visible phenotypes in Drosophila
Source: Genome Res. 2026 Jul;36(7):1369–85. doi: 10.1101/gr.281434.125 (PMC13322080; doi:10.1101/gr.281434.125)
Supplement: Supplement 2 [file Supplemental_Code.zip › visible_phenotype-main/README.md]

# biol450-2024
This repository contains scripts and intermediate data objects for the visible phenotypes manuscript.


Please go to the relevant subdirectory for commands to reproduce analysis reported in paper:

genome_assembly: Scripts and commands for assembly of Oxford Nanopore reads and quality assessment of genomes


variant_discovery: Scripts and commands for the three variant discovery approaches used: read mapping, whole genome alignment, and pangenome methods. 


enrichment_analysis: R script and data files needed to reproduce enrichment analysis of SVs in marker genes.
