# Supplementary material for: Structural variants are enriched in deleterious visible phenotypes in Drosophila
Source: Genome Res. 2026 Jul;36(7):1369–85. doi: 10.1101/gr.281434.125 (PMC13322080; doi:10.1101/gr.281434.125)
Supplement: Supplement 2 [file Supplemental_Code.zip › visible_phenotype-main/enrichment_analysis/biol450_INDELS_100Ksims.txt]

23
31
27
28
25
28
30
21
26
25
27
26
25
23
29
26
26
30
23
27
30
28
32
22
23
23
28
26
29
23
22
24
25
24
19
25
27
26
23
26
22
22
23
24
32
25
25
27
26
26
25
22
20
28
24
29
27
29
22
20
23
27
20
27
23
29
19
26
22
27
22
32
24
30
31
29
24
29
28
31
22
29
27
22
22
21
24
25
25
24
31
24
25
30
31
25
24
23
25
24
25
26
22
26
25
27
29
27
26
21
22
28
28
27
28
17
26
25
22
24
27
25
31
28
24
27
25
22
30
23
30
27
27
25
29
20
28
19
22
30
22
24
22
26
28
31
28
22
28
30
23
22
30
28
29
26
25
22
30
24
30
22
23
31
28
20
29
27
22
22
25
25
28
31
23
27
27
29
23
23
27
25
26
28
30
19
25
22
22
24
30
27
25
27
25
24
27
25
25
26
31
22
24
25
28
26
24
19
27
25
23
22
22
26
29
26
28
27
29
30
22
22
22
26
29
28
28
22
28
26
25
22
25
24
24
24
27
28
29
30
24
23
19
30
21
27
23
26
20
27
23
26
31
18
27
27
22
27
25
21
25
26
26
18
25
27
19
25
34
22
28
28
25
22
26
26
24
19
25
24
26
27
30
29
25
19
23
24
24
24
31
28
20
26
27
27
20
29
30
34
21
23
24
25
24
28
26
23
23
32
26
27
25
20
29
26
21
24
24
24
26
26
29
27
23
21
25
25
24
22
29
26
23
19
24
24
24
30
27
24
22
30
25
27
28
29
28
27
25
28
25
29
24
25
27
31
31
25
30
24
30
20
22
23
23
26
23
29
27
28
29
28
28
31
29
25
24
31
24
23
19
29
30
26
24
27
23
21
27
30
26
23
31
20
26
25
25
27
28
30
29
27
27
27
24
28
25
23
25
26
27
27
23
25
29
28
23
27
29
23
31
25
25
27
23
31
27
22
27
29
27
28
26
23
25
25
24
32
26
28
23
30
25
25
24
20
26
27
21
23
28
28
24
27
29
29
22
25
21
22
25
27
29
29
24
23
27
25
31
30
25
26
26
32
29
20
24
28
25
22
29
26
29
22
30
30
25
26
27
25
24
22
26
25
29
24
28
21
27
25
30
26
25
26
24
24
26
21
27
19
25
21
24
23
25
20
28
30
22
23
30
30
23
29
30
26
28
24
25
26
25
30
19
21
23
29
23
28
24
21
26
24
24
23
21
27
21
31
25
24
28
22
25
25
26
21
27
25
22
30
29
28
27
28
27
26
25
29
30
25
23
21
25
26
24
20
33
25
22
28
30
22
25
30
26
27
26
24
20
31
27
23
28
32
31
22
25
23
29
27
27
22
23
30
25
25
24
26
22
27
26
25
26
25
29
21
27
24
26
23
23
21
27
26
24
24
30
24
26
23
27
25
26
23
21
23
32
30
24
25
22
29
28
29
30
23
26
26
25
34
23
31
27
27
23
30
20
28
24
21
24
25
25
22
24
24
21
22
26
28
18
30
29
25
33
32
20
25
22
25
30
25
28
28
25
21
23
22
22
25
28
30
27
25
22
22
26
24
28
29
24
29
25
26
25
24
28
31
25
26
18
22
27
19
23
23
20
23
26
28
27
22
30
24
25
30
24
25
21
26
29
25
29
28
28
28
28
21
23
29
32
29
22
29
28
27
16
28
31
22
25
26
26
27
29
30
23
28
23
32
29
23
29
29
21
27
26
29
24
24
29
28
24
26
20
21
30
32
24
26
24
29
21
22
25
29
28
21
26
23
25
21
26
22
22
29
28
22
26
31
27
25
26
29
27
23
21
22
23
24
24
24
28
25
21
27
27
26
22
26
24
23
22
26
26
30
27
27
22
31
24
22
30
27
25
26
24
25
30
26
25
25
31
28
25
28
28
24
28
20
25
24
24
24
30
25
22
25
24
25
23
27
24
23
23
25
23
20
27
26
22
22
30
26
32
20
29
31
29
21
31
21
28
23
25
25
21
19
25
29
31
26
24
19
25
29
25
25
28
31
23
27
24
27
24
32
27
24
26
25
32
28
23
27
23
23
28
24
28
22
22
32
27
25
26
25
22
22
24
25
31
27
22
30
29
20
24
25
29
34
23
25
19
19
23
26
24
28
30
20
26
23
24
28
26
26
29
33
23
26
24
20
28
28
22
27
23
28
22
27
24
29
28
32
22
23
24
33
27
23
28
31
21
32
27
25
27
29
28
23
21
27
30
26
28
21
25
26
28
22
29
24
28
22
24
24
18
27
25
27
29
26
30
24
25
28
26
28
25
28
33
25
37
27
22
28
26
29
26
28
23
29
33
20
23
28
23
24
17
29
23
25
28
26
28
28
23
27
24
24
28
29
27
26
24
23
24
30
25
26
32
26
30
25
24
25
27
27
24
31
28
22
25
24
27
29
24
24
26
27
30
25
29
23
17
26
28
26
27
26
29
30
31
27
24
24
23
27
24
25
27
27
26
29
30
20
23
32
30
27
26
25
27
21
29
28
21
20
21
21
23
28
29
31
23
23
26
28
27
20
22
28
29
22
22
29
25
27
22
30
19
17
23
25
25
26
28
29
28
25
21
27
25
22
23
28
25
27
25
25
22
22
27
28
23
31
29
24
21
24
26
23
30
29
23
24
24
32
25
23
29
29
26
22
35
29
27
23
29
26
23
27
18
27
26
26
27
30
23
27
26
27
27
22
20
21
26
27
22
25
30
31
30
27
25
27
24
28
25
25
27
27
25
19
23
20
22
23
30
23
30
26
25
21
28
25
29
30
21
31
27
24
29
24
22
27
29
27
25
24
20
27
28
18
31
23
26
25
28
27
26
28
27
24
26
29
25
25
26
25
28
28
28
18
25
28
27
28
28
26
24
27
24
31
26
27
25
25
29
23
20
25
26
28
26
24
24
28
28
30
25
28
30
23
25
30
28
29
27
26
26
23
22
23
22
20
22
26
29
27
28
25
31
20
30
26
26
21
26
23
29
27
28
22
22
28
31
31
24
25
27
28
18
25
21
23
24
29
28
29
29
28
27
28
25
27
24
25
25
25
29
25
26
27
27
25
28
28
27
25
28
32
25
29
26
26
29
22
29
25
19
28
25
28
32
21
24
24
24
24
22
32
26
23
22
25
23
24
24
33
26
29
25
27
22
24
28
19
22
24
25
24
25
26
33
23
25
24
25
24
24
29
23
27
30
23
26
26
23
28
24
23
28
28
27
29
27
30
27
18
23
26
26
23
21
24
21
31
25
20
27
25
29
26
21
21
27
26
24
28
28
29
22
23
23
22
24
24
30
27
28
25
24
29
28
28
28
28
30
23
25
27
19
21
25
34
29
30
30
23
24
25
28
23
24
21
27
23
25
27
25
23
23
28
30
24
28
28
16
24
25
28
19
28
29
26
21
25
23
31
23
23
30
19
22
28
27
25
28
24
25
30
26
21
24
27
30
22
27
28
29
26
25
26
25
23
21
28
26
26
26
22
22
20
24
26
22
23
27
29
21
27
25
26
27
28
29
32
29
28
25
26
26
31
19
23
28
28
30
26
25
31
21
24
27
29
24
30
27
29
31
32
26
34
30
29
28
28
28
28
27
30
29
24
21
26
31
25
23
28
22
27
25
20
26
24
28
27
25
21
24
29
23
22
22
29
23
30
27
28
24
29
19
25
31
21
28
22
32
23
23
26
21
27
23
29
28
27
27
27
29
27
25
30
24
28
30
18
26
34
22
29
27
27
24
32
26
22
28
25
19
23
23
27
28
23
22
25
22
24
30
28
30
21
17
22
25
24
23
25
25
32
22
27
28
31
27
25
22
26
27
27
25
28
22
23
21
29
27
25
27
15
23
28
23
26
29
27
24
29
31
27
27
29
29
26
26
26
23
24
26
26
28
26
24
31
26
29
27
30
32
22
27
28
24
23
29
32
24
22
26
23
27
23
29
25
24
23
21
24
21
28
27
25
23
27
24
27
29
22
20
28
24
25
23
33
24
26
25
23
25
27
25
23
23
25
31
27
30
25
27
27
20
24
29
21
25
25
29
24
23
26
27
26
31
21
25
21
26
23
26
24
27
26
29
26
31
24
23
31
27
28
27
28
26
24
31
24
23
27
22
26
17
28
23
22
30
26
27
26
22
27
27
30
24
24
23
27
24
31
24
24
26
25
25
21
21
29
25
24
30
25
29
28
23
29
28
22
26
24
28
28
30
26
25
23
20
30
26
21
21
27
32
24
23
30
27
29
26
24
22
26
32
26
27
26
27
26
22
25
26
32
27
23
24
24
34
24
30
23
27
24
22
23
26
27
25
28
25
25
25
24
25
20
24
30
30
28
20
29
19
25
31
25
19
25
27
27
28
26
28
25
26
26
27
26
26
25
24
24
26
27
26
32
29
21
26
24
22
24
23
23
22
17
25
26
25
21
30
27
23
27
23
24
25
28
31
29
27
31
27
27
26
26
23
27
26
18
23
20
27
30
30
23
25
22
21
28
28
22
22
24
26
30
21
23
30
28
25
26
28
29
30
26
26
25
25
31
21
27
27
29
24
27
30
23
24
23
23
22
27
23
27
23
28
24
21
26
26
25
25
26
22
22
25
28
26
26
28
22
29
25
28
24
24
24
29
28
29
25
29
28
23
29
23
25
25
25
28
22
28
25
27
27
24
22
21
25
27
32
29
25
26
23
27
29
22
25
25
25
27
25
25
29
26
26
25
30
24
27
25
23
24
29
22
20
23
23
25
31
27
24
25
23
23
21
25
32
28
29
24
29
25
27
25
27
24
29
28
22
27
29
22
23
22
20
27
29
23
24
31
26
16
28
28
24
25
25
25
25
21
21
19
31
29
26
27
25
25
28
27
26
27
22
22
25
31
23
25
29
26
28
24
30
22
27
29
25
26
26
21
24
22
24
25
30
28
27
29
23
26
34
26
25
28
23
26
31
24
27
25
25
26
30
32
25
22
27
25
29
24
22
24
24
31
28
25
29
24
19
24
33
24
28
30
26
24
26
34
28
29
23
23
27
23
23
27
26
25
28
24
26
26
24
25
28
19
25
28
24
27
23
21
22
27
25
29
26
26
26
27
27
24
27
22
31
29
22
24
25
22
26
24
23
21
27
33
26
26
27
23
29
25
27
22
26
25
25
24
26
23
20
26
31
29
24
21
26
29
28
33
21
27
25
24
23
28
28
27
26
27
26
27
26
22
20
24
25
30
28
24
24
25
30
26
26
23
23
28
22
29
25
29
24
22
21
28
29
23
23
25
23
25
24
28
28
23
26
26
27
28
31
32
23
27
24
21
20
21
23
24
28
27
28
26
29
23
25
24
24
25
26
25
25
22
26
23
24
25
32
23
27
32
32
28
27
27
27
28
28
24
25
29
28
26
26
26
26
26
28
29
29
23
29
22
28
25
30
27
26
29
24
27
28
23
28
18
19
23
26
27
23
27
20
26
30
23
18
30
24
30
23
30
22
26
31
24
26
28
23
26
21
21
27
31
27
24
25
28
25
31
24
27
27
25
29
20
29
33
22
21
27
31
27
28
25
25
24
23
26
31
28
21
27
26
25
18
25
29
23
25
26
23
23
18
23
26
23
26
31
24
27
24
24
28
24
29
26
20
23
26
22
28
28
20
28
21
27
22
25
24
29
25
29
29
30
29
22
25
26
25
26
23
31
26
19
26
27
29
28
22
18
30
28
24
26
29
26
23
27
24
24
26
19
19
23
29
21
24
25
26
23
24
19
27
21
27
21
25
25
29
26
18
27
30
26
26
24
24
31
26
25
27
23
27
22
29
25
25
30
19
24
28
24
28
24
28
33
28
32
22
32
22
29
25
28
30
23
24
22
28
25
22
24
22
23
24
24
22
25
25
25
28
27
27
32
24
26
19
27
23
28
31
27
20
24
24
27
26
28
24
26
18
26
28
29
25
30
22
20
15
26
29
26
30
26
26
23
27
24
25
26
23
22
25
26
29
25
26
22
28
25
35
25
27
26
29
22
26
24
32
20
21
29
27
28
32
26
28
27
28
26
30
24
25
23
27
25
21
25
24
29
24
24
27
22
28
28
22
24
27
28
24
27
30
27
28
25
21
22
24
27
22
24
24
24
30
26
24
25
22
24
27
29
21
28
27
20
25
29
22
27
30
23
19
29
25
21
20
21
34
21
29
31
24
22
27
23
26
22
28
24
16
29
23
28
22
34
22
25
20
21
27
29
22
28
24
26
19
27
26
26
27
25
29
24
25
28
24
21
22
19
22
24
23
26
28
27
25
28
26
22
30
27
31
27
25
23
25
29
23
25
19
28
24
28
26
24
24
29
31
22
23
30
25
24
25
16
22
27
22
25
28
27
21
27
29
32
29
29
28
27
23
24
21
21
30
20
24
29
31
24
33
24
32
15
29
27
28
23
28
26
26
28
29
29
29
27
29
32
17
29
29
25
22
27
22
24
21
25
25
24
27
21
21
26
24
28
26
33
28
24
26
23
23
26
24
26
25
24
18
17
26
24
30
23
26
27
28
24
23
25
32
24
27
28
30
30
22
24
26
23
21
19
26
24
25
18
16
29
28
21
28
23
27
25
24
26
21
27
28
31
29
26
26
18
29
26
28
26
27
27
28
24
26
27
25
30
26
26
24
25
27
28
29
23
30
28
21
25
25
25
20
28
24
26
29
27
25
21
27
27
32
23
25
26
30
22
21
29
25
22
22
28
28
25
26
24
20
30
28
29
28
27
19
22
28
25
21
23
23
24
22
27
25
26
22
25
32
26
29
27
26
27
26
27
28
26
28
28
29
19
27
28
28
26
22
30
26
23
26
29
26
28
32
28
25
23
24
25
17
26
29
21
21
26
28
25
24
20
28
26
24
26
27
27
27
28
25
29
29
21
20
23
29
25
26
23
27
26
27
23
27
24
26
28
24
29
24
28
29
26
26
26
24
29
21
25
20
24
28
22
23
25
18
28
25
23
30
26
21
25
19
27
21
25
24
28
25
31
26
34
27
28
23
21
23
18
25
24
25
28
22
25
26
32
28
25
20
31
28
27
25
25
26
24
25
29
26
23
24
22
23
22
23
22
22
20
27
22
24
30
19
30
21
21
26
23
26
26
19
28
24
25
28
23
27
32
30
26
26
28
24
28
27
28
22
28
26
29
25
24
22
28
25
25
27
28
25
26
29
30
24
24
23
31
21
24
29
26
23
20
19
25
28
24
22
25
22
26
26
22
25
24
25
23
25
24
29
25
24
22
27
23
29
28
32
26
26
26
23
24
20
26
23
21
29
31
25
25
26
26
26
26
25
24
28
25
30
22
22
24
14
28
23
24
24
25
17
26
29
29
28
27
25
23
27
27
25
22
24
28
27
29
33
25
26
28
18
26
24
22
27
21
26
24
27
23
24
27
28
26
33
20
21
22
21
22
30
23
25
26
23
27
25
29
23
28
25
28
28
25
27
29
29
29
26
32
27
31
30
29
21
28
23
29
25
26
27
22
28
25
30
22
24
23
24
25
33
22
26
25
23
27
21
24
26
27
26
22
24
25
27
28
26
29
26
29
23
27
24
25
25
23
25
22
27
21
23
23
25
25
28
21
25
22
22
28
29
28
32
22
25
27
18
28
26
27
25
25
27
32
21
18
22
16
27
24
26
27
27
27
25
33
26
21
25
24
31
26
26
27
21
29
23
28
29
29
27
22
29
28
23
28
31
27
25
27
26
24
19
23
25
30
32
29
32
27
23
27
26
25
28
27
29
17
26
28
26
25
22
22
25
24
23
23
28
25
25
25
25
27
24
23
27
21
23
24
26
22
26
24
22
31
26
27
30
25
26
26
26
25
28
24
31
25
29
29
22
19
24
26
26
21
24
26
25
21
24
22
25
30
25
31
27
20
25
22
30
27
24
20
26
30
35
25
26
26
23
22
27
25
30
28
25
21
32
20
28
24
27
20
22
24
30
31
24
26
28
20
27
24
24
24
24
23
24
24
29
28
24
24
28
34
23
23
25
25
27
29
26
29
20
23
22
28
26
28
19
21
22
28
27
26
25
30
26
20
25
24
29
26
22
30
25
29
32
27
25
27
33
25
26
27
24
23
22
24
20
24
28
29
23
32
23
31
18
24
24
29
21
31
30
27
26
24
22
27
25
25
22
27
22
25
23
24
29
30
24
24
24
27
24
28
27
28
27
25
26
28
33
26
28
27
28
28
28
31
29
23
26
26
29
28
24
27
26
28
27
24
27
21
24
26
24
22
22
28
27
32
22
26
26
33
21
24
21
28
26
28
30
26
27
34
23
23
23
26
27
31
25
30
29
26
19
26
25
24
21
26
30
23
27
32
30
22
24
28
24
22
22
28
27
31
25
26
23
30
26
19
24
26
27
28
28
25
23
19
31
23
26
26
25
26
30
25
28
24
23
24
26
30
29
26
27
25
32
23
25
30
27
30
27
19
24
25
24
22
30
32
26
27
18
28
27
21
30
23
31
23
24
21
24
30
28
29
25
23
22
28
18
27
28
20
32
19
26
28
26
22
20
27
28
24
20
24
23
28
30
28
19
20
24
24
21
22
25
26
26
28
28
28
24
27
26
25
25
27
25
25
29
25
27
27
19
32
28
22
23
25
26
30
30
26
26
29
23
30
23
23
23
30
24
29
22
29
22
26
29
25
26
23
27
27
25
32
25
30
23
28
23
23
25
24
30
25
25
28
25
26
21
28
24
24
24
20
30
25
26
26
24
30
26
25
23
23
29
21
29
26
32
26
26
24
29
24
30
24
26
30
24
26
28
27
27
25
25
27
28
28
26
24
28
27
25
20
28
23
26
19
29
24
30
25
25
31
27
30
25
28
24
21
28
19
22
19
22
29
26
27
21
23
27
29
28
23
21
29
31
22
22
24
28
24
26
30
24
23
31
25
20
24
27
29
27
24
24
28
23
30
27
25
28
27
23
19
21
25
30
22
22
28
21
26
28
27
27
30
22
26
27
21
21
24
28
26
28
27
25
31
31
22
19
27
29
26
23
23
25
26
23
25
29
27
25
25
26
22
25
32
24
29
26
25
22
20
26
29
30
21
27
26
30
32
29
29
25
28
23
24
27
23
22
30
22
31
26
31
25
23
20
27
24
26
26
26
25
24
20
24
23
29
24
25
30
23
29
25
30
23
23
29
24
25
24
25
25
25
31
25
20
21
24
29
20
22
25
24
21
25
29
17
23
25
28
24
28
25
25
31
27
21
21
24
20
22
25
23
24
22
25
22
25
25
26
27
27
28
21
20
29
22
26
25
25
24
23
21
22
22
28
35
25
22
27
28
28
27
27
29
30
16
31
24
26
21
27
27
31
27
24
29
24
27
28
22
25
26
23
24
29
21
27
22
25
23
26
24
16
30
18
25
23
29
25
23
30
27
27
21
23
24
28
27
32
26
29
25
26
31
20
25
24
21
23
28
23
20
23
22
26
30
21
25
29
25
29
25
25
24
27
26
17
29
20
29
26
28
28
30
28
23
23
28
22
24
24
24
28
25
24
23
26
25
22
27
28
25
27
27
23
27
26
23
26
23
23
31
29
20
28
23
24
33
28
27
28
30
27
23
25
23
25
21
27
22
27
24
29
27
19
26
29
30
24
26
29
24
28
23
24
27
24
25
21
18
25
25
30
20
23
21
33
26
28
26
26
21
27
29
29
26
26
29
31
25
30
24
23
27
24
26
25
24
27
31
23
29
28
19
31
19
24
24
28
31
24
26
30
21
23
28
22
33
27
27
20
24
26
26
24
26
25
23
26
22
28
29
21
24
28
24
20
23
26
32
30
22
23
20
20
29
23
17
25
25
20
31
32
26
28
28
26
23
28
23
29
25
22
22
28
23
22
31
19
23
26
23
25
27
21
32
25
26
27
27
24
27
24
28
24
19
22
22
22
27
21
29
22
23
22
29
26
28
25
25
19
28
29
24
24
25
24
27
26
30
24
23
26
24
25
24
28
29
22
25
27
27
28
24
29
26
30
29
27
19
25
24
22
22
24
26
23
26
23
25
29
27
20
21
27
22
23
29
24
19
28
24
22
20
24
27
24
28
21
23
24
31
28
27
22
30
23
29
29
25
30
26
25
27
30
29
24
23
31
28
27
27
23
31
29
33
29
33
20
23
24
31
31
27
22
22
27
22
18
22
25
28
25
29
22
17
25
22
28
27
20
31
25
27
21
22
30
26
25
25
25
22
27
23
22
29
27
26
29
26
21
24
29
27
23
23
27
28
24
27
27
33
26
27
25
30
26
27
24
29
29
25
26
25
29
23
26
24
33
27
26
23
20
30
24
20
27
28
28
21
21
21
24
22
24
24
27
31
21
25
29
34
29
23
32
27
21
19
24
28
26
22
24
22
26
28
25
31
26
29
26
26
25
27
26
28
27
24
28
27
25
25
27
27
28
20
31
25
28
28
27
20
30
26
28
30
26
27
27
29
28
31
21
29
20
27
28
25
24
24
28
30
25
24
23
29
23
28
22
27
27
25
25
20
26
25
28
26
25
26
28
26
21
28
28
25
26
24
29
24
22
27
26
27
21
30
24
25
27
22
25
28
26
24
29
23
23
26
24
20
20
22
24
29
20
29
25
27
24
25
28
20
23
27
27
22
24
29
28
24
29
22
21
24
26
27
25
26
29
25
27
28
31
31
27
22
30
23
30
20
26
24
22
30
21
21
29
20
28
31
30
22
27
20
24
25
30
26
25
26
25
26
27
22
22
29
25
27
28
22
28
23
21
23
24
18
26
25
25
26
32
26
25
24
22
30
24
25
29
26
28
32
27
29
26
20
23
26
20
27
30
30
23
27
28
29
28
24
27
29
26
26
30
29
27
30
34
21
19
23
24
27
27
28
27
31
23
25
24
19
26
21
27
29
27
24
23
27
24
25
27
23
25
17
30
27
29
26
24
25
29
25
25
25
28
30
29
27
22
17
23
25
28
23
26
20
23
23
27
21
22
20
29
26
24
23
25
23
25
28
23
30
23
23
22
27
23
26
28
24
31
29
25
20
28
25
26
24
21
27
21
24
27
28
30
30
25
25
25
26
26
22
27
27
16
27
23
25
26
29
30
24
24
23
27
25
25
25
23
27
26
28
30
23
30
27
32
34
27
23
23
23
24
20
33
25
23
25
24
30
27
26
30
27
25
25
25
23
23
19
22
27
21
19
28
27
27
26
20
29
31
32
24
21
30
24
31
26
22
28
23
25
27
27
21
30
30
30
25
24
25
27
23
24
21
26
24
27
29
24
31
26
28
27
24
26
21
30
31
22
28
31
25
20
23
29
27
27
32
25
28
29
28
26
21
27
24
23
26
27
32
31
31
17
24
23
29
27
28
27
28
28
29
22
21
25
33
27
29
28
29
24
29
23
28
30
21
23
23
28
20
23
26
30
26
23
29
29
22
28
22
30
26
25
26
28
28
26
30
26
30
23
27
25
19
24
27
25
26
25
30
27
24
18
28
30
28
28
21
21
29
30
22
28
26
26
24
22
22
25
27
25
25
33
24
25
29
29
24
18
31
23
29
27
20
28
27
26
24
23
25
31
27
28
29
25
25
24
27
24
22
24
20
22
30
25
22
27
26
30
26
30
23
20
20
26
24
25
26
25
23
26
23
30
24
28
30
23
20
28
31
28
23
30
30
22
30
24
27
23
26
25
23
22
28
31
32
30
28
22
24
33
30
26
26
27
25
29
28
31
26
23
25
28
26
32
26
19
28
25
23
27
28
25
26
29
26
31
22
28
26
24
31
25
24
24
21
32
22
25
30
31
28
29
24
29
23
25
26
28
30
20
21
29
25
23
20
26
30
30
18
32
27
30
21
22
19
29
28
30
29
25
28
26
29
27
23
25
23
29
24
24
26
33
26
27
29
32
23
29
28
28
30
21
23
27
31
30
28
29
28
25
26
25
25
23
25
22
24
26
30
26
24
24
32
25
27
24
24
31
27
21
26
28
25
23
25
28
26
25
30
23
28
27
22
26
29
18
23
22
20
25
30
27
27
20
25
22
29
33
20
28
24
31
20
29
26
20
22
23
20
25
28
25
25
22
24
22
24
27
27
31
24
25
25
26
21
20
26
34
24
29
29
24
25
25
28
32
25
21
27
27
34
25
25
18
26
27
28
27
28
26
25
28
23
22
31
22
28
25
27
26
26
24
27
28
26
23
26
22
25
24
25
28
23
30
30
22
31
29
30
32
31
25
23
24
26
26
21
22
27
21
30
25
27
31
22
29
23
34
27
22
22
26
22
33
27
30
36
35
24
30
25
25
28
22
27
30
27
27
26
25
23
27
23
28
21
28
24
22
22
26
31
28
21
18
29
29
27
27
27
29
20
30
29
25
23
30
25
28
26
21
29
25
29
23
29
26
22
28
24
27
20
23
24
26
24
24
28
23
33
24
24
31
27
24
26
28
22
25
36
24
22
25
25
30
21
27
23
29
19
24
24
25
34
23
25
20
23
23
25
23
26
24
21
21
24
27
30
25
30
27
30
21
23
31
24
25
28
26
25
24
23
25
28
22
29
30
30
27
29
24
22
25
28
26
18
27
32
28
28
28
31
25
25
25
31
21
25
30
29
27
30
20
27
23
27
24
25
27
20
26
27
22
26
28
25
27
28
32
27
26
30
31
25
25
20
24
16
23
24
29
28
21
29
22
26
23
24
28
26
23
32
27
25
21
28
21
23
23
23
33
25
24
29
26
30
25
33
23
29
30
26
29
22
23
25
20
26
25
20
26
26
26
25
21
25
26
24
28
19
25
26
25
28
24
24
21
29
30
25
24
24
27
20
24
23
24
29
21
25
20
26
32
26
29
26
22
31
22
21
26
23
24
21
31
20
24
25
31
30
24
28
19
25
29
22
23
24
25
22
30
31
22
29
20
25
27
23
26
23
20
22
27
28
30
25
25
22
24
24
26
27
25
26
29
25
20
21
25
32
20
22
25
27
29
29
26
23
25
21
28
26
28
23
30
27
25
23
27
19
27
19
24
23
22
24
21
26
23
25
28
29
26
25
27
33
24
26
25
26
26
27
19
24
25
29
26
28
28
26
24
22
25
30
24
30
27
19
28
28
25
31
25
25
22
27
27
26
23
29
27
31
22
28
30
23
28
31
26
27
22
24
27
30
27
25
26
22
25
23
29
24
28
28
29
26
26
27
26
30
32
27
29
27
27
27
22
19
25
26
25
20
28
16
27
22
27
28
28
26
25
24
28
21
24
23
22
28
27
28
26
28
22
27
22
25
22
21
29
25
25
33
23
22
26
26
24
31
25
32
22
26
20
30
23
29
24
26
22
30
34
20
25
26
29
21
26
26
31
25
33
27
20
23
29
25
23
26
27
25
22
22
21
28
28
22
26
27
23
19
23
29
25
28
22
23
27
28
20
27
31
20
25
26
20
21
26
26
30
26
21
28
26
23
22
28
25
26
27
25
20
30
25
27
24
25
23
25
25
26
25
29
24
22
29
21
22
27
27
31
23
24
28
23
28
19
23
28
25
30
26
31
26
24
25
31
23
25
28
27
26
22
21
29
28
25
24
22
29
24
27
21
26
27
28
27
20
23
25
30
24
26
23
21
30
24
31
22
31
27
25
25
27
29
27
29
30
25
26
26
24
27
33
24
27
29
25
24
25
22
28
31
23
27
25
23
24
28
31
23
28
28
24
19
23
27
19
23
22
30
24
28
25
19
29
27
26
25
23
24
22
27
24
23
27
22
27
26
20
25
24
25
26
24
26
30
22
26
26
20
26
30
26
21
24
21
27
28
24
24
30
23
23
20
24
28
25
28
23
27
33
23
27
25
22
28
24
33
21
27
23
26
25
29
30
24
28
21
22
24
17
22
25
27
31
18
26
28
25
28
24
28
29
27
18
25
23
29
25
26
26
23
29
27
26
25
27
22
25
22
24
26
24
24
29
18
21
28
30
25
25
24
25
28
30
29
27
27
21
28
23
20
21
21
27
28
23
23
23
26
25
25
23
19
21
28
24
24
26
22
29
22
24
23
28
23
22
23
23
27
24
28
29
23
29
26
23
25
21
24
24
26
26
33
22
27
28
24
26
29
27
27
26
27
26
29
26
33
26
31
23
20
27
22
22
27
27
27
29
23
28
33
24
28
23
25
26
28
28
29
24
25
26
24
25
29
26
29
26
27
24
24
25
26
26
21
26
27
25
26
25
29
28
29
24
26
25
22
27
27
32
25
23
22
23
26
28
27
23
23
29
29
28
22
24
26
25
29
26
26
24
26
30
27
27
21
26
26
25
24
23
27
21
29
26
30
23
24
30
25
34
24
24
27
22
27
27
22
29
24
24
22
27
27
29
25
26
34
24
23
27
24
22
27
26
24
29
31
25
26
22
30
29
24
24
26
28
26
28
27
25
24
27
25
24
26
23
26
23
28
26
20
28
28
22
27
21
28
29
22
21
24
29
33
30
29
30
24
24
27
26
25
26
30
21
22
27
17
23
25
20
29
19
29
25
30
25
28
25
26
33
29
24
31
26
24
29
21
33
28
27
25
25
23
26
26
31
24
19
25
25
20
24
25
15
29
21
25
23
23
21
24
17
23
25
25
23
27
20
28
22
21
31
27
23
23
22
28
27
25
24
24
23
31
27
30
26
28
25
27
16
25
24
28
21
27
25
25
25
28
24
21
24
26
25
28
25
24
17
22
24
23
26
22
28
23
30
29
28
26
25
27
31
32
24
33
30
26
22
30
27
30
27
26
26
25
27
24
28
25
25
23
26
22
29
34
24
33
23
23
26
23
24
24
24
24
30
28
23
22
27
31
20
29
28
22
28
26
31
20
28
18
28
27
24
30
28
23
25
28
29
25
33
25
32
28
27
23
24
24
28
30
25
28
31
26
23
27
30
26
27
26
21
26
27
24
26
28
22
27
27
25
29
28
32
25
23
21
25
20
29
23
22
26
25
27
23
31
24
27
24
24
24
19
21
28
27
31
23
25
28
23
29
24
29
22
23
31
23
18
24
26
20
24
26
32
24
19
27
26
30
27
25
24
24
27
22
28
30
27
26
23
25
26
29
23
23
29
30
28
21
23
25
23
31
21
25
21
24
29
23
23
23
18
24
25
26
25
23
25
28
23
23
23
24
22
24
23
21
32
26
24
21
26
24
26
25
31
19
29
22
27
26
29
27
30
32
24
21
28
25
29
22
24
24
30
29
18
23
25
30
29
26
28
30
24
25
25
21
27
27
27
24
29
26
26
24
23
24
25
22
31
24
20
25
22
26
27
24
30
23
29
30
22
24
22
24
27
30
24
30
25
25
30
31
27
27
25
22
30
28
25
25
22
19
23
32
27
29
24
26
26
32
25
25
29
28
25
33
24
28
24
33
30
26
23
27
30
27
22
28
21
29
16
26
22
28
23
23
27
25
31
26
29
20
30
30
26
28
24
28
25
24
27
25
25
17
25
23
25
25
25
28
27
23
29
28
21
31
29
29
21
26
25
25
28
23
30
26
30
28
22
24
28
26
29
29
29
30
21
26
26
26
23
26
32
25
25
25
27
26
26
27
22
26
25
23
23
33
20
25
30
23
26
27
28
33
27
30
30
25
28
31
25
24
23
27
27
19
27
26
32
26
27
33
29
27
23
22
28
28
31
29
17
30
23
26
31
34
29
23
23
25
19
20
24
23
26
26
30
21
21
22
26
22
29
28
29
23
27
19
26
29
25
29
23
19
22
18
26
23
30
22
31
30
23
21
22
26
19
18
21
31
24
30
21
28
23
29
22
27
24
28
24
24
26
25
15
28
25
26
25
29
27
20
33
30
27
21
27
26
23
31
28
26
24
21
30
27
26
25
26
22
31
28
22
24
26
24
26
25
24
28
32
25
21
26
26
29
27
24
28
23
27
25
26
20
27
21
27
27
32
33
22
28
29
23
28
25
29
27
24
22
23
22
27
27
30
24
18
26
21
22
27
31
23
30
25
24
28
25
24
21
26
25
29
24
28
27
23
29
25
25
22
27
19
23
25
27
24
26
25
26
23
21
23
21
25
28
28
22
27
23
21
23
30
28
25
22
30
26
30
25
24
19
30
26
28
29
28
26
25
31
23
25
21
27
29
27
29
25
24
32
24
19
21
18
28
26
29
31
26
28
24
26
30
29
27
24
34
24
20
25
25
26
29
25
26
29
28
26
21
26
25
24
24
22
26
29
26
29
25
25
28
18
28
20
21
22
25
26
19
28
24
23
26
22
28
27
24
19
22
30
26
26
26
26
21
22
26
29
26
26
30
29
27
22
15
24
22
24
23
29
26
30
25
25
25
25
27
28
23
28
25
29
27
24
25
28
25
27
28
26
23
23
23
21
31
26
28
29
28
26
20
24
22
26
25
19
26
23
18
25
23
22
25
26
28
25
26
20
29
28
27
31
26
25
28
24
30
23
27
20
27
24
29
26
27
23
20
26
27
26
23
23
20
24
27
27
25
23
27
25
21
29
20
28
31
22
29
29
27
26
24
25
27
30
23
27
29
24
32
24
23
32
26
31
32
28
23
24
26
29
26
26
31
24
27
27
27
23
25
25
20
31
28
19
22
22
21
25
29
23
25
31
33
26
28
29
32
32
19
23
20
31
29
31
25
28
30
22
23
28
24
25
19
24
27
24
25
22
29
22
25
28
23
25
25
27
22
21
22
27
23
28
24
25
22
24
29
21
20
28
26
30
21
28
29
26
25
23
23
27
24
24
19
28
22
28
25
31
28
27
28
24
27
22
29
26
28
22
28
25
26
23
28
23
18
25
27
30
22
27
30
21
26
29
26
21
30
24
26
28
28
27
27
24
26
25
31
28
19
32
27
29
30
30
32
17
26
25
24
26
27
21
18
28
28
26
25
27
31
26
24
28
23
28
29
29
20
24
23
28
22
28
21
25
28
19
23
26
22
29
24
24
19
24
29
26
27
22
22
33
27
25
30
21
22
25
28
29
26
31
27
25
23
21
27
21
19
27
29
19
23
22
27
24
24
26
26
28
28
30
23
27
25
27
28
22
25
27
25
23
29
31
21
23
29
27
24
24
27
24
25
27
27
28
20
26
24
17
24
25
23
23
24
25
26
27
29
26
22
26
25
29
23
29
24
31
29
25
28
22
23
23
23
31
27
21
26
23
31
20
22
20
24
26
26
24
31
27
25
29
23
26
26
27
28
24
25
23
24
27
24
31
27
27
26
24
24
24
25
26
23
21
22
26
30
29
30
22
29
27
24
21
27
32
27
26
26
28
25
23
23
27
25
26
27
25
26
23
25
25
31
18
26
28
26
26
27
19
24
24
22
22
27
25
24
25
24
33
24
24
21
28
23
34
31
28
23
30
25
28
21
22
27
26
35
24
26
23
23
26
28
28
18
24
18
30
22
26
23
25
25
21
28
31
24
26
17
26
22
23
28
26
31
28
29
28
22
25
31
21
31
26
26
27
24
24
26
30
33
25
24
25
23
25
27
30
21
28
24
26
29
28
32
28
28
32
21
27
24
20
23
29
27
21
23
26
24
32
24
24
26
31
27
28
25
26
17
27
24
31
30
22
29
34
26
28
21
24
25
31
22
28
28
31
19
27
29
27
28
31
31
19
27
25
27
29
27
21
29
25
24
27
29
29
27
26
25
24
32
23
25
27
30
25
22
23
28
26
28
28
21
25
22
25
29
26
30
21
27
26
29
26
22
24
26
16
27
26
26
30
27
28
23
22
28
28
24
26
27
20
21
26
30
23
28
24
29
26
27
25
24
33
20
27
25
27
27
29
24
25
27
29
34
24
18
24
27
34
27
28
25
24
25
29
29
28
26
23
25
29
25
21
27
23
24
24
27
26
19
22
21
28
26
26
28
24
30
27
22
22
23
21
24
29
21
23
26
25
26
25
31
20
29
27
21
24
24
24
27
26
30
24
25
25
29
25
26
25
28
29
23
26
26
23
23
29
31
30
27
23
25
23
21
30
27
30
24
27
32
27
25
28
27
28
26
28
24
25
27
23
24
24
27
21
31
28
25
20
24
30
27
31
25
25
22
22
27
22
22
25
24
21
27
23
23
29
23
25
23
25
20
24
33
24
31
28
26
34
29
26
31
23
18
25
29
30
26
31
22
29
27
26
26
27
24
27
22
22
21
21
25
28
26
25
29
24
25
21
29
26
29
20
33
30
22
25
28
24
23
26
24
32
24
27
25
22
17
27
24
23
25
25
26
27
21
24
30
28
20
21
30
26
22
27
24
28
22
30
23
26
27
26
23
21
27
21
21
23
24
26
21
25
27
26
24
28
27
24
25
29
22
26
24
22
21
27
29
26
24
24
22
26
26
27
26
24
28
24
25
26
24
21
30
28
23
30
26
23
25
26
25
22
20
22
28
22
29
28
25
25
25
21
29
23
25
26
26
21
28
24
19
28
25
24
23
26
21
34
28
20
25
29
26
26
24
23
22
22
27
29
29
29
24
26
26
24
22
34
26
29
25
27
28
25
28
23
27
28
29
24
26
28
28
26
22
24
21
26
27
27
30
21
32
20
31
24
22
26
22
23
24
25
25
26
30
26
22
28
30
22
23
30
21
26
26
25
26
24
25
27
23
24
21
25
22
25
26
19
23
21
25
28
24
20
25
28
26
21
19
30
25
31
23
30
24
23
28
27
28
31
28
28
27
27
24
29
23
28
22
24
23
27
28
25
20
26
22
28
25
29
28
33
24
31
33
28
24
26
24
21
24
25
29
24
26
26
24
33
31
23
18
27
25
27
27
21
20
25
29
23
28
27
24
27
33
26
23
27
25
26
28
34
21
22
28
23
18
25
31
27
27
27
19
22
25
25
24
29
28
23
20
21
25
22
25
26
20
21
26
27
29
24
26
33
31
29
28
25
25
27
26
23
27
29
27
21
26
24
24
26
17
26
24
23
27
28
23
23
23
27
21
27
27
21
21
23
26
29
25
26
26
25
25
28
31
24
22
29
23
27
22
26
26
26
23
27
24
30
24
28
30
24
26
24
32
28
25
30
26
25
26
33
33
28
25
21
23
24
22
30
22
20
22
28
22
27
27
18
25
22
25
25
28
29
26
25
24
26
29
27
26
26
23
31
28
24
18
23
31
26
30
23
25
30
25
29
25
24
28
20
25
20
23
25
28
22
29
23
22
28
27
30
29
27
24
24
27
23
28
29
26
28
27
21
25
32
26
25
27
24
26
27
21
27
24
24
29
29
30
28
24
24
27
24
26
26
26
24
28
23
27
21
26
26
25
29
30
27
26
24
24
24
23
29
21
28
25
23
23
26
24
29
26
26
28
28
29
24
28
27
19
29
29
27
26
27
18
30
27
18
33
30
29
28
29
23
30
26
23
26
26
25
23
33
21
25
25
24
22
26
23
22
26
29
26
21
22
27
23
29
25
28
27
27
27
25
24
24
28
26
26
24
33
24
26
30
20
27
29
28
23
20
30
27
19
24
26
24
25
28
29
25
26
27
27
26
29
34
22
26
24
26
28
24
22
17
24
31
23
30
21
21
21
23
30
22
28
24
25
28
27
22
29
23
29
26
28
24
29
29
25
24
27
23
26
21
28
24
26
30
27
21
20
22
24
26
24
22
32
26
25
29
25
24
25
27
24
26
25
28
24
27
29
28
30
20
32
26
23
29
24
31
27
23
20
23
27
26
25
23
27
26
19
26
31
24
26
28
28
27
19
31
24
26
20
26
24
24
23
25
24
26
25
28
23
22
28
21
26
27
20
26
27
19
20
28
27
24
29
22
23
24
21
28
23
33
29
27
27
24
28
26
30
29
29
28
29
22
25
30
23
27
27
28
28
26
28
27
30
24
26
24
27
28
21
26
26
26
28
25
25
25
24
25
19
24
28
26
25
26
24
28
25
24
24
23
29
23
23
28
21
27
36
25
21
28
22
28
22
21
25
20
18
30
22
31
26
24
21
28
26
28
24
28
23
24
25
23
23
23
26
23
34
22
22
25
22
29
27
25
25
29
23
26
27
29
25
26
21
27
25
29
27
25
22
32
28
26
29
23
29
26
25
27
28
27
32
20
28
22
24
22
23
25
28
28
26
27
30
20
26
22
22
29
23
28
20
27
18
24
22
27
22
28
20
26
28
24
28
26
26
20
31
25
25
26
26
21
19
24
27
28
21
25
24
24
28
32
29
24
23
30
28
21
29
20
25
26
31
21
24
25
28
24
26
23
28
20
23
22
30
33
30
25
31
21
23
26
26
20
29
23
26
25
30
26
28
22
27
31
24
28
30
25
22
30
23
25
26
26
21
24
29
29
24
25
25
26
31
26
28
31
23
23
27
28
25
26
24
25
27
31
31
28
29
27
21
20
27
26
32
25
27
23
26
25
21
25
27
30
29
28
27
26
22
27
25
21
22
28
21
29
19
28
19
23
28
34
27
25
25
25
27
28
31
30
26
27
30
29
26
26
25
27
26
26
23
28
30
29
25
21
26
23
26
28
26
24
24
26
29
21
24
24
20
28
25
25
23
28
25
27
29
28
23
23
24
26
30
19
31
26
28
23
23
26
30
24
25
28
33
27
30
28
24
26
27
27
31
27
25
34
27
22
25
29
26
26
26
29
22
21
28
28
25
28
25
25
25
17
27
23
28
31
26
27
27
18
23
26
24
33
26
26
24
22
25
25
24
29
24
27
24
25
32
23
25
28
27
28
25
27
28
30
33
22
26
28
31
24
25
26
22
28
27
25
18
24
29
20
27
26
28
26
32
26
26
22
28
26
22
30
26
25
20
22
27
24
29
24
26
27
25
26
26
26
28
25
28
22
19
26
29
27
23
29
26
28
29
23
21
28
24
28
29
26
26
21
23
22
25
31
25
17
25
26
24
27
22
31
30
26
28
26
27
25
30
24
28
26
29
26
37
27
25
25
27
26
26
27
26
23
27
19
23
23
22
29
27
19
18
24
22
27
22
25
27
27
33
29
26
23
26
26
30
29
31
25
26
23
23
33
24
24
23
29
27
28
28
31
19
22
24
27
21
21
26
22
25
27
20
21
23
21
24
31
28
24
20
26
31
24
31
29
25
24
23
27
26
21
26
26
22
22
23
25
19
24
27
28
18
29
28
23
27
25
28
26
21
26
26
24
21
27
24
25
22
26
24
28
26
28
26
29
20
25
24
24
27
21
24
26
25
25
25
26
23
24
29
25
30
24
23
21
24
21
28
22
26
21
23
25
26
26
20
24
22
27
24
24
30
23
26
25
21
32
25
25
27
26
27
29
23
28
27
30
29
29
26
24
27
24
30
25
29
26
18
25
24
27
26
27
23
25
23
19
28
28
27
23
28
23
23
27
25
23
17
24
25
31
23
24
31
25
25
28
23
29
22
28
21
22
28
33
27
36
21
27
19
25
29
23
23
23
25
24
27
27
23
23
28
24
22
29
26
25
22
26
24
29
26
27
27
23
26
23
32
28
22
19
23
26
19
22
28
26
30
28
30
24
33
30
27
30
28
29
25
29
27
21
26
23
30
28
24
26
27
21
27
23
29
28
28
27
30
24
24
26
24
25
25
24
28
30
28
31
27
18
25
23
26
26
18
18
30
22
25
24
23
25
20
26
24
28
27
25
27
26
24
26
26
28
26
26
24
24
27
25
28
24
29
25
25
25
23
22
26
19
21
26
20
23
30
33
25
23
31
34
20
29
25
25
25
26
27
20
23
25
25
24
23
25
25
24
21
16
29
29
19
25
23
28
28
25
29
32
31
23
22
23
23
24
23
31
23
27
28
23
21
28
24
33
27
27
26
28
19
27
26
21
24
26
30
26
28
23
29
31
23
32
27
32
20
18
31
24
25
29
21
23
26
28
20
30
28
25
25
28
23
31
26
27
24
25
23
32
23
22
23
28
28
21
28
24
23
19
31
25
24
21
24
20
22
25
19
28
21
23
29
31
27
28
21
23
27
22
23
24
19
24
34
31
22
33
26
27
28
26
24
24
31
26
27
26
27
29
28
25
28
32
27
27
31
22
21
31
25
20
25
24
28
21
23
24
35
19
21
27
25
21
22
29
24
22
20
32
24
20
27
26
29
23
29
28
29
25
33
25
19
28
23
29
22
22
27
23
22
28
19
23
20
18
22
30
27
24
26
28
27
25
19
23
26
21
23
20
25
23
27
27
28
24
23
30
19
27
26
24
22
28
27
27
23
26
26
34
22
32
30
26
27
29
24
23
26
27
22
24
28
26
22
25
24
25
32
22
29
27
25
27
23
29
29
27
25
24
24
29
31
27
26
26
28
28
25
28
22
29
27
26
26
26
23
21
28
27
28
27
26
26
27
19
27
23
28
26
26
25
29
27
30
29
31
33
28
18
30
24
25
22
26
25
26
31
22
25
24
19
24
21
26
30
20
20
24
25
24
17
26
25
30
27
28
23
25
28
23
19
31
25
25
24
29
29
23
24
21
29
23
22
28
25
31
27
22
26
22
30
28
24
21
26
23
31
19
20
26
28
26
28
27
27
32
27
26
26
27
29
27
27
20
28
25
26
25
24
27
21
25
30
21
25
19
27
28
20
31
16
24
27
23
27
30
21
28
24
28
27
26
27
27
21
24
27
26
33
21
25
26
24
24
26
26
23
19
30
26
23
24
20
21
35
21
22
22
21
24
23
26
29
26
25
28
20
27
27
29
23
22
22
18
27
27
24
29
29
30
24
25
31
27
26
25
26
24
29
26
24
27
28
22
28
23
26
20
23
28
25
26
27
29
29
23
24
24
22
22
24
31
27
26
22
30
27
27
23
23
27
28
26
23
24
26
29
26
27
24
27
21
30
27
26
22
26
26
21
29
22
31
18
23
28
28
24
21
23
23
26
30
23
23
27
25
25
25
23
32
30
29
24
26
26
28
26
28
26
30
30
30
25
28
21
30
28
29
22
22
28
22
26
27
26
19
26
23
21
25
31
25
29
21
31
25
28
27
27
33
28
23
24
28
29
29
29
29
28
23
31
34
22
25
24
33
24
28
25
24
25
23
29
22
27
23
26
19
22
19
24
27
21
24
19
30
23
26
25
30
22
30
20
30
25
27
28
22
25
19
26
21
28
22
27
25
17
26
23
21
27
26
24
24
23
31
21
22
30
23
24
22
23
27
27
27
30
28
24
26
22
31
21
25
22
23
23
29
30
28
22
26
26
25
29
23
27
32
23
19
22
26
28
26
28
30
25
29
16
27
33
25
25
24
22
23
26
25
27
25
24
29
24
28
25
27
31
26
23
20
27
22
25
23
28
29
28
29
25
32
29
30
27
24
28
24
26
25
25
28
27
27
25
26
24
24
26
27
28
23
31
29
21
29
33
27
28
28
26
26
22
24
29
22
24
24
22
22
24
25
24
30
28
23
23
27
21
26
24
25
29
25
21
30
28
31
26
23
25
29
22
29
30
24
26
19
25
24
20
28
20
28
21
21
25
20
23
24
30
30
23
24
24
17
26
27
26
24
34
24
25
21
34
30
26
25
25
26
31
22
25
28
26
26
24
28
24
27
25
29
21
23
25
32
23
29
36
26
34
28
26
25
21
30
30
27
27
22
28
20
22
24
24
23
29
25
21
28
27
24
27
21
28
20
25
26
27
27
23
27
22
22
28
31
26
28
26
21
31
28
21
22
22
23
24
26
26
29
22
29
30
23
23
26
26
22
26
25
22
29
24
26
28
25
24
25
26
25
27
29
21
25
22
25
28
32
27
21
23
26
28
23
19
30
23
23
25
29
26
24
26
25
26
26
23
25
23
18
20
26
24
22
23
25
28
26
30
27
27
23
22
30
25
23
20
25
26
28
29
26
25
25
23
26
31
22
21
24
23
29
23
31
30
27
24
23
23
28
27
29
21
28
26
29
26
23
33
28
28
29
20
24
21
25
30
26
29
27
24
24
24
25
23
34
23
25
21
27
25
28
25
23
28
27
28
22
28
27
22
27
25
26
26
21
27
27
28
27
26
26
23
22
31
25
24
24
22
30
22
30
30
29
23
28
23
24
20
29
28
27
28
28
26
28
21
27
17
33
26
26
19
24
31
26
28
23
22
27
25
24
28
25
23
25
22
24
27
25
26
24
26
30
29
27
28
26
28
23
28
32
21
26
26
20
27
23
26
30
31
30
27
26
30
34
22
36
23
25
24
34
24
24
26
27
28
26
24
24
27
28
20
25
26
25
27
31
18
22
21
22
23
32
26
27
24
26
27
19
27
26
29
30
31
29
28
29
27
27
28
20
20
28
29
27
31
24
31
18
27
22
22
28
26
25
28
21
23
22
27
25
21
24
31
24
25
24
23
25
33
27
23
27
21
26
26
24
27
20
24
19
29
26
26
27
28
28
31
29
24
22
29
25
28
21
22
29
28
24
31
21
29
28
19
25
21
17
24
25
30
23
27
28
23
23
25
26
28
23
23
27
25
29
32
24
21
24
24
29
25
21
23
24
28
25
26
22
25
27
28
22
23
28
23
23
25
25
22
24
23
27
26
25
19
26
30
27
27
28
27
28
30
29
23
33
22
23
22
23
26
24
25
31
26
30
21
25
30
21
28
23
26
25
26
29
25
26
25
27
22
27
27
27
29
26
27
24
21
25
24
29
24
21
24
26
28
24
20
19
30
26
19
31
27
22
33
23
27
24
21
29
27
19
30
22
30
25
28
25
26
22
17
27
27
24
19
29
24
25
25
20
29
28
26
29
29
29
31
29
22
35
25
30
28
30
28
29
25
25
25
17
21
23
31
30
32
27
25
27
28
23
28
30
24
26
24
28
29
27
25
26
24
27
26
28
25
25
27
23
26
31
21
28
24
26
26
27
30
22
25
23
26
27
26
25
21
25
26
24
26
23
30
25
25
25
28
24
28
29
18
25
29
28
23
23
26
30
20
25
23
20
25
29
26
32
27
28
20
22
26
25
27
26
28
26
27
27
32
24
25
29
21
25
29
29
27
24
20
23
23
24
25
23
25
29
23
28
25
32
23
27
24
30
22
25
28
31
31
23
29
22
25
18
23
25
27
24
22
30
27
24
25
26
27
26
21
23
32
23
26
23
27
21
23
27
24
23
25
22
31
22
27
22
32
28
21
32
27
22
21
31
31
30
28
29
26
31
25
20
24
29
28
30
17
26
25
23
29
22
21
26
29
28
26
19
24
23
23
22
30
29
25
27
29
28
25
28
24
24
23
27
29
23
22
24
24
26
29
25
30
27
28
27
27
19
23
23
28
23
26
28
25
25
27
29
27
22
25
25
23
19
24
28
23
18
25
21
26
31
24
28
24
27
19
25
26
25
29
23
18
28
26
24
24
31
21
21
19
24
26
24
27
28
27
25
33
25
26
30
25
24
20
25
29
18
27
24
23
24
25
20
26
21
25
24
27
25
25
25
23
28
32
26
19
29
26
29
21
29
28
27
32
27
22
27
25
26
23
26
25
19
24
31
21
22
28
27
27
25
28
23
27
26
22
23
25
26
25
28
27
23
18
27
20
23
26
25
26
23
30
28
28
27
30
28
25
29
26
24
27
19
28
21
25
25
30
23
27
24
26
23
26
29
30
30
17
31
27
26
30
30
22
31
29
23
25
30
28
30
28
20
28
24
24
29
31
27
24
26
24
24
25
29
23
33
24
30
32
28
24
18
23
30
27
25
27
27
24
26
29
24
29
21
24
20
21
21
27
29
26
25
24
19
23
28
25
23
28
25
29
25
24
24
29
25
29
24
24
23
28
23
23
20
26
27
25
22
30
24
29
18
24
19
23
26
28
24
24
28
29
22
24
30
25
24
26
21
29
27
21
19
22
21
29
28
25
27
26
27
26
23
26
31
23
25
25
27
23
27
24
31
21
26
23
25
25
28
22
25
29
22
21
29
27
25
23
26
27
24
23
27
29
27
24
30
28
25
26
33
21
25
26
31
24
27
25
22
28
24
24
26
27
23
26
26
28
31
24
28
26
23
24
26
22
26
27
26
29
27
23
20
23
24
28
30
29
28
23
28
25
25
20
35
22
26
26
28
25
28
26
23
27
24
28
27
27
30
27
25
26
23
25
26
26
25
32
26
31
27
26
26
25
28
30
23
26
20
28
25
25
28
30
22
29
27
28
28
28
27
29
27
26
24
22
20
28
27
21
27
23
22
28
29
25
27
27
25
19
30
28
29
24
26
24
27
27
32
25
25
21
25
25
31
22
30
28
26
25
21
25
25
24
22
19
27
25
22
28
27
25
24
28
21
22
25
23
32
24
24
25
26
27
31
21
22
19
27
24
30
26
24
27
28
24
20
23
23
23
25
31
26
26
21
23
27
24
28
28
29
28
30
28
26
29
25
25
25
23
24
28
17
30
19
22
29
28
25
22
26
22
27
26
24
32
25
29
28
28
27
30
26
31
28
29
21
29
25
29
21
27
27
20
24
23
30
24
23
26
25
25
21
23
22
27
31
32
31
23
30
22
28
27
28
23
24
25
27
20
27
28
28
27
30
23
30
28
24
31
27
26
28
26
28
23
24
23
26
27
29
26
27
30
27
25
26
26
29
22
29
23
32
27
24
27
27
27
25
20
25
26
25
24
27
27
30
26
27
22
29
25
28
31
30
27
30
25
27
26
28
21
32
22
31
22
28
19
24
25
26
20
30
29
21
26
27
27
26
22
31
23
26
25
25
32
26
27
22
25
24
28
26
29
22
25
25
29
24
31
28
25
21
27
17
26
27
28
28
28
30
27
30
27
26
23
21
28
23
24
26
22
23
26
20
26
25
25
25
25
26
29
28
23
22
26
18
23
25
28
23
28
26
24
29
27
23
24
26
26
31
23
29
27
26
23
25
25
28
27
26
25
26
26
23
26
24
24
20
22
29
26
28
21
24
27
29
24
23
24
24
22
22
21
22
25
25
29
25
22
25
20
25
25
26
24
24
29
24
26
27
25
23
26
23
29
28
26
26
29
27
26
27
32
23
26
25
29
23
25
26
25
25
28
26
27
27
19
26
28
27
22
25
26
28
28
25
26
27
32
21
20
26
24
28
19
21
25
24
29
26
30
32
27
26
32
29
26
23
24
29
28
20
22
24
29
25
26
27
20
21
24
27
31
26
23
23
27
22
26
27
30
21
29
26
22
28
26
28
23
26
23
28
20
29
29
29
27
26
23
19
25
27
22
25
25
20
27
34
25
21
29
26
25
30
24
28
26
23
23
26
24
30
26
26
28
24
25
24
22
29
27
24
22
25
28
22
24
29
22
22
28
29
25
28
25
24
20
19
22
28
26
34
29
22
25
27
26
28
29
23
27
27
21
22
25
25
31
26
22
23
28
27
23
30
25
26
29
24
19
20
25
24
27
27
24
22
25
23
29
24
27
26
27
25
25
28
23
27
30
27
25
21
23
25
23
24
28
25
23
29
22
20
27
32
27
21
28
27
25
25
31
25
24
31
29
24
20
25
24
23
26
29
27
23
25
23
27
22
24
22
24
26
21
26
23
24
21
30
31
32
23
30
30
28
21
21
20
29
30
27
23
26
26
28
26
36
26
23
28
20
27
23
28
30
30
24
26
21
30
25
25
25
22
21
24
24
25
28
20
30
22
31
24
27
27
25
27
25
25
27
23
28
33
20
26
26
24
21
21
14
26
26
24
21
23
29
27
26
26
27
28
22
30
26
27
19
23
29
24
22
24
29
26
23
26
29
32
26
28
23
19
20
25
28
24
30
28
24
24
32
19
24
30
28
22
22
22
24
26
26
22
34
25
28
24
26
29
27
30
29
22
27
30
31
19
22
21
21
28
28
22
19
26
34
29
24
27
18
27
25
24
24
28
26
23
30
22
17
23
27
27
32
26
32
25
28
22
23
27
27
29
26
22
27
33
27
28
22
23
23
23
17
28
28
25
27
30
24
20
27
25
27
29
28
23
22
30
27
29
23
30
22
21
24
29
21
28
22
25
22
25
29
24
20
23
33
31
19
19
20
28
29
28
24
32
23
16
23
25
23
29
31
26
23
26
24
23
29
24
28
26
22
26
20
25
23
26
32
27
29
29
23
24
28
26
28
29
22
26
26
23
23
28
27
26
26
30
25
33
18
29
29
22
32
31
31
23
25
23
20
25
23
32
24
23
28
26
27
22
25
27
23
26
30
30
26
27
28
21
23
28
24
25
26
24
27
28
21
26
25
27
29
30
24
25
24
25
25
25
29
24
28
22
28
22
28
22
27
26
32
31
24
24
26
28
23
21
22
28
24
25
25
29
28
24
23
25
26
30
29
27
29
25
26
24
29
24
27
34
32
21
23
25
22
20
28
24
29
23
24
21
24
23
21
28
27
28
22
28
24
27
29
22
25
24
24
28
29
24
33
30
22
29
20
25
22
24
24
26
29
29
27
31
24
24
25
30
25
29
22
26
33
19
26
26
22
23
27
29
24
21
31
31
25
25
29
20
22
29
21
22
29
22
22
22
26
21
29
27
22
27
26
26
28
24
25
30
27
19
18
21
29
26
27
31
24
21
24
24
27
24
27
32
23
24
25
29
29
24
23
24
26
29
24
22
27
25
23
26
22
21
24
26
25
26
23
25
27
26
25
23
27
24
27
29
24
25
24
28
25
22
26
24
27
31
27
28
21
26
26
25
29
24
20
30
24
27
22
24
20
26
24
18
27
21
27
23
24
28
28
28
26
27
22
17
25
24
29
34
29
28
30
27
27
22
29
25
31
28
21
29
26
20
29
24
29
29
35
29
22
23
21
26
22
31
25
22
29
24
24
32
30
25
27
26
22
29
28
24
29
24
23
31
26
30
31
25
25
26
21
35
24
24
26
24
28
22
28
27
27
25
27
31
27
22
25
27
28
24
25
23
28
26
19
21
33
21
28
30
35
25
29
15
28
20
24
23
21
17
26
25
28
22
24
33
27
28
27
29
22
25
29
23
26
29
29
28
30
28
30
28
22
27
26
23
29
29
26
24
26
21
23
27
26
29
26
29
24
23
23
22
28
25
23
28
25
25
23
28
28
32
22
32
30
25
24
25
24
22
26
22
25
21
23
35
22
28
27
22
25
23
26
26
24
32
25
27
25
26
28
29
28
29
22
24
21
26
24
28
21
30
27
25
26
23
25
24
29
19
27
25
24
30
29
22
28
17
30
20
19
25
25
27
22
25
26
26
24
24
24
23
24
31
25
27
26
21
29
26
30
23
27
29
22
28
22
28
27
27
22
26
22
24
23
24
26
23
25
26
33
31
26
31
22
21
25
26
26
30
30
22
29
26
26
22
29
25
31
25
26
28
13
32
28
17
25
26
22
26
21
31
24
24
25
25
31
21
28
27
28
21
26
34
25
25
28
25
26
29
25
25
28
24
20
21
25
25
22
18
32
21
22
26
22
30
24
30
26
25
24
28
27
29
27
21
23
29
29
26
28
25
27
19
20
27
27
30
26
24
29
25
23
27
27
25
25
29
30
23
29
21
24
23
25
32
28
28
25
28
24
26
26
22
19
24
24
22
31
23
28
22
24
28
28
27
27
27
27
22
24
29
22
24
21
24
28
23
27
24
30
21
29
21
22
27
22
33
26
22
22
21
24
31
27
24
25
23
22
22
26
24
22
26
29
28
29
26
26
32
26
25
21
25
22
23
28
28
26
21
23
26
26
23
23
22
23
27
27
22
25
19
23
23
29
23
31
30
22
21
26
30
29
20
27
22
26
26
24
22
26
24
29
24
25
26
26
24
24
27
26
26
28
27
25
27
19
26
28
24
31
22
23
24
27
23
26
22
27
27
27
24
22
23
25
27
22
27
27
24
27
31
22
26
25
26
25
22
29
22
24
22
26
23
29
20
22
21
23
26
24
25
29
31
27
29
28
28
22
24
27
24
25
23
24
25
27
27
19
24
26
28
24
18
31
28
29
26
30
22
27
31
27
27
32
27
27
26
26
28
21
26
29
30
26
24
31
26
31
24
22
29
26
26
25
30
26
21
29
25
29
21
23
31
24
26
31
26
23
24
23
19
27
25
25
22
26
30
23
24
20
24
22
20
25
29
25
30
22
32
26
24
25
20
28
25
26
28
27
29
18
26
24
27
24
27
30
31
19
22
24
24
25
29
21
26
25
25
23
23
23
28
24
31
24
25
22
30
23
24
28
24
25
26
20
26
25
24
28
22
30
30
29
28
28
24
30
25
25
17
23
23
26
21
24
26
26
23
28
23
24
26
24
25
21
23
25
27
27
25
26
30
25
26
28
24
22
23
21
23
24
25
30
19
26
26
29
30
31
30
25
25
22
34
23
22
31
20
28
25
29
28
24
25
23
26
28
27
27
25
28
21
24
25
26
25
31
27
28
26
19
25
24
20
29
26
26
24
24
24
19
22
25
25
29
24
20
29
18
21
34
28
20
27
19
32
25
27
27
26
21
27
24
23
29
28
21
26
23
28
28
23
25
26
24
22
21
28
22
27
22
21
28
20
26
28
25
23
26
24
26
24
29
28
22
27
29
25
23
29
25
25
24
30
22
22
28
23
28
18
27
19
23
26
25
26
28
31
26
27
33
24
21
23
33
28
25
26
27
29
22
24
19
20
27
23
25
24
21
23
28
23
31
28
24
27
26
28
29
35
26
25
25
21
25
26
25
26
23
22
24
26
29
25
21
33
29
27
25
26
27
31
28
24
28
28
30
25
26
20
22
22
31
26
23
26
28
26
27
25
28
32
25
23
27
24
22
24
26
18
28
25
25
28
23
26
25
24
30
28
19
19
21
23
26
27
26
27
26
23
22
25
30
26
23
27
26
26
22
20
28
25
20
28
29
29
25
25
18
31
24
30
27
22
22
25
23
28
20
23
30
26
28
25
27
27
20
24
30
26
29
23
28
22
27
28
28
24
28
21
22
21
27
32
25
27
26
22
27
27
23
29
23
21
26
27
18
23
26
21
27
25
28
21
24
31
26
30
28
28
20
31
18
23
24
18
27
23
23
18
23
23
30
31
28
25
27
27
22
25
25
24
24
22
26
22
30
21
30
26
32
28
28
21
26
26
28
26
25
27
31
23
28
32
32
22
23
31
23
28
23
30
28
29
25
27
22
20
24
26
28
28
23
26
26
24
29
22
26
25
24
21
29
28
26
31
28
26
28
26
28
32
30
24
21
24
29
24
26
29
24
24
27
27
29
28
29
27
26
20
34
25
29
27
23
23
27
25
24
27
26
31
26
28
24
21
26
23
21
32
36
29
24
27
32
24
29
25
26
28
30
31
28
25
27
26
22
27
26
23
22
22
22
25
26
26
24
25
27
29
26
19
22
24
26
27
23
23
28
16
26
26
30
24
25
25
21
22
24
25
24
34
21
23
22
29
29
25
28
26
26
29
20
22
24
33
23
27
23
22
29
23
23
21
27
24
26
23
22
25
25
22
29
17
27
22
27
23
28
19
27
23
29
28
28
18
27
33
29
27
23
28
24
29
21
32
26
26
22
21
23
29
29
25
19
25
24
20
25
27
24
19
31
25
25
30
23
26
27
25
26
28
23
27
23
28
26
30
22
26
24
25
26
30
23
25
27
28
27
24
28
28
22
24
23
26
20
27
25
26
23
31
27
22
20
26
23
28
23
28
25
30
25
21
23
26
25
27
23
27
28
24
30
29
29
24
21
22
25
30
27
26
27
25
22
30
30
28
25
26
26
26
30
26
24
25
25
27
18
29
28
24
18
27
23
25
27
27
26
28
29
30
25
25
34
18
27
29
27
25
31
22
25
28
21
26
28
29
30
25
24
29
28
21
20
28
18
27
21
23
20
20
22
26
20
29
27
26
24
23
30
28
24
22
28
22
25
24
32
26
27
30
23
23
28
22
34
18
25
27
29
25
27
27
25
23
30
25
25
24
22
28
19
26
25
29
27
28
29
25
27
27
23
29
26
29
25
24
23
27
26
22
26
26
22
33
24
27
27
25
28
22
24
26
29
30
27
21
32
23
27
24
21
30
27
27
33
24
25
29
23
17
28
26
30
24
23
24
26
22
30
28
26
28
29
21
28
26
22
28
25
27
29
23
33
26
24
27
27
29
23
27
26
28
27
25
20
27
23
28
30
18
27
25
29
27
27
26
30
26
30
34
22
29
26
28
23
24
23
24
32
25
26
23
30
24
26
22
23
26
30
26
26
23
28
28
23
20
19
25
30
24
26
23
23
24
23
27
24
24
31
30
22
26
29
20
26
24
25
29
33
28
22
25
26
27
24
31
32
31
29
28
25
27
22
29
27
28
27
28
25
29
22
25
24
27
31
30
23
29
19
30
26
30
25
24
22
26
27
21
29
27
28
28
21
30
24
25
28
20
27
25
25
24
22
23
24
30
29
26
27
25
25
31
27
17
27
26
25
25
31
24
31
24
30
30
26
25
24
31
25
30
25
25
24
24
25
27
26
23
23
25
28
22
27
26
30
28
22
22
25
24
26
23
22
20
29
30
30
25
27
22
28
29
23
19
28
23
25
28
26
19
29
26
27
31
24
26
18
18
25
20
25
25
26
24
28
26
27
26
24
25
25
24
31
22
29
32
31
32
25
25
33
22
31
26
25
27
24
27
23
29
23
25
24
27
24
24
22
27
23
20
30
25
27
23
27
23
27
27
28
28
25
22
21
28
23
28
23
22
26
24
27
27
24
27
22
23
31
29
23
28
24
30
28
28
31
24
29
22
24
27
26
25
30
20
22
25
28
29
28
30
26
24
25
25
27
24
27
23
25
28
24
20
25
24
25
23
23
28
22
19
30
25
29
28
33
23
26
26
31
26
30
26
23
31
28
23
20
24
24
19
27
29
28
23
24
25
28
30
23
23
21
20
27
23
27
24
24
22
28
30
25
25
21
20
25
30
23
20
28
21
22
20
28
25
23
28
24
26
26
27
27
25
27
22
33
23
19
25
25
26
33
24
30
25
27
25
23
25
21
24
29
25
29
25
25
30
28
20
22
26
27
23
26
27
25
26
21
28
23
23
23
22
27
23
26
27
29
31
28
23
24
25
23
27
25
27
20
21
30
23
25
26
24
23
25
27
21
19
24
27
26
22
22
28
22
19
19
32
28
23
33
27
26
29
29
21
27
27
25
24
24
27
27
20
25
22
28
24
24
24
22
24
27
26
29
27
22
30
32
24
23
24
24
23
31
29
22
25
23
23
26
22
26
29
23
24
25
24
21
29
29
20
22
28
31
24
26
23
23
27
26
27
28
22
27
27
22
26
28
26
23
24
28
29
23
26
25
24
23
28
27
28
25
24
22
26
23
25
23
25
17
26
26
27
25
24
26
23
29
26
23
26
23
23
22
21
24
30
26
28
24
26
23
24
23
24
25
29
26
22
32
25
33
26
27
25
28
27
26
26
27
26
22
22
31
26
21
24
25
27
27
22
30
28
26
21
25
25
27
25
21
26
29
25
22
27
25
28
27
25
29
22
29
29
28
26
24
23
25
28
25
28
21
24
28
24
28
28
22
21
26
31
23
28
31
24
26
30
17
22
24
27
21
24
23
25
21
23
29
19
25
26
24
28
22
27
26
30
26
28
24
26
23
23
26
22
23
22
27
27
24
24
21
30
27
22
24
27
22
23
23
26
24
23
28
29
26
28
26
19
26
24
28
25
26
22
29
29
21
25
33
26
28
25
23
21
31
28
26
27
27
29
26
21
24
24
24
23
28
24
28
27
28
25
28
27
26
21
26
28
22
19
21
26
24
30
27
23
30
24
30
26
25
29
22
23
26
27
28
23
26
25
28
26
28
24
27
24
34
25
23
28
32
28
28
24
24
26
31
26
25
29
25
27
30
27
20
22
27
23
25
29
23
26
23
28
28
26
29
26
24
23
23
30
24
20
23
31
23
28
25
17
27
23
26
27
30
28
21
26
26
25
23
23
24
26
27
27
29
26
30
20
28
22
21
25
24
21
27
26
27
22
32
28
24
27
28
27
31
21
28
27
23
24
23
29
22
24
29
21
28
28
24
23
28
24
25
26
24
26
27
17
28
25
27
23
26
24
28
28
27
26
25
25
25
26
30
26
29
26
28
28
24
28
22
22
23
27
29
21
24
30
28
25
23
25
25
26
27
28
21
26
23
24
29
25
27
30
23
31
28
22
31
32
25
28
28
30
23
25
29
21
23
26
23
23
27
22
27
26
29
26
27
24
28
24
23
32
24
27
26
27
26
28
26
26
21
23
27
20
25
20
28
24
23
26
23
28
20
29
27
23
26
29
21
27
23
25
26
25
28
23
26
24
28
23
21
27
23
25
27
28
25
25
30
23
23
26
26
27
27
25
30
22
23
25
29
24
33
21
29
24
30
22
23
29
30
28
29
26
25
22
29
25
23
29
30
26
27
22
28
28
28
21
31
24
28
25
25
31
30
26
22
27
24
30
26
29
23
25
20
28
23
29
28
27
25
27
25
21
25
26
28
21
24
28
29
23
25
22
24
25
19
25
26
21
22
26
21
18
27
19
27
28
25
28
23
27
25
23
25
24
27
26
26
27
26
25
27
24
25
28
28
23
26
26
23
23
23
30
25
26
22
26
29
30
30
25
30
24
27
23
28
23
26
26
25
25
26
28
28
26
23
27
26
21
23
26
29
27
25
28
24
28
33
28
29
29
27
23
17
25
29
24
25
27
36
23
25
27
25
28
26
22
28
22
25
24
24
23
23
23
29
25
27
25
26
20
28
24
27
28
26
24
30
30
22
24
28
23
26
24
26
21
26
26
29
22
20
28
21
23
29
29
27
22
30
24
29
30
27
30
24
26
26
29
29
25
22
27
18
30
32
28
25
20
24
28
21
19
27
22
26
19
24
27
25
26
28
25
26
30
24
29
25
30
26
23
28
25
26
27
22
27
24
25
31
25
22
22
24
17
30
28
26
25
29
29
24
29
24
23
22
29
27
22
20
28
29
24
24
21
23
26
27
30
21
24
29
26
26
23
31
26
30
25
29
18
28
29
24
21
23
29
25
32
26
20
25
24
26
21
27
23
32
31
24
27
24
21
26
29
29
20
23
27
21
24
22
29
28
26
27
20
26
30
26
30
26
23
26
23
21
33
30
24
28
25
24
25
27
20
25
28
26
32
26
30
30
25
19
25
19
26
26
34
28
24
31
25
28
29
23
29
31
26
20
22
32
22
27
28
29
25
28
22
27
26
26
33
26
26
26
24
29
25
23
26
30
21
26
27
26
24
29
25
27
24
21
31
30
22
28
28
19
22
27
25
21
23
23
18
26
29
21
27
25
20
23
25
25
27
30
27
28
30
21
21
24
24
24
31
26
22
22
22
27
30
23
25
27
24
28
27
24
30
26
24
29
33
30
22
25
21
26
25
23
25
20
26
28
23
17
25
27
26
27
24
24
22
27
29
24
28
28
22
21
25
26
26
24
28
30
24
29
28
27
20
26
30
21
23
25
26
28
27
23
27
24
27
26
33
26
26
21
23
26
26
27
29
23
27
21
25
26
27
22
23
28
25
23
25
29
27
28
20
28
23
25
25
29
30
16
24
27
21
22
23
27
27
22
30
30
31
26
25
23
28
23
27
29
24
33
23
26
23
24
27
20
25
23
27
26
27
25
24
27
26
26
26
26
24
23
30
28
33
31
23
30
26
22
26
24
27
23
29
29
26
18
25
26
26
21
27
25
21
28
19
29
26
26
24
27
19
23
20
26
27
25
26
26
28
28
24
27
24
26
27
25
26
26
28
27
27
30
24
23
29
28
22
26
23
26
28
25
27
25
27
27
23
30
27
26
25
25
19
32
27
26
22
28
21
25
27
27
18
24
25
21
24
30
26
22
22
28
31
32
25
24
23
26
29
24
22
27
27
31
25
22
31
29
28
26
27
23
30
24
23
23
22
26
26
24
25
26
26
25
21
32
29
25
28
29
33
25
26
29
26
24
28
25
29
20
24
24
29
28
29
26
20
20
26
30
22
26
31
22
19
23
27
23
26
24
30
27
21
20
24
29
34
25
24
24
28
22
27
24
25
28
27
27
23
33
26
26
27
25
27
28
23
24
25
27
22
29
29
26
29
27
27
25
23
29
27
22
25
26
26
27
25
25
25
26
20
24
24
22
27
29
28
24
29
22
27
24
20
22
24
25
24
23
28
26
22
28
23
26
34
33
26
23
25
22
24
27
23
26
29
22
25
24
29
28
22
27
24
22
24
25
18
36
30
24
29
29
24
28
30
21
23
32
25
24
27
24
24
27
16
24
27
28
26
28
26
26
25
27
18
28
25
25
28
24
30
30
22
25
21
24
21
28
25
30
27
31
23
24
27
26
28
26
25
28
28
27
26
27
25
26
27
20
26
25
28
25
25
27
29
25
22
26
22
24
24
26
27
23
25
28
32
28
27
24
27
25
27
25
24
23
26
30
22
25
23
26
28
20
26
26
25
22
21
21
25
25
26
30
27
24
23
23
27
28
25
23
29
27
26
24
22
27
22
28
19
24
26
28
27
27
26
28
22
20
32
23
26
19
25
25
29
23
26
28
26
27
27
30
30
26
24
30
22
18
24
28
29
24
21
27
26
24
26
20
24
26
18
24
26
22
29
25
22
24
20
24
22
27
28
25
15
30
28
25
25
26
20
25
29
27
24
25
26
20
22
26
27
28
29
25
27
21
24
23
27
27
20
27
23
30
31
25
26
28
26
28
21
28
23
19
23
27
28
30
29
25
30
26
28
26
23
20
26
25
28
21
26
27
27
28
21
18
23
29
25
21
25
24
27
30
28
29
24
27
28
24
30
29
25
20
19
26
26
30
28
28
26
34
33
28
24
28
26
24
26
25
24
33
26
27
23
25
25
19
24
21
25
29
22
25
25
21
29
31
26
26
23
27
28
23
23
26
27
26
25
27
25
23
19
23
31
25
28
23
30
25
27
30
25
28
26
29
26
22
25
30
30
26
25
32
27
36
29
28
28
26
27
22
23
29
30
26
25
21
24
27
34
30
24
26
30
29
26
19
22
27
23
28
28
26
24
19
22
27
28
26
29
18
32
26
24
21
27
28
24
36
29
21
29
24
28
23
27
28
27
17
29
28
25
29
25
36
16
28
25
25
27
27
20
27
24
28
21
26
25
29
28
25
30
29
22
24
22
30
29
23
20
27
22
27
25
29
28
30
25
17
20
29
25
28
22
25
25
26
27
25
27
23
23
26
26
26
23
22
26
25
23
23
27
26
26
29
26
31
24
21
22
26
33
30
25
30
19
21
27
29
25
26
29
28
27
28
21
26
25
31
27
29
25
24
27
27
19
28
27
27
26
23
24
26
27
28
23
26
26
27
29
28
23
22
24
26
21
33
22
27
28
28
25
22
24
23
21
28
30
26
25
26
30
23
22
30
29
25
24
24
29
25
28
23
23
27
29
30
31
28
26
17
23
24
28
29
22
27
25
25
22
24
20
25
30
20
30
25
22
20
24
29
31
27
26
26
22
19
28
27
30
29
24
27
25
22
21
26
24
27
30
26
22
25
30
26
24
29
26
24
23
21
21
28
26
26
27
25
25
28
28
29
25
23
27
24
22
28
26
24
23
22
23
28
24
21
30
27
26
29
29
20
24
20
26
26
26
20
23
23
27
26
23
23
28
27
25
21
25
22
24
33
26
18
22
29
26
25
28
24
32
26
32
25
25
25
27
29
26
25
22
26
24
28
25
23
25
22
26
23
25
29
25
22
25
30
28
27
30
26
22
25
27
28
27
29
31
26
23
24
27
29
31
23
24
28
27
28
29
23
25
21
25
23
26
30
28
25
24
31
29
30
25
23
22
25
28
27
28
27
23
23
27
30
25
22
25
26
28
20
31
26
28
25
27
24
25
23
26
25
26
22
24
23
22
22
28
27
23
28
25
27
19
24
29
22
23
26
24
29
24
29
26
17
19
30
26
25
28
21
22
24
24
24
24
24
23
27
30
23
29
20
31
25
26
19
28
26
26
27
19
28
22
24
31
25
28
23
22
21
23
23
29
25
20
25
22
24
23
26
32
22
24
30
25
25
27
31
27
22
24
18
24
26
25
24
24
25
30
26
22
24
27
23
25
21
21
25
26
24
23
23
26
30
25
23
28
31
27
26
31
29
31
29
27
26
24
27
32
30
28
29
26
23
24
25
24
27
21
29
28
23
29
19
27
22
27
21
24
25
27
25
27
32
22
26
32
26
15
23
25
29
20
23
29
26
28
31
27
32
21
27
33
24
23
29
18
23
25
27
26
23
29
20
29
25
25
28
27
30
27
19
19
29
22
28
25
24
24
19
31
27
29
24
27
26
24
26
27
32
27
24
26
34
28
23
25
27
32
27
26
30
24
28
21
28
25
25
23
26
21
26
26
29
26
17
28
25
30
27
25
28
28
35
29
30
21
31
23
26
28
30
24
24
26
22
23
22
28
26
26
30
29
26
34
26
29
23
30
30
28
22
23
26
30
30
22
22
23
32
24
30
25
20
28
27
26
24
24
21
26
20
24
20
25
24
25
26
18
26
30
27
24
20
32
27
25
25
24
31
24
28
22
19
27
27
20
21
24
24
31
17
22
27
29
26
23
25
24
24
26
27
20
29
21
23
25
21
29
26
25
21
22
30
22
24
23
28
23
24
26
24
21
30
31
27
25
23
31
25
24
28
28
29
28
19
23
29
25
27
21
25
26
28
25
21
28
25
22
28
28
28
29
22
24
20
29
23
25
27
29
26
30
26
27
26
26
29
27
26
23
28
19
24
22
29
23
29
26
28
28
20
27
27
27
28
26
25
24
21
27
21
22
27
21
29
27
25
30
23
26
21
22
25
26
32
25
20
28
25
21
26
27
32
26
30
30
30
28
20
26
19
28
24
27
28
16
29
23
21
26
30
20
29
23
31
20
29
28
23
24
22
23
28
30
26
24
30
25
25
25
28
26
24
26
31
24
25
27
29
26
27
23
33
29
23
21
28
30
27
26
28
26
26
23
26
25
25
26
25
28
19
27
20
22
27
23
23
27
27
30
27
24
25
25
25
27
26
26
23
25
24
23
25
26
28
29
26
29
22
28
24
27
23
27
28
26
22
25
24
28
25
26
21
28
23
26
28
22
26
27
28
22
35
19
26
28
18
29
28
26
19
28
15
25
26
25
25
24
26
23
31
30
25
31
23
26
26
24
22
21
19
26
22
28
26
25
28
24
23
25
26
23
25
19
24
21
24
27
28
22
21
24
29
27
24
25
30
31
17
28
25
21
23
24
25
19
27
18
27
28
25
28
33
29
24
29
32
30
25
24
28
24
23
32
23
23
24
22
30
25
20
31
28
29
27
26
23
25
24
27
27
22
25
24
23
28
24
22
21
28
27
28
21
25
27
28
24
23
25
25
27
27
26
25
29
27
25
29
22
26
30
27
24
27
25
20
21
29
22
28
25
28
30
27
24
23
30
27
20
28
26
25
24
26
30
28
21
23
24
23
31
25
31
26
26
30
23
27
22
22
25
25
24
27
26
23
34
25
27
31
31
28
26
31
26
21
23
22
26
27
21
21
24
23
32
25
25
21
27
28
27
25
26
21
26
26
25
29
24
29
23
25
27
28
24
25
23
26
27
31
22
30
28
26
29
24
23
28
25
28
24
26
22
21
26
26
22
22
29
28
25
23
26
26
26
27
26
27
25
28
29
30
26
25
19
30
30
26
24
26
25
31
26
27
27
27
29
32
26
27
24
23
31
31
28
22
25
23
27
25
30
26
27
22
26
29
22
22
25
24
27
23
23
22
29
29
25
29
28
22
22
28
25
32
19
22
22
22
28
23
18
28
27
26
23
24
23
24
27
26
30
30
19
29
29
27
25
24
23
26
31
22
26
26
28
29
23
30
25
28
21
25
26
27
32
28
26
25
25
23
23
27
31
26
26
28
26
25
26
27
30
25
24
19
28
28
26
27
27
24
24
27
28
28
32
22
21
30
23
26
25
28
26
32
20
28
28
19
24
16
24
25
24
30
27
23
28
20
22
28
22
26
28
27
29
23
28
23
28
23
28
23
25
25
30
23
23
26
24
29
27
30
25
24
27
31
22
27
35
31
28
17
28
24
23
23
20
25
29
30
22
29
25
31
30
32
21
23
18
27
23
25
23
26
21
33
27
21
34
24
28
30
26
19
21
24
31
32
29
22
28
27
21
24
29
24
20
29
25
24
25
24
28
29
20
24
24
25
31
29
21
24
23
32
24
27
21
23
31
22
25
23
25
22
25
27
27
29
29
21
25
27
26
25
21
24
24
27
25
17
29
23
30
22
31
23
28
24
28
25
27
24
29
24
19
27
23
23
24
23
26
29
30
20
26
26
32
23
30
22
35
25
28
26
27
23
20
31
23
29
21
25
27
28
24
27
23
27
26
24
29
29
23
30
24
24
29
30
24
23
24
27
26
28
30
26
24
33
26
23
19
27
31
28
32
18
27
28
27
20
24
21
26
25
26
28
31
27
19
26
24
25
27
25
29
25
25
25
25
23
25
23
25
26
29
29
21
24
22
23
22
25
29
25
22
24
26
21
27
26
28
24
27
24
23
35
21
28
23
27
31
31
27
22
31
27
29
31
25
24
27
26
30
31
28
28
21
25
27
27
21
27
22
29
26
31
31
26
28
27
29
28
26
28
26
23
28
24
22
20
24
23
22
26
27
23
30
21
28
28
27
21
28
29
27
22
27
32
25
25
24
29
28
25
23
21
21
23
25
22
25
26
28
22
21
28
31
31
26
31
25
20
23
30
23
22
22
24
33
28
27
22
16
24
23
23
23
20
33
27
27
26
23
32
25
30
24
25
22
25
24
27
22
25
30
33
26
25
25
26
23
24
21
19
20
27
19
25
29
26
27
30
26
25
26
21
25
20
26
27
25
26
26
20
29
28
28
30
23
22
24
25
23
25
27
23
31
24
25
27
25
27
24
26
27
30
28
28
25
25
28
29
29
23
28
21
23
26
29
25
23
21
27
26
26
26
18
22
29
28
20
25
33
28
24
27
27
26
23
29
28
25
24
24
27
23
32
25
20
24
22
26
31
32
26
28
22
28
27
26
26
31
26
24
28
23
26
28
24
24
31
25
21
22
26
22
21
20
26
26
24
23
28
25
30
32
28
27
21
24
22
21
23
33
28
24
27
22
23
25
26
24
25
22
25
28
20
25
27
18
23
19
23
26
23
25
21
27
25
21
27
21
27
24
22
27
30
28
22
23
21
24
33
29
22
28
25
27
30
26
28
21
26
25
22
26
28
20
28
23
26
29
27
29
29
26
24
26
24
23
24
26
29
31
27
30
27
26
32
21
25
23
24
24
27
27
25
25
22
24
33
28
26
25
24
25
29
25
27
19
25
26
25
26
20
32
24
23
23
22
27
23
31
20
25
23
23
23
26
22
29
22
25
27
25
26
19
28
27
28
28
23
27
22
29
34
23
28
23
27
19
20
27
26
25
27
27
29
26
24
28
22
25
30
23
26
26
27
30
26
23
30
18
24
30
28
28
27
26
28
24
32
26
26
24
30
23
25
25
29
22
24
30
30
29
24
29
24
28
25
31
22
22
28
21
25
26
26
27
26
28
22
22
32
26
23
24
25
21
26
28
26
24
31
28
30
20
30
27
20
28
24
27
19
24
22
17
26
22
28
30
24
23
23
21
24
30
25
29
30
22
24
26
27
26
18
25
23
21
23
24
25
23
25
28
22
30
31
23
22
27
29
23
28
23
33
25
26
28
23
28
29
26
26
20
22
28
28
22
27
19
24
27
25
25
28
24
26
23
29
26
26
27
25
22
21
23
26
27
22
28
24
25
31
23
24
19
28
28
25
23
23
26
28
22
31
29
26
22
28
27
23
23
25
27
28
25
32
29
33
28
30
25
23
28
27
24
25
25
26
21
21
26
24
28
25
26
19
29
22
17
22
34
25
26
27
21
26
23
26
25
29
19
33
26
25
27
24
30
26
26
25
21
28
27
27
23
24
22
28
31
24
24
27
28
23
26
26
25
27
24
25
25
22
28
30
29
24
24
31
23
26
29
25
31
26
22
28
21
26
24
27
25
23
27
27
26
27
28
31
25
27
24
26
28
25
21
28
26
23
27
27
26
27
26
29
27
26
25
25
28
25
27
27
25
23
25
26
26
23
20
24
28
30
26
25
25
25
26
27
21
22
23
28
25
24
27
27
30
22
31
29
25
30
29
21
27
30
26
26
26
21
29
26
27
27
31
28
26
28
29
31
23
23
33
23
32
25
28
26
24
31
22
30
29
22
24
25
27
28
19
27
29
21
22
26
23
31
20
27
25
31
26
20
26
29
29
25
20
25
22
28
22
28
20
31
26
24
26
25
28
23
28
24
30
21
21
23
23
25
25
20
26
23
27
32
30
27
31
23
28
24
23
26
24
22
27
28
27
26
19
30
30
25
24
27
24
23
21
25
20
27
25
26
23
31
22
24
25
21
23
27
28
21
25
30
24
30
24
30
27
27
26
23
26
28
30
27
28
26
19
21
23
22
30
21
32
26
26
28
24
26
29
27
27
24
26
24
25
29
24
24
24
24
25
26
24
23
27
25
29
29
28
25
32
28
19
29
26
26
25
27
29
29
30
28
25
26
26
24
24
27
21
25
29
21
30
28
32
24
27
27
27
25
26
20
27
25
31
29
21
28
20
23
24
26
30
19
23
28
26
24
26
26
25
25
26
29
28
23
26
24
22
24
27
33
23
23
28
25
22
24
20
23
25
25
23
21
26
26
28
18
23
22
25
26
22
23
26
23
31
30
24
25
25
22
24
28
24
21
29
25
26
28
20
29
27
25
20
26
25
26
33
27
25
22
25
30
28
32
33
26
23
24
21
31
25
28
26
27
28
27
24
27
29
23
20
25
22
28
22
30
33
31
28
27
25
29
23
34
22
30
25
27
24
31
20
27
24
25
26
23
28
21
28
24
29
24
24
28
25
22
24
29
22
30
28
31
29
24
27
27
26
27
24
30
26
34
26
32
28
27
29
32
24
29
22
21
24
24
28
21
26
21
28
26
25
28
26
24
27
26
22
26
22
27
24
26
26
24
28
25
28
26
27
24
23
24
25
28
27
29
24
24
25
24
23
31
26
18
28
27
24
28
23
23
24
24
23
22
26
26
31
27
25
22
26
24
26
27
21
21
27
30
28
18
25
30
24
28
32
22
23
25
26
26
24
25
18
23
23
23
33
24
28
29
26
24
19
22
30
29
26
30
29
24
26
28
22
22
26
24
30
21
28
24
25
26
24
27
31
23
23
29
24
27
26
21
26
33
20
23
27
26
30
29
26
32
31
21
27
27
20
29
27
25
27
24
27
23
23
25
25
23
24
28
27
24
27
30
29
27
21
24
27
24
33
22
24
21
23
23
23
25
24
26
25
33
23
24
23
28
27
24
27
26
20
23
24
20
29
28
31
26
31
29
30
25
26
23
27
26
21
21
20
22
27
26
22
24
31
27
25
24
20
28
25
24
26
20
27
30
28
26
23
27
26
26
33
27
22
27
26
26
26
25
29
19
23
25
29
24
31
30
25
22
27
21
28
25
27
16
25
23
26
24
20
29
24
27
28
24
32
22
25
23
27
25
28
26
23
25
26
24
26
25
24
21
27
26
26
24
29
21
26
24
22
23
27
30
20
33
26
32
22
28
24
25
28
33
25
20
26
28
32
25
25
26
29
28
25
25
21
21
27
20
27
25
23
29
28
20
18
27
26
30
32
23
24
22
24
23
19
22
29
21
25
26
22
31
21
24
22
24
27
25
23
20
23
29
20
31
28
25
24
26
26
30
21
26
25
27
29
24
22
28
24
28
23
26
28
28
23
24
31
22
25
28
30
26
24
21
28
29
18
27
29
23
25
27
26
26
24
25
27
23
26
24
23
35
22
22
24
24
28
28
23
15
27
27
30
25
26
21
19
19
26
26
25
26
25
24
25
29
22
27
19
25
31
26
31
28
26
23
21
25
22
22
25
22
26
29
26
28
27
28
25
23
30
20
27
21
26
24
29
21
21
22
23
30
21
29
28
32
24
29
30
24
27
28
29
31
22
25
20
24
35
18
31
23
27
20
27
24
25
26
23
23
24
25
27
22
20
28
23
27
22
22
25
28
21
25
28
29
24
29
31
23
29
30
26
26
24
28
31
30
27
25
29
27
26
25
31
27
20
27
27
29
26
20
25
28
22
26
28
27
26
30
22
22
28
26
25
30
25
31
27
28
25
23
26
25
22
21
27
24
24
28
22
27
25
30
31
24
26
23
26
24
29
26
21
31
24
27
28
29
27
22
29
30
25
29
26
26
17
22
28
24
26
25
21
18
23
30
21
26
27
24
29
28
24
29
29
24
27
22
30
25
25
29
21
26
27
30
20
25
22
17
24
25
26
28
30
25
26
25
21
31
26
29
24
24
20
27
23
25
24
24
25
26
31
25
24
32
23
23
27
25
19
25
27
23
24
33
28
20
23
21
21
28
30
30
26
24
28
23
24
24
24
21
26
21
29
29
27
29
22
29
28
26
29
24
26
24
27
25
25
31
22
24
24
20
23
28
25
24
30
24
28
22
25
32
25
24
28
31
26
30
25
23
23
24
26
28
26
28
26
24
28
27
27
25
27
31
23
29
23
28
28
23
25
26
28
29
31
28
32
26
20
20
22
24
22
23
26
21
28
29
25
26
28
28
25
19
28
24
28
29
30
23
25
19
26
27
30
25
19
21
24
24
25
24
25
24
25
32
29
22
27
24
22
23
23
31
27
27
28
19
26
23
23
31
23
27
19
25
31
26
29
20
32
24
24
29
20
30
26
24
27
24
25
27
25
24
29
29
27
29
24
29
25
28
25
25
25
30
23
26
25
25
27
23
28
27
23
26
26
25
29
28
24
27
26
32
31
22
26
25
25
24
24
22
25
25
25
27
23
30
25
27
21
22
27
31
23
27
24
23
20
22
26
25
26
28
26
29
23
28
24
22
24
23
24
29
25
27
24
29
24
26
25
25
23
28
20
23
28
23
24
28
22
27
30
24
25
30
25
25
29
22
30
28
29
30
23
24
31
28
29
28
27
25
25
26
25
26
23
21
25
26
25
22
29
32
28
23
27
21
27
23
30
27
24
32
29
25
29
31
24
23
25
27
26
27
20
20
25
28
22
29
28
28
28
21
24
24
21
27
24
22
25
29
26
34
24
26
23
32
21
18
25
30
20
24
20
27
27
27
31
25
23
27
23
26
30
31
18
25
28
28
22
25
24
23
25
22
21
27
26
25
22
29
27
23
23
24
31
26
27
21
22
24
27
24
27
22
31
29
23
21
28
26
24
26
25
25
25
27
27
31
29
21
27
24
24
24
22
32
27
25
26
25
26
30
28
18
29
28
28
23
30
27
31
27
29
28
21
27
21
18
25
20
24
25
31
28
31
26
27
25
21
23
25
24
22
28
29
24
24
25
21
20
25
33
25
31
23
24
27
20
28
23
20
26
24
28
30
26
28
30
30
19
20
25
29
34
25
21
28
29
28
22
32
30
24
23
24
31
24
28
27
22
17
26
27
22
28
23
27
28
27
20
24
25
28
23
30
22
27
32
24
28
20
27
23
25
29
25
25
28
28
26
28
26
21
27
21
27
24
27
29
22
20
26
29
27
24
21
24
30
28
29
26
23
24
26
32
23
27
27
27
23
22
25
24
22
26
22
30
21
22
17
30
26
21
29
22
32
27
25
21
24
29
28
26
25
23
22
25
28
25
24
22
26
29
23
31
27
24
27
27
17
22
27
29
23
27
25
26
33
22
27
28
22
26
24
22
31
27
24
22
24
20
26
20
22
27
28
24
30
26
25
30
23
28
21
31
20
24
26
24
29
25
28
20
27
22
26
22
26
28
25
24
24
22
24
27
26
29
23
26
23
27
21
29
23
22
21
20
22
27
22
20
26
15
27
25
25
26
19
25
29
17
28
24
27
24
30
25
23
22
26
30
29
31
25
25
25
26
24
21
23
19
23
23
25
23
25
29
26
27
23
25
19
28
27
20
20
27
25
26
29
23
23
21
25
28
27
24
24
22
25
26
19
25
24
23
31
27
20
28
27
25
29
24
25
24
32
26
25
24
28
25
26
29
28
29
26
22
29
29
23
26
26
24
27
27
20
26
28
26
25
29
24
25
26
27
17
21
26
27
25
26
22
25
26
28
22
25
21
29
29
26
26
23
30
23
27
22
22
23
27
22
26
23
22
27
31
27
29
27
22
26
22
21
27
29
33
25
27
23
23
23
26
25
24
22
23
28
23
26
28
28
25
18
27
25
28
22
22
25
25
19
27
26
24
27
24
21
25
24
21
28
28
29
28
23
24
31
33
28
28
36
26
26
25
23
22
22
27
28
28
27
22
28
29
28
22
27
23
22
25
28
24
24
29
30
22
26
27
23
19
25
20
26
25
27
21
24
27
25
21
23
28
29
27
22
25
26
30
26
25
26
29
26
24
28
21
28
30
26
28
25
29
24
26
26
31
25
20
28
26
28
23
21
21
30
26
27
25
25
22
22
28
24
23
26
27
25
21
24
24
23
21
26
24
30
26
24
22
24
19
26
24
26
25
24
28
26
28
23
21
28
23
24
26
34
22
23
20
23
28
29
25
18
28
27
25
26
28
26
25
29
22
23
21
20
27
30
19
21
26
27
27
28
24
26
23
29
29
26
23
28
28
24
25
29
30
33
22
25
19
23
21
28
23
24
29
27
24
21
26
25
26
32
24
30
28
27
33
23
25
26
32
29
22
22
22
20
28
20
30
27
28
25
25
21
18
29
24
21
22
21
27
26
25
27
27
25
22
27
27
30
32
28
26
25
21
30
24
24
26
27
32
27
18
29
24
23
20
23
26
30
26
28
22
28
23
23
27
30
24
21
24
29
24
20
32
24
26
26
23
27
28
22
24
22
27
23
34
28
22
24
18
28
24
33
25
30
28
26
26
20
23
25
27
26
24
28
29
24
24
26
30
22
28
25
26
22
23
26
23
25
27
26
24
23
24
25
30
20
27
26
26
29
23
30
20
25
24
29
28
29
25
26
28
28
23
26
24
26
27
24
24
22
29
27
27
27
23
28
29
29
28
17
24
28
23
32
22
22
25
25
27
28
25
28
20
23
20
24
24
29
26
25
31
30
24
29
29
22
31
28
29
22
22
28
22
26
24
25
27
22
23
25
33
29
28
26
22
26
22
29
26
23
28
19
27
22
24
22
22
24
29
26
25
23
30
23
26
31
30
22
20
21
23
22
26
24
22
27
20
26
24
24
25
29
21
26
25
27
24
23
22
25
25
22
33
26
26
26
25
24
25
25
28
22
27
23
24
21
26
24
23
19
24
23
25
28
27
30
28
20
28
24
20
26
22
27
25
32
24
28
22
27
27
26
32
24
27
28
23
28
29
28
26
30
31
29
26
27
32
29
29
26
26
17
24
30
23
29
29
24
26
23
27
24
29
22
28
27
26
26
23
31
29
25
21
24
29
18
22
28
25
30
23
26
27
29
27
25
23
21
24
24
23
30
24
23
27
25
29
25
25
20
27
25
26
23
24
32
28
27
27
21
26
21
30
31
26
27
23
27
26
20
28
21
27
26
31
31
20
31
25
26
29
24
29
22
25
21
26
23
24
22
24
27
26
25
25
29
26
29
25
21
28
25
22
27
22
28
38
23
26
27
30
30
24
25
26
24
23
27
31
22
27
23
24
27
24
26
22
27
22
24
24
26
27
24
25
29
21
25
21
32
22
27
22
29
31
26
21
25
23
25
34
30
25
27
24
25
25
25
22
30
23
27
26
22
28
27
26
24
27
24
24
33
30
25
22
20
24
23
21
23
28
27
25
31
33
22
25
23
23
26
33
23
30
22
26
22
23
24
25
27
29
23
28
25
24
25
19
20
24
30
25
20
28
29
25
21
26
27
24
20
21
23
35
20
23
28
25
25
25
22
25
25
27
23
24
29
20
28
27
19
28
28
30
23
23
22
22
24
19
25
30
23
28
25
27
21
27
24
26
23
28
18
25
20
27
23
22
32
26
20
25
25
23
27
28
29
24
30
22
29
29
30
27
23
27
19
30
24
21
30
28
27
21
30
27
27
24
28
24
26
32
27
22
30
23
30
25
23
27
21
28
32
21
26
26
23
28
22
24
24
27
23
34
28
23
27
26
30
27
23
26
26
22
22
29
26
24
28
27
24
25
28
24
22
18
23
24
26
18
31
23
28
23
30
21
24
23
25
22
22
30
27
24
21
27
25
22
25
28
24
25
26
27
29
24
20
23
28
26
22
26
23
31
29
28
25
24
29
33
22
25
28
26
22
23
24
26
21
28
27
31
27
24
22
20
24
24
28
31
29
28
22
28
25
24
26
22
25
32
24
27
27
25
27
19
28
26
24
29
25
23
20
20
21
29
24
24
27
25
23
27
23
25
29
22
26
25
31
20
25
22
29
30
27
29
28
27
26
25
24
31
25
24
24
30
26
19
23
27
19
27
24
23
24
21
28
25
26
28
28
29
24
28
25
25
24
25
28
28
28
24
26
19
28
29
25
25
23
28
23
22
28
26
32
31
15
23
27
28
21
24
25
27
22
25
23
22
22
21
27
21
31
19
24
27
26
26
25
23
23
28
29
28
21
25
21
27
29
21
25
31
32
33
26
27
25
23
23
20
29
22
22
29
29
27
23
18
21
29
27
30
25
27
25
25
24
31
28
27
20
30
24
25
26
29
24
25
29
23
29
27
23
23
25
22
24
22
25
29
20
29
29
26
28
29
24
20
21
27
27
29
26
22
26
28
31
28
26
25
27
24
24
26
28
26
23
24
24
27
29
18
24
24
24
29
24
28
28
30
24
26
21
30
23
22
22
25
26
18
27
31
25
26
27
24
30
29
30
24
29
29
30
23
24
27
23
26
30
32
26
28
21
24
20
27
25
28
28
27
32
22
21
27
23
27
23
27
23
23
26
24
32
29
30
25
30
25
23
25
23
29
25
33
25
25
23
30
27
22
25
22
24
25
21
30
28
24
30
25
26
25
21
30
23
23
28
25
21
33
25
23
25
26
25
28
29
30
28
22
32
28
25
30
24
25
27
27
18
22
24
31
24
27
30
32
30
31
23
28
26
32
22
29
27
24
27
27
22
24
27
26
27
23
29
25
28
27
29
27
22
31
23
31
26
26
21
24
26
28
22
17
24
31
27
27
22
27
26
21
22
25
26
29
30
23
24
26
24
29
24
26
24
28
26
28
28
27
24
28
21
25
29
31
28
34
30
28
26
24
23
27
26
23
25
25
31
28
30
25
20
26
23
24
19
23
24
28
31
23
27
24
25
22
22
25
23
28
24
25
23
28
23
33
28
26
25
23
28
26
21
28
23
25
30
23
28
31
24
20
27
29
24
34
25
20
25
26
28
31
24
28
28
28
20
31
23
30
21
25
25
26
18
30
23
26
30
26
28
25
26
33
23
25
31
16
23
28
22
26
29
28
24
27
30
25
28
24
24
29
24
31
29
28
24
23
30
26
25
31
27
28
26
19
25
20
26
26
21
29
26
27
25
22
22
31
27
29
26
28
24
27
21
22
24
22
19
23
28
25
32
28
28
27
19
28
24
29
32
26
23
27
25
21
25
21
22
26
25
24
24
28
23
23
26
27
27
24
27
27
24
29
25
26
21
24
26
23
24
30
26
27
20
25
24
19
25
22
29
29
29
27
28
23
30
27
29
25
27
24
25
21
27
28
28
27
34
29
29
30
28
26
29
26
31
28
25
30
24
27
24
29
22
25
25
23
27
22
20
28
30
22
28
30
26
28
30
22
26
22
23
27
27
26
25
25
22
24
24
26
29
24
25
25
26
25
26
25
26
28
29
28
23
28
29
22
28
22
20
25
20
21
24
24
34
31
20
24
24
21
22
25
30
28
28
21
21
31
19
26
25
27
23
28
25
31
24
22
21
25
30
27
23
27
21
22
28
27
24
27
24
26
29
27
24
27
28
23
26
24
30
30
29
20
27
20
21
22
27
29
24
27
31
19
21
30
24
25
28
30
22
29
25
27
26
26
29
26
27
26
27
24
30
27
27
25
24
25
26
26
27
28
26
26
20
26
25
23
26
23
32
20
25
22
26
30
21
30
30
20
29
25
20
29
22
27
26
26
24
29
29
21
25
18
28
23
29
29
18
27
24
23
26
23
28
30
27
24
28
21
25
30
20
21
24
29
27
23
25
30
24
25
27
24
26
23
26
21
25
28
23
28
32
24
23
28
26
24
24
29
26
28
22
26
23
20
22
27
29
29
31
30
20
23
25
24
29
27
25
25
24
26
24
24
26
21
28
33
21
23
23
28
23
25
26
27
30
23
24
23
19
23
25
21
23
28
34
20
28
22
27
30
22
25
27
24
23
24
26
21
24
27
27
20
26
24
22
25
22
28
24
23
26
32
28
19
25
29
23
23
30
26
18
27
17
23
30
28
27
30
27
20
33
25
24
28
25
27
25
30
28
28
24
26
21
31
29
27
24
24
27
31
25
26
26
27
20
23
26
27
23
25
26
26
22
29
25
31
20
22
25
25
26
28
27
26
27
26
21
25
30
18
25
30
25
27
29
27
17
29
28
27
24
24
28
28
28
24
26
32
26
25
23
28
25
28
25
20
28
28
24
22
25
29
24
30
20
19
25
23
22
29
27
27
22
22
27
25
23
24
32
28
26
29
27
26
24
24
27
29
23
31
22
28
28
29
29
26
27
20
20
30
29
27
20
26
25
21
26
21
26
27
22
27
26
25
23
28
25
23
26
21
20
32
20
25
23
27
27
29
23
28
25
22
24
32
24
25
24
26
26
25
30
28
28
29
29
27
25
27
22
20
27
28
23
24
29
25
29
27
18
25
27
23
26
28
26
32
29
27
20
32
24
28
30
25
28
24
25
30
27
24
27
28
30
24
29
28
24
25
28
24
24
25
28
26
19
28
22
24
28
27
26
30
23
21
33
22
27
30
22
29
24
30
25
23
29
23
26
26
25
30
22
26
26
23
26
25
26
22
33
25
26
23
22
29
21
27
26
27
23
24
16
25
25
21
22
25
18
28
24
30
24
23
22
23
21
27
23
20
27
25
21
30
25
27
27
22
31
23
30
29
28
26
23
26
24
30
22
26
27
26
26
26
23
26
22
27
23
25
29
22
28
28
22
23
29
28
24
32
35
26
28
26
30
22
25
26
29
26
28
26
23
21
30
18
23
31
24
24
24
23
30
20
29
31
28
25
27
23
32
23
32
24
23
23
19
32
28
28
24
26
22
29
25
26
24
25
26
23
29
27
27
23
28
24
20
21
29
25
28
30
30
21
27
21
25
26
25
22
23
22
26
23
26
26
23
21
29
21
24
24
27
27
22
30
26
24
18
24
28
26
21
24
30
22
24
28
28
22
27
23
29
21
27
24
24
28
22
22
26
27
28
27
27
23
22
21
26
27
25
26
28
27
26
24
25
30
28
22
21
28
30
20
24
21
28
24
26
22
28
25
20
31
27
22
27
28
27
29
26
27
25
26
27
21
24
25
25
26
25
24
22
29
26
26
28
23
26
29
27
30
34
27
24
25
21
35
23
25
20
24
21
27
26
31
25
28
24
27
25
25
21
27
25
30
27
23
21
21
21
25
29
29
23
23
24
28
31
30
24
25
20
23
24
24
21
25
22
26
25
30
26
25
27
24
29
29
17
25
27
25
25
27
25
25
25
23
29
31
27
21
24
20
28
24
23
26
27
24
35
23
28
33
31
30
23
27
25
26
25
25
24
20
27
31
26
15
24
27
23
31
28
25
26
26
24
26
27
24
23
28
22
27
26
31
29
22
28
26
24
25
26
29
23
26
28
23
23
22
25
30
27
25
29
24
24
26
23
23
30
23
25
27
32
24
25
26
24
23
24
28
23
23
29
20
23
23
20
25
20
27
23
25
23
30
22
26
28
25
21
28
26
25
22
23
20
29
26
27
26
19
25
23
27
25
24
28
23
25
22
26
24
23
23
26
23
27
27
24
27
27
18
25
27
22
28
20
23
28
25
21
24
29
21
26
25
24
28
28
28
23
29
22
28
24
25
24
20
23
26
23
19
33
24
23
26
28
26
24
24
20
25
25
27
26
23
21
23
28
26
26
27
22
26
31
21
23
29
24
25
23
26
30
24
26
22
25
25
27
25
25
23
28
31
31
27
22
28
29
21
31
26
24
28
20
21
31
21
26
29
22
29
29
29
31
30
21
23
30
27
22
28
23
28
25
23
33
25
20
24
26
30
30
23
30
30
21
23
22
24
26
27
23
25
26
27
28
32
28
27
28
26
26
26
25
23
27
22
27
25
30
18
22
26
30
26
24
28
26
35
26
19
28
29
23
27
21
22
29
26
29
26
24
22
25
29
28
24
26
22
27
23
28
28
29
26
24
25
25
30
30
28
25
25
31
24
24
24
27
27
26
24
24
26
24
24
26
28
21
28
31
28
24
30
26
29
27
29
24
24
25
23
26
24
26
27
32
28
30
27
26
26
33
27
29
21
28
20
29
30
26
22
28
26
23
24
27
27
26
24
22
26
25
26
24
29
29
23
25
25
25
27
24
21
28
23
32
26
25
31
31
25
24
28
22
30
27
21
26
25
26
31
32
23
26
26
25
27
26
23
26
28
25
27
24
25
28
28
32
33
25
24
24
24
26
26
32
28
28
29
16
26
27
24
22
29
24
31
25
25
32
25
27
26
31
22
23
30
25
24
30
20
25
28
36
30
25
25
23
26
27
31
30
23
22
25
23
26
28
23
25
25
25
30
27
22
26
23
24
26
19
28
24
30
24
23
19
23
26
25
19
28
28
21
23
27
23
24
23
26
23
28
25
30
23
27
28
26
25
29
21
27
23
27
22
26
25
25
21
24
26
22
24
24
26
24
28
31
24
29
28
26
31
30
25
25
27
25
20
28
26
24
20
29
27
22
26
29
26
29
26
26
20
25
21
26
27
25
27
21
21
27
31
28
30
24
26
34
28
25
23
23
29
23
25
22
26
20
30
27
23
21
23
18
31
27
20
28
22
31
22
25
29
27
25
32
26
29
21
25
35
25
25
28
30
26
19
27
27
24
24
23
29
26
30
19
31
22
25
25
25
24
22
28
25
21
27
31
26
24
24
27
21
25
22
23
25
25
26
36
31
22
28
25
24
26
25
27
24
25
30
27
21
25
28
25
22
24
30
28
25
27
25
32
23
27
20
21
31
28
24
25
28
24
29
28
25
19
32
22
27
24
30
30
29
20
23
24
26
23
27
26
26
27
22
23
29
27
30
22
28
22
21
27
26
29
19
28
28
27
26
22
25
26
25
24
26
23
24
29
33
32
29
25
26
27
28
24
27
26
23
24
24
28
30
23
31
28
26
30
29
27
25
26
25
23
25
29
30
26
25
25
25
28
25
25
27
27
26
28
21
25
31
26
29
25
28
24
32
27
24
26
27
21
25
27
28
24
22
29
29
24
25
27
22
29
26
24
32
22
28
29
25
23
23
27
26
26
26
23
30
30
29
29
24
23
26
20
20
21
30
21
31
27
24
23
28
22
26
27
26
18
22
25
30
25
27
28
26
26
24
26
24
31
28
21
24
28
22
27
23
24
23
31
20
25
28
26
25
29
28
24
27
26
27
30
21
19
27
27
24
23
30
23
27
25
24
26
22
30
31
27
25
29
24
24
27
30
16
27
23
23
29
29
28
26
23
23
26
19
21
20
26
20
23
25
21
25
25
27
28
26
25
32
29
27
22
19
26
30
30
28
22
23
26
31
30
28
28
22
22
31
24
29
24
30
29
29
22
29
24
23
26
21
25
30
27
27
24
27
22
26
27
27
28
21
26
26
20
23
25
25
24
23
21
23
21
29
23
30
28
26
21
23
28
29
26
27
25
23
28
25
21
24
34
23
25
24
24
26
27
23
24
27
25
28
24
26
21
27
29
30
17
28
23
25
20
25
30
26
26
27
23
21
28
26
26
28
23
26
28
26
30
26
28
25
29
21
29
25
28
18
27
26
23
28
28
29
27
24
25
23
27
21
28
25
30
20
29
27
26
28
22
23
30
28
27
27
21
34
31
26
28
27
26
27
26
29
22
24
23
24
17
27
26
32
30
26
23
22
28
27
23
29
29
25
24
23
29
26
25
29
32
28
25
25
23
27
24
23
27
20
27
29
23
29
29
23
30
23
25
28
24
23
23
30
30
22
28
23
26
24
24
26
23
20
24
28
23
26
28
20
30
23
22
26
20
27
28
24
24
27
26
24
31
26
28
28
23
20
28
26
27
25
28
29
27
28
27
25
25
25
22
32
23
25
27
22
28
25
27
28
29
22
22
22
23
27
24
27
21
22
26
23
31
28
30
28
25
27
28
25
29
27
30
22
22
27
26
27
30
25
25
26
27
26
22
27
29
29
29
22
29
25
31
28
21
32
23
18
26
26
25
33
30
27
18
21
28
24
23
29
25
18
26
31
21
21
26
29
28
23
26
26
23
25
24
23
23
26
29
21
17
22
24
24
18
26
22
29
23
28
25
30
32
27
29
26
29
24
25
20
24
28
26
30
26
24
27
30
30
27
27
24
26
24
26
25
26
27
21
21
28
21
24
25
23
23
25
27
27
17
26
19
29
25
31
17
24
22
23
23
29
27
28
24
27
21
24
27
23
24
26
27
22
26
28
26
26
27
25
23
23
26
24
31
27
25
27
29
23
24
30
36
23
27
24
24
28
25
24
23
20
26
24
26
28
26
25
24
30
27
31
30
24
26
27
24
26
28
21
20
30
27
25
31
24
24
27
22
30
27
26
21
22
29
24
26
21
24
24
20
28
29
25
22
27
26
23
26
33
28
22
25
21
26
25
20
27
16
18
25
24
22
25
17
24
25
34
22
26
27
27
26
30
25
26
22
25
23
26
28
32
27
28
28
25
22
27
23
28
15
26
23
24
24
29
27
28
28
21
27
26
26
21
33
23
27
29
23
22
23
25
23
25
24
24
26
25
23
26
19
26
29
27
18
20
31
21
28
24
24
21
22
25
29
25
26
23
30
23
26
28
20
20
33
23
19
24
26
24
26
29
28
18
25
26
26
28
34
23
23
28
28
30
24
25
21
28
22
30
19
22
32
24
30
28
26
30
24
26
23
25
30
25
28
32
23
29
26
27
24
22
24
23
24
24
30
27
24
25
33
23
19
22
27
23
23
26
24
24
20
25
22
24
26
24
22
23
26
34
28
25
30
28
26
21
22
26
26
27
26
22
27
24
30
25
24
29
23
27
23
30
25
27
26
24
26
27
27
23
29
31
21
26
26
27
23
21
25
26
27
31
25
22
22
26
30
25
26
24
21
30
24
24
24
22
23
25
29
26
24
23
21
26
23
27
29
23
25
28
21
24
25
25
23
28
21
27
26
25
20
27
26
24
26
25
26
26
30
19
28
22
26
22
20
27
25
25
23
24
26
22
29
32
32
20
20
30
25
23
34
22
27
26
26
25
25
24
29
29
25
26
22
26
25
28
20
25
27
21
27
26
23
20
27
24
27
28
24
24
25
25
30
28
21
26
23
22
25
24
21
25
20
26
26
27
24
28
23
31
28
27
28
21
25
26
27
28
28
27
21
32
29
26
22
27
24
33
23
25
29
25
18
30
25
24
28
24
29
28
26
19
23
24
29
24
28
24
27
27
23
28
19
27
25
30
31
27
25
22
23
27
27
23
30
26
30
24
24
21
26
28
23
24
32
33
21
23
30
21
24
23
23
30
26
27
21
28
29
22
26
24
28
22
25
31
26
29
27
28
28
28
25
19
25
23
28
23
23
23
26
25
24
30
27
26
27
30
23
23
26
26
29
26
26
19
24
31
26
25
33
24
23
23
28
24
29
33
25
27
24
27
27
18
24
25
26
26
28
25
25
30
22
26
25
28
26
21
26
26
22
23
24
27
24
27
22
22
25
21
23
32
30
24
21
27
26
20
29
22
28
20
26
23
28
19
22
28
29
24
28
29
27
27
22
27
25
31
25
25
25
20
22
31
23
25
24
25
25
22
29
28
24
25
24
22
28
25
30
24
27
25
27
27
27
29
29
22
29
26
28
30
29
25
26
26
25
26
24
24
27
28
21
24
27
23
25
27
28
21
33
26
21
26
30
26
28
26
29
24
23
27
21
26
25
27
29
30
23
20
28
29
24
28
28
22
24
25
22
24
25
29
28
28
21
30
21
28
23
31
25
20
29
25
24
29
30
25
23
29
20
30
22
21
22
25
30
22
25
27
34
25
28
26
27
26
25
19
27
30
20
27
34
33
24
33
23
27
26
27
31
22
31
33
24
30
21
28
19
28
22
24
25
24
23
27
24
23
27
25
30
25
27
17
27
26
24
25
22
26
24
35
20
26
22
26
29
23
26
27
24
28
26
23
23
30
28
26
28
27
25
25
23
31
21
23
23
20
24
26
31
23
24
23
26
28
20
28
33
22
30
24
28
25
24
23
28
26
25
22
29
23
26
26
25
27
23
28
22
24
27
26
21
25
25
23
26
29
22
29
25
25
22
22
25
28
28
22
21
23
19
23
26
23
28
27
27
22
25
25
23
27
27
29
28
26
22
26
26
23
28
30
21
24
23
22
25
21
26
26
23
28
31
23
27
21
25
30
28
28
30
30
28
20
30
26
23
24
19
33
26
27
33
27
24
29
22
23
28
28
28
31
22
32
27
31
30
24
29
21
28
23
30
25
29
27
26
28
22
24
19
27
20
26
31
28
28
25
29
32
24
26
22
20
26
20
27
26
29
25
27
30
23
28
27
29
24
22
28
26
25
24
22
29
25
23
25
21
29
26
26
22
25
30
24
24
23
26
26
20
23
26
35
18
22
30
27
23
29
30
35
23
24
25
29
23
21
28
24
30
27
25
29
26
26
25
33
33
28
28
22
24
20
28
27
27
24
30
23
28
26
27
26
24
28
30
25
18
16
24
24
28
31
28
27
26
24
21
23
24
29
32
35
24
22
28
25
30
26
27
24
31
25
33
19
25
28
27
23
27
26
22
25
30
26
26
23
23
23
26
27
24
25
29
26
30
24
30
26
23
21
26
24
25
27
20
28
16
28
24
29
26
26
26
21
24
25
25
28
29
26
24
27
27
29
17
29
22
26
25
21
25
24
28
23
25
30
26
21
21
23
29
29
29
28
23
25
20
25
26
21
28
26
22
23
29
25
29
29
24
28
27
23
29
28
27
21
27
29
24
26
26
24
24
24
25
30
23
33
31
23
27
31
33
27
24
26
23
31
26
25
27
22
31
25
22
24
25
17
26
26
24
28
25
26
24
25
30
24
22
25
21
24
24
19
26
21
21
25
28
26
25
22
25
26
21
32
25
30
25
24
33
17
32
25
21
28
22
24
20
20
26
25
27
25
24
26
28
30
21
23
29
31
26
28
26
27
27
30
21
24
27
23
32
23
27
23
25
20
27
21
23
32
26
32
21
28
29
27
26
19
25
19
29
23
31
28
25
27
28
20
28
28
24
24
22
28
25
28
25
24
27
22
22
31
21
25
25
26
22
24
30
26
23
26
26
25
26
31
18
22
23
26
28
26
26
27
22
29
29
24
27
23
30
26
25
26
27
27
27
31
28
30
25
22
30
27
31
22
24
29
30
28
24
23
28
24
25
29
32
29
24
36
21
25
22
28
24
25
27
27
32
28
29
22
28
22
32
22
22
30
21
24
27
27
29
28
25
22
25
23
26
26
24
23
23
25
27
22
21
29
25
27
24
32
28
27
28
25
22
26
27
26
29
26
30
30
22
23
22
23
28
28
23
26
25
28
28
27
26
30
27
30
30
29
21
29
19
25
27
29
28
24
29
24
25
32
21
30
26
30
25
23
28
25
31
23
28
23
25
21
19
23
28
24
27
25
24
30
32
25
23
22
25
23
30
27
28
24
22
25
26
28
25
21
24
20
29
19
26
24
27
22
25
20
23
26
20
28
26
26
28
23
24
25
28
23
25
31
25
20
25
22
27
28
30
31
21
23
26
26
27
24
22
27
24
26
24
27
27
23
27
28
31
32
25
31
29
32
22
28
24
26
24
23
25
24
27
25
27
27
18
27
28
23
29
30
29
26
26
27
32
31
30
23
27
34
26
21
25
29
23
26
23
27
28
23
24
25
30
27
27
25
25
16
22
26
24
29
23
26
25
24
24
21
24
28
26
27
27
22
27
23
27
29
29
24
27
26
27
25
31
21
30
31
23
24
24
23
24
25
25
28
22
25
29
23
26
27
26
22
24
28
29
25
26
26
21
26
22
29
31
22
22
25
28
27
25
26
23
30
26
27
25
26
26
25
27
29
24
26
21
25
25
22
27
25
27
29
26
22
26
29
26
25
27
30
28
25
25
22
22
17
30
24
33
29
26
27
29
25
28
28
19
27
23
21
26
31
28
28
28
25
23
25
24
24
24
22
24
31
32
22
22
25
23
27
24
25
27
22
25
25
27
27
24
28
28
24
27
19
26
27
25
29
26
25
25
33
26
29
24
17
22
22
21
16
26
24
30
17
25
29
22
28
30
24
30
25
31
28
33
34
19
30
32
24
26
28
25
33
23
21
29
24
31
29
26
24
29
27
25
24
27
26
25
28
27
22
30
27
31
30
25
27
25
26
25
25
25
23
26
23
23
21
20
26
32
22
27
28
27
24
28
27
29
24
30
18
21
20
20
26
25
22
26
27
27
23
27
24
29
22
25
21
20
24
27
25
26
23
23
27
27
20
25
21
26
33
26
25
26
29
15
27
28
27
25
29
30
27
26
24
27
27
25
19
28
29
19
26
26
30
23
25
27
28
25
25
28
27
21
21
25
17
22
30
24
18
24
26
21
27
20
24
25
22
30
25
26
30
30
18
23
27
27
22
27
26
28
23
24
20
29
28
24
27
27
27
23
19
26
19
32
24
31
22
25
22
20
25
22
24
28
19
28
24
27
26
22
29
21
23
20
28
21
24
26
22
22
27
26
26
20
21
26
25
21
25
27
24
24
29
20
25
23
25
29
25
27
29
23
28
19
25
28
31
27
28
24
28
25
25
24
16
29
24
22
29
25
22
22
25
28
17
17
27
21
28
20
29
26
24
23
22
26
24
25
24
26
35
27
26
25
24
23
25
23
29
26
20
23
30
33
24
27
29
30
26
27
25
25
26
26
26
25
29
22
24
22
23
33
26
27
24
27
35
29
22
24
27
27
26
28
24
27
30
27
25
25
24
26
30
28
29
27
27
25
24
23
28
27
25
17
25
25
29
22
21
30
24
21
29
21
25
26
29
24
17
30
26
21
36
22
29
22
27
28
25
18
28
26
29
26
27
25
25
25
25
26
32
35
25
30
24
25
23
25
29
31
25
28
24
22
26
25
23
29
24
26
32
19
28
25
26
24
28
25
28
25
30
23
24
25
28
26
28
27
22
31
29
24
29
25
25
29
29
25
28
23
22
28
24
23
20
32
26
26
25
18
18
31
24
24
28
25
23
28
29
25
31
30
27
23
30
33
23
29
26
26
26
27
30
31
25
26
23
32
30
25
22
23
26
22
32
20
26
25
23
26
19
28
27
19
27
27
21
20
29
28
29
24
32
28
26
20
29
25
24
24
26
24
28
29
28
27
25
24
23
23
24
28
20
24
26
25
25
26
23
23
23
26
21
23
24
27
27
23
20
28
26
24
23
28
30
19
24
21
32
26
23
27
29
24
25
23
34
25
23
23
28
23
27
26
23
30
32
20
22
22
21
23
23
23
21
27
25
23
27
25
30
28
29
21
28
23
26
20
26
27
26
22
23
32
29
23
23
29
18
24
32
32
30
25
27
26
26
26
24
29
28
25
23
23
20
25
24
31
29
28
27
27
26
26
33
24
24
26
25
24
27
24
30
22
23
30
29
27
19
32
23
26
23
23
26
30
28
28
27
25
28
27
22
29
22
27
23
29
22
27
27
29
28
28
29
22
32
27
26
26
26
25
32
25
27
24
23
26
20
25
29
28
20
22
28
29
28
23
24
30
26
26
29
26
29
22
28
33
30
18
23
20
27
29
17
26
28
24
25
28
24
19
29
24
21
21
22
28
28
26
19
27
21
27
21
28
25
22
31
24
21
22
22
31
29
24
23
22
30
24
28
23
26
32
22
27
28
25
26
26
23
22
26
27
25
26
20
24
25
27
23
29
29
22
22
32
25
29
25
20
25
20
27
25
26
22
25
32
30
24
22
20
25
24
30
32
28
29
26
29
22
19
27
34
24
27
24
33
26
28
25
27
24
27
25
20
29
26
28
27
25
22
26
26
27
24
21
25
28
26
20
23
27
26
29
26
22
33
21
22
24
20
27
27
25
27
22
27
30
26
28
22
28
26
29
20
19
28
32
24
27
28
27
23
24
26
30
28
28
28
24
29
27
25
27
24
21
20
27
22
23
30
23
26
23
27
28
31
22
28
28
25
28
25
21
28
29
28
31
23
30
24
26
28
27
26
24
25
28
24
23
25
23
23
31
26
27
30
27
20
27
25
24
22
29
26
24
25
23
24
23
26
28
25
17
24
25
18
28
26
30
25
23
23
27
28
24
24
25
31
21
25
26
27
27
23
22
22
28
28
20
22
30
25
23
27
22
27
27
29
33
25
28
21
31
26
30
33
26
28
25
25
23
20
22
27
30
27
24
28
24
18
30
22
25
24
25
22
28
22
21
27
21
23
28
30
27
28
17
24
25
31
22
23
28
28
24
24
22
34
32
29
28
28
26
26
24
25
23
32
26
30
27
25
30
19
17
21
24
30
28
31
24
24
28
24
23
27
25
27
26
19
21
27
29
26
26
26
24
23
25
27
29
26
26
25
26
30
23
21
27
30
25
27
22
26
24
23
24
27
27
27
18
29
22
26
27
26
21
23
21
26
24
28
26
28
22
23
22
20
22
27
29
25
29
25
25
26
29
23
30
21
30
25
23
23
25
32
26
21
23
25
22
25
20
31
23
30
22
28
24
25
20
27
27
25
28
23
29
22
24
27
26
22
27
22
17
25
24
26
30
28
27
23
32
23
27
30
26
23
30
24
28
29
24
21
25
28
25
29
26
30
28
25
22
26
27
27
27
27
26
26
28
26
25
30
25
27
25
30
18
28
28
25
26
23
28
22
27
32
31
30
27
27
28
18
27
32
29
24
32
29
28
29
25
20
26
28
27
28
24
26
24
22
21
26
21
27
22
30
25
28
21
28
33
22
25
25
28
26
25
32
25
26
23
31
28
23
23
25
24
25
24
22
32
28
25
27
21
24
28
28
23
24
25
21
25
22
28
23
27
31
24
31
21
19
31
29
25
27
25
27
31
28
28
27
24
23
29
29
29
30
29
25
30
26
29
25
25
21
26
24
27
24
25
29
23
24
22
27
24
25
31
27
26
24
22
30
23
26
22
30
24
27
28
25
33
27
24
27
25
27
19
20
27
29
28
28
25
25
30
24
25
30
19
24
25
23
32
25
30
26
27
26
28
24
28
27
22
23
23
24
20
25
26
26
25
28
20
22
20
28
25
29
24
23
19
27
28
23
25
29
28
28
22
29
28
27
27
33
25
24
24
25
28
24
25
23
22
24
25
26
24
29
28
24
24
23
24
22
20
26
22
26
25
28
27
28
30
24
27
23
21
27
28
25
24
26
33
32
28
25
25
25
26
28
24
30
28
29
28
23
24
24
26
20
26
23
31
26
18
25
27
28
24
22
27
24
23
23
27
29
31
28
33
25
29
28
28
27
27
29
23
29
27
25
24
29
27
24
24
28
24
27
29
23
33
24
21
23
27
19
30
24
19
28
24
21
23
22
26
29
26
21
28
22
26
24
23
29
26
28
24
23
25
23
23
23
25
23
24
21
21
24
27
29
25
26
24
33
24
29
26
33
25
28
29
22
28
30
23
27
23
24
23
24
24
25
25
26
23
25
24
29
27
25
30
23
22
32
25
30
24
28
21
29
23
29
23
25
19
26
22
27
25
28
27
22
20
18
26
30
28
26
22
25
34
26
20
24
27
25
19
18
23
29
30
24
22
25
26
21
24
23
26
25
22
19
23
21
28
28
31
27
29
25
25
20
22
28
24
31
23
22
24
23
22
15
20
28
29
23
22
24
28
26
24
21
25
25
24
27
24
18
32
24
25
29
26
23
32
26
21
20
22
24
21
28
26
23
28
25
27
24
27
29
20
25
25
22
31
26
32
29
25
31
29
23
26
20
26
21
24
25
25
29
27
27
21
29
24
25
23
23
27
26
27
22
20
31
26
25
25
31
17
24
26
25
26
26
24
28
23
28
25
30
29
25
30
21
27
25
28
25
24
32
27
29
19
26
20
26
26
26
24
28
20
29
31
23
28
28
27
24
22
27
21
24
27
23
29
26
24
29
29
30
30
26
24
32
27
30
28
29
25
23
26
18
28
25
29
28
27
31
28
27
25
30
23
23
26
30
28
34
32
28
26
27
24
35
28
31
23
22
26
23
26
29
25
28
26
25
30
24
23
20
23
25
25
24
21
30
26
34
25
26
22
28
29
29
30
29
32
25
28
24
25
27
23
27
27
31
24
25
24
23
26
23
24
25
28
26
23
28
23
25
28
26
29
27
30
24
27
29
29
19
22
23
30
26
27
28
24
27
27
25
25
28
22
23
20
26
35
25
27
29
26
25
28
23
16
32
23
25
31
25
20
31
22
25
25
26
28
25
23
22
22
34
25
21
22
26
21
22
30
30
28
24
24
26
30
26
28
30
31
22
25
24
24
24
30
22
26
24
28
24
25
22
24
21
27
21
27
23
26
29
29
21
26
28
26
26
28
27
22
26
28
25
28
28
27
22
27
23
30
23
24
22
29
23
24
29
27
24
24
26
26
23
30
27
25
19
25
23
28
28
27
26
26
19
26
30
24
24
24
22
28
23
23
23
26
24
24
24
28
25
26
28
24
26
26
26
24
24
26
26
23
18
26
20
24
30
21
28
20
33
22
32
28
20
31
32
26
29
25
29
26
31
27
24
23
21
23
28
20
19
23
25
27
23
30
26
26
27
26
26
26
24
31
28
28
24
28
25
23
20
21
29
32
24
24
32
24
27
32
26
28
25
26
28
26
22
26
30
30
27
26
27
24
31
28
26
25
24
26
30
27
27
18
30
29
29
26
27
22
22
27
27
26
28
29
27
24
23
22
22
27
24
19
23
26
24
23
24
29
22
24
24
26
23
31
21
31
26
28
18
22
32
22
22
18
32
26
26
21
23
33
30
26
30
29
32
26
22
26
25
25
30
26
29
32
19
26
30
25
27
23
26
26
28
24
24
20
27
22
26
29
30
23
21
26
31
25
22
20
25
23
30
28
29
24
28
25
25
24
21
23
33
30
23
25
24
25
28
29
22
26
25
24
22
25
24
24
29
36
25
23
29
24
22
23
27
25
22
27
29
23
25
24
19
26
32
23
27
24
21
21
21
28
26
26
26
29
26
24
24
24
29
27
25
26
27
26
25
26
24
27
25
25
29
23
27
30
26
21
23
23
25
26
32
24
27
25
31
33
30
31
25
22
28
26
32
28
27
32
31
25
23
27
22
26
21
25
31
27
21
26
29
31
20
27
22
27
20
27
23
26
28
19
23
28
26
26
28
20
24
26
32
25
20
25
22
27
23
27
27
29
24
26
26
33
26
22
21
23
25
28
22
26
28
21
28
20
22
25
20
24
28
25
27
25
28
23
24
23
26
23
24
28
28
32
25
23
26
21
32
27
24
29
26
25
19
23
22
25
25
24
21
21
26
26
26
22
33
23
26
31
26
24
28
28
30
37
31
27
29
26
26
22
30
33
24
23
27
27
21
24
23
23
27
29
21
28
25
30
27
27
24
25
28
25
27
25
29
26
17
24
28
26
27
28
25
28
24
24
26
24
21
24
24
16
26
24
27
29
25
22
27
28
25
28
26
27
20
25
29
24
22
32
27
25
23
22
29
23
25
26
26
24
26
28
21
28
30
27
22
24
26
20
24
25
33
20
28
24
27
31
22
15
29
28
25
27
30
25
25
22
23
26
27
27
22
20
29
25
23
25
22
25
21
27
30
23
25
31
21
32
22
28
28
26
28
22
21
24
26
27
28
25
21
25
22
24
28
25
22
30
24
29
19
27
30
23
25
29
31
27
26
22
22
24
28
27
23
29
28
28
23
29
25
27
22
29
28
24
23
25
24
20
22
29
23
22
29
30
28
26
27
26
23
30
25
26
29
22
26
21
31
27
21
30
23
25
27
22
24
23
23
30
27
22
25
24
23
28
24
23
21
25
25
25
26
29
29
25
21
24
26
22
24
26
24
23
30
22
25
22
29
23
27
28
24
30
22
27
28
29
28
22
25
20
26
29
26
24
29
19
27
22
26
26
30
20
21
27
23
29
18
29
27
23
32
21
22
25
26
25
25
23
26
25
28
26
27
28
29
24
16
26
26
21
28
22
25
32
25
24
34
20
24
30
21
28
24
33
22
16
25
25
21
22
28
22
27
24
30
26
27
27
23
23
24
32
29
27
20
28
30
29
24
26
28
29
27
21
21
22
23
28
24
29
29
31
26
23
22
23
25
27
30
24
23
20
26
28
30
27
26
26
29
22
20
24
28
31
30
26
21
25
28
26
23
24
24
26
26
21
27
28
27
27
26
27
33
28
24
26
22
23
25
31
23
23
29
25
23
30
25
25
23
30
23
26
26
24
29
25
25
26
26
29
24
21
26
24
29
27
28
20
26
23
22
25
27
27
28
28
20
26
22
24
30
23
24
21
24
25
27
27
27
27
24
27
24
27
26
25
28
21
30
28
24
27
22
24
31
24
22
22
24
24
28
23
27
28
20
24
31
22
25
26
23
22
30
25
33
26
21
26
23
22
29
23
24
29
27
28
21
25
27
28
21
23
26
23
24
28
32
26
24
25
24
25
22
27
26
27
26
16
26
29
31
25
32
25
20
20
26
28
21
26
28
24
29
27
25
24
24
25
28
19
27
19
25
26
32
22
29
23
19
27
18
25
25
30
25
30
23
27
24
26
34
27
27
26
24
29
27
32
27
24
23
21
22
30
24
27
26
25
28
32
29
30
19
25
25
24
27
23
26
26
20
28
24
24
23
27
25
23
29
26
17
26
31
30
33
27
28
25
28
24
28
27
21
30
26
31
24
27
25
24
23
26
30
28
28
22
24
24
25
26
22
23
25
22
29
26
26
25
24
27
24
25
28
30
30
23
29
22
26
26
23
26
27
29
21
32
32
28
23
30
30
28
29
27
26
26
30
28
21
28
27
22
27
24
28
26
30
21
23
22
24
25
26
23
29
28
28
26
22
26
27
19
25
20
23
25
28
22
23
24
27
25
25
27
24
19
25
22
26
26
22
21
25
26
31
27
28
22
27
23
21
22
26
28
25
33
29
27
21
24
21
22
28
28
22
24
28
27
24
27
28
21
25
30
23
27
29
23
23
24
29
21
31
28
25
23
25
25
28
28
25
21
26
31
28
28
26
26
26
28
25
20
23
28
19
24
30
22
24
23
22
22
26
27
21
24
31
20
22
21
25
30
26
26
25
26
34
24
19
26
24
27
27
27
26
25
29
22
25
28
22
20
26
31
24
23
23
30
31
27
31
28
28
21
25
25
27
28
30
23
24
24
34
22
26
28
25
33
31
27
34
24
30
20
24
24
22
24
28
25
29
21
28
27
26
24
27
29
28
25
27
22
21
21
29
26
29
21
30
26
23
24
27
28
21
26
29
21
27
20
31
29
22
21
18
26
26
25
21
20
28
26
28
27
26
29
23
26
25
25
31
27
27
21
29
24
21
25
19
27
26
27
22
28
25
24
28
26
26
21
23
23
23
21
22
29
23
28
27
26
26
20
22
27
25
21
24
25
22
23
24
28
30
29
19
28
26
27
34
28
28
23
27
25
23
28
26
24
24
23
30
27
26
23
25
29
31
31
21
29
27
31
22
25
24
27
25
26
28
22
27
19
23
29
25
28
29
27
28
29
27
22
24
27
26
27
25
25
21
19
22
31
23
29
30
25
21
29
24
23
25
28
27
26
25
22
27
25
23
26
31
26
28
25
24
26
25
27
25
21
30
27
24
29
25
25
26
25
29
33
21
22
25
28
29
24
21
33
22
26
23
28
28
27
32
25
21
25
24
25
22
25
26
25
31
24
23
29
23
27
21
24
20
24
32
25
22
25
27
26
23
24
30
26
29
30
26
31
22
27
25
23
26
26
28
24
27
22
26
24
25
24
22
19
23
28
21
25
28
26
26
24
30
25
28
29
21
29
26
30
27
23
30
26
26
28
22
22
26
30
23
25
22
31
28
24
29
23
24
23
20
27
28
27
21
26
26
26
27
28
23
23
25
29
24
27
22
30
22
21
24
25
28
25
25
25
24
25
23
28
27
30
25
29
25
23
21
22
26
28
27
26
20
25
27
24
20
24
26
25
27
31
28
29
29
30
25
28
30
24
28
29
22
20
33
26
21
31
27
24
26
20
23
31
28
20
25
24
26
29
34
29
25
28
23
30
26
23
21
16
26
25
31
25
21
28
29
21
28
22
26
25
20
26
30
23
25
24
24
28
24
16
33
23
27
18
27
21
24
22
31
29
33
24
22
31
26
29
25
29
25
20
28
24
21
27
20
21
30
24
25
27
21
26
26
29
26
21
28
25
29
25
33
32
19
23
28
32
28
28
24
27
31
26
23
22
22
31
25
27
26
22
25
26
29
31
28
31
27
28
25
26
29
23
25
26
23
18
17
22
24
23
28
30
28
23
26
22
27
21
29
20
26
23
26
24
29
30
25
20
31
28
22
27
28
24
21
26
28
28
19
20
26
23
23
30
28
21
26
29
25
24
23
24
28
25
27
28
23
27
26
23
30
26
27
25
27
27
21
27
25
27
22
27
25
25
26
24
27
19
24
25
26
21
24
25
24
20
28
21
25
32
19
27
24
25
24
28
24
30
26
22
30
28
22
28
21
30
21
25
25
29
24
29
24
26
29
30
34
25
25
22
22
28
30
27
22
22
27
26
26
27
24
30
26
30
27
26
19
21
24
26
30
28
26
26
24
24
28
26
32
24
29
27
29
22
22
24
29
31
25
20
23
23
27
27
24
24
25
25
28
21
26
24
24
21
22
24
30
26
30
25
31
29
27
27
24
25
23
29
21
30
22
26
26
21
24
28
20
23
27
29
26
27
30
26
22
27
23
28
25
25
28
28
22
29
27
30
29
23
26
24
24
26
27
32
26
25
28
25
25
21
20
28
27
28
23
29
30
29
31
28
29
23
27
30
18
25
28
31
23
29
28
23
29
22
25
27
22
25
26
22
28
24
26
21
21
24
22
24
19
26
30
21
22
27
33
27
21
25
28
26
31
26
26
24
30
21
29
32
25
28
27
23
26
25
25
25
26
24
20
32
27
29
22
26
29
25
18
24
27
21
33
22
29
28
28
23
24
23
23
32
18
27
24
22
25
26
25
26
22
26
21
23
29
24
26
25
24
27
29
23
26
24
31
24
26
26
27
25
22
26
27
26
27
26
21
31
29
26
23
20
29
33
23
32
29
28
24
25
24
28
24
26
28
23
21
25
29
23
25
19
25
26
28
31
24
26
26
28
25
25
21
25
27
25
21
20
25
27
29
26
21
25
21
24
24
25
19
25
22
26
29
26
31
30
32
28
24
25
25
22
25
23
23
31
22
22
25
25
25
25
25
21
23
31
22
28
27
29
24
27
28
23
28
29
25
24
25
23
23
26
23
24
26
23
29
25
27
29
26
24
22
21
26
23
25
28
29
22
25
25
26
30
33
31
30
24
30
22
22
19
19
30
28
32
27
29
19
27
27
23
27
26
25
28
22
24
30
26
32
24
26
30
23
25
28
18
25
26
26
25
25
26
22
31
22
23
25
24
23
22
31
30
28
23
19
27
23
28
23
31
21
23
21
27
24
23
29
22
27
31
28
25
27
25
26
27
26
27
22
21
25
25
29
27
26
24
28
27
26
25
29
30
29
21
29
24
25
21
23
23
21
22
32
28
27
27
27
28
29
29
30
24
28
26
27
23
23
21
25
31
23
30
26
30
24
27
21
26
24
32
22
17
24
28
22
26
23
25
31
28
15
27
27
24
25
28
28
32
27
24
24
28
24
28
24
28
22
21
20
25
23
27
24
26
23
28
27
25
26
22
27
23
28
25
24
24
26
23
20
22
27
22
28
27
27
21
24
23
27
19
27
22
29
26
25
23
29
24
29
28
29
31
26
23
27
30
28
27
21
26
28
28
24
24
32
21
24
31
32
21
28
24
20
26
24
19
25
26
20
28
23
22
17
27
24
30
26
27
21
23
26
27
25
27
23
28
20
24
28
32
25
24
20
35
28
23
22
20
30
24
30
29
28
25
25
28
31
28
25
28
25
19
24
20
23
28
28
26
28
25
28
29
29
31
26
30
27
28
30
22
32
26
30
18
24
29
25
23
27
32
27
28
22
28
30
24
27
27
23
27
23
22
21
20
26
24
27
23
24
21
25
32
29
20
24
28
29
31
29
31
22
27
20
20
26
25
24
25
26
23
24
25
28
22
24
25
29
27
22
25
30
29
26
25
28
22
24
27
23
28
29
22
23
24
31
26
27
24
22
22
24
33
22
22
28
24
29
25
21
29
29
22
23
26
25
23
25
26
21
24
26
24
29
24
30
24
23
21
27
24
27
24
34
23
27
18
31
27
17
30
21
28
22
28
21
28
30
25
28
25
24
28
26
27
28
34
26
22
22
27
24
27
25
29
27
29
23
23
27
29
26
23
25
30
23
25
26
20
20
28
29
28
24
25
28
20
29
26
23
28
23
25
30
24
28
21
28
25
27
31
24
25
30
25
23
28
27
27
29
26
30
24
23
26
26
28
24
24
27
31
25
25
23
21
34
26
24
29
32
33
24
25
28
27
27
30
28
31
28
19
31
25
26
23
19
26
24
27
24
25
28
25
26
22
26
24
28
31
22
23
30
24
22
19
26
27
26
28
24
24
23
29
27
25
25
27
26
29
24
31
26
23
23
23
27
26
27
27
26
31
32
28
22
24
32
26
20
21
22
27
27
30
27
26
32
26
21
29
25
26
21
25
26
26
28
23
30
24
23
25
24
24
26
25
23
33
28
27
21
28
26
26
20
24
25
21
23
24
26
25
23
26
27
26
24
25
22
27
26
26
25
27
29
28
23
30
20
23
26
26
25
30
25
28
22
19
28
28
23
26
27
26
27
31
28
27
21
22
25
28
27
22
27
30
31
20
30
29
26
28
31
24
21
24
21
30
28
23
23
26
25
25
29
30
28
25
23
23
30
26
25
28
24
22
21
29
23
29
19
22
25
26
26
26
29
25
25
27
26
24
17
30
25
26
33
30
22
20
24
25
20
26
29
26
26
22
23
26
26
25
29
19
23
31
26
34
22
23
23
20
29
23
20
30
23
22
23
24
28
27
28
22
24
24
31
31
24
26
27
29
26
26
27
33
25
25
24
23
28
29
29
23
24
25
29
19
26
18
25
28
26
22
29
31
29
31
24
22
23
26
23
26
24
28
30
24
28
27
22
25
28
22
27
23
26
25
22
23
25
24
25
17
24
23
26
34
28
23
30
26
25
24
28
23
25
24
24
27
28
26
26
22
27
22
27
27
28
20
28
26
24
19
29
30
19
22
21
26
21
23
28
19
27
23
29
27
28
28
26
27
27
23
29
27
25
25
29
29
26
26
26
18
31
24
21
27
27
21
25
24
31
20
17
30
26
29
32
27
22
24
32
24
31
25
20
29
23
21
24
27
27
28
26
29
27
25
17
23
24
28
24
20
28
23
28
16
27
26
24
25
29
25
25
23
26
25
27
31
22
28
23
24
21
27
25
29
28
24
30
26
26
24
28
26
29
27
26
19
28
31
28
26
26
20
24
29
28
27
22
21
21
25
24
28
26
23
27
29
27
23
23
25
20
24
24
28
22
25
26
24
26
30
25
26
25
29
27
23
27
30
28
25
31
26
24
23
28
20
20
25
21
26
28
22
31
28
26
26
25
23
22
18
31
27
28
26
21
22
24
25
28
23
32
23
25
23
29
23
27
24
32
23
20
30
19
30
28
23
27
27
23
25
24
21
24
30
30
25
26
30
28
29
25
24
23
30
29
20
26
22
26
23
23
32
28
24
26
23
29
25
23
24
26
31
24
27
24
23
24
22
26
26
24
28
28
26
26
25
19
26
24
26
26
27
26
30
22
28
27
23
28
28
24
26
20
25
23
23
25
27
28
27
26
25
27
25
27
23
23
24
28
28
25
21
18
23
23
26
31
25
26
27
24
28
24
23
27
27
24
20
26
27
17
27
23
25
27
23
26
30
22
24
27
32
25
25
29
27
22
27
23
26
23
32
23
30
27
25
22
28
25
22
27
30
27
23
25
19
26
25
26
30
28
31
20
29
22
26
28
24
33
22
26
22
26
29
30
22
20
23
24
24
28
25
16
21
25
28
26
22
26
29
24
24
29
29
23
23
29
22
25
27
22
18
23
33
26
24
29
29
24
24
29
25
28
25
28
22
26
24
24
22
26
28
25
21
22
25
28
25
22
22
31
25
29
29
28
21
23
25
31
19
27
25
26
25
29
25
24
31
26
28
28
29
23
26
26
25
19
31
28
24
25
27
23
17
29
27
31
28
28
26
22
27
28
23
28
20
26
24
24
24
26
25
25
27
28
27
29
24
26
27
25
28
29
23
22
25
25
24
21
28
26
29
25
30
32
30
30
27
22
27
24
34
23
23
30
30
24
31
24
23
26
26
24
30
23
25
26
27
23
25
27
28
23
27
25
20
25
24
25
24
26
26
26
32
20
21
25
29
25
22
21
21
19
26
29
33
26
26
32
27
30
22
22
30
22
24
29
26
26
23
29
23
24
24
23
32
26
33
26
26
24
25
21
25
29
26
26
20
28
27
27
24
21
31
23
28
24
27
24
25
20
30
22
27
24
23
27
26
24
29
22
28
29
23
25
22
22
23
28
29
22
29
21
29
21
26
22
24
32
29
21
29
27
28
23
26
23
26
28
27
29
25
21
23
27
25
25
21
22
30
31
23
31
23
26
28
26
27
28
28
26
23
34
29
24
27
23
22
34
22
30
30
26
25
28
24
26
29
31
21
24
28
23
24
25
25
27
33
25
29
23
23
21
31
31
26
26
28
23
32
25
18
27
23
25
24
30
29
26
29
25
22
20
29
29
28
26
21
23
27
33
27
29
25
22
27
32
28
28
23
32
30
28
24
19
31
29
22
23
20
24
31
27
25
25
25
26
28
24
27
23
28
27
28
23
28
29
17
26
28
24
28
25
20
30
26
24
24
16
27
27
26
26
25
26
26
20
33
27
20
25
23
22
24
24
22
27
22
19
26
25
28
24
30
30
28
24
23
27
19
30
22
19
25
27
25
24
20
22
25
28
24
27
25
29
27
22
26
26
25
28
21
27
25
30
27
26
22
23
21
18
28
29
31
29
20
19
24
27
28
21
32
24
28
28
18
23
31
21
29
30
30
24
28
27
21
23
25
25
22
30
25
29
19
25
28
28
24
23
24
26
28
26
30
25
17
24
20
33
24
27
30
30
26
24
30
25
27
23
29
24
21
28
25
31
24
23
19
21
25
27
26
24
20
21
24
33
32
29
23
22
32
33
30
27
25
27
25
26
23
27
19
31
23
23
23
25
26
24
30
26
23
28
24
28
25
22
25
24
26
26
29
25
25
23
19
28
25
29
20
25
27
23
26
26
25
29
27
29
24
29
23
27
19
23
30
28
24
31
30
27
30
17
27
25
27
22
27
24
28
23
22
26
25
19
27
27
20
19
25
22
19
26
23
27
28
32
23
30
20
24
22
18
25
23
27
27
26
28
27
29
26
26
23
25
31
21
25
31
20
26
28
26
22
27
34
24
25
29
25
21
25
25
22
25
26
28
21
22
23
27
29
26
24
27
25
22
23
24
26
28
29
27
26
21
23
26
29
26
23
24
25
26
20
25
22
26
28
26
26
21
31
27
20
25
24
28
30
26
23
25
25
20
25
25
28
25
22
23
32
24
25
25
26
20
20
25
29
29
28
23
23
32
17
29
24
25
26
24
27
27
22
27
23
23
26
19
24
27
23
26
31
27
28
26
29
29
24
25
31
24
28
25
26
24
21
28
30
26
25
23
24
21
30
31
23
30
28
29
27
30
26
22
18
25
27
27
24
27
20
29
22
27
30
28
21
27
33
32
22
24
21
23
25
24
29
30
25
22
24
25
27
27
24
25
24
30
25
23
26
28
29
29
28
26
25
24
22
17
27
26
21
25
23
26
21
27
28
30
26
27
22
16
23
26
23
24
25
29
29
31
29
20
26
26
28
27
25
28
23
29
22
28
31
33
28
25
24
29
31
28
29
21
25
27
27
21
25
30
24
24
25
13
23
21
27
25
20
29
27
24
21
25
26
30
29
24
25
23
34
26
22
19
24
25
25
29
30
29
26
22
29
28
27
26
27
26
24
29
27
32
29
26
26
22
26
24
29
29
23
29
23
28
19
28
29
30
25
25
28
24
21
25
23
18
32
24
28
26
23
26
24
25
19
25
26
24
28
21
25
33
19
27
23
27
25
34
27
26
26
28
21
26
34
28
22
25
27
23
30
24
21
28
24
24
25
32
31
25
25
32
26
22
24
27
31
29
28
24
23
29
26
27
27
25
27
27
29
24
20
27
34
22
21
23
30
27
19
24
27
25
21
26
24
19
23
17
26
23
32
23
28
26
28
26
28
29
23
27
30
26
29
20
26
22
27
24
29
25
32
28
26
26
25
33
26
27
22
25
28
20
30
26
25
30
22
17
24
28
21
26
27
27
23
27
28
23
22
27
27
28
25
25
22
23
25
30
21
25
24
27
24
27
24
25
29
20
24
30
34
26
21
19
28
24
28
27
23
27
23
28
25
22
35
24
24
25
23
25
26
28
24
28
21
23
28
28
21
22
22
23
24
27
27
29
29
26
29
24
28
26
26
31
22
21
27
18
32
24
22
31
24
23
17
26
34
29
25
29
26
31
22
28
24
29
27
23
24
23
28
29
30
30
28
25
30
29
26
30
26
28
22
23
28
25
22
23
31
26
30
25
18
24
25
22
25
25
28
21
23
28
29
31
29
31
28
27
27
26
30
27
20
28
19
28
27
29
28
22
28
24
25
27
26
24
20
23
27
23
23
20
28
28
25
26
22
25
22
26
25
24
29
21
25
26
24
30
26
20
25
17
24
30
25
27
30
23
28
30
21
22
28
25
21
31
25
27
28
29
28
21
25
24
24
19
27
26
24
29
24
24
28
27
22
23
24
22
22
28
25
23
25
25
25
24
27
24
27
21
23
29
25
28
26
26
26
22
30
24
23
22
24
26
22
28
25
26
30
26
23
26
29
26
23
22
25
28
23
22
25
31
24
27
32
26
27
22
25
28
30
28
23
30
28
23
24
25
24
24
27
26
22
25
29
24
16
21
27
24
30
22
24
26
24
31
28
23
23
24
26
26
27
24
27
33
21
20
30
26
25
30
30
28
23
23
26
28
26
20
28
27
24
22
23
25
35
24
28
30
25
27
27
25
25
23
27
27
26
23
27
23
30
24
26
27
20
27
24
31
20
30
27
20
26
27
34
25
21
25
24
27
28
22
28
21
33
28
24
27
27
25
23
23
26
22
27
23
27
28
24
25
27
18
26
30
22
23
23
26
24
28
27
31
22
30
28
24
25
22
28
23
23
26
20
25
24
21
22
24
26
25
32
25
27
27
24
31
25
23
30
28
30
22
25
24
30
26
26
25
27
24
18
25
21
26
26
26
29
27
24
26
27
24
28
25
21
30
26
29
23
24
26
24
24
25
25
24
26
21
28
30
28
20
25
25
24
28
24
27
28
27
23
30
34
19
25
27
23
29
26
25
32
27
30
25
25
26
26
21
27
31
30
30
23
25
33
22
29
27
19
26
27
24
27
27
30
25
25
27
27
20
23
27
24
22
22
26
22
28
22
26
23
23
21
20
30
26
28
26
18
23
28
25
29
23
24
26
28
23
28
31
29
25
29
23
25
25
24
30
21
26
21
18
23
27
26
31
22
25
30
28
24
26
20
28
25
21
22
27
26
18
26
26
29
27
22
30
29
25
25
22
25
29
33
23
22
27
26
26
28
24
24
25
27
24
30
32
26
22
34
29
27
24
25
28
28
25
26
27
26
22
27
27
27
25
25
27
31
24
28
20
29
25
22
34
24
23
24
33
19
30
24
22
24
25
26
27
29
29
25
22
27
25
25
23
24
21
24
28
24
25
24
25
25
29
30
22
26
29
27
25
29
28
23
27
24
30
26
25
22
23
21
28
23
26
26
27
26
30
32
26
26
23
26
30
28
23
26
21
25
25
29
21
21
28
27
27
28
25
25
24
28
23
26
23
27
24
28
20
29
23
26
22
31
29
26
26
30
32
27
24
22
29
28
27
25
24
26
29
20
23
25
22
22
29
26
31
19
29
25
20
28
26
26
25
29
23
30
23
28
23
30
31
24
22
21
25
24
29
27
22
25
30
23
29
20
21
26
25
22
28
24
31
24
30
21
29
23
28
13
26
31
22
26
23
30
24
29
25
18
27
27
19
23
28
31
29
26
23
28
26
26
26
21
27
23
18
24
23
26
23
28
29
29
22
22
26
25
30
27
29
30
26
24
23
28
28
23
20
22
27
22
29
27
25
24
20
26
23
21
32
25
23
26
23
25
28
29
26
26
27
26
24
28
21
28
22
29
26
28
27
24
26
26
23
27
24
29
36
18
28
24
23
22
29
32
20
19
28
25
23
23
28
27
21
30
25
26
21
23
26
28
25
24
23
20
28
26
27
25
26
20
20
24
20
22
23
27
30
24
27
21
27
24
31
23
25
24
26
27
22
25
20
25
22
19
22
24
26
28
25
25
24
25
26
24
24
31
21
27
23
33
28
28
23
26
25
22
22
26
30
19
25
27
32
30
23
26
27
24
26
26
29
30
26
27
24
24
27
26
27
23
23
24
30
23
25
28
26
26
29
17
28
23
30
25
28
25
27
25
28
18
27
23
28
29
24
28
29
25
20
24
30
24
25
26
25
28
24
19
24
26
22
27
25
31
27
24
26
28
33
28
29
25
24
24
26
23
27
26
27
26
24
24
31
24
27
27
27
22
30
31
25
27
26
29
24
26
25
23
27
31
27
23
31
27
30
22
29
24
24
29
31
22
29
25
33
17
28
21
32
23
21
29
29
26
23
28
21
20
27
22
25
26
28
25
27
25
29
26
20
27
28
20
23
31
24
30
21
26
20
25
20
26
31
27
29
24
29
25
26
30
24
25
25
26
28
25
24
27
28
31
23
21
27
24
25
22
25
27
25
26
31
28
26
23
22
33
23
27
23
26
25
22
22
29
28
28
29
24
30
25
18
27
24
24
29
29
23
20
25
21
29
19
25
33
18
24
27
24
24
26
31
28
26
26
24
30
32
31
30
27
22
28
24
29
23
30
26
27
24
27
30
24
26
31
30
24
28
22
28
24
27
24
23
25
31
27
21
26
24
28
28
23
26
28
28
31
30
24
23
28
25
26
29
25
21
23
24
21
27
21
23
24
27
27
29
29
27
30
22
27
26
25
27
31
32
27
29
29
26
25
27
28
27
28
22
30
25
26
26
24
29
27
24
29
29
26
26
17
30
24
24
22
27
30
30
29
34
23
28
23
23
24
25
25
28
26
25
25
23
25
29
26
23
25
23
28
28
26
26
24
25
24
24
26
30
27
28
31
21
30
20
28
27
27
25
23
27
30
27
24
24
25
25
26
26
27
25
27
25
32
28
26
22
29
25
29
26
30
25
24
27
19
24
22
20
21
19
28
23
30
30
26
21
28
30
24
24
25
25
28
24
26
18
20
22
27
26
24
25
32
25
23
28
31
30
22
26
28
25
25
25
31
26
26
27
25
27
28
24
27
20
25
29
28
19
27
22
20
23
23
26
24
19
27
28
30
26
25
26
29
23
29
30
24
26
25
27
25
19
25
29
20
26
24
25
27
18
23
25
23
25
27
21
27
21
24
25
29
24
25
27
24
22
24
25
24
29
25
28
26
25
30
26
26
31
27
25
22
23
27
28
25
29
26
27
32
33
26
28
25
29
26
24
25
27
24
21
24
26
23
23
25
20
16
28
26
29
27
26
26
26
27
30
20
27
24
26
29
24
24
28
28
28
26
31
23
24
29
29
21
26
27
22
22
27
15
29
28
31
20
35
22
25
30
29
21
23
24
29
25
26
30
21
30
30
32
23
28
24
25
30
24
28
28
31
21
30
22
27
22
20
26
23
33
23
23
26
27
32
23
23
22
30
27
29
24
22
25
20
29
24
21
22
28
24
26
24
24
25
25
24
27
25
20
27
34
21
22
25
26
19
27
25
27
27
28
23
20
18
28
31
30
27
28
26
28
28
26
26
27
25
27
31
28
28
21
22
25
26
20
26
24
26
31
27
26
26
26
27
30
26
24
23
31
30
23
28
30
24
25
27
31
21
24
24
30
30
29
24
28
29
26
20
27
27
21
28
24
24
28
22
31
24
26
23
29
23
22
27
23
29
20
25
23
23
28
21
26
25
23
27
25
23
27
28
31
31
26
24
29
24
24
26
27
26
23
28
24
25
31
22
24
26
23
24
23
26
25
25
29
25
26
21
21
26
22
23
27
27
28
22
21
25
29
28
18
24
28
27
25
25
23
30
21
24
25
29
24
27
19
29
22
27
25
22
31
23
28
26
26
20
25
29
24
24
26
22
24
25
26
24
21
28
24
22
20
26
23
23
24
17
28
30
29
25
23
25
31
26
28
23
29
23
27
25
27
27
22
26
22
29
24
22
28
29
27
27
20
33
25
24
29
30
24
19
26
26
26
23
24
27
26
21
21
29
29
25
26
26
30
29
26
28
26
30
26
21
25
24
32
31
26
33
19
27
26
25
26
24
20
24
27
24
29
20
28
27
22
23
30
23
21
24
22
29
28
26
26
20
23
31
23
23
33
28
31
25
29
24
23
30
27
23
26
28
24
25
21
28
20
28
23
26
22
25
15
23
28
18
27
25
26
24
29
22
24
26
29
27
19
22
27
30
27
20
27
23
22
25
17
24
28
27
24
28
20
22
28
24
23
27
30
24
27
22
31
24
22
24
24
29
23
22
24
25
25
26
23
23
29
23
29
22
19
22
26
25
21
30
27
27
23
22
26
23
26
29
27
19
31
25
27
31
28
23
29
24
26
25
29
19
26
31
25
27
29
27
27
18
24
24
25
23
26
26
28
31
28
28
22
27
28
29
24
24
29
22
30
27
25
22
28
23
26
27
27
26
19
24
19
25
30
24
25
22
23
26
29
30
31
29
28
27
31
26
20
31
29
25
31
22
18
25
25
19
24
26
28
31
21
25
27
26
26
26
30
27
31
32
23
23
25
16
26
23
26
19
26
29
23
21
21
29
32
20
28
23
24
29
24
18
26
25
23
28
21
30
30
23
28
22
23
26
22
23
24
18
23
27
26
26
24
28
25
30
26
26
26
27
26
26
21
25
22
27
24
24
22
28
24
21
25
21
17
22
22
23
28
26
26
23
26
28
25
28
27
23
24
28
23
26
20
22
28
27
29
22
25
27
19
24
26
34
29
25
25
28
31
26
25
22
32
25
30
25
23
28
27
24
23
29
27
31
24
30
23
31
21
28
23
25
29
25
27
28
31
29
26
28
27
21
24
25
25
24
27
26
23
32
25
29
25
25
21
24
29
30
21
30
24
28
22
25
31
22
31
23
27
22
29
26
30
22
27
25
23
23
23
24
21
22
26
25
27
24
24
19
29
25
25
23
26
28
30
27
28
23
33
27
20
24
30
28
31
26
31
28
25
21
24
25
18
28
23
30
30
26
27
25
22
28
23
30
28
20
24
20
28
27
26
27
21
28
24
24
31
21
29
23
27
28
23
30
28
26
27
26
24
26
26
29
20
31
25
24
33
25
31
19
24
26
29
23
26
24
25
30
31
27
23
26
25
21
29
29
22
26
30
19
27
24
30
26
26
26
22
22
27
28
25
25
25
28
23
29
24
28
24
21
25
31
21
26
27
27
19
27
23
24
23
28
29
25
26
25
21
20
28
25
26
24
22
25
24
27
22
32
29
32
21
27
25
20
30
23
21
18
23
19
24
27
27
31
30
21
25
18
23
28
27
26
31
24
26
25
20
21
23
24
22
31
24
23
25
31
26
25
30
26
25
23
26
27
25
22
32
31
23
21
24
28
25
23
27
22
20
28
31
30
23
25
24
25
26
28
23
29
33
28
21
28
30
26
30
16
23
24
21
23
19
26
17
23
30
25
22
21
30
33
24
23
23
25
23
29
25
25
27
24
25
25
23
25
24
28
27
25
26
25
26
19
22
28
18
27
28
23
22
21
30
26
29
27
27
25
19
25
21
27
27
27
27
25
30
27
22
27
26
25
30
33
23
25
24
27
25
26
26
25
26
28
25
23
29
27
31
28
21
25
25
30
26
29
34
27
20
26
20
25
30
29
26
19
22
27
28
25
30
26
22
30
30
19
30
26
27
20
24
22
28
24
27
30
29
25
27
23
27
29
33
29
26
24
20
24
25
23
26
23
27
26
27
28
29
33
13
27
25
25
26
26
19
23
19
22
27
26
26
27
28
24
25
26
30
30
26
23
25
24
28
26
27
28
26
24
18
32
29
27
25
23
29
26
21
27
29
26
28
28
26
26
26
21
26
27
25
25
23
25
29
25
23
27
23
26
27
25
29
25
23
25
26
27
24
26
28
26
26
24
24
22
28
25
22
23
25
21
28
24
20
24
28
29
31
26
27
25
25
25
23
24
26
28
27
24
26
25
23
29
27
24
24
26
29
23
23
31
25
25
24
20
26
28
26
28
29
23
23
26
27
23
21
22
24
25
23
22
25
24
24
27
25
21
25
23
24
27
27
33
29
23
23
24
25
27
24
27
29
20
21
26
24
26
26
23
23
22
19
22
25
18
27
28
27
28
27
19
33
23
27
25
28
31
24
27
26
26
24
32
25
17
23
23
24
29
24
25
25
27
27
29
22
30
29
26
30
23
27
21
28
23
21
25
29
27
29
27
30
22
29
26
29
25
26
24
29
27
26
19
30
28
22
20
23
26
26
31
26
22
31
24
32
26
29
23
28
27
26
30
27
22
30
20
23
24
26
22
24
19
24
26
20
27
28
27
23
25
31
24
21
28
29
23
23
26
22
28
23
31
26
28
28
27
25
24
26
23
22
28
19
26
28
26
24
26
25
22
27
22
23
27
30
24
23
25
31
21
25
28
23
21
16
23
24
26
29
24
27
32
25
24
24
27
24
18
26
26
22
25
26
27
29
26
22
23
24
27
26
33
22
26
27
23
24
22
23
26
24
23
26
28
25
27
25
20
24
21
24
30
22
30
24
24
16
26
26
24
22
28
28
33
27
26
33
24
25
22
26
23
26
25
26
29
17
22
25
26
26
25
22
25
26
29
25
26
25
31
26
27
24
19
25
26
24
27
27
23
25
29
12
24
27
23
23
26
27
21
16
27
28
27
19
26
25
22
25
30
27
24
27
23
27
31
23
25
30
32
29
25
24
28
26
33
24
30
28
21
28
20
25
27
26
20
22
18
24
27
27
26
28
26
25
25
27
18
25
24
28
32
22
25
29
31
26
26
21
27
32
25
26
23
21
29
25
25
24
30
27
24
27
24
25
29
28
21
30
25
26
22
27
25
24
28
22
24
22
23
25
28
23
16
28
24
25
30
28
20
28
28
26
32
24
24
20
27
22
22
23
31
23
18
26
26
30
27
23
26
26
23
23
24
23
26
23
24
29
21
27
28
21
25
20
25
22
23
24
27
23
30
22
28
24
23
19
30
22
25
28
29
24
24
24
27
25
32
23
30
31
25
24
23
22
27
19
26
27
20
26
25
22
25
24
25
30
26
27
29
27
26
22
24
29
25
24
24
26
24
26
26
30
28
23
22
28
25
26
22
26
22
25
30
26
31
21
27
29
25
26
21
21
32
30
28
24
24
21
23
27
24
26
27
19
25
26
27
26
26
21
26
28
26
32
28
27
29
27
26
28
27
24
29
23
31
28
28
33
28
32
26
28
23
23
28
24
23
21
21
25
28
25
30
31
27
21
24
28
26
31
23
24
23
28
26
24
28
19
21
26
22
31
24
22
28
28
26
30
21
31
23
24
22
28
21
26
34
29
23
22
24
27
23
28
28
21
30
32
20
26
27
26
25
24
32
22
31
31
30
30
21
26
26
30
26
23
26
29
25
29
22
23
24
21
32
22
29
22
26
30
21
24
26
23
30
23
27
32
20
26
26
26
31
28
24
29
26
29
26
27
22
26
33
26
23
26
17
24
24
27
27
27
24
23
25
19
26
31
27
23
28
28
24
26
27
18
25
24
26
26
21
21
25
20
28
30
33
29
25
27
24
24
26
26
21
24
29
21
30
23
25
30
33
26
23
20
23
25
21
27
24
24
25
17
30
24
24
25
21
29
28
27
22
27
23
22
27
22
25
28
24
28
27
22
23
26
27
26
21
24
31
26
23
21
23
27
22
22
27
23
21
24
30
21
34
27
26
24
21
21
24
27
24
25
25
32
30
24
27
24
29
20
28
25
19
22
24
18
29
24
31
24
23
24
25
28
27
31
24
29
18
29
23
22
22
30
28
25
24
19
24
30
26
25
31
29
22
21
26
27
26
21
29
20
22
23
25
23
23
26
31
25
27
21
23
22
26
23
22
26
22
26
24
22
22
27
31
30
24
29
26
32
21
25
20
31
23
24
18
21
28
24
27
21
26
25
24
24
23
26
25
19
24
25
29
20
29
21
25
21
25
18
28
25
24
26
23
25
28
25
27
21
30
24
22
25
29
26
20
26
25
26
26
25
24
30
27
25
25
26
27
27
17
24
30
24
25
23
25
24
31
26
23
25
29
24
26
31
28
28
27
21
24
25
23
19
21
26
23
22
29
26
27
29
22
21
23
26
24
25
24
31
27
26
28
29
22
21
24
25
19
24
24
28
29
21
29
30
24
19
32
29
27
24
28
24
23
23
27
26
28
26
24
16
28
26
29
33
25
28
25
31
27
24
27
25
26
30
27
26
20
28
25
25
23
24
31
19
26
28
28
26
27
28
26
27
24
24
20
25
26
23
24
21
27
28
31
26
20
23
22
19
22
23
29
23
28
20
26
25
26
30
28
24
24
26
30
24
23
21
31
23
29
21
26
33
18
22
29
27
25
23
24
28
26
29
17
30
23
25
22
27
24
24
29
31
27
26
19
30
18
28
27
28
28
29
24
22
26
25
24
25
19
19
25
24
33
26
23
27
28
28
20
23
27
22
19
26
23
22
16
26
29
27
23
29
29
24
28
20
24
22
30
28
29
26
30
25
20
24
25
23
30
26
28
25
21
27
29
26
27
26
27
34
24
27
25
26
25
32
27
23
29
26
28
23
23
25
32
20
32
26
23
28
24
27
27
19
22
27
25
29
27
20
26
28
23
28
29
26
28
23
24
22
30
28
29
20
28
25
24
28
24
23
26
31
29
26
23
26
26
25
24
25
20
26
26
23
25
29
27
32
29
21
25
29
25
24
21
27
27
31
22
25
23
27
26
34
21
25
29
25
22
34
29
24
29
27
24
23
22
25
28
26
22
29
23
24
24
28
21
30
27
26
27
29
23
27
24
26
27
25
27
25
29
25
26
25
27
26
27
29
24
26
28
25
24
28
22
23
26
28
28
24
21
23
25
22
23
22
30
22
30
28
26
31
21
23
19
25
28
28
27
29
26
25
29
26
26
24
23
29
25
31
25
29
27
27
20
22
29
26
24
22
27
20
25
26
29
26
20
25
27
27
26
26
23
23
26
25
20
25
23
23
26
22
24
23
18
23
28
18
27
24
25
19
23
25
25
28
25
26
25
29
28
22
31
23
24
22
22
24
23
26
25
24
28
24
27
26
30
31
20
26
28
27
26
30
32
25
23
25
31
28
22
25
29
19
27
26
20
26
24
25
23
30
26
26
30
26
26
26
27
27
20
26
29
30
25
26
27
27
26
25
31
25
31
23
34
23
24
27
25
24
30
26
25
31
23
23
29
26
25
30
25
23
24
31
21
26
26
23
28
20
25
25
24
28
27
24
25
24
24
27
28
25
30
21
32
24
22
29
28
27
17
26
27
23
27
24
29
27
29
21
21
32
31
24
30
25
26
29
25
30
28
23
24
27
29
26
24
27
20
27
24
24
25
21
25
22
22
25
27
29
23
30
25
27
31
28
24
25
23
26
29
23
29
28
22
21
19
24
24
26
28
28
24
29
22
26
28
24
29
28
25
32
28
24
25
26
30
27
26
27
30
23
27
23
29
29
25
20
27
27
26
28
30
25
26
24
16
21
28
26
21
21
25
28
21
24
24
28
22
28
22
27
28
25
30
28
28
27
29
22
28
28
21
24
27
23
25
21
30
24
26
33
21
25
27
24
26
30
31
25
25
28
28
26
26
31
28
29
24
26
25
22
31
27
20
25
24
22
26
23
30
28
29
25
28
23
25
29
28
28
27
26
23
23
22
30
22
24
29
23
30
24
23
24
30
26
20
24
23
24
22
23
24
22
30
25
28
26
28
26
24
30
25
28
33
24
26
26
28
22
23
29
27
27
23
29
29
28
27
24
28
30
25
28
25
27
26
29
22
21
26
23
27
28
26
30
32
21
21
28
23
23
21
22
22
22
22
28
27
21
19
21
25
23
30
26
21
31
27
23
22
31
24
21
22
26
30
26
24
30
25
26
28
25
29
16
25
31
27
27
27
23
25
22
25
28
21
25
27
20
25
26
28
22
26
26
24
28
21
19
32
25
22
23
24
27
31
20
23
26
27
29
17
23
36
20
24
23
27
25
25
27
27
27
22
23
26
24
23
26
22
26
26
31
25
30
26
25
26
28
30
27
25
25
23
26
27
17
27
26
25
26
23
31
29
20
21
28
24
24
30
24
29
28
21
27
23
25
25
25
23
27
29
29
26
34
29
25
31
28
21
27
26
27
20
28
26
29
23
31
27
25
32
29
24
29
29
27
26
26
25
25
29
24
25
21
26
23
28
20
24
24
22
22
28
19
25
23
27
21
23
26
27
26
22
26
28
22
31
24
25
22
29
26
25
18
21
22
26
25
26
24
23
27
21
27
24
31
27
29
26
27
25
18
21
26
22
27
29
21
23
31
22
26
26
29
27
30
22
29
29
28
22
30
23
23
30
29
25
23
22
28
23
28
24
29
25
23
30
29
30
26
29
30
24
31
27
23
24
29
24
27
23
29
17
23
29
25
16
31
25
26
24
26
29
26
28
29
20
22
26
23
24
25
27
29
29
19
21
32
30
22
25
31
24
27
25
27
24
18
24
28
21
28
26
26
21
23
21
26
23
32
22
29
23
24
26
26
28
29
31
23
28
25
22
30
30
27
32
24
19
20
21
22
32
28
30
23
20
25
21
29
28
24
31
24
26
20
22
24
19
22
26
22
23
32
25
30
24
22
23
21
23
30
25
29
28
25
26
22
31
29
29
27
27
27
27
23
24
32
18
21
32
26
25
27
21
23
26
29
26
20
27
33
23
27
22
28
23
26
23
26
32
27
22
28
27
32
26
26
28
26
29
31
22
25
28
24
27
27
24
31
21
26
29
29
27
29
31
28
28
21
26
22
25
25
26
28
30
21
29
29
28
20
23
28
23
28
27
21
21
24
22
32
24
23
27
27
24
24
28
24
17
28
25
26
28
23
25
24
27
27
25
33
20
31
22
20
28
24
30
31
26
25
32
23
28
23
29
25
24
24
28
32
28
30
24
23
25
26
24
30
28
23
20
25
28
28
22
18
24
28
29
25
29
21
26
24
25
25
20
25
25
25
28
30
25
23
25
18
26
27
21
28
24
21
28
23
27
23
27
30
24
27
26
27
24
28
28
23
22
32
27
25
27
33
23
26
28
21
27
25
24
23
25
26
27
31
22
25
29
24
28
32
24
26
20
29
25
28
25
29
26
25
20
28
20
23
25
29
21
25
24
23
29
28
26
21
18
24
27
28
21
21
26
23
21
27
24
20
22
22
33
22
23
25
25
29
25
26
23
33
28
28
30
23
23
29
28
28
32
23
23
23
25
21
26
27
19
25
26
27
25
34
23
29
27
31
32
24
27
28
25
34
24
29
28
29
28
28
22
24
27
28
25
27
24
27
23
22
29
29
27
25
32
25
29
25
25
23
22
26
29
29
23
21
29
25
28
29
32
31
29
20
25
26
27
25
26
27
24
27
24
33
31
27
24
26
24
24
24
23
25
25
25
30
20
27
21
19
27
31
21
29
21
26
27
27
31
28
26
25
26
23
24
23
24
25
23
23
28
31
26
20
29
30
29
26
25
30
24
27
30
29
21
26
27
26
23
25
22
34
25
25
20
27
26
27
25
27
26
28
26
24
24
26
28
24
22
26
24
24
26
30
31
24
22
23
28
28
32
26
34
24
29
20
26
28
31
28
25
25
22
25
31
21
24
23
33
25
29
27
26
26
21
25
27
25
21
24
25
28
26
21
28
30
27
25
25
26
21
23
23
27
26
23
24
31
24
22
22
27
24
23
25
28
24
27
20
20
22
29
29
26
29
31
27
26
17
29
25
28
24
24
25
21
26
23
26
31
27
23
31
24
22
30
25
29
24
27
26
25
31
19
28
21
22
26
25
27
26
26
28
24
29
27
26
23
25
24
29
25
29
28
27
28
25
26
24
19
25
22
25
28
27
22
22
27
28
29
23
31
19
29
18
28
27
22
28
23
24
31
28
21
21
20
25
24
23
29
28
27
25
31
24
22
28
24
23
25
26
26
23
22
24
22
33
26
26
28
31
27
31
31
24
22
28
26
23
29
28
26
27
28
23
22
27
25
23
25
25
25
27
24
27
28
27
23
21
20
21
27
23
23
22
28
29
18
26
24
22
26
25
32
24
28
25
22
24
30
21
23
22
27
34
25
25
29
27
31
28
27
26
25
29
26
22
27
28
26
27
28
33
26
34
25
25
24
25
23
26
19
25
30
27
26
28
22
27
30
22
29
29
21
27
20
24
23
26
25
24
29
24
27
28
19
24
19
24
24
26
28
23
30
27
19
27
27
23
24
27
28
28
25
24
24
28
23
26
29
22
29
24
30
23
26
31
24
30
26
22
26
27
25
28
30
22
21
24
25
21
24
30
26
26
24
30
29
23
20
19
21
24
29
28
27
26
29
21
22
22
22
26
23
24
28
26
26
26
26
21
25
24
23
27
23
27
23
26
28
21
20
23
30
23
16
25
24
25
22
22
23
29
20
24
27
32
26
28
26
22
23
25
21
28
29
28
25
26
21
31
26
30
25
29
29
29
16
26
30
25
25
27
24
25
21
34
27
31
26
24
29
22
28
26
25
26
22
27
29
29
23
32
31
23
31
24
17
22
22
24
23
27
26
27
24
27
23
23
25
25
26
24
24
25
29
28
27
29
26
20
25
25
26
26
29
25
27
24
22
21
27
28
26
24
21
23
26
29
28
24
26
28
25
27
27
25
28
25
22
25
25
24
30
24
28
26
25
26
25
29
31
17
25
28
24
20
23
23
24
25
26
21
31
31
23
21
20
23
28
24
30
29
26
23
22
19
24
24
25
24
23
27
24
25
25
28
20
24
28
26
23
28
26
20
24
23
27
20
27
25
27
28
26
31
23
25
22
25
30
28
30
17
23
23
29
26
25
24
19
24
23
17
27
23
25
22
27
30
25
29
14
26
24
19
21
25
28
25
28
29
25
28
27
26
25
25
28
25
29
25
29
24
30
25
28
24
31
23
24
22
25
24
27
26
31
28
24
29
25
25
29
26
29
23
28
23
27
26
29
25
26
26
26
27
23
26
25
28
30
28
24
25
23
23
28
21
28
28
26
20
22
26
29
29
28
25
26
28
27
29
27
23
28
20
23
27
28
25
27
27
21
32
30
28
31
22
21
23
26
29
21
27
23
32
23
18
22
27
27
24
24
27
28
31
23
27
25
22
28
27
26
31
21
29
26
22
28
21
26
27
32
28
27
34
22
26
26
25
19
28
25
29
21
27
30
29
25
20
14
28
28
27
27
22
26
24
24
27
21
26
29
28
29
32
21
26
24
24
25
23
27
22
25
26
30
30
23
28
26
29
31
27
26
18
23
24
22
28
26
23
23
23
24
24
25
25
26
23
29
28
25
31
28
27
25
24
25
25
21
30
24
22
23
19
28
25
30
23
24
32
25
28
27
28
28
24
30
20
30
28
32
20
27
30
30
27
18
31
28
24
27
25
28
22
24
25
25
24
30
26
24
25
27
24
23
20
24
32
24
26
30
25
29
29
24
22
30
25
24
29
25
23
31
27
23
22
26
23
27
27
22
28
25
22
28
25
25
31
22
28
34
28
31
25
31
22
26
25
27
24
25
28
24
26
25
28
24
17
24
28
21
26
24
26
24
22
22
28
20
21
24
24
25
20
24
27
32
25
28
25
27
27
26
28
26
25
27
27
28
26
27
25
25
28
23
26
23
25
24
26
26
26
26
26
26
23
22
25
22
32
20
21
24
23
23
20
31
28
23
27
27
26
29
27
24
25
29
22
23
22
26
29
25
33
25
26
30
25
29
25
29
24
30
25
26
26
22
21
23
28
26
21
29
27
21
27
23
30
24
28
22
25
25
27
27
28
29
23
24
31
28
27
27
28
21
27
20
27
26
24
27
24
19
27
23
31
24
29
30
25
23
29
26
27
27
26
30
26
20
21
28
28
27
26
22
28
19
33
25
22
33
28
23
24
22
24
26
28
21
24
26
26
24
27
28
22
25
24
24
27
27
27
23
28
24
23
28
20
28
29
24
26
25
25
25
23
22
25
29
18
30
26
24
29
31
25
29
23
28
27
23
22
25
28
28
25
28
20
30
31
20
26
22
24
27
22
27
27
27
25
25
28
23
29
27
28
26
21
20
24
28
18
27
24
21
27
27
24
20
26
20
27
22
26
31
26
25
26
29
25
28
28
28
27
26
23
29
25
29
22
27
27
26
23
26
23
19
32
23
29
22
31
28
24
21
26
22
27
24
25
31
28
25
24
20
19
28
20
31
29
28
28
28
26
22
30
20
31
25
29
29
23
25
24
24
25
28
22
19
25
25
25
24
21
29
28
25
26
34
20
25
26
22
24
28
29
21
27
32
29
22
25
24
31
27
30
26
21
23
31
23
32
25
24
29
29
26
29
31
27
28
27
28
25
30
23
23
23
21
23
27
25
26
27
23
28
26
26
20
34
22
24
23
22
31
29
23
24
23
26
25
25
23
27
25
26
33
28
28
26
22
28
19
25
20
29
22
30
22
29
25
29
25
28
26
29
22
25
27
23
22
21
18
19
23
25
28
24
24
25
19
24
30
28
28
27
26
26
29
30
22
25
28
19
18
20
29
24
28
27
24
25
29
27
23
29
30
29
23
26
28
26
24
23
24
24
27
29
27
21
32
30
22
21
26
26
23
23
26
26
24
23
21
28
23
21
20
26
22
27
29
29
28
25
25
29
25
22
24
32
23
18
30
31
20
25
26
23
25
20
29
26
30
30
22
30
25
21
26
24
24
22
27
20
32
28
15
20
26
21
22
24
28
23
26
25
27
28
30
28
25
24
28
27
28
25
24
34
22
27
27
26
26
34
28
33
22
24
27
27
28
29
22
29
27
28
23
24
31
25
23
34
25
31
22
28
33
26
30
25
30
22
31
27
24
26
24
29
24
19
25
27
27
24
25
25
28
30
28
23
19
26
27
25
26
25
25
22
27
25
24
27
29
24
19
22
26
27
20
21
22
28
21
27
29
21
23
26
27
23
26
28
27
26
25
24
22
25
24
28
23
29
24
26
21
33
24
27
25
28
25
27
29
25
28
28
28
26
30
29
27
25
30
28
28
23
28
27
28
27
21
32
26
19
20
27
23
29
29
24
27
26
29
18
26
23
28
30
22
30
20
29
21
23
22
23
27
22
25
26
25
31
27
27
23
24
25
33
30
31
32
25
30
25
24
28
24
27
24
25
28
32
22
24
29
28
26
22
26
20
23
22
23
22
28
24
26
25
23
22
20
21
23
29
24
24
27
26
28
22
27
32
22
28
24
31
26
25
28
24
22
22
26
21
30
27
21
29
22
22
32
28
26
23
25
26
22
27
24
32
24
22
23
28
22
21
24
23
29
26
26
19
21
21
28
29
28
26
22
25
31
25
34
28
32
26
20
30
26
25
28
26
27
25
24
25
21
29
29
26
28
18
30
31
26
31
27
26
23
19
20
24
29
31
23
23
21
19
25
27
24
24
19
25
29
24
28
25
28
22
30
22
28
25
25
28
25
26
28
27
27
24
26
25
23
25
31
28
28
21
26
22
30
22
26
24
27
25
29
28
27
29
22
24
29
29
29
29
20
28
26
24
25
28
26
24
25
22
29
29
28
28
27
28
27
28
24
22
20
23
24
27
22
23
26
26
28
24
22
27
23
31
31
25
26
24
26
27
25
21
22
22
20
24
23
27
28
20
27
33
27
27
22
25
20
21
30
22
32
24
24
26
31
24
25
28
29
27
19
19
24
21
26
29
26
21
23
30
28
27
27
22
24
29
22
29
26
24
24
24
22
31
24
21
23
33
20
23
28
26
24
26
23
27
27
29
29
32
23
26
19
21
29
26
28
22
26
26
30
25
26
26
28
22
31
26
27
19
26
25
21
29
29
26
23
22
22
24
26
28
25
25
28
29
30
28
25
26
25
28
27
19
32
28
32
27
23
25
30
17
30
28
29
22
24
25
32
24
29
25
28
19
28
24
21
29
27
19
30
27
26
22
26
26
22
26
25
25
28
24
29
21
28
20
34
24
22
29
31
32
20
26
28
19
25
16
18
33
17
20
29
27
22
28
28
26
25
30
28
25
26
26
26
28
28
23
30
23
31
23
30
24
28
21
19
26
25
29
25
26
24
31
21
27
26
25
28
25
24
20
26
24
26
26
28
26
26
25
23
27
31
26
25
27
27
18
28
29
24
30
24
28
25
26
26
24
33
24
24
28
25
24
27
26
22
26
25
26
32
28
26
28
18
24
23
24
23
27
26
22
24
31
21
30
30
24
23
25
23
23
18
29
28
31
23
24
24
25
20
28
22
26
28
24
22
23
25
26
25
18
27
30
28
21
27
20
28
24
21
28
27
27
26
27
29
28
27
27
33
25
23
25
24
23
23
28
22
25
22
24
29
16
24
24
27
28
24
23
29
24
30
26
22
26
30
22
29
23
31
25
26
26
27
29
26
28
22
23
26
26
29
27
27
23
30
20
24
22
26
23
25
28
25
30
24
29
20
23
25
18
24
32
21
24
31
26
22
26
29
31
25
26
29
26
25
24
29
28
22
22
29
26
28
27
29
21
30
24
20
20
19
25
27
24
26
28
22
27
27
21
27
25
26
24
22
22
26
26
24
24
27
20
26
24
26
21
26
24
27
27
24
24
18
27
25
25
31
24
27
31
25
31
20
24
23
27
20
30
27
25
28
29
20
26
28
28
24
20
27
21
25
31
28
28
26
33
28
30
20
27
24
25
18
23
29
23
24
25
25
24
26
23
28
22
24
26
27
31
24
29
23
27
31
23
28
25
25
24
28
24
33
24
27
29
31
24
26
22
26
26
21
30
24
25
26
27
18
32
22
26
26
24
29
27
24
19
24
25
24
29
24
27
27
27
30
32
27
28
22
24
25
20
25
28
20
28
26
21
24
28
28
28
28
28
23
28
23
28
24
21
27
30
25
27
31
28
23
28
28
23
22
30
20
29
23
24
26
25
26
20
27
23
25
27
23
26
26
22
29
22
25
26
19
24
31
26
25
24
26
21
29
27
25
24
27
22
25
25
25
23
27
28
25
21
31
25
27
26
27
25
26
28
21
26
24
23
24
24
29
29
24
25
26
26
29
29
26
27
21
19
27
24
30
27
27
29
22
25
22
29
27
25
28
27
21
24
27
19
24
27
23
30
25
25
19
28
20
33
28
29
26
29
27
28
30
27
21
24
21
23
29
26
23
28
20
28
25
28
26
26
20
27
28
23
31
24
28
26
20
24
25
30
23
28
25
22
26
22
24
25
26
23
28
27
23
25
21
21
30
27
22
21
26
25
21
26
29
26
22
28
26
24
26
26
24
27
23
27
20
33
30
25
25
23
24
34
28
19
29
22
27
28
19
22
27
26
31
28
20
30
25
20
26
24
21
29
25
28
28
28
26
25
28
30
28
24
23
28
26
29
21
29
31
21
22
25
19
23
27
33
25
29
28
22
22
24
24
28
20
25
29
28
22
28
25
26
23
28
24
26
26
26
26
27
31
25
19
24
33
24
24
26
28
24
28
29
28
23
27
24
27
32
26
23
25
25
21
29
30
28
24
25
25
26
21
23
23
23
26
31
30
32
30
25
23
30
25
23
21
26
23
26
29
21
31
30
27
33
23
30
26
26
30
28
27
26
27
25
21
30
30
26
22
23
32
28
23
26
22
25
24
24
21
22
26
23
29
24
26
20
25
24
20
29
26
20
27
28
21
28
25
27
26
21
26
28
29
26
26
25
24
25
26
24
34
33
27
28
19
26
25
23
25
25
25
21
22
22
25
25
30
20
24
28
24
21
22
30
22
25
22
20
26
27
24
29
26
26
30
26
24
23
24
27
29
29
25
25
24
20
28
30
23
33
35
29
23
25
24
34
33
25
26
29
27
29
25
26
23
24
25
27
27
22
25
24
32
24
27
28
26
25
27
27
24
23
27
24
25
25
29
27
28
25
21
32
28
26
32
29
24
23
26
19
24
27
28
24
30
27
28
23
28
24
28
32
28
26
28
23
21
29
27
24
25
23
26
28
26
27
26
26
27
22
23
24
24
24
28
25
23
22
25
24
28
32
28
25
28
25
27
23
22
27
22
24
23
31
25
24
30
27
22
25
26
33
29
29
23
22
26
23
32
25
20
28
20
24
29
23
27
25
23
22
21
28
26
25
20
17
23
29
29
30
26
28
27
22
18
27
24
28
27
24
21
29
24
28
26
26
29
22
24
20
23
27
23
24
27
25
24
22
22
31
22
24
22
29
27
25
30
25
26
29
29
22
22
26
20
28
25
29
27
20
24
21
21
22
23
20
24
21
26
24
22
24
27
30
23
20
29
27
26
29
31
29
27
24
23
29
23
27
22
24
21
23
28
21
27
25
32
26
20
26
22
20
26
22
27
27
29
22
19
20
24
24
25
29
22
26
25
27
26
20
24
29
23
25
20
27
31
28
20
22
21
21
28
28
22
26
24
27
24
29
25
26
27
25
28
24
25
27
24
28
22
25
19
31
26
22
25
26
28
30
21
31
28
30
30
23
33
28
29
27
24
29
25
25
23
27
23
24
24
23
27
30
26
26
24
25
24
24
31
24
28
27
24
24
28
32
24
25
26
27
24
26
23
25
24
25
25
23
30
23
28
28
28
25
28
20
24
23
21
23
27
30
30
27
28
27
25
25
25
25
29
25
27
29
23
26
24
26
24
22
27
23
26
27
25
22
24
26
25
25
28
22
25
29
25
25
22
27
26
25
26
27
28
28
24
21
19
27
23
29
24
24
22
28
24
22
24
28
28
29
31
27
25
25
24
27
26
23
24
26
24
26
23
27
27
27
28
26
28
25
19
33
25
21
23
20
23
23
26
25
21
26
27
27
18
25
24
25
22
24
29
25
22
19
25
21
25
26
25
28
31
24
29
24
30
25
25
21
26
28
24
23
24
26
24
30
29
31
27
23
25
31
22
26
25
31
24
29
28
24
19
29
24
25
31
26
28
23
27
32
30
27
29
26
26
25
27
23
23
26
23
29
28
20
22
25
26
25
29
25
28
28
26
26
22
31
29
26
25
23
27
32
24
25
29
29
27
28
25
26
31
27
24
27
28
20
31
25
22
25
23
27
26
28
29
22
22
29
25
20
21
24
28
29
25
25
29
30
20
30
28
24
22
22
25
27
22
28
25
26
26
33
27
24
19
25
26
28
23
28
25
25
27
25
28
26
26
25
23
22
27
26
30
22
26
27
28
25
28
20
22
20
25
25
27
32
28
25
26
23
28
25
21
31
26
23
32
24
28
22
25
23
30
23
25
28
27
23
29
25
24
21
25
29
29
25
25
26
21
27
26
26
20
22
25
28
26
28
25
25
23
29
27
27
26
25
34
25
22
27
29
25
28
25
27
24
34
27
25
28
29
30
24
29
29
28
26
23
25
30
26
24
22
26
20
24
22
27
26
28
25
29
33
20
29
23
25
27
22
27
29
28
30
26
27
26
27
22
30
24
26
26
23
28
24
23
24
26
23
28
29
29
24
25
26
23
26
28
27
27
27
28
29
24
25
26
26
26
22
29
33
29
27
28
26
28
28
24
27
24
23
18
18
26
26
25
26
27
27
18
26
22
21
23
27
29
22
26
16
23
24
26
25
23
24
29
30
23
17
28
28
26
29
25
20
23
24
18
28
22
29
25
24
20
25
23
28
24
25
28
23
24
25
32
25
22
26
23
26
30
27
29
27
30
28
29
25
31
27
26
20
26
27
24
23
28
27
29
29
26
24
28
19
25
25
29
24
25
28
25
29
22
25
27
28
18
24
22
28
29
23
19
28
26
23
26
28
22
24
26
29
31
21
21
22
28
28
30
26
26
30
29
23
22
28
27
23
27
25
26
18
27
22
24
25
31
21
28
22
24
28
26
24
19
28
20
28
23
23
27
21
26
18
25
28
26
23
29
26
30
25
28
23
29
26
19
25
36
28
23
27
22
24
22
23
26
25
19
27
19
30
26
28
22
26
25
29
21
25
26
21
31
24
24
34
30
21
20
24
22
22
25
20
25
27
16
23
29
30
24
24
20
21
23
21
27
30
26
25
29
29
26
26
28
23
28
27
24
24
29
25
26
24
21
23
24
22
23
27
32
26
25
32
24
28
25
28
26
23
24
19
28
26
27
23
25
23
28
27
23
23
27
27
21
24
25
22
28
28
26
21
27
25
26
26
26
25
29
23
28
26
22
27
22
26
29
32
28
26
21
28
27
28
23
31
24
31
18
28
31
25
28
22
18
22
20
30
28
24
25
25
26
27
28
25
33
24
22
27
23
26
25
28
24
21
30
27
26
32
29
23
27
26
28
27
25
20
27
28
28
25
22
28
25
26
23
26
27
25
21
28
22
24
24
29
28
20
19
29
23
28
23
28
29
26
27
29
28
20
29
28
24
23
24
31
27
27
26
27
24
19
27
33
28
26
22
28
24
30
25
23
27
24
26
32
29
20
29
31
25
29
27
26
24
31
27
26
25
31
27
25
29
25
27
22
27
29
26
28
30
22
25
29
22
26
26
24
24
25
24
29
23
27
25
19
28
24
28
24
26
31
23
26
20
26
27
26
24
25
22
21
23
25
22
24
22
31
25
26
25
21
29
29
22
28
29
26
25
22
28
22
29
26
28
24
26
24
21
26
24
25
26
23
23
24
25
22
28
26
24
27
24
27
30
24
30
24
24
22
25
29
30
26
22
29
32
24
26
25
23
24
23
28
21
33
23
30
28
28
26
26
24
24
27
20
26
28
27
25
25
20
29
26
30
24
25
26
24
30
21
27
26
24
21
29
23
24
26
24
22
28
25
29
26
23
28
27
29
22
28
27
29
27
24
31
21
21
26
18
22
28
24
24
26
29
24
26
21
26
18
22
26
28
24
23
29
25
30
32
26
21
21
22
30
31
26
25
27
24
23
26
26
28
24
26
27
25
26
25
23
20
26
24
24
26
27
23
29
25
20
25
22
22
25
22
18
16
30
22
22
22
27
24
25
27
22
23
30
23
21
25
23
31
25
25
26
26
25
26
25
24
24
21
22
27
30
25
32
25
28
28
32
24
23
31
30
22
25
32
24
23
36
26
31
23
28
26
26
26
27
20
19
20
22
23
25
25
23
29
24
32
27
24
26
25
29
24
30
22
32
29
22
27
20
29
27
28
20
30
32
28
25
25
30
27
28
26
28
24
23
23
25
20
29
25
27
25
21
23
22
30
29
21
21
17
22
24
34
20
31
25
23
26
28
26
28
24
24
23
26
28
29
24
24
25
20
24
24
21
34
23
25
26
27
24
22
23
26
28
28
28
26
26
24
24
29
26
30
21
29
18
27
28
25
29
35
25
21
20
21
31
25
19
24
20
25
22
24
23
29
27
22
23
30
22
18
33
19
27
26
27
27
28
34
31
27
29
28
24
25
27
26
25
30
28
22
19
27
27
26
26
24
23
25
31
26
25
26
24
25
26
21
25
24
30
27
30
18
25
30
22
21
25
23
23
26
25
26
32
26
24
23
27
34
26
27
32
27
28
18
25
27
18
25
26
23
22
22
26
26
32
21
19
26
26
32
33
27
25
20
25
21
29
27
25
27
27
27
20
26
19
27
25
26
22
26
26
26
25
25
21
33
25
27
19
26
23
22
20
23
32
24
29
17
32
27
28
21
23
22
28
24
27
25
26
23
24
28
24
25
30
27
26
31
25
22
31
25
24
21
23
28
24
27
22
32
24
28
26
26
24
27
23
24
26
26
27
27
32
34
24
27
25
21
27
27
23
20
23
24
27
26
23
30
24
26
28
26
26
33
25
27
25
24
26
23
30
24
27
27
28
24
33
25
29
28
17
24
24
18
28
26
29
27
26
24
23
19
29
23
24
23
30
28
19
27
27
24
27
28
29
28
24
23
28
24
23
28
31
32
27
24
31
19
25
27
25
26
24
18
24
24
30
29
28
26
20
24
23
30
27
26
30
24
23
21
26
26
28
26
29
23
28
21
24
29
25
25
21
25
20
25
24
30
22
27
29
19
26
26
25
26
27
31
24
26
22
28
28
24
22
19
26
28
22
30
29
23
27
21
27
26
30
29
24
19
24
23
29
27
26
31
22
23
25
24
30
29
26
25
27
26
22
30
25
27
28
28
25
30
26
26
29
27
29
28
26
28
21
24
25
25
29
22
32
29
22
27
23
27
18
22
21
27
24
26
23
21
28
25
27
25
25
24
23
26
23
24
26
26
29
26
22
23
29
18
29
32
31
27
27
30
24
25
25
28
22
24
22
29
24
25
19
28
26
30
23
19
29
21
22
25
29
25
23
33
27
29
25
28
25
29
25
31
32
21
26
26
23
26
24
23
24
27
27
22
28
31
26
26
29
22
25
28
29
30
18
24
24
21
26
21
25
25
30
24
28
23
21
25
29
23
25
27
25
25
23
32
29
26
30
32
30
24
23
25
22
24
23
25
28
31
27
23
25
24
28
26
24
23
26
15
31
18
24
28
28
29
26
27
27
29
25
20
24
26
32
19
21
23
33
27
34
22
22
26
27
28
21
22
27
28
30
22
31
27
30
32
27
24
28
27
33
21
26
22
29
18
26
27
27
25
24
22
24
28
20
22
27
30
26
26
29
33
25
20
26
27
26
21
24
27
23
28
22
30
29
27
25
28
29
28
24
28
21
28
24
28
27
25
22
27
32
27
26
26
28
29
26
27
25
20
25
20
31
30
24
25
23
21
20
26
28
22
31
28
18
27
23
20
28
26
24
21
32
23
27
25
24
22
29
28
32
26
22
28
24
26
23
27
27
27
29
24
22
25
23
29
25
22
26
25
29
25
27
28
24
22
29
28
20
26
20
21
23
22
27
24
28
21
28
27
25
22
22
29
25
23
26
25
26
20
30
27
25
27
24
23
21
25
25
28
26
25
25
26
23
26
28
32
22
24
21
27
20
25
23
32
27
22
24
26
24
28
24
20
28
23
28
27
26
28
29
17
27
28
26
23
21
22
25
23
25
30
26
26
29
24
28
24
22
26
21
24
28
29
24
20
27
25
27
26
23
27
27
26
25
27
25
27
26
20
34
29
29
26
25
18
29
26
27
25
27
26
25
26
23
28
25
21
30
27
23
31
23
29
24
21
30
27
26
22
24
28
29
22
21
25
23
28
26
24
29
26
24
24
21
32
23
27
25
27
26
27
20
22
28
31
22
24
26
24
27
30
24
21
25
29
21
27
24
27
32
27
22
25
28
26
17
30
26
25
31
28
23
22
29
21
29
30
25
25
24
32
26
27
26
27
25
26
28
25
28
24
29
27
20
25
20
20
29
27
24
29
28
26
25
25
28
22
27
20
30
29
29
23
20
26
28
27
24
20
19
23
28
22
20
25
26
29
25
23
26
24
25
32
22
24
29
25
26
21
24
27
28
25
27
28
29
30
27
26
28
27
25
31
27
28
22
28
26
22
31
25
22
26
25
29
26
25
32
31
22
26
25
25
20
26
21
23
24
19
27
27
26
27
22
28
22
17
24
23
20
26
29
23
23
31
28
29
28
20
29
31
24
22
30
26
21
26
20
21
27
24
23
23
30
30
29
18
27
25
26
28
24
28
29
22
22
27
25
29
25
21
31
23
25
30
26
24
23
24
25
28
29
32
25
24
25
24
24
25
19
30
23
29
26
33
27
25
27
30
33
22
28
26
27
26
27
27
29
25
23
30
30
28
29
20
19
24
24
26
23
25
28
27
21
29
25
22
27
20
23
23
29
22
27
28
24
29
28
23
32
25
24
23
22
23
24
23
23
25
19
27
23
17
21
31
23
20
27
29
25
26
23
30
22
27
22
28
21
25
27
27
26
24
23
27
29
23
21
26
26
22
24
32
28
29
31
24
27
25
29
25
26
15
27
25
29
24
26
24
28
23
25
19
26
27
23
22
29
24
29
24
33
27
21
26
24
19
31
22
20
21
25
21
16
29
27
26
26
29
26
25
29
29
27
32
20
22
24
24
30
26
24
28
22
26
21
22
26
26
27
26
26
29
25
18
24
28
30
27
31
23
26
24
18
25
23
23
22
25
28
30
26
32
28
23
32
29
22
28
25
19
23
23
24
25
29
23
22
25
21
27
29
24
24
23
22
25
24
24
28
25
32
27
22
25
27
23
22
28
24
22
25
28
20
24
25
16
26
24
22
28
28
31
27
32
22
23
26
23
24
26
22
22
26
25
28
29
30
23
27
29
30
23
31
24
18
25
29
25
32
24
30
24
28
21
29
29
33
29
23
19
28
22
26
33
28
36
23
22
28
23
27
20
25
27
28
20
26
26
25
28
26
17
26
23
28
25
32
32
30
23
22
32
27
25
24
28
24
25
30
22
22
22
23
26
24
29
27
26
25
24
27
26
27
26
26
29
26
24
27
28
28
23
31
21
20
20
30
27
24
23
23
26
21
21
25
32
31
29
27
25
25
30
27
23
28
28
23
27
25
22
29
22
19
21
34
23
20
19
26
21
27
27
26
29
24
25
23
25
29
24
24
25
22
24
21
23
22
30
27
23
19
25
31
24
25
25
29
31
21
23
34
34
28
22
24
27
25
26
24
27
25
21
27
27
30
22
26
31
20
28
22
28
23
30
26
28
28
29
24
23
23
24
23
28
28
32
24
23
26
22
28
21
23
24
24
31
21
24
30
33
22
27
27
21
22
25
23
29
25
17
28
25
24
22
24
23
23
29
24
32
30
30
25
27
28
23
25
29
32
24
24
25
30
26
26
27
23
24
21
30
30
20
24
26
22
29
27
31
28
28
28
30
26
28
25
28
27
25
27
28
25
29
29
25
25
17
25
27
27
29
29
23
30
26
24
33
26
25
30
35
24
21
22
29
29
21
24
26
25
27
26
26
25
25
26
34
24
26
22
26
23
24
24
22
33
26
24
29
26
30
27
24
23
31
24
31
22
32
26
29
25
28
22
24
24
25
29
30
24
19
29
27
24
27
25
25
28
21
22
16
29
25
28
28
19
26
27
23
26
24
29
30
26
25
29
27
24
34
24
28
19
30
30
28
27
21
22
27
26
30
24
27
25
29
31
18
25
25
25
32
28
29
28
27
29
29
23
28
23
23
24
29
17
24
25
26
24
22
25
27
25
33
25
23
25
24
31
25
27
25
29
26
27
21
26
23
28
25
27
25
30
28
16
30
31
23
31
23
24
24
24
27
25
20
24
28
29
28
22
24
31
28
27
30
28
28
25
24
28
28
21
22
24
31
26
29
25
25
30
23
27
19
31
24
22
24
20
25
31
20
23
26
29
26
23
26
34
23
21
25
25
28
27
29
24
29
24
24
28
21
24
30
23
22
20
32
29
25
27
22
28
24
24
23
31
24
26
31
27
27
29
27
24
24
22
31
26
26
27
26
26
21
28
27
28
24
25
29
28
23
27
27
22
23
21
22
25
25
25
27
23
28
28
24
29
36
27
26
26
23
21
27
24
22
28
27
29
23
26
24
30
26
29
28
24
21
31
25
29
26
29
29
28
29
30
27
26
28
20
25
29
19
29
30
22
21
23
21
25
25
29
25
25
25
17
22
18
22
27
24
29
22
25
27
24
24
22
29
23
24
18
30
27
28
26
20
22
26
22
24
27
30
22
23
26
25
25
26
23
24
22
27
26
20
24
30
23
29
22
27
25
30
25
24
35
28
25
28
29
24
26
23
28
27
28
25
23
23
21
27
22
26
23
25
28
27
23
24
28
23
27
22
28
27
25
22
27
27
23
26
25
25
23
21
31
28
24
31
29
25
26
26
25
27
24
26
25
25
23
26
27
26
27
28
22
25
20
27
21
26
23
27
28
26
31
23
27
28
24
22
29
22
22
28
24
31
26
21
24
28
30
25
26
26
29
24
24
28
25
23
24
28
26
23
25
30
25
28
24
25
25
29
23
24
22
26
26
26
28
30
28
32
24
19
27
22
26
27
30
22
22
25
27
29
26
25
29
17
25
31
27
28
22
23
24
22
31
27
25
31
31
24
34
26
27
18
25
24
30
26
25
26
21
31
26
29
26
33
28
27
28
29
24
26
28
24
29
21
24
24
25
23
29
29
28
27
24
25
25
25
27
22
26
26
24
27
28
28
24
25
24
29
35
24
28
25
26
26
26
24
26
25
20
31
29
27
20
24
27
27
25
25
26
24
23
26
30
29
29
27
22
19
26
26
23
30
20
25
24
26
30
26
26
21
26
21
29
20
29
22
24
24
27
24
26
28
21
25
21
26
25
30
31
22
32
24
23
22
27
23
23
27
27
26
23
23
23
25
24
20
26
30
20
22
22
21
26
31
27
31
24
25
24
29
21
27
21
19
25
24
27
21
32
21
27
24
26
27
24
25
27
22
29
22
30
25
26
29
25
24
22
26
29
21
29
24
24
26
30
31
22
24
23
20
30
26
27
28
25
21
31
28
27
26
28
24
22
21
24
23
30
28
26
27
23
22
28
27
21
27
26
27
30
21
30
27
24
27
28
30
31
25
22
23
21
30
30
24
31
27
26
25
27
21
30
30
24
26
29
26
27
24
29
24
23
26
24
28
26
20
19
22
24
24
24
21
28
17
30
24
25
23
31
27
28
25
23
22
26
31
20
33
32
24
19
30
22
23
28
25
24
27
24
31
26
23
23
28
25
27
25
28
22
27
22
27
26
27
31
28
25
22
24
25
28
24
23
24
29
27
26
31
29
30
24
26
20
26
31
23
29
27
31
20
20
29
18
21
26
25
27
25
26
24
24
28
28
26
30
21
25
26
28
31
31
28
22
23
27
26
29
28
28
27
22
21
19
27
31
29
19
23
24
25
30
27
22
18
20
28
29
24
28
25
25
22
32
24
26
26
27
21
24
26
26
24
29
30
25
21
25
28
21
29
28
22
21
26
28
23
28
23
28
26
24
30
24
24
26
22
28
31
25
24
28
27
24
20
25
24
27
19
28
32
27
21
33
25
27
30
27
25
26
23
27
25
19
29
26
22
27
33
25
28
28
26
24
24
27
22
25
28
22
27
27
29
24
21
29
21
25
21
34
19
28
30
20
23
25
27
20
28
23
24
25
30
20
28
23
26
28
27
22
27
25
20
28
23
27
24
21
28
27
27
27
26
22
23
34
28
27
26
20
25
28
29
22
23
23
28
31
25
26
26
29
27
28
22
29
29
23
27
30
25
21
31
24
23
26
28
26
26
24
23
25
28
26
21
22
24
21
27
27
23
28
26
23
26
28
25
26
24
28
29
24
25
34
27
26
24
23
25
32
24
31
30
26
26
26
25
28
28
34
28
24
21
24
25
24
21
21
25
26
26
24
28
30
27
26
24
30
27
29
26
24
19
26
20
29
30
29
20
26
27
30
25
25
26
26
23
23
25
24
25
19
29
22
30
27
25
24
31
28
24
28
30
25
25
30
30
23
28
29
28
24
31
20
26
25
27
23
29
21
25
30
24
25
27
26
23
28
26
26
26
24
19
23
27
24
25
30
25
29
26
24
30
27
21
28
25
31
23
24
32
26
27
26
26
29
27
29
25
29
24
26
26
22
26
23
30
25
27
25
23
17
27
24
19
21
25
24
27
26
26
27
25
24
22
25
27
25
30
22
31
22
30
26
22
26
26
23
27
21
23
22
22
21
23
26
33
28
28
30
27
31
30
25
27
24
26
27
26
30
27
22
28
21
29
29
23
27
19
29
28
28
24
24
27
22
29
25
28
22
26
21
22
19
26
28
25
29
23
26
22
20
27
28
24
26
23
30
27
24
23
25
24
25
25
26
24
21
23
20
27
24
23
28
27
19
30
30
26
27
26
22
23
29
29
23
22
32
24
30
28
18
24
28
26
19
31
25
27
31
22
28
29
30
26
28
22
26
28
29
28
24
27
30
28
25
23
29
30
25
19
18
25
28
29
27
23
28
20
26
27
23
22
30
33
26
21
33
27
26
22
28
21
27
25
25
27
21
26
22
31
25
29
31
26
21
26
27
23
30
28
25
25
25
28
28
29
30
24
28
31
23
28
20
31
24
28
23
28
24
21
27
24
33
28
20
32
25
27
33
29
31
29
24
30
28
27
26
27
29
22
28
24
25
33
19
29
29
27
24
28
27
29
31
23
27
27
26
25
25
24
25
27
26
25
27
26
25
27
22
20
29
28
29
24
23
29
24
26
28
28
26
26
23
26
26
33
32
23
26
22
25
28
21
24
27
26
26
18
30
30
26
21
24
30
26
28
18
23
26
24
17
23
27
24
23
32
29
21
33
27
25
29
29
29
24
24
21
29
24
25
32
21
24
29
28
23
22
23
26
25
28
24
23
19
30
27
25
30
22
23
28
27
25
27
24
31
28
20
27
20
25
31
25
27
23
28
23
14
25
22
24
25
28
27
24
31
23
22
25
27
25
27
27
24
30
23
31
32
27
31
29
22
25
27
26
25
25
29
24
27
20
24
23
28
28
31
21
29
20
21
24
22
26
26
23
23
26
28
23
23
24
26
24
24
28
25
29
19
31
22
29
21
28
22
25
26
27
24
21
25
25
25
27
28
21
31
30
30
28
24
29
30
27
26
24
24
30
24
29
18
30
25
22
25
24
30
26
30
23
32
27
20
27
26
26
27
31
28
26
26
24
30
22
30
26
22
30
20
32
31
25
24
31
21
22
26
31
29
27
27
30
26
23
26
23
27
26
30
19
29
28
25
24
25
25
24
29
24
32
23
23
24
22
32
27
28
32
22
24
26
32
24
26
26
24
22
24
24
30
27
28
24
26
27
24
19
24
28
23
31
26
25
30
26
26
22
29
19
30
29
30
25
28
23
26
22
22
21
28
24
27
24
26
21
27
31
21
29
24
29
24
18
24
31
25
26
23
25
24
26
29
27
24
22
32
26
29
25
22
28
25
22
28
26
27
26
24
25
34
28
24
23
30
21
23
23
25
23
30
22
27
27
22
27
22
23
29
22
24
26
24
30
27
28
28
24
27
29
25
24
22
28
28
27
25
26
24
24
25
27
24
30
30
23
26
29
29
27
24
23
21
22
20
22
26
29
19
26
23
20
24
27
24
29
29
23
24
31
30
27
21
25
23
31
27
25
26
24
24
22
26
23
22
22
20
24
22
24
22
26
21
23
34
24
27
29
20
24
25
21
28
24
29
29
23
27
28
29
30
27
25
19
29
26
23
27
29
25
25
28
23
24
28
26
30
22
23
26
25
25
22
25
25
23
26
23
27
27
27
25
31
23
29
24
25
24
24
21
17
27
29
29
26
28
22
21
20
24
26
28
20
26
26
26
28
22
28
25
21
23
26
30
25
21
24
29
24
31
27
30
30
29
28
26
27
30
29
23
21
19
20
27
23
29
26
30
30
26
22
27
28
27
29
24
27
25
21
33
23
23
22
25
25
26
25
31
20
25
27
26
30
25
26
26
29
24
24
30
29
26
29
27
26
24
27
23
26
28
24
25
29
21
27
31
23
29
23
22
27
26
26
28
26
17
24
29
24
32
24
19
25
31
34
24
23
28
34
29
28
26
27
23
30
31
25
19
26
31
27
23
23
27
30
21
25
29
29
21
32
29
29
23
24
25
23
28
24
26
18
26
29
24
27
26
27
28
25
29
29
23
17
20
29
27
20
29
20
30
22
23
30
22
28
27
19
23
23
19
25
24
21
29
31
30
28
25
25
31
26
28
29
25
26
27
25
29
32
30
24
26
31
27
27
25
30
33
20
25
28
29
24
22
29
30
25
22
26
23
28
24
24
30
25
28
32
28
26
28
24
22
22
27
25
32
24
30
29
31
21
26
27
24
23
24
25
17
23
28
22
28
27
27
24
27
27
22
30
30
25
23
30
26
26
21
30
25
24
25
28
23
28
28
25
21
30
24
22
25
24
29
28
28
27
23
27
28
23
23
31
23
22
24
26
25
26
28
30
26
31
25
30
27
29
27
26
23
23
27
32
20
19
21
29
19
26
25
25
28
25
34
22
24
27
23
24
24
26
31
29
27
25
18
31
17
22
26
25
34
27
30
25
27
31
21
25
30
28
23
30
22
25
25
27
24
35
26
33
30
23
27
29
27
26
20
27
30
28
25
19
21
25
27
26
25
20
33
23
23
30
24
20
25
24
22
19
31
35
28
22
22
19
20
24
22
22
26
23
29
26
26
25
27
28
27
30
23
19
26
32
25
18
22
17
20
18
24
24
23
25
24
23
35
22
24
24
25
25
28
27
27
30
25
30
25
24
25
33
31
25
23
23
30
22
31
31
23
29
26
24
27
24
21
28
24
25
26
25
29
22
23
28
28
25
27
33
24
25
26
26
23
26
27
31
27
24
27
20
27
25
24
27
19
33
25
26
25
22
29
23
24
30
22
21
30
23
26
35
23
26
25
27
26
27
25
31
28
27
25
32
29
27
22
29
25
24
23
24
21
27
28
30
25
23
26
27
27
26
26
26
24
28
26
24
26
24
24
21
16
18
22
27
26
28
27
29
30
25
27
24
31
26
18
22
26
19
29
32
23
23
24
23
31
27
22
25
29
24
23
26
22
24
25
24
32
25
24
28
26
26
29
24
27
28
22
23
22
29
24
25
27
26
25
25
29
24
26
25
22
23
29
24
27
27
28
25
31
21
26
30
29
26
26
27
22
25
29
23
26
24
29
24
29
27
25
24
26
24
22
29
31
26
19
29
25
26
24
20
24
27
25
26
24
28
28
27
20
31
25
32
28
23
25
25
31
26
19
25
27
23
29
22
25
22
27
22
29
29
26
27
27
26
23
31
23
25
20
27
27
29
28
27
27
29
24
20
23
26
27
26
22
23
27
24
27
28
20
27
28
31
30
28
28
28
23
28
25
32
23
28
25
23
25
23
26
17
21
25
27
27
26
27
23
19
29
31
30
28
26
25
29
27
30
24
26
28
25
19
30
27
28
29
25
21
23
22
27
24
27
26
24
26
32
26
23
25
30
28
26
24
23
28
24
28
25
29
32
27
27
24
29
24
29
28
26
21
26
28
27
25
23
27
29
22
25
22
23
28
24
30
29
24
27
24
24
26
30
20
32
29
28
23
25
24
27
30
22
26
26
24
22
25
26
25
25
24
26
28
25
22
25
17
25
25
27
21
24
29
36
29
26
26
23
23
19
21
32
30
26
25
26
21
22
24
26
27
23
31
27
22
27
29
28
29
19
23
27
24
28
31
27
26
27
27
24
26
24
24
27
29
27
28
24
26
25
27
29
26
23
34
23
27
25
23
23
26
32
26
30
22
24
32
20
26
27
26
31
25
25
29
28
25
23
21
25
19
20
28
27
28
28
26
27
21
28
22
24
28
24
25
20
31
34
25
28
28
24
23
22
25
32
27
23
23
33
21
23
24
29
26
17
29
25
28
22
33
27
31
26
24
22
23
21
26
25
24
26
25
25
28
28
23
22
28
25
32
23
24
18
23
28
23
18
26
26
31
23
30
22
26
28
28
29
18
24
24
23
20
25
23
24
28
27
34
20
27
24
27
19
25
23
36
30
20
25
35
25
22
28
30
25
24
26
25
24
24
23
30
25
26
24
30
21
25
23
27
30
26
25
28
24
20
20
26
27
23
28
26
30
26
24
27
21
28
27
24
23
28
24
23
22
24
31
23
25
26
28
29
26
31
26
21
27
30
24
23
26
25
27
22
25
29
26
23
27
25
22
22
28
26
30
32
28
26
29
36
25
28
27
19
27
18
23
33
25
21
27
26
25
30
30
25
30
28
24
29
24
20
28
27
23
24
28
22
29
24
24
20
26
21
23
27
24
26
27
25
20
25
24
29
26
26
26
30
27
28
32
27
27
28
22
16
26
22
24
21
30
25
29
25
28
29
33
26
22
25
25
24
21
31
23
26
26
25
26
22
23
21
32
31
28
30
31
22
20
26
24
28
26
25
22
26
32
25
24
28
29
29
25
26
28
26
32
25
22
28
27
23
30
22
23
28
25
25
22
27
20
22
25
25
24
21
21
25
23
22
24
24
34
23
29
22
29
21
28
27
31
29
25
21
30
27
25
24
27
22
24
28
26
30
27
27
32
24
23
24
28
32
20
22
24
25
22
25
28
28
31
21
23
27
25
25
25
21
29
19
23
24
29
29
22
23
24
23
29
20
26
28
25
23
25
28
30
27
26
27
20
21
30
24
24
29
21
29
23
23
29
26
24
25
28
21
20
24
24
27
25
32
24
30
28
24
23
22
28
22
25
28
22
26
33
24
23
22
29
26
26
27
28
26
23
28
26
19
23
24
31
23
26
26
23
33
30
30
26
31
31
23
26
21
28
26
34
28
28
23
26
31
31
27
27
22
27
19
27
23
22
25
21
26
25
32
23
26
29
28
27
26
25
22
28
24
26
26
24
29
28
29
25
23
28
20
24
24
21
29
26
24
26
23
23
29
31
24
26
23
32
20
32
19
29
28
30
28
29
21
30
22
25
24
24
30
22
26
26
24
25
21
28
25
25
24
27
21
26
28
28
25
26
25
28
30
25
26
21
21
24
25
29
28
26
28
19
27
28
26
29
32
28
31
27
23
20
21
26
20
19
27
29
27
26
27
26
25
30
21
27
25
26
19
25
31
27
23
23
26
28
26
25
27
25
28
21
24
29
22
26
27
31
26
21
24
22
23
21
31
25
23
29
29
27
30
23
31
26
28
27
29
25
25
27
26
24
27
25
30
28
18
28
30
26
20
23
26
24
31
25
22
24
29
33
27
27
25
30
31
24
24
28
24
26
26
24
27
30
21
29
18
23
32
29
21
25
32
32
28
28
19
27
24
26
19
22
25
28
25
22
30
28
24
19
29
28
28
23
23
26
25
25
29
20
30
23
23
31
24
26
27
19
28
24
23
28
26
27
24
29
29
21
17
29
25
24
22
19
25
24
24
25
28
28
27
29
29
30
25
24
28
25
25
28
28
20
19
21
15
33
24
23
23
23
26
31
26
19
26
22
26
33
20
27
25
23
27
27
26
27
27
31
22
27
24
19
25
23
26
22
29
23
24
28
22
19
24
27
30
25
24
22
32
20
32
30
30
24
28
23
16
25
27
28
22
26
24
25
24
24
23
27
24
24
28
25
22
22
27
22
24
29
26
22
25
24
26
30
24
21
23
18
22
21
25
25
28
27
25
26
25
29
18
24
24
23
26
24
25
27
27
24
26
22
28
27
23
24
24
25
28
30
32
31
27
22
26
25
25
27
24
27
25
22
23
27
27
27
25
25
26
21
22
23
24
26
27
30
26
26
27
24
25
26
27
27
26
25
23
26
20
19
25
21
29
23
27
28
26
26
30
28
21
23
30
31
23
29
27
29
26
25
23
35
24
25
24
29
28
27
26
24
30
21
25
26
26
25
31
23
26
32
21
27
24
32
25
29
25
21
25
28
28
26
25
28
30
27
29
21
26
23
33
22
25
26
27
21
23
26
24
26
27
31
27
26
28
27
27
22
26
26
24
23
29
25
31
26
25
26
29
24
28
26
27
26
24
23
27
27
26
21
27
25
21
24
25
26
23
25
19
25
26
22
36
26
27
29
27
31
26
28
23
25
28
23
27
23
24
26
26
27
28
25
23
29
24
27
24
21
22
28
26
27
24
25
29
29
29
24
26
29
24
26
28
26
25
20
25
34
23
26
22
28
28
29
22
22
28
24
29
25
26
26
33
31
21
26
22
31
23
21
24
28
25
23
25
21
24
26
29
24
27
24
22
32
29
21
19
26
28
25
27
30
33
29
32
24
30
28
23
25
21
29
30
21
30
22
30
31
25
26
28
28
21
26
19
18
25
26
24
27
30
24
25
25
26
24
29
20
26
23
25
24
20
29
30
30
30
23
25
25
28
28
21
23
25
26
25
27
22
30
25
25
27
25
28
32
31
21
26
24
27
28
20
25
29
26
28
28
21
21
29
26
24
27
27
26
31
26
23
23
21
28
25
18
29
23
25
22
25
24
20
23
20
27
23
29
25
24
27
29
20
28
25
23
26
21
24
26
25
26
23
28
29
25
24
25
26
29
28
19
27
26
26
28
25
26
26
22
28
26
27
25
26
26
25
25
29
22
29
25
24
27
20
24
28
26
27
24
27
22
22
19
30
23
24
25
27
27
26
28
20
30
25
24
27
30
25
27
29
25
25
25
21
30
29
26
26
20
25
24
28
26
22
30
31
25
24
18
28
28
25
23
30
26
20
26
24
23
24
32
28
23
30
26
27
22
23
26
26
30
20
22
28
24
28
21
27
26
26
22
29
25
26
23
22
27
25
23
29
23
19
26
20
27
24
32
26
25
29
24
24
21
31
18
28
27
28
26
29
28
18
22
21
24
29
28
23
27
25
23
27
24
25
28
20
25
28
25
22
25
21
25
26
25
19
25
25
29
19
29
29
20
25
27
30
24
28
28
26
26
31
26
24
25
31
22
22
22
29
22
28
22
26
19
24
26
21
25
29
28
26
25
29
28
27
26
24
30
26
26
32
28
24
27
21
23
30
24
29
27
28
30
25
27
25
26
21
24
23
20
25
28
23
29
24
31
26
31
22
27
28
23
26
26
24
28
22
26
17
31
29
22
27
25
28
31
28
22
29
24
24
25
27
32
25
25
26
22
25
22
24
23
20
27
29
23
29
26
25
29
27
23
24
29
27
30
30
31
23
23
26
27
26
27
27
24
25
31
25
23
26
20
25
27
26
23
23
28
30
28
31
21
25
26
27
24
24
25
29
23
27
23
30
26
26
28
21
25
30
30
29
22
27
29
18
24
22
26
24
30
24
23
27
18
26
22
28
21
26
26
28
27
26
25
30
21
26
24
29
26
27
25
29
27
23
26
24
29
24
30
24
20
30
22
23
24
21
30
26
25
31
27
33
30
23
26
28
25
26
23
30
27
21
24
27
27
21
29
30
24
24
21
27
25
27
26
25
28
28
23
28
22
23
21
22
25
22
25
22
22
28
24
20
23
30
25
32
22
28
18
23
20
24
26
25
27
23
23
24
31
28
27
24
23
30
25
26
30
31
28
27
19
21
30
27
26
29
25
22
28
25
24
32
31
25
26
26
22
27
26
26
27
29
31
27
24
24
26
24
29
24
24
26
25
24
28
26
22
22
19
26
27
25
25
28
27
25
31
21
33
26
28
27
29
23
26
27
30
19
27
21
23
26
28
25
31
27
29
21
29
30
22
28
28
26
30
28
25
25
33
20
30
20
30
22
26
34
23
23
24
25
24
23
26
28
21
21
29
30
24
29
23
28
26
26
29
24
22
18
27
33
27
27
35
25
26
21
23
25
25
19
25
30
27
28
24
29
31
30
25
27
27
20
26
23
21
23
30
21
26
29
30
30
24
31
27
21
24
28
28
27
23
22
27
24
25
28
25
24
24
24
26
26
29
29
29
24
23
28
29
26
23
28
21
26
26
28
25
31
30
24
19
25
25
25
31
24
29
23
31
25
24
26
29
20
27
26
27
26
25
25
29
22
24
28
26
23
27
28
27
22
32
26
22
24
26
19
26
28
28
17
28
20
19
24
22
28
19
30
24
32
21
29
30
30
34
25
29
28
24
21
23
25
25
30
28
21
22
22
26
26
26
23
26
25
26
23
27
20
25
25
21
21
26
24
28
25
26
24
23
30
29
25
23
25
26
29
28
23
25
26
27
29
23
27
19
24
26
30
27
23
20
26
21
21
27
27
26
27
22
26
25
30
23
25
27
27
27
30
28
27
26
30
24
29
23
26
28
33
29
29
27
24
30
26
30
26
26
27
31
31
25
24
23
28
26
26
32
26
28
27
22
24
25
29
28
22
24
32
23
26
21
25
27
29
26
28
30
33
27
24
23
30
32
23
31
31
20
20
22
28
28
21
24
30
24
26
27
25
29
27
26
23
26
27
28
24
24
23
29
20
29
32
27
24
20
24
25
29
28
25
22
28
29
22
28
26
26
24
29
28
26
30
21
23
25
22
23
28
23
23
28
26
23
26
21
25
26
26
23
28
19
29
27
27
28
24
25
28
30
24
26
29
22
24
29
27
25
23
28
25
27
20
23
21
31
26
24
23
35
26
27
22
26
20
20
29
32
26
30
25
23
32
27
24
30
25
25
20
28
20
26
25
14
32
28
24
20
29
32
29
25
27
22
25
24
31
19
22
26
29
25
28
23
26
27
24
25
22
21
29
25
27
30
29
31
25
25
25
26
17
23
26
25
29
29
32
18
27
26
21
27
28
22
30
27
32
21
25
28
25
27
27
24
26
24
30
30
29
24
21
25
24
24
26
24
29
24
25
23
23
26
24
28
26
27
23
25
18
29
26
26
31
28
22
28
22
22
25
28
33
31
23
28
28
23
30
25
28
23
25
23
21
25
28
24
21
19
24
25
28
28
25
24
25
28
27
28
22
24
24
22
22
29
22
22
27
32
28
30
24
25
27
23
27
20
26
24
26
28
28
27
23
27
28
29
28
22
21
26
23
27
20
23
29
22
25
23
32
29
26
23
26
26
29
26
27
28
29
22
20
25
19
29
22
25
26
27
23
30
29
24
20
22
25
30
27
19
28
26
22
28
22
25
30
24
22
17
20
28
26
30
28
25
30
31
26
12
25
28
23
25
27
26
28
20
26
21
26
28
24
33
24
25
22
24
24
24
29
24
24
32
24
31
21
21
26
24
25
28
25
24
24
25
20
29
25
22
24
26
27
26
27
22
25
35
27
26
29
27
18
29
24
29
25
26
32
26
30
26
26
23
21
29
24
21
25
24
27
25
29
28
28
32
25
28
29
21
31
28
25
28
28
27
28
22
25
26
23
28
26
22
28
22
23
21
19
21
24
23
25
25
23
30
19
28
23
29
21
28
29
23
28
29
27
30
26
28
24
21
26
33
24
28
27
25
26
27
20
30
21
26
25
25
24
27
27
24
27
25
29
22
23
25
25
28
27
26
26
17
26
30
22
29
28
21
20
21
32
26
26
25
26
22
28
23
25
23
30
28
21
27
24
26
19
29
25
23
24
16
25
27
27
31
29
25
22
25
27
24
28
31
28
28
30
30
24
27
24
29
26
22
23
32
21
29
24
22
22
24
29
25
24
24
28
28
28
26
24
19
26
25
25
30
24
25
28
29
24
25
27
24
19
22
30
25
28
26
26
28
21
21
34
27
22
27
29
28
32
26
26
32
24
18
23
28
28
27
29
30
24
27
22
24
23
23
16
26
22
31
23
25
22
32
20
31
20
28
23
27
23
24
26
31
27
29
25
23
23
24
27
28
27
23
28
23
30
25
21
25
28
30
24
28
23
27
28
30
23
25
25
26
22
21
28
33
24
26
31
25
25
28
21
25
28
21
30
29
26
25
26
25
30
25
24
27
26
26
30
25
30
18
26
23
31
26
26
27
26
28
25
25
24
26
23
28
24
28
20
26
25
27
28
18
25
27
26
27
22
25
26
32
26
26
32
28
24
24
27
23
22
28
25
27
23
30
22
20
24
25
28
24
28
21
28
26
26
26
31
27
31
26
24
27
25
29
29
26
27
17
22
27
20
24
26
28
29
24
29
27
30
23
27
23
25
23
25
27
26
25
23
25
27
28
27
21
22
23
25
25
20
25
24
23
30
23
25
25
25
25
29
22
28
23
18
29
32
21
27
25
22
30
30
22
28
23
25
27
24
28
26
23
25
25
23
28
23
27
23
26
29
27
26
24
22
32
24
27
28
26
26
27
24
23
26
25
23
27
26
24
24
27
25
28
30
22
33
23
29
26
21
22
30
24
30
26
28
26
23
26
25
28
24
22
28
24
20
25
27
29
28
23
24
29
27
28
23
28
22
31
24
22
24
22
29
24
18
27
27
26
27
25
27
28
32
23
26
21
23
25
24
22
30
27
19
25
23
27
27
24
26
23
26
30
22
25
28
23
27
30
27
27
28
31
28
25
28
29
27
21
29
20
24
28
28
19
27
27
26
28
24
26
26
22
26
21
25
28
26
28
23
28
27
24
29
21
23
23
27
22
27
30
31
24
24
21
25
20
29
29
26
27
24
27
28
28
18
18
23
23
27
23
24
27
23
25
30
24
23
24
30
22
26
22
30
24
22
26
26
22
27
27
27
27
26
26
27
27
28
31
22
25
23
25
26
26
28
26
25
28
25
28
30
27
24
23
27
23
30
25
26
29
24
24
26
25
26
26
26
28
27
26
28
24
33
31
30
27
23
24
27
29
26
22
22
27
28
32
18
25
31
22
25
24
25
26
27
31
19
30
32
24
21
23
27
22
35
31
32
30
20
29
22
25
24
26
17
26
27
19
27
26
27
27
25
25
29
21
24
28
28
27
22
25
28
31
26
26
27
25
27
26
28
26
24
24
26
29
31
32
24
31
29
24
21
26
26
22
25
27
25
31
24
26
20
19
27
25
22
27
28
20
24
25
23
24
31
26
16
25
25
24
23
27
30
24
23
25
29
18
24
22
24
27
27
28
25
23
26
25
25
27
25
32
19
26
22
27
21
20
24
25
26
26
26
25
28
26
31
32
27
22
26
30
25
31
22
26
31
24
29
21
29
23
25
27
25
29
26
22
25
25
29
26
27
28
27
21
28
21
21
26
25
33
24
26
26
32
27
18
27
23
24
32
22
23
24
25
26
30
26
29
26
30
22
24
24
30
22
22
22
28
26
21
27
22
30
26
24
29
27
23
24
31
26
23
22
24
27
23
23
22
24
26
29
27
30
28
26
32
24
30
25
28
29
22
29
28
22
26
27
23
25
25
22
29
28
25
30
29
24
26
22
25
23
20
24
29
23
24
23
26
25
26
21
24
20
23
21
25
29
22
26
29
28
21
23
26
28
24
23
29
27
27
24
29
22
26
25
27
25
26
29
21
29
30
23
27
26
22
31
26
28
25
20
28
25
23
23
27
28
26
25
20
24
23
27
28
24
27
22
29
25
20
30
26
27
31
28
24
23
27
27
28
25
23
30
20
28
24
34
23
28
26
27
33
29
33
22
28
28
26
20
21
22
30
22
23
27
28
24
26
23
27
25
25
28
25
33
28
34
32
31
28
26
25
26
25
20
23
28
24
24
25
24
28
24
24
22
24
27
26
28
31
21
24
26
26
30
22
25
27
28
22
30
26
23
24
19
26
27
28
28
27
20
22
26
24
26
27
27
23
23
33
23
24
28
28
27
27
23
27
20
29
26
30
26
29
23
26
20
29
22
23
26
29
25
25
31
23
25
24
24
30
24
26
24
19
28
26
24
20
26
25
31
22
21
24
27
29
22
29
27
27
21
23
27
24
25
30
26
24
25
24
26
28
21
26
29
27
22
27
26
22
29
29
30
22
23
23
25
28
22
27
28
21
17
24
22
30
21
25
23
25
22
24
26
27
23
26
21
31
24
32
26
25
20
24
27
27
22
22
24
27
25
25
23
25
25
29
30
25
29
28
25
25
29
29
26
26
23
24
26
24
21
27
21
22
24
30
23
32
27
25
30
25
29
26
22
22
26
24
31
25
25
33
27
25
28
29
23
24
25
30
32
23
25
24
24
24
26
24
23
18
22
25
30
26
27
27
24
24
30
30
24
24
22
27
27
27
30
31
28
25
23
26
23
25
28
23
28
26
28
28
24
19
31
27
25
24
26
19
30
28
28
24
26
25
31
27
25
24
31
29
29
21
20
30
32
21
26
27
26
21
22
29
17
28
21
26
26
25
25
28
25
25
21
28
23
23
31
28
24
25
30
28
23
27
30
25
26
26
27
33
28
25
30
28
25
22
24
25
26
24
21
19
24
25
26
23
23
24
31
23
23
30
27
26
24
23
23
28
28
15
34
20
29
25
27
25
21
24
23
23
24
27
27
24
26
25
26
31
24
30
24
25
24
27
26
21
26
25
22
30
27
28
26
27
27
20
26
24
30
22
27
28
24
33
24
24
24
23
20
29
30
31
24
29
26
21
24
23
22
27
26
25
23
26
27
19
23
24
22
25
25
24
25
20
27
26
25
22
29
22
28
22
24
27
25
26
30
28
23
28
30
23
28
25
27
25
27
21
23
28
28
25
29
32
27
31
27
27
30
30
26
29
26
26
23
25
21
30
27
22
22
27
31
23
19
26
28
26
28
19
27
29
25
27
24
30
21
26
25
24
31
26
26
28
23
25
26
28
24
26
28
26
28
21
23
28
26
24
24
25
29
28
31
26
22
27
25
27
28
33
24
29
28
27
27
29
22
24
29
26
24
25
21
25
26
25
27
25
21
29
25
29
27
29
30
22
30
30
27
28
28
20
20
24
24
23
21
20
25
26
26
23
23
24
26
25
23
25
23
30
30
27
26
27
29
24
21
24
24
29
22
25
31
19
21
27
23
25
21
25
31
27
23
26
24
24
22
30
22
27
24
29
24
29
21
27
29
19
27
25
29
23
27
28
23
24
25
31
26
25
26
23
25
27
26
24
23
25
24
23
25
24
24
21
22
21
24
28
28
24
29
29
27
29
23
25
24
27
22
25
21
26
17
25
30
25
27
25
25
25
27
28
26
24
18
21
27
31
29
22
24
24
29
23
30
23
31
23
23
26
28
25
31
27
32
25
30
29
23
23
27
26
30
22
30
25
25
32
27
25
27
30
30
28
21
27
29
25
25
24
27
32
25
27
28
23
25
22
31
22
26
27
27
24
22
22
27
23
28
23
28
23
30
25
24
23
28
23
23
28
27
26
28
27
33
27
29
27
24
23
25
26
23
27
26
31
27
23
24
24
26
25
32
27
27
25
27
27
28
28
32
29
27
27
27
28
24
18
24
22
25
24
22
28
25
27
22
25
21
23
28
24
25
26
24
24
18
22
24
25
25
25
22
27
25
18
21
26
26
27
22
26
24
25
27
28
23
26
26
25
27
22
22
30
27
23
25
24
27
26
24
29
24
25
26
28
27
27
28
25
24
26
25
26
25
27
29
29
27
27
25
25
27
30
26
28
27
26
30
32
24
24
27
26
29
26
26
26
28
30
23
27
23
25
24
27
24
28
25
27
27
24
16
29
29
25
26
25
24
24
27
24
26
27
22
30
29
23
22
29
24
24
22
19
23
26
29
25
26
28
22
21
26
25
34
25
28
30
30
23
26
23
22
24
29
32
25
19
21
28
33
22
30
24
28
27
24
23
30
26
25
24
25
29
25
28
30
26
27
27
30
23
25
22
23
26
28
24
27
22
28
30
29
20
18
25
28
33
25
26
25
27
22
25
26
29
28
24
27
23
30
28
23
26
26
28
30
31
28
29
28
29
26
28
26
29
29
24
29
20
24
31
24
29
24
22
28
21
22
24
29
30
24
22
22
24
27
27
23
22
27
26
27
24
24
24
30
29
29
29
23
23
26
27
26
33
31
30
26
30
32
24
24
26
26
25
25
21
25
28
27
20
30
30
24
27
28
25
26
28
29
21
22
26
21
25
22
22
33
33
24
24
33
27
23
30
29
27
28
25
28
21
28
25
26
23
25
27
30
24
24
27
28
28
26
24
21
24
26
29
26
28
23
23
22
19
29
21
24
29
25
25
30
25
23
23
25
26
32
25
24
28
25
26
27
25
24
25
29
32
24
22
32
24
27
22
26
23
19
30
28
24
25
22
29
30
21
21
19
26
25
24
28
25
23
25
26
22
23
22
23
21
26
20
23
25
23
27
19
22
28
30
20
25
23
26
27
24
28
23
30
24
22
22
26
27
27
22
26
21
25
25
25
25
35
28
27
29
23
25
25
26
22
27
25
31
25
27
21
29
30
21
27
28
26
28
27
22
28
26
26
26
23
23
22
26
28
27
24
25
21
25
23
26
31
31
26
21
24
25
28
27
23
21
27
27
27
24
28
25
25
21
19
32
33
22
29
26
29
22
25
30
27
26
32
21
21
26
20
25
26
24
22
21
28
19
27
23
25
25
27
26
31
27
25
26
20
29
19
19
30
29
22
23
26
24
24
27
20
23
22
25
26
21
26
23
25
23
30
29
27
28
26
28
24
22
24
26
28
26
24
25
24
22
30
26
22
27
20
22
25
27
25
23
26
21
27
27
23
26
26
23
27
23
26
22
26
28
27
31
31
27
25
17
29
28
22
26
27
28
28
28
27
25
22
25
24
27
21
32
24
23
26
22
25
29
22
26
23
29
23
24
31
25
25
23
27
27
31
26
27
25
28
25
27
28
19
26
22
23
26
32
21
31
22
29
23
19
27
27
24
25
29
27
28
29
26
27
25
27
28
26
22
23
30
27
25
22
28
24
25
29
25
28
27
31
20
28
27
27
23
28
25
23
25
26
22
24
21
22
29
31
30
31
22
26
21
25
29
28
28
26
27
28
26
28
29
25
26
25
25
28
19
31
29
24
26
24
31
25
26
30
27
22
27
25
24
27
30
27
24
24
20
32
22
24
26
20
27
25
28
28
27
30
27
27
14
25
29
25
21
20
27
26
19
26
24
28
28
22
27
26
28
25
25
22
29
27
27
31
29
26
25
31
28
25
28
27
28
24
20
22
23
23
27
28
25
29
28
28
28
28
22
26
28
20
28
32
28
24
21
30
27
27
26
25
26
26
27
29
25
24
20
29
29
23
24
32
23
34
25
26
18
23
27
21
23
15
27
23
27
24
33
26
22
25
25
23
33
30
24
32
32
23
29
20
22
26
26
26
22
28
24
25
25
23
29
27
28
25
25
25
21
31
24
24
26
23
28
21
26
27
27
30
25
26
27
25
27
24
25
29
27
32
28
21
30
19
23
23
22
23
24
20
25
25
27
25
24
26
25
22
33
26
24
24
29
23
19
31
25
23
28
30
24
25
27
29
29
28
22
26
28
28
26
33
26
33
24
28
28
32
26
32
27
32
20
26
27
31
22
23
29
27
24
22
27
27
21
27
29
30
21
30
26
23
23
21
28
28
25
22
28
27
26
24
26
30
29
24
31
31
27
25
22
28
28
24
24
26
28
23
26
27
19
23
26
26
26
19
34
22
25
31
31
23
23
25
27
31
23
24
23
29
19
20
26
28
29
24
26
28
27
24
29
22
32
26
21
23
23
26
25
28
23
24
26
27
27
21
21
23
26
23
27
21
24
27
26
28
24
21
26
29
31
23
27
28
33
24
28
25
28
23
31
30
28
22
26
26
22
30
33
27
21
24
23
25
22
26
25
28
21
28
29
24
30
26
26
28
27
27
27
18
28
23
24
27
24
24
31
26
29
24
28
30
25
26
25
24
25
27
25
29
26
23
24
22
26
26
23
27
22
25
24
26
28
28
28
28
20
23
27
26
30
25
18
22
27
26
23
22
21
22
25
27
25
25
23
24
25
24
26
24
24
25
25
24
24
28
25
26
33
27
20
26
22
23
26
34
23
26
31
24
29
28
26
31
28
26
25
20
25
20
27
31
30
28
26
27
23
24
24
23
29
28
23
28
29
24
22
24
30
32
26
20
20
27
22
27
27
22
30
23
26
24
28
24
26
25
25
24
21
33
28
24
23
21
29
26
24
30
27
25
28
25
30
32
21
23
27
27
24
24
26
24
27
21
25
24
25
26
23
23
28
27
27
29
30
24
25
19
25
29
28
25
23
24
25
28
19
27
24
25
23
23
24
23
21
24
26
28
17
29
22
27
29
27
33
23
21
24
21
28
21
28
26
25
26
21
25
27
21
27
26
34
26
21
21
21
22
25
22
23
27
30
21
32
34
26
30
26
30
27
30
25
28
25
29
23
26
15
25
30
25
25
25
26
26
26
24
25
27
27
28
31
28
31
27
23
26
22
26
24
21
26
24
16
24
25
26
23
28
27
24
23
30
22
23
28
25
29
21
29
22
32
29
28
27
26
24
23
29
25
26
26
29
26
31
30
28
22
25
28
21
24
28
25
26
25
19
27
23
24
22
28
28
25
25
25
30
28
27
24
23
22
30
27
25
27
34
26
24
19
23
24
22
25
27
28
28
25
29
24
26
27
29
28
24
30
27
31
28
25
22
22
29
25
25
25
31
28
30
21
26
20
25
25
25
28
29
29
21
24
23
29
29
24
24
26
26
28
22
23
29
22
25
24
31
24
23
24
23
23
32
31
26
27
29
30
28
30
25
30
27
24
25
29
26
23
28
30
22
20
26
26
23
25
27
26
27
23
28
31
29
23
25
25
28
28
23
26
28
24
23
28
24
31
33
30
26
30
26
25
31
26
27
26
28
23
25
30
30
25
29
17
28
25
25
24
28
25
31
23
29
26
31
26
26
31
21
22
31
24
22
31
26
21
24
26
31
27
25
18
27
23
32
32
25
28
25
26
26
27
25
33
24
28
33
26
27
21
22
24
25
23
33
23
24
27
24
24
24
22
26
22
26
25
25
38
27
28
28
21
26
28
23
22
20
24
23
26
29
24
28
23
23
28
24
25
28
25
28
25
28
30
27
23
19
21
25
22
22
24
25
24
22
29
26
20
25
27
30
22
22
24
26
25
27
27
32
27
28
31
30
27
21
31
31
23
26
25
26
23
21
18
23
29
26
20
22
26
28
23
37
28
24
25
29
26
24
23
27
31
26
24
30
22
27
30
20
30
29
22
28
28
23
28
28
26
24
26
26
25
29
24
25
26
23
21
22
30
31
26
29
29
25
21
25
23
23
24
27
25
28
24
28
30
23
31
25
22
22
21
19
25
26
25
26
26
28
24
24
25
27
22
23
21
24
24
23
23
27
28
25
25
29
27
20
23
28
26
29
25
28
23
29
28
34
32
26
29
26
28
26
30
26
29
26
27
22
27
22
21
22
27
24
25
22
24
30
24
29
27
28
25
25
24
25
25
25
30
20
29
28
29
24
27
30
24
24
25
23
25
33
27
30
22
27
26
20
21
30
28
25
28
29
24
28
26
21
31
32
27
27
25
25
26
24
25
25
23
24
28
25
25
28
24
25
23
27
25
25
26
29
27
25
25
24
25
31
25
24
28
23
24
31
23
23
23
24
26
27
25
26
24
23
31
20
29
28
24
35
24
26
32
23
25
26
23
27
22
32
24
20
20
29
28
28
25
29
25
17
29
29
24
23
32
21
24
25
27
24
26
24
30
27
28
29
28
25
29
33
21
25
23
23
26
27
25
28
24
22
25
21
24
29
24
24
29
25
24
23
27
24
28
27
23
29
19
17
28
28
24
25
32
29
25
29
28
18
28
25
26
29
28
24
28
27
20
28
23
20
26
27
24
20
24
28
26
22
29
23
25
30
29
20
24
22
23
26
34
25
30
24
27
27
26
27
25
32
26
33
27
33
26
24
26
28
22
23
27
28
24
27
25
25
27
28
24
28
23
18
29
20
20
27
24
32
23
25
25
25
24
25
27
28
25
29
27
27
27
20
22
22
24
31
29
30
27
22
22
30
22
30
31
29
28
26
27
26
25
22
25
23
26
30
27
30
25
21
26
22
21
30
21
26
24
22
22
25
29
26
29
31
27
22
28
17
29
24
25
29
26
25
26
21
23
28
30
21
23
24
26
23
26
23
32
30
22
26
24
25
24
24
24
26
31
25
24
24
23
27
28
23
32
33
24
26
25
25
29
29
27
24
29
30
22
29
23
24
29
32
27
26
28
24
24
27
27
23
25
29
29
28
27
18
29
28
19
24
25
27
23
29
26
24
30
23
26
22
27
26
24
25
27
32
25
31
23
28
25
29
25
33
24
23
28
21
28
25
30
26
28
26
27
27
28
29
25
29
24
26
23
24
25
32
29
28
30
27
31
24
32
26
22
22
23
17
24
28
22
19
27
29
24
30
27
25
20
28
27
27
26
28
28
25
28
24
18
21
22
32
33
23
19
24
24
25
26
20
29
29
26
25
30
21
27
24
26
21
22
24
25
26
24
23
26
27
26
30
27
24
31
25
29
27
25
25
26
30
27
25
21
25
28
29
21
22
23
25
28
20
26
24
26
34
23
22
28
30
25
23
26
30
26
23
20
29
23
26
26
28
30
25
21
27
25
24
25
29
26
25
26
26
25
24
23
28
23
21
21
24
24
26
26
30
17
26
24
23
28
24
31
30
26
28
27
29
25
24
28
24
23
20
28
23
24
27
26
24
32
30
28
25
27
29
20
29
31
29
24
27
28
23
24
24
27
28
26
24
26
24
25
19
26
28
25
30
24
25
24
22
29
28
26
30
28
26
29
24
23
25
24
21
27
22
22
27
30
21
24
25
24
20
25
29
29
27
29
30
32
26
27
23
25
30
25
25
26
27
20
30
25
25
26
25
24
25
24
25
23
23
25
25
24
26
22
30
23
22
25
25
28
26
29
20
30
27
19
22
27
29
20
23
28
24
24
27
22
25
25
21
28
26
27
22
20
28
30
22
25
25
23
24
21
28
28
17
27
23
25
27
28
22
24
25
30
29
26
28
25
25
27
20
27
28
29
26
25
29
30
18
26
22
25
23
24
28
21
29
27
24
31
23
24
18
25
21
25
26
27
25
24
25
26
29
24
29
26
23
27
24
22
29
25
24
25
23
29
25
25
31
20
25
24
29
25
24
29
23
20
29
30
26
24
16
27
23
25
24
28
29
21
26
23
29
23
22
24
25
24
18
25
23
27
28
22
23
28
23
26
18
26
29
21
24
24
29
23
24
24
20
22
27
21
25
20
21
27
27
28
25
26
24
28
27
27
29
24
25
29
25
23
29
26
22
18
27
30
26
29
30
22
20
24
23
21
23
29
26
26
24
29
27
24
27
25
22
26
30
29
24
24
25
25
25
22
27
25
26
30
29
23
24
27
27
26
33
28
25
27
24
24
26
26
24
26
21
26
17
24
20
23
24
26
25
24
25
27
23
21
29
19
23
27
29
29
26
29
31
26
25
27
27
27
26
25
25
19
18
30
22
27
25
32
23
27
25
27
18
27
28
25
26
26
30
23
29
24
24
23
23
21
26
27
29
19
28
17
28
29
25
26
27
28
25
31
25
23
28
20
22
27
24
22
26
24
29
31
26
27
28
27
26
27
25
25
24
25
28
23
24
28
25
25
28
26
19
26
26
26
29
28
22
24
22
32
30
23
26
22
28
25
25
27
24
28
29
26
27
28
22
21
22
32
22
27
26
26
26
28
25
19
26
24
30
27
29
26
23
17
25
27
25
26
29
30
26
17
28
29
27
32
22
22
33
28
25
26
28
26
21
27
30
24
19
28
25
24
22
19
26
22
25
20
24
25
24
20
27
25
26
28
24
28
27
24
21
22
25
29
26
24
31
21
22
23
25
21
23
29
24
30
29
22
26
23
24
30
22
28
20
26
25
27
28
28
22
23
26
31
23
21
26
19
21
31
27
28
21
28
23
29
23
28
28
25
32
23
25
31
31
21
19
28
29
26
18
29
24
21
25
31
23
28
26
28
28
26
29
25
26
28
26
28
28
24
30
23
26
28
21
30
23
24
28
30
29
21
29
28
23
24
31
28
25
23
23
27
29
21
24
26
25
30
26
23
26
30
25
22
32
26
20
26
21
18
31
22
30
24
26
24
24
30
22
19
30
24
27
30
28
25
23
33
26
24
25
29
26
25
27
25
26
21
21
27
28
26
26
24
23
30
24
21
22
28
29
25
24
27
21
24
25
22
28
26
24
20
27
24
26
25
26
28
30
20
20
23
34
28
34
20
24
25
28
25
23
28
30
26
23
31
27
27
33
23
21
19
29
25
27
28
25
27
28
26
29
28
25
26
27
24
28
21
23
25
22
30
26
22
22
24
22
26
28
20
24
27
27
31
25
26
22
28
26
24
27
26
27
27
26
26
21
29
18
27
22
18
28
32
24
22
27
26
31
23
29
21
29
26
26
32
20
15
31
31
27
31
26
20
28
24
25
26
23
28
24
19
26
30
22
23
26
26
21
23
26
26
30
28
29
22
28
21
25
34
26
24
23
31
22
26
28
25
25
27
23
26
27
32
25
28
20
28
29
19
27
27
23
24
25
22
27
24
30
26
34
25
23
28
24
25
24
25
25
30
33
25
25
27
29
31
24
24
27
31
24
19
27
27
25
19
25
26
23
28
23
24
20
23
29
27
23
26
28
32
20
24
23
30
26
26
28
24
26
28
27
32
25
33
28
21
28
20
19
21
27
26
22
26
25
23
29
29
26
26
24
27
30
26
24
26
28
24
30
26
26
31
26
26
26
23
21
29
27
25
30
23
25
20
20
27
25
21
24
19
27
25
27
26
27
30
23
28
29
31
23
31
23
27
31
29
24
27
30
28
28
21
29
32
22
29
23
25
24
28
27
27
27
30
27
28
32
24
23
27
29
26
22
25
26
30
28
28
29
26
24
26
27
32
27
31
21
27
23
25
27
29
27
27
28
21
29
31
28
23
27
27
25
28
27
26
27
21
24
32
22
27
23
27
30
25
27
21
32
27
23
22
29
27
18
22
26
29
25
23
21
25
27
21
27
21
27
27
26
22
27
26
16
23
27
28
25
26
23
21
26
32
25
28
26
28
25
25
26
24
24
29
20
21
27
25
21
20
29
30
28
26
24
27
26
24
22
29
28
21
26
25
22
25
28
23
30
29
29
26
19
23
24
27
27
28
25
23
28
23
27
27
25
30
28
30
25
25
20
29
26
30
25
27
29
27
22
30
21
23
31
26
26
26
19
20
23
25
26
22
27
27
22
20
27
25
28
26
25
25
29
26
29
26
22
27
23
32
24
26
27
23
22
24
28
25
27
22
23
26
26
23
21
26
30
26
23
25
18
27
28
26
26
23
30
26
30
27
24
28
25
24
20
29
23
22
28
28
29
26
23
23
22
29
29
27
29
30
26
15
29
31
21
26
22
26
33
18
21
28
26
26
22
26
29
27
24
24
21
23
28
23
25
22
29
26
27
25
24
26
27
26
29
26
23
22
28
18
22
31
24
26
22
23
23
21
27
24
24
24
30
27
28
23
22
23
26
27
26
28
24
25
20
25
28
24
23
28
29
29
25
18
20
23
27
25
25
26
27
25
24
27
29
22
24
31
23
31
28
21
18
22
27
23
20
27
22
25
26
28
25
29
27
25
20
28
19
23
29
29
32
23
31
24
25
26
27
31
26
24
31
30
27
27
27
21
23
24
25
24
32
27
24
24
33
27
20
25
22
19
34
28
25
23
24
28
26
26
23
21
21
23
33
32
24
21
28
25
22
28
33
28
23
27
26
31
25
33
27
21
22
22
20
20
31
23
23
22
24
23
24
21
22
32
18
22
31
27
23
25
27
26
22
31
23
29
22
29
26
18
28
32
21
29
26
29
28
27
21
30
31
28
22
25
25
25
21
32
24
23
31
25
28
26
20
25
19
28
30
32
29
24
16
28
27
25
26
25
30
25
28
32
16
19
22
21
26
29
32
25
20
27
27
22
18
30
29
28
25
31
27
28
21
27
20
23
23
25
29
26
27
22
28
28
26
24
21
24
32
24
28
25
28
28
28
22
29
26
27
20
27
21
34
32
32
23
24
27
26
22
25
22
21
20
28
31
22
27
25
28
28
24
30
30
24
26
24
25
26
24
27
31
27
26
29
26
28
28
28
22
19
25
27
31
31
23
26
26
30
30
29
23
25
23
27
26
25
26
28
29
28
28
30
22
23
25
23
28
26
28
30
30
21
29
20
25
29
28
24
26
31
27
28
29
23
24
31
21
24
22
19
30
29
23
24
23
16
31
26
22
27
27
30
30
28
24
28
26
29
28
29
25
30
24
26
25
23
26
27
26
30
26
20
26
18
22
24
23
31
25
22
28
23
23
27
24
31
22
25
22
20
28
24
29
23
25
27
27
29
24
24
24
32
25
22
27
27
25
24
26
26
23
30
21
26
27
24
28
22
26
29
24
25
25
27
23
22
28
25
22
27
22
25
28
23
28
28
30
22
24
28
25
23
27
26
22
23
20
24
30
31
26
25
23
24
23
25
30
26
25
23
22
27
36
23
22
23
23
26
23
23
30
27
22
29
24
31
26
26
20
23
24
23
26
23
24
26
22
26
28
24
31
23
24
27
26
22
25
19
23
23
26
22
27
28
25
28
26
20
27
20
24
29
27
27
27
30
26
26
28
20
25
28
28
26
22
22
29
28
30
20
27
27
25
24
21
24
32
29
29
25
34
23
24
25
23
29
21
29
22
31
26
25
23
23
24
27
29
27
29
26
26
26
26
28
23
29
21
25
27
24
26
23
29
25
24
29
28
23
26
28
24
27
26
30
25
21
24
26
29
23
28
19
19
26
20
26
22
25
22
29
29
22
32
29
30
23
24
24
22
24
27
22
26
22
26
28
20
28
26
30
24
26
25
26
28
24
30
22
26
22
27
24
26
26
25
23
23
32
23
22
25
23
24
32
27
30
22
27
25
24
25
22
30
22
22
27
31
28
22
27
20
23
33
26
29
26
25
27
21
27
29
26
28
22
25
25
30
22
24
22
25
35
20
24
30
21
25
27
31
22
27
24
20
25
21
17
27
23
24
29
29
24
23
22
29
26
24
24
26
24
26
25
22
23
21
27
15
31
26
25
21
29
27
31
32
26
23
20
28
33
31
29
23
28
26
27
24
26
24
24
20
24
25
27
27
27
25
29
28
24
25
20
25
25
24
20
27
29
29
30
26
26
26
27
27
24
26
26
21
24
28
21
23
25
28
29
25
24
29
22
22
25
23
26
24
24
28
23
24
29
22
23
26
25
22
18
24
20
21
31
25
23
27
25
20
34
25
24
28
25
25
26
21
27
33
22
28
29
31
31
25
29
26
23
21
25
28
30
27
25
29
26
24
29
22
29
22
25
25
28
24
26
26
17
28
23
28
26
27
25
23
25
21
26
22
21
23
25
23
29
23
27
26
26
25
28
24
21
25
28
23
23
25
28
24
18
20
27
35
22
25
25
23
23
30
27
27
19
26
24
26
30
17
25
25
30
23
26
30
30
24
28
29
22
29
29
29
29
30
26
24
28
24
24
27
27
27
33
24
23
27
26
25
25
25
25
33
25
25
31
24
22
23
22
25
25
15
24
27
28
28
28
29
23
22
30
25
20
23
26
24
25
31
32
29
23
30
26
27
28
29
27
26
30
22
25
26
26
24
27
26
30
22
24
23
26
30
25
22
20
24
33
20
24
23
22
24
28
28
26
24
25
25
29
22
27
28
28
22
25
27
27
28
32
27
23
30
26
30
25
30
28
27
24
28
24
27
30
18
25
28
30
24
31
27
22
27
29
26
22
32
26
25
30
27
24
21
26
28
29
25
28
24
19
25
24
27
28
26
24
28
30
27
25
20
22
24
19
25
27
28
30
26
26
27
23
24
25
30
27
29
23
32
27
30
27
29
33
27
29
23
24
26
26
23
31
27
25
25
30
21
27
27
21
28
27
25
25
22
21
25
25
23
24
33
19
26
27
25
25
23
22
25
22
28
23
23
24
26
26
24
29
18
33
30
25
26
30
23
26
25
19
23
24
18
28
26
30
29
25
24
28
31
28
28
27
28
31
27
19
30
31
23
22
29
18
28
27
28
22
26
29
27
28
29
25
22
26
26
27
26
22
28
27
29
29
27
26
24
26
33
24
23
20
25
21
22
20
25
22
25
28
20
25
23
24
30
25
20
25
25
26
29
25
22
21
24
27
27
29
29
26
30
26
30
24
25
21
23
22
22
18
29
26
26
17
24
30
29
21
22
25
28
26
26
25
26
22
19
21
28
27
28
24
21
28
28
27
21
24
25
26
21
27
28
26
27
25
27
30
26
24
25
19
31
24
21
23
31
22
22
20
24
31
24
26
24
25
27
23
24
21
26
25
19
29
22
31
25
28
24
32
27
26
23
27
27
23
24
19
25
23
25
24
21
30
27
30
23
20
24
28
26
25
24
26
26
27
25
27
26
29
23
33
29
22
25
32
29
26
29
20
24
29
28
28
27
24
24
25
24
26
22
22
24
27
28
29
25
24
21
26
24
22
24
31
27
23
28
24
28
24
20
20
28
26
25
26
25
25
27
24
28
29
24
24
27
27
31
29
22
28
25
26
24
24
27
30
27
25
24
22
26
33
24
20
23
30
34
29
26
20
22
29
28
19
28
25
25
25
25
28
27
31
25
19
26
26
23
33
23
23
29
25
26
21
23
23
23
25
24
25
25
29
24
26
26
25
25
26
28
23
27
27
26
23
32
23
27
23
27
26
27
23
29
24
28
24
27
29
25
26
25
32
29
23
23
24
28
22
23
24
24
30
27
24
26
20
28
26
27
23
24
28
22
33
30
23
28
25
26
32
33
22
22
20
26
23
25
22
28
27
23
26
16
23
24
29
29
26
21
25
28
26
25
26
18
26
24
25
19
28
25
25
28
31
22
25
21
29
27
25
24
22
25
22
25
27
29
26
23
28
28
21
31
22
30
28
26
28
25
25
31
25
23
28
26
25
26
25
26
31
25
22
24
26
26
22
24
28
25
26
30
21
24
28
28
26
26
19
22
25
21
29
21
24
30
28
26
30
25
21
26
21
32
27
27
20
26
25
24
24
21
27
18
23
24
26
26
25
22
28
18
25
24
24
32
27
31
28
25
25
33
28
28
26
23
30
25
22
26
33
24
25
20
25
27
30
26
26
24
20
19
21
27
25
30
27
21
31
29
26
28
21
28
25
26
24
29
26
28
31
26
24
29
30
25
26
26
30
25
19
33
29
30
32
21
23
22
27
20
30
26
24
29
22
30
21
24
21
25
24
21
28
27
22
29
29
24
26
20
27
21
27
26
28
21
34
22
23
32
28
25
27
25
25
24
25
22
24
26
16
25
23
24
35
26
26
23
22
30
23
26
29
25
28
29
28
23
27
25
29
26
24
22
25
24
24
25
27
19
25
25
22
23
29
30
32
24
20
25
24
16
27
20
22
26
25
24
23
29
32
26
31
28
24
27
19
30
28
22
26
26
25
23
27
22
25
22
22
26
26
22
22
25
24
27
26
25
26
20
18
28
16
28
32
25
28
24
27
20
27
31
30
24
26
22
25
27
23
24
25
25
26
29
31
28
23
28
24
26
26
23
18
25
27
25
29
21
26
24
25
22
30
26
24
26
25
28
28
22
29
28
30
24
26
24
25
22
29
29
25
23
25
26
28
19
29
19
30
22
26
24
21
25
19
28
24
22
28
28
26
25
30
29
29
27
23
23
25
26
25
20
26
28
25
30
26
23
29
21
23
31
24
31
26
24
24
20
27
27
32
28
24
26
28
34
28
24
24
23
26
25
22
27
25
27
24
22
27
27
26
30
26
26
25
27
31
25
19
23
27
24
27
27
20
28
24
26
28
28
22
24
25
26
29
34
30
24
25
23
26
19
28
23
23
26
30
24
27
24
26
27
25
26
21
23
27
25
24
25
25
26
29
28
26
21
26
27
25
22
28
22
25
28
22
22
22
25
29
18
26
25
22
22
23
24
30
22
27
28
26
25
24
27
24
32
34
28
24
29
23
21
32
26
23
27
20
28
34
26
23
24
29
27
25
29
29
28
27
27
25
23
28
27
30
22
31
18
29
27
19
25
26
28
28
30
25
26
23
31
29
27
25
23
31
26
23
30
29
19
24
23
23
26
19
22
22
26
29
25
31
23
26
29
22
24
29
24
22
23
27
22
30
28
24
25
15
27
25
34
30
26
22
27
27
30
29
27
25
25
25
21
24
29
24
27
26
23
24
24
32
27
29
22
22
23
22
27
29
28
23
30
22
17
26
23
28
26
28
27
23
29
22
23
25
21
24
23
30
17
32
23
29
32
30
25
26
22
27
31
27
23
24
28
30
27
29
27
33
25
24
31
28
24
23
25
24
23
29
24
25
21
26
29
28
30
30
33
22
26
31
26
28
19
23
28
25
27
19
25
25
21
24
24
33
22
29
27
19
24
26
26
25
20
26
22
24
26
25
26
23
24
30
28
29
24
27
25
26
32
21
30
26
25
26
27
27
28
26
27
32
28
28
20
23
31
31
25
25
24
27
28
27
27
25
27
22
27
27
29
22
20
29
25
21
25
29
24
22
27
23
21
22
25
27
26
25
29
29
24
26
23
22
27
28
26
24
29
17
27
25
27
24
25
30
27
29
28
25
24
25
25
32
25
31
21
25
28
26
27
26
31
24
27
26
22
28
29
21
26
28
25
26
19
22
25
24
24
26
24
26
22
33
25
30
24
24
24
30
25
20
26
33
31
31
26
25
26
22
25
25
31
25
27
27
25
25
26
24
20
28
20
28
25
27
26
32
28
23
23
27
29
27
28
29
21
27
30
27
18
22
30
20
26
29
25
23
28
24
25
25
22
22
30
29
29
29
24
23
21
27
24
29
24
25
24
28
25
23
29
26
22
25
22
19
27
22
23
32
24
18
23
20
24
24
33
25
29
26
26
24
31
24
27
26
30
24
25
33
22
23
29
22
29
27
28
23
23
21
25
29
26
27
28
29
25
29
29
26
28
29
29
23
24
27
25
30
27
29
27
31
25
24
22
22
24
22
24
23
28
24
25
25
22
26
29
16
24
28
25
27
25
29
30
24
25
23
16
27
27
24
23
28
18
32
28
21
22
26
19
24
25
28
18
27
27
24
24
21
31
26
20
26
29
28
28
23
28
26
31
25
28
27
24
26
25
27
23
29
32
23
28
26
27
22
25
27
23
26
24
23
21
30
29
24
25
27
25
25
16
22
28
26
22
27
25
25
26
27
20
27
23
28
26
26
28
24
28
27
26
25
24
27
25
26
28
24
23
29
27
25
27
24
27
24
30
27
27
26
26
30
21
25
20
28
20
27
24
25
27
28
24
29
22
23
25
19
31
23
31
23
21
30
30
27
32
23
26
26
24
24
24
19
32
24
30
23
29
29
27
29
28
27
24
24
26
24
26
26
24
26
25
24
30
26
22
27
26
27
26
25
29
27
24
25
28
25
24
29
23
26
23
29
27
28
25
25
30
23
26
27
21
28
19
29
26
24
18
29
23
23
25
29
26
19
24
22
21
22
26
27
25
24
18
30
29
28
29
26
22
28
21
23
22
26
23
25
31
25
25
27
29
24
28
23
25
27
31
30
24
21
19
28
27
24
25
19
23
29
27
25
22
24
22
27
25
23
28
31
32
25
19
19
22
24
28
25
21
26
23
25
26
25
22
27
24
25
22
28
30
25
31
23
28
21
29
30
32
24
28
27
23
26
30
28
22
29
29
25
31
25
26
21
27
24
26
27
26
31
24
26
27
23
22
34
26
24
25
27
21
20
21
26
22
28
31
27
26
35
30
31
25
29
22
25
29
30
26
27
27
30
23
20
27
27
27
20
27
30
21
26
25
25
27
22
24
22
26
25
27
24
24
23
27
27
26
19
26
24
29
25
32
25
22
26
26
28
26
26
26
23
24
26
28
28
29
28
26
25
21
21
24
24
28
26
29
25
23
24
24
20
23
30
31
26
23
23
27
24
23
20
24
20
23
28
28
23
29
25
25
22
30
24
26
26
29
28
25
25
24
27
30
23
22
26
28
26
25
25
29
27
25
27
26
29
35
27
22
19
28
26
24
21
26
27
18
28
28
20
22
25
27
26
26
29
27
21
20
27
29
26
27
22
32
24
26
25
23
33
29
26
29
32
29
27
27
30
23
29
27
24
22
26
23
24
20
19
23
24
29
22
29
27
24
28
30
27
27
22
26
25
27
25
22
28
27
27
25
30
26
23
30
28
23
20
32
17
29
25
23
23
32
25
28
27
22
27
24
28
23
25
28
25
26
26
26
24
26
18
29
28
28
30
26
28
24
15
24
19
22
25
28
24
29
21
25
28
28
23
26
27
25
24
22
28
26
25
22
21
26
24
25
25
20
27
27
16
26
34
22
24
23
30
21
26
21
23
28
28
29
27
24
23
23
25
30
16
27
25
27
26
24
26
25
23
26
30
30
27
27
18
26
28
29
23
25
25
19
26
24
32
22
21
18
19
19
28
29
33
28
26
24
29
27
27
28
21
21
27
27
27
28
26
29
24
31
27
21
25
27
24
31
27
23
27
27
28
29
25
21
28
23
24
22
24
23
21
23
26
20
23
25
20
27
26
24
19
25
28
27
27
25
25
27
30
26
27
25
26
26
23
28
23
24
23
30
24
26
23
25
20
27
25
24
26
28
25
25
27
24
24
27
21
21
28
22
25
31
24
25
27
27
31
26
26
24
30
28
32
31
30
27
30
26
21
25
30
24
26
24
26
25
22
20
23
21
32
23
22
24
29
19
30
23
19
29
27
22
28
29
30
16
26
25
26
22
24
24
29
26
26
25
26
24
25
25
30
21
25
26
31
26
26
22
26
27
23
26
22
20
26
28
30
19
25
25
25
26
26
27
25
29
28
31
18
22
23
28
23
25
31
33
22
30
28
23
28
27
28
26
25
24
29
25
32
30
22
23
26
27
23
23
21
26
23
26
27
25
22
27
23
21
27
27
21
27
27
32
22
25
25
22
23
22
26
24
26
32
20
22
24
23
26
22
25
32
28
23
21
30
25
29
29
26
29
27
26
22
28
22
28
26
27
27
22
23
21
26
25
22
20
26
26
24
32
31
24
20
19
25
26
24
28
26
28
22
27
23
25
25
23
26
25
20
27
24
21
22
21
28
27
23
24
26
26
25
28
24
27
22
25
29
27
25
28
24
26
25
31
22
23
32
28
26
24
33
26
25
28
23
26
21
25
23
26
30
22
26
21
27
24
29
29
31
24
30
25
23
25
22
30
22
19
27
26
26
28
26
28
26
26
28
28
26
29
20
23
29
32
28
30
29
33
32
30
24
24
24
26
21
21
28
27
23
25
27
22
23
28
28
25
26
22
27
20
23
34
21
27
26
27
20
29
26
29
25
20
23
25
31
25
23
23
28
24
21
23
23
28
25
19
26
23
23
23
22
28
29
28
20
28
24
22
26
27
25
21
25
29
26
26
25
25
26
28
22
22
27
28
30
21
22
24
27
29
26
26
21
29
22
21
28
25
29
27
22
25
24
19
27
23
19
21
24
25
23
20
26
24
28
26
21
24
29
29
22
21
24
29
20
31
28
27
28
23
26
23
30
29
21
27
25
24
24
29
28
30
26
17
25
25
24
28
26
21
24
28
20
21
21
25
21
24
26
31
26
25
30
24
25
27
22
25
27
27
28
29
21
24
29
22
27
27
24
28
20
28
25
24
26
32
26
28
29
26
23
21
24
28
19
26
25
22
25
24
25
30
28
24
29
25
27
24
24
26
27
31
22
29
26
24
21
30
25
21
23
28
24
27
27
26
23
26
28
29
31
25
29
22
26
26
22
23
27
21
26
24
25
32
26
26
26
28
25
25
29
28
26
27
32
23
25
25
26
25
32
26
31
26
23
29
27
27
23
27
25
22
21
26
26
21
35
29
25
23
19
25
24
27
27
24
28
27
22
26
21
26
26
24
24
21
28
25
24
27
19
28
31
27
28
25
29
29
30
29
30
27
25
30
30
28
29
24
28
27
28
27
23
26
31
20
22
32
23
27
27
28
31
24
26
26
26
27
26
26
22
18
24
24
29
24
22
23
30
33
35
28
22
27
23
28
26
26
30
26
29
27
24
28
28
24
24
25
26
28
25
24
28
25
31
27
24
28
22
31
22
25
24
23
26
27
26
32
25
31
24
24
27
29
19
24
27
26
20
21
28
27
25
26
25
30
24
30
22
26
25
25
24
27
22
35
29
28
25
29
24
23
26
25
25
28
26
24
26
27
28
25
20
22
26
24
25
23
24
20
26
24
27
27
17
27
27
30
23
26
24
27
32
31
27
29
25
23
28
26
26
21
23
28
23
29
19
28
21
31
21
28
23
24
24
21
28
26
29
27
27
29
25
22
29
28
27
27
27
23
25
21
27
23
29
25
28
30
27
24
26
26
26
25
28
20
24
24
31
23
28
17
26
27
22
26
26
29
29
24
29
24
23
22
30
28
32
22
20
23
23
25
25
22
27
27
29
24
27
19
29
28
22
21
26
23
30
25
24
25
23
25
28
23
25
23
26
26
25
26
27
24
26
21
22
26
20
18
25
28
28
23
25
27
30
24
28
29
28
20
20
28
29
27
33
25
24
24
23
26
28
20
29
29
24
25
25
26
24
27
27
28
24
18
23
28
27
28
23
24
22
29
31
30
28
26
23
25
25
24
27
28
20
23
27
28
30
24
20
25
25
23
26
29
32
25
34
18
25
26
24
27
30
23
26
21
25
32
25
26
25
28
23
24
28
24
22
25
29
28
25
26
27
23
23
31
25
20
20
29
21
29
25
27
26
26
26
25
24
20
25
25
24
21
23
27
31
26
29
21
25
32
22
28
26
27
29
20
22
25
26
24
18
27
21
24
27
25
26
27
29
28
27
28
26
26
26
30
25
30
27
27
26
31
26
22
29
27
23
24
28
23
27
23
22
24
24
28
23
32
25
20
27
28
29
23
28
24
32
27
23
25
30
32
32
25
17
27
24
22
25
23
26
29
33
26
29
26
26
26
27
28
22
22
19
24
22
25
26
32
22
25
19
25
25
26
24
22
25
26
25
27
23
30
27
29
27
29
25
28
28
21
31
28
27
28
21
29
27
25
27
25
23
22
29
25
23
29
14
25
30
26
21
27
26
25
31
28
25
31
28
29
25
25
28
27
27
27
27
23
25
22
31
20
26
24
22
20
28
30
26
25
24
23
23
24
27
20
26
27
29
21
25
27
30
25
29
29
25
27
23
29
24
25
24
29
24
27
21
27
24
28
23
21
29
25
23
26
25
24
25
28
29
26
24
26
31
17
27
25
27
24
28
27
26
26
30
26
27
27
33
24
17
33
25
22
22
27
27
28
27
19
22
23
27
24
19
19
26
21
29
25
32
25
30
22
25
30
27
26
28
27
21
23
26
25
24
23
18
25
26
25
21
25
24
22
22
22
22
22
26
24
23
25
28
30
27
20
20
29
29
17
26
27
31
25
30
22
25
30
27
24
28
27
27
27
23
32
31
28
28
23
25
26
25
23
26
22
24
26
24
25
25
26
22
26
24
26
28
28
29
24
26
25
28
22
27
27
28
26
17
26
21
33
29
28
22
27
24
24
23
24
25
23
25
21
30
25
24
25
25
23
26
26
25
29
25
20
25
28
27
22
31
28
24
22
19
27
31
22
23
25
27
29
27
26
27
27
22
22
23
22
21
30
23
27
23
22
27
28
25
23
26
25
30
25
24
27
28
21
19
26
24
25
24
29
27
27
26
28
26
29
28
24
22
25
21
32
29
19
24
26
23
26
28
29
29
30
18
29
22
21
27
25
25
26
26
26
26
27
22
28
21
24
32
26
29
23
23
31
28
26
24
31
25
28
28
19
25
27
27
21
24
29
24
34
28
26
24
26
26
32
19
33
27
25
31
18
26
27
28
29
31
26
30
24
25
24
29
26
26
29
27
22
19
27
24
29
26
24
21
27
25
30
29
25
31
30
27
29
24
22
28
28
29
26
23
30
28
20
32
25
25
27
26
28
23
26
24
22
25
21
24
22
21
24
27
28
20
32
25
24
19
26
28
27
28
28
29
24
29
31
29
25
23
23
25
23
23
23
25
26
24
22
28
23
20
25
22
28
23
29
23
27
26
16
21
28
24
29
27
31
27
26
27
24
24
20
18
24
27
25
27
34
22
21
24
30
33
25
25
20
30
18
23
23
25
27
26
24
28
27
23
22
25
28
29
22
29
27
19
27
22
28
27
29
24
23
20
27
26
28
29
29
28
20
19
28
26
22
28
25
31
24
26
24
24
29
26
29
27
21
25
26
29
24
22
27
22
29
23
24
27
24
27
20
30
29
21
22
28
27
33
24
29
25
22
24
26
27
25
28
21
29
31
26
25
22
21
23
20
24
20
25
24
25
22
30
27
27
26
27
28
28
19
22
23
30
26
27
22
24
20
28
21
27
26
24
29
24
25
25
25
24
25
26
19
26
25
23
18
26
24
17
29
21
24
20
21
22
35
26
21
25
21
23
26
23
30
25
28
26
29
27
25
30
26
25
27
27
29
29
25
26
25
21
27
24
25
24
27
23
26
25
24
26
30
30
30
21
27
26
28
30
24
26
25
29
25
23
29
26
26
31
26
25
29
24
28
21
24
27
26
27
24
21
20
25
27
26
29
29
20
23
27
23
25
27
23
20
27
30
21
28
25
27
27
24
28
25
29
26
20
28
21
24
28
29
29
30
19
27
26
24
28
26
30
24
28
24
28
27
24
22
25
27
26
29
24
22
20
27
26
23
28
25
30
28
20
27
24
26
21
31
27
22
26
29
27
29
33
28
26
23
19
28
25
31
28
26
28
29
28
23
28
25
29
26
22
33
28
28
27
28
33
30
26
24
22
23
24
28
25
20
21
28
33
23
27
20
28
24
28
25
21
26
20
31
32
24
27
25
25
27
24
27
26
31
31
26
29
25
28
24
30
28
30
23
24
23
32
26
28
28
28
22
23
23
29
20
25
23
30
24
26
24
24
29
23
28
31
26
25
26
24
25
22
30
25
28
33
22
28
29
31
27
29
25
18
25
29
26
31
28
28
26
26
27
21
30
19
25
22
34
32
24
23
25
28
34
23
27
23
29
30
27
23
25
25
24
20
27
23
26
27
23
25
24
30
14
26
20
17
28
27
28
22
18
26
26
15
26
24
24
30
25
21
22
23
25
28
31
26
22
24
27
22
21
28
23
24
26
26
25
26
29
29
20
31
29
28
26
28
27
29
25
22
27
26
24
26
27
30
24
20
21
34
18
26
24
25
26
25
25
23
26
25
25
31
30
24
26
25
17
21
26
24
32
23
26
25
20
25
23
29
23
31
27
27
16
18
32
29
27
26
31
27
22
27
27
26
29
27
25
21
24
31
25
30
21
23
22
27
30
27
25
27
25
24
23
31
20
22
22
24
28
22
26
24
31
24
29
30
28
21
23
26
25
20
23
29
28
25
24
24
24
19
22
26
24
26
28
23
24
32
29
27
25
29
30
23
28
25
28
22
29
26
26
28
19
30
22
21
29
25
27
22
26
28
30
22
18
29
32
31
23
20
29
25
28
27
23
26
20
29
26
20
32
22
27
22
23
23
25
29
30
30
23
27
29
26
29
28
27
22
29
23
29
21
24
27
19
24
22
24
23
23
27
30
30
24
22
22
25
29
23
23
30
27
28
24
29
24
24
29
31
25
30
23
23
30
28
23
28
23
21
22
23
24
24
21
29
22
25
34
19
22
29
29
21
24
22
26
30
27
29
26
32
25
25
22
24
23
33
23
29
32
32
21
28
27
25
23
25
26
26
22
22
23
22
25
31
22
26
30
23
25
21
29
25
25
20
22
25
23
24
30
24
25
25
28
30
25
26
20
30
25
29
22
25
23
26
28
32
25
26
28
28
26
25
19
30
28
25
31
23
22
30
25
24
29
19
31
23
27
25
21
23
24
27
27
29
22
26
28
26
30
24
28
25
29
25
28
26
25
36
20
32
22
27
29
32
26
23
27
27
27
28
27
21
26
25
25
23
23
20
23
26
24
26
29
25
27
26
27
26
32
27
30
27
24
26
28
27
29
25
27
26
26
29
31
21
25
23
26
26
24
27
30
30
25
31
24
25
30
24
27
25
30
22
24
32
26
25
26
23
31
26
28
24
24
27
30
27
23
25
25
25
26
24
24
27
27
28
22
23
26
25
25
28
25
30
25
19
27
29
23
24
29
25
27
27
22
26
19
26
25
29
34
30
29
24
26
23
25
26
27
23
25
22
25
28
19
24
24
28
26
19
31
25
30
23
27
25
22
24
23
28
26
33
27
24
21
29
24
23
23
25
24
26
29
25
31
29
25
28
24
30
18
24
25
15
25
25
23
29
25
29
19
23
23
33
25
28
25
28
21
25
29
25
24
25
25
25
27
19
26
20
22
24
27
30
28
22
24
25
24
22
27
28
27
29
25
26
28
24
29
30
19
27
21
24
22
28
28
24
26
25
29
24
27
22
28
27
27
24
23
24
29
25
27
25
28
27
29
27
25
30
27
26
25
22
24
25
21
28
22
31
22
25
24
33
20
30
26
21
31
26
19
22
27
25
27
26
28
24
26
23
21
22
30
25
25
27
30
29
26
27
25
29
25
25
21
25
21
25
27
31
21
25
27
29
28
19
28
21
22
28
24
26
31
28
32
23
24
27
27
25
27
28
21
23
28
18
30
29
26
24
25
24
27
24
25
29
24
23
21
22
26
30
24
27
28
19
23
28
25
22
24
30
27
22
30
22
20
28
28
24
29
25
23
23
23
24
29
22
30
29
26
23
31
33
29
32
25
30
26
21
24
23
32
23
25
28
26
24
25
22
22
25
18
28
26
29
27
30
31
33
26
25
27
21
24
27
24
24
21
22
29
23
26
28
23
20
29
27
24
28
28
28
29
23
22
21
22
23
24
27
25
32
22
26
26
26
24
31
23
23
26
30
32
24
27
26
25
21
26
24
24
27
23
24
26
31
23
26
22
30
26
23
30
29
23
22
23
27
28
22
28
24
23
20
31
26
26
32
29
19
25
33
25
22
24
18
20
28
28
31
21
27
18
24
28
29
26
23
23
30
20
29
22
22
23
22
30
29
27
24
28
26
27
27
28
28
24
27
32
28
29
28
27
27
24
23
28
26
28
29
26
24
31
31
28
24
26
22
21
23
26
22
29
26
25
25
28
30
25
26
28
22
21
23
26
26
23
29
27
28
28
26
30
27
28
24
27
25
23
28
22
24
32
27
29
25
28
26
29
20
24
27
22
26
27
23
24
31
24
28
29
26
20
26
25
25
21
28
26
25
23
31
24
30
25
29
24
25
23
22
25
28
29
29
20
23
24
20
28
23
31
27
22
27
29
24
24
28
23
30
30
29
27
27
27
31
25
31
22
26
27
28
26
27
20
24
28
24
23
24
29
26
25
20
21
26
26
24
24
30
29
28
26
26
25
20
26
30
24
26
30
25
22
22
25
28
22
26
29
29
21
22
27
20
27
24
34
27
24
26
27
23
26
24
23
25
25
29
24
27
27
29
26
25
25
31
25
19
29
26
24
21
28
23
25
26
28
28
24
25
26
25
28
26
29
28
29
27
23
29
24
22
31
28
29
24
30
30
26
23
26
25
29
25
29
30
24
32
24
27
28
24
21
32
21
25
25
22
27
26
26
28
24
29
27
24
27
23
27
33
29
26
25
27
24
28
20
24
27
31
23
24
25
24
25
31
26
21
24
21
27
28
25
26
26
27
20
24
27
25
32
25
27
29
27
24
24
22
22
28
25
23
24
23
25
27
28
26
20
24
23
29
25
29
28
24
29
24
25
21
27
27
25
22
28
25
32
27
27
30
27
24
24
28
21
27
23
19
29
28
27
29
26
26
24
24
25
29
30
29
24
27
24
22
29
28
29
26
25
23
27
13
25
22
24
23
20
26
25
30
29
27
20
25
19
34
26
18
28
21
30
19
29
25
22
19
24
28
23
22
26
24
26
27
25
23
27
25
27
27
25
23
25
21
24
28
23
25
30
30
21
23
26
30
23
31
27
27
28
25
23
25
28
29
21
26
28
19
26
28
25
27
24
25
26
26
23
25
29
18
25
26
27
27
26
26
25
23
28
27
28
32
24
30
28
30
24
24
19
27
25
22
22
29
22
22
27
27
30
21
23
24
24
20
25
30
22
24
23
25
23
25
26
25
26
22
30
27
30
24
27
32
32
31
28
26
25
30
25
19
26
24
25
20
24
27
26
26
26
26
23
26
24
25
28
27
32
24
25
27
29
26
27
26
24
25
26
20
21
25
23
27
23
24
24
27
26
24
20
26
23
27
23
27
24
27
28
32
22
26
25
22
25
26
24
29
28
24
23
22
29
24
31
27
22
26
27
22
26
25
24
30
25
24
31
19
20
17
18
26
26
23
22
22
21
28
29
21
27
27
23
24
26
27
27
31
21
26
24
22
31
25
22
24
23
23
26
24
24
23
22
26
27
20
26
27
19
27
24
27
23
22
27
21
28
24
24
23
23
25
28
26
27
26
28
24
30
32
27
23
26
29
29
25
30
20
26
20
25
23
20
20
22
27
28
22
29
28
22
26
28
20
33
30
27
23
22
23
25
23
23
21
23
30
27
29
25
31
29
23
27
24
27
27
25
27
26
24
24
21
21
26
26
32
24
26
22
23
27
23
25
23
24
23
30
28
29
27
27
25
24
19
26
21
26
26
22
22
25
24
31
23
22
27
27
24
25
27
28
24
27
25
29
28
23
23
26
22
27
27
26
25
27
22
31
28
27
26
26
27
22
25
29
24
19
24
26
25
23
33
26
31
29
24
22
27
25
19
28
19
24
24
24
21
26
26
29
27
31
24
25
28
19
34
24
23
21
26
29
22
30
26
20
27
22
24
22
28
30
23
30
29
22
30
17
25
30
19
25
33
22
26
24
28
23
24
30
26
24
21
32
28
34
26
29
27
30
22
26
27
32
21
19
26
32
25
23
29
23
31
27
25
23
30
22
25
26
23
24
25
26
26
23
26
23
25
29
23
24
23
22
24
21
27
22
23
26
25
24
22
18
19
30
22
24
26
26
19
26
25
25
28
30
31
21
30
27
21
26
23
28
20
24
27
27
25
25
28
27
27
25
22
26
28
23
17
28
23
24
27
23
23
24
27
22
28
29
22
23
27
25
22
25
25
26
30
21
22
23
24
27
27
25
30
22
23
32
28
27
29
28
28
25
32
29
24
25
22
30
26
28
25
23
26
23
24
29
21
20
26
21
21
26
31
21
18
24
22
28
27
23
26
22
18
22
28
24
26
26
27
27
20
24
26
23
29
23
24
23
25
31
26
27
32
27
26
25
20
23
22
15
27
18
25
24
24
21
27
28
26
23
21
23
26
23
22
23
27
30
29
27
31
28
27
26
23
29
23
21
25
27
27
29
23
26
26
22
29
23
23
28
18
28
30
27
22
22
23
27
24
28
24
29
26
26
23
24
27
27
23
31
28
25
23
22
23
22
22
24
30
20
24
26
22
30
23
28
24
27
24
26
28
23
21
25
23
25
20
23
26
28
27
27
23
29
23
29
28
32
19
25
19
23
23
25
30
26
24
24
28
23
23
30
25
24
24
25
26
26
25
24
31
27
27
28
27
24
26
25
25
19
29
28
24
31
34
28
25
25
22
21
21
19
27
26
29
24
25
30
22
24
26
24
25
24
28
18
34
22
25
20
25
25
28
20
24
26
23
25
29
27
21
24
28
24
24
28
23
22
27
21
31
26
28
28
26
28
23
31
23
24
23
20
23
19
23
30
27
22
28
26
22
22
25
27
22
21
24
22
23
30
23
27
28
24
30
26
25
29
27
22
27
20
26
30
24
25
28
24
25
28
23
21
24
23
22
27
24
27
25
23
24
28
21
32
24
25
26
29
29
25
24
26
16
26
27
27
21
20
25
29
33
25
25
24
28
24
27
33
27
27
28
22
25
29
21
26
20
30
23
28
22
29
23
21
27
22
22
24
26
32
25
24
27
24
22
26
28
26
24
25
30
25
28
24
23
23
29
23
22
27
25
26
26
22
28
30
25
24
30
28
23
25
26
22
25
21
27
26
29
23
24
23
30
24
26
25
28
29
27
21
21
23
20
27
24
28
26
25
25
32
24
25
27
24
25
26
30
27
31
27
24
23
24
28
25
23
27
28
23
29
27
28
22
28
22
27
23
23
24
26
27
31
26
25
25
27
20
28
23
24
22
24
25
28
21
24
28
30
29
27
26
27
26
29
27
23
27
23
28
30
26
28
23
25
30
29
33
22
24
22
31
22
28
23
25
22
22
20
24
31
22
27
23
27
24
25
30
21
23
24
29
25
20
23
24
27
27
27
25
26
30
20
28
26
28
30
30
26
26
21
24
25
29
22
26
23
25
24
24
28
21
26
30
23
23
25
21
23
25
20
21
24
29
23
21
26
25
20
31
21
30
28
26
26
27
27
25
26
26
27
32
27
29
29
28
25
26
28
33
28
28
23
27
21
23
25
26
27
24
20
26
25
27
27
30
27
19
22
25
23
29
28
29
29
27
24
20
29
28
27
30
21
29
25
29
24
20
25
21
20
21
33
21
26
30
24
25
28
31
28
27
28
32
25
32
20
23
27
24
27
28
27
31
24
23
27
27
23
26
25
27
24
21
27
25
22
25
28
27
28
25
24
30
29
24
30
29
20
32
25
23
28
24
27
26
26
28
27
28
26
26
29
22
21
24
27
25
27
26
24
26
24
29
24
24
26
26
20
25
27
22
22
23
22
28
25
24
28
23
24
26
22
24
30
27
18
22
28
23
28
28
27
24
27
30
25
24
27
29
22
26
30
26
24
25
26
30
23
29
23
27
26
23
35
26
18
27
19
24
19
25
26
22
30
32
22
25
26
27
18
27
32
27
25
24
28
26
22
26
24
26
21
25
24
22
27
26
26
30
27
22
29
20
27
25
29
29
26
29
27
24
26
18
25
30
28
21
27
23
26
25
24
24
24
23
24
30
23
23
24
23
24
21
28
28
27
25
31
30
29
28
26
28
25
25
29
22
22
26
22
25
25
30
24
25
27
27
25
23
26
28
24
31
26
21
23
25
23
25
29
27
26
20
32
24
24
19
22
29
24
26
31
23
23
22
30
26
28
31
27
24
30
18
23
26
29
27
26
30
23
27
24
28
29
27
23
26
26
35
22
26
23
26
28
28
29
24
16
21
27
24
25
25
25
23
25
21
27
22
25
27
27
27
29
29
24
25
22
23
29
24
22
25
24
23
24
24
30
29
21
25
23
26
30
24
23
21
22
29
28
32
23
31
29
25
21
32
22
26
23
27
24
25
25
26
26
28
27
33
26
25
26
24
22
27
23
28
28
27
21
24
22
28
26
22
26
22
24
23
28
26
26
22
25
27
17
28
24
28
27
24
25
26
26
21
25
27
27
26
31
26
25
27
19
29
27
28
31
27
26
27
23
22
25
28
25
25
26
25
24
29
20
25
26
31
27
24
21
28
24
25
27
30
23
25
26
25
27
27
28
24
27
30
20
24
26
20
18
24
27
27
27
28
31
26
26
25
26
26
24
21
26
27
24
24
28
26
25
22
19
21
23
29
28
23
29
25
24
31
21
27
26
25
24
17
23
25
30
29
16
24
30
26
23
27
30
19
27
31
21
30
29
28
30
25
25
30
24
17
28
31
29
25
26
25
25
30
33
26
23
27
23
25
26
30
27
26
18
30
27
26
25
29
22
24
22
24
25
33
26
25
27
31
27
23
30
26
22
20
30
26
27
24
21
25
26
24
31
21
25
27
29
23
27
27
27
28
28
26
22
29
25
29
26
28
25
33
23
19
32
29
25
27
27
25
23
25
32
18
22
29
28
31
24
24
25
29
24
21
22
22
26
29
24
30
23
26
23
31
25
24
22
20
27
25
22
23
23
29
26
28
29
29
21
14
18
25
27
25
26
29
27
21
32
23
27
29
21
24
25
27
28
29
27
22
25
25
22
27
26
25
20
28
29
27
28
23
32
29
25
32
32
20
26
25
25
23
28
24
26
25
24
21
31
29
29
26
25
23
25
22
26
23
25
28
23
26
26
24
23
20
23
25
26
27
25
26
27
26
23
26
25
25
30
23
30
25
22
25
29
21
29
23
22
29
21
24
25
28
22
29
26
22
26
29
19
25
22
23
28
19
27
29
23
25
28
28
20
29
20
24
26
25
25
24
26
25
25
22
29
26
30
21
34
19
21
28
28
27
26
30
26
23
29
23
24
29
22
21
26
22
21
26
32
30
21
25
26
27
26
29
23
29
28
23
30
24
22
23
33
23
22
24
26
28
33
24
24
28
23
32
27
29
29
28
23
25
20
30
28
27
26
30
26
28
26
23
25
27
24
33
28
28
25
27
28
25
24
27
23
27
24
25
19
33
20
23
25
23
24
26
25
24
23
22
28
27
24
22
27
25
24
27
25
24
24
29
26
29
21
24
29
31
27
30
26
27
22
25
20
29
26
29
20
25
29
26
23
25
27
27
26
25
20
24
24
21
31
17
22
29
27
31
24
22
25
22
27
24
29
26
30
19
23
24
25
24
30
26
30
25
29
20
28
32
27
23
29
25
28
28
25
24
22
20
24
23
25
36
27
25
24
24
29
28
26
21
22
27
23
28
21
26
24
30
26
25
28
22
32
26
27
23
24
25
29
31
24
26
24
28
23
24
25
28
26
27
22
24
26
30
31
28
24
25
33
25
26
20
28
26
21
23
30
31
28
26
31
29
26
23
26
24
26
31
22
29
28
22
28
21
25
31
24
29
22
25
25
25
30
28
22
31
25
25
29
25
19
29
29
28
28
25
24
29
27
27
26
25
19
22
29
31
30
31
21
24
21
21
28
20
21
27
29
29
28
28
25
30
25
23
28
26
30
23
24
24
24
21
29
21
22
25
26
23
27
23
20
32
23
18
20
27
23
26
23
33
26
27
27
27
23
28
28
27
28
29
24
18
24
24
22
25
20
22
23
24
29
31
23
27
23
28
23
27
29
29
28
27
26
27
29
32
27
22
25
27
29
21
25
24
29
33
26
22
31
23
25
24
29
21
30
22
22
25
22
29
26
28
19
25
24
22
22
28
21
28
28
22
25
24
26
25
24
22
26
30
27
23
25
28
26
29
29
25
29
26
30
28
31
25
19
27
22
23
30
26
24
33
23
23
23
22
22
27
22
32
24
19
30
22
20
25
26
26
28
22
24
29
28
34
28
25
21
26
24
24
25
27
22
22
27
27
28
23
32
26
26
30
26
16
22
23
22
19
30
23
30
27
21
26
22
20
25
26
25
28
24
20
29
24
23
21
25
24
29
22
26
29
26
31
21
22
22
25
27
32
29
22
29
24
25
26
27
26
24
25
24
31
29
27
28
29
19
27
23
27
27
26
29
32
20
27
30
27
23
27
18
28
33
28
25
27
27
26
23
23
29
25
28
22
29
27
28
26
27
27
24
29
26
19
27
21
28
26
26
26
26
28
31
23
26
28
23
24
24
24
25
27
26
24
24
28
29
23
25
25
32
23
26
25
24
27
31
26
28
28
26
24
26
20
28
29
28
23
25
25
24
26
26
26
23
20
26
25
33
21
30
24
27
26
31
20
22
26
29
20
22
22
21
27
26
23
24
18
22
19
25
20
25
24
24
28
20
21
22
22
25
21
25
22
25
27
27
19
26
27
31
28
31
23
29
21
23
27
22
21
25
26
28
26
27
26
29
25
27
27
21
26
25
26
31
22
29
21
26
25
21
19
26
23
23
22
22
30
25
26
22
23
30
29
21
28
30
22
25
31
28
23
31
32
25
28
27
29
26
29
19
21
23
29
30
22
27
28
24
22
20
20
26
23
24
28
29
26
25
23
25
24
27
26
29
27
29
26
28
26
25
25
25
25
17
32
25
22
27
28
27
24
25
27
27
24
25
28
24
28
27
31
23
25
23
26
27
31
21
24
27
28
24
25
31
24
24
23
26
22
21
18
26
30
26
26
24
25
30
34
30
22
34
26
33
24
32
29
26
26
28
30
26
22
21
22
27
23
24
23
24
22
25
25
26
25
26
30
28
28
23
26
22
25
29
23
23
20
27
26
28
29
24
26
26
28
30
25
25
26
23
26
25
32
24
24
25
28
30
29
28
31
25
27
28
24
19
31
29
26
23
27
25
27
33
28
23
26
26
25
28
29
28
27
23
27
29
25
22
30
27
24
28
29
19
26
25
23
29
23
25
23
24
23
23
27
27
28
19
27
30
22
24
23
26
26
21
17
26
26
26
26
26
32
21
26
26
27
30
23
21
21
28
26
32
30
28
31
23
28
24
30
34
19
26
29
24
25
28
25
29
26
23
23
26
25
27
26
27
27
24
27
34
24
30
29
26
27
31
21
30
27
34
28
25
23
23
27
25
30
30
28
24
28
26
25
25
25
24
25
24
29
26
24
28
27
21
22
29
31
23
20
28
25
27
23
22
23
21
26
32
29
27
25
24
22
25
25
28
19
29
31
23
27
26
29
24
27
23
21
26
35
28
25
24
25
27
23
28
29
30
23
26
20
21
25
25
26
29
21
25
29
31
21
21
26
28
27
23
28
24
27
27
23
31
24
29
27
27
25
20
28
22
29
25
25
26
27
27
29
25
23
22
23
27
25
24
26
30
30
24
23
26
28
20
26
23
20
25
34
26
28
27
22
26
23
30
24
20
27
27
26
24
25
27
24
24
26
22
20
24
28
27
26
29
23
23
24
28
27
23
33
29
34
26
22
24
23
26
25
32
23
21
29
26
28
25
25
25
19
25
28
22
18
30
28
27
28
25
19
24
27
28
29
26
27
24
24
26
28
32
22
24
28
21
27
31
26
24
29
23
31
25
25
26
28
29
27
34
20
22
25
28
27
23
24
30
28
28
21
25
21
21
29
24
27
22
27
27
26
28
22
28
20
24
26
23
20
30
27
27
27
23
21
24
26
27
28
23
27
28
24
23
28
28
28
25
27
29
28
23
23
26
29
27
28
24
17
24
27
27
27
24
21
27
26
28
22
27
23
24
29
29
27
22
26
27
29
25
25
25
26
24
22
27
15
25
28
26
25
27
23
22
25
28
24
26
32
30
28
24
27
19
20
21
28
28
33
29
21
28
23
28
24
24
22
25
29
26
18
27
26
19
25
28
24
24
25
28
24
21
30
26
25
24
25
22
30
24
23
29
27
26
26
28
24
29
24
23
17
23
32
25
27
24
28
30
31
29
28
28
28
33
26
25
23
24
24
24
21
25
23
32
23
26
22
28
27
24
22
23
27
20
25
27
25
26
23
27
26
28
21
27
24
26
28
23
22
29
28
32
17
31
22
25
24
20
28
23
28
23
28
24
28
20
21
27
23
27
29
21
24
29
27
27
28
27
25
20
28
30
25
26
23
28
29
21
29
28
25
24
28
24
29
30
22
28
20
23
18
28
22
26
28
27
28
28
28
24
25
27
29
29
26
23
22
27
27
26
21
25
24
29
29
28
28
27
25
24
25
21
24
21
25
30
28
26
26
27
24
28
20
20
28
22
29
26
28
26
30
25
21
24
27
29
29
24
26
22
29
23
28
25
26
25
21
31
26
23
28
20
24
24
21
30
29
21
26
17
25
27
25
28
24
24
21
27
22
20
22
28
18
25
30
27
28
25
29
25
30
25
24
23
26
29
27
25
29
27
24
22
28
24
26
26
23
26
23
28
21
25
26
31
30
31
21
27
23
25
29
25
27
26
27
22
28
32
30
23
23
27
25
27
22
24
22
26
24
26
23
22
25
26
25
26
26
24
24
20
24
23
24
25
30
25
26
29
19
25
26
28
29
30
25
25
25
26
22
30
27
23
26
32
23
32
28
29
28
31
27
24
26
21
24
28
25
29
25
24
24
30
29
30
23
35
21
28
23
23
28
25
23
23
26
29
27
23
23
25
22
24
25
33
27
18
26
22
27
26
21
27
31
25
22
32
27
22
29
22
29
29
27
24
26
28
24
26
32
27
22
21
24
25
28
17
28
28
27
21
29
26
28
21
24
26
23
24
27
25
22
25
25
27
23
27
21
27
22
29
28
24
24
33
30
26
25
24
33
26
23
25
29
30
25
24
29
28
32
19
29
20
28
30
27
24
21
24
28
25
22
27
24
22
28
26
25
27
21
30
33
25
27
23
29
25
26
27
27
30
22
26
24
27
19
26
25
28
26
32
24
24
29
27
26
22
27
30
26
23
28
23
29
32
26
23
19
18
24
18
26
22
25
29
31
20
21
32
24
28
24
26
30
26
23
27
30
17
29
24
33
24
26
25
21
29
26
20
25
22
26
28
20
25
28
26
23
27
22
26
29
25
23
23
28
28
29
24
28
28
24
27
27
25
24
20
25
29
25
26
18
27
30
25
28
26
24
25
24
22
29
27
30
30
20
23
28
27
30
29
30
27
30
26
22
21
21
32
19
28
22
30
24
23
25
28
25
29
26
27
27
29
27
20
24
29
22
24
25
29
24
27
24
30
29
28
27
26
20
24
23
25
23
24
28
21
27
21
30
28
25
29
27
27
24
29
25
34
27
26
25
26
30
25
24
17
21
29
23
26
26
22
25
28
27
28
27
25
26
23
27
23
28
20
25
30
31
22
19
23
21
28
26
28
19
32
19
30
25
23
29
29
25
32
26
25
23
22
27
25
28
32
29
26
29
28
20
23
27
33
25
26
25
27
26
29
27
20
32
24
31
32
22
28
27
25
26
24
28
26
25
25
25
28
27
29
25
31
22
21
24
30
28
26
29
25
26
25
30
26
26
19
25
26
23
22
32
25
27
21
26
24
23
29
23
24
27
25
26
23
22
21
27
29
25
26
27
20
23
30
26
22
30
26
21
26
23
24
25
31
31
29
18
22
25
26
28
23
28
25
28
29
26
23
26
22
27
31
26
24
25
25
30
21
26
21
32
25
21
23
23
25
27
22
20
29
24
25
24
20
30
24
31
24
21
22
28
25
27
27
28
22
28
28
22
24
30
26
28
29
26
31
29
27
28
26
24
26
25
32
28
27
24
21
30
21
24
24
24
23
25
22
26
28
30
26
24
25
28
19
26
22
24
20
25
27
27
28
24
20
22
23
26
28
20
26
27
27
21
27
26
26
27
30
22
22
29
26
25
29
23
28
25
25
26
25
29
23
26
28
28
29
31
25
25
22
26
24
22
29
27
32
25
25
24
24
24
29
24
29
23
32
26
29
27
31
28
30
27
31
27
26
28
25
17
28
21
31
25
27
29
26
24
25
30
22
26
27
27
21
23
28
17
19
31
26
29
28
29
28
25
22
23
31
27
25
25
22
26
31
31
25
25
26
25
30
23
25
23
24
26
23
33
21
27
19
26
28
24
24
31
29
29
24
28
28
26
26
29
19
24
20
28
25
24
26
25
24
24
30
27
31
28
23
28
27
28
24
30
23
27
28
25
23
24
28
30
27
32
26
30
24
28
26
23
24
32
26
26
32
21
26
28
27
27
28
24
31
29
19
24
27
31
22
25
24
25
23
31
25
22
22
23
29
26
30
27
28
23
24
27
29
26
26
21
24
22
30
26
20
25
26
25
17
27
23
24
30
27
23
23
30
26
28
27
21
25
28
26
26
23
24
31
24
25
21
32
26
24
23
25
25
26
25
28
24
32
27
27
28
22
28
29
25
25
24
24
23
22
24
35
24
22
30
24
30
22
25
24
28
26
26
24
23
26
20
29
27
26
27
25
31
27
28
30
31
26
24
28
23
17
24
24
22
25
26
25
27
27
21
21
26
29
26
27
25
27
29
22
25
25
24
25
25
22
27
28
23
24
22
25
22
26
27
19
27
29
27
26
24
27
29
26
23
28
25
22
21
22
23
26
23
21
29
21
31
29
24
25
24
22
27
22
24
23
30
28
24
21
18
25
26
22
28
24
27
27
23
27
30
22
24
24
24
26
25
28
28
21
23
27
29
22
27
23
24
25
29
21
26
24
29
24
26
20
30
22
19
27
25
25
24
24
21
34
27
26
27
27
24
21
24
29
29
23
22
27
28
23
26
26
28
21
23
21
18
25
25
21
23
30
32
27
24
28
24
19
28
28
26
27
25
29
27
20
24
26
26
22
29
29
27
27
18
21
20
23
24
28
28
25
27
22
26
20
27
24
24
20
30
28
27
25
26
21
26
18
30
29
24
25
23
25
27
25
27
26
28
26
26
23
21
19
27
20
27
28
26
30
21
26
26
27
28
23
23
27
27
26
31
23
27
24
22
29
23
28
21
29
21
26
29
21
25
21
28
27
21
25
22
23
26
31
23
29
25
26
24
22
30
24
27
24
29
22
26
28
27
18
20
25
26
25
31
26
22
29
20
20
28
23
31
21
29
30
28
26
27
24
24
31
30
23
21
25
24
27
24
24
28
19
36
27
23
28
22
26
24
31
20
32
23
22
26
26
24
23
27
26
29
28
30
24
28
29
24
23
20
30
23
27
19
25
25
28
32
25
26
22
19
22
28
26
23
30
26
31
24
24
31
27
21
24
27
24
31
26
27
28
23
27
24
30
23
24
27
28
25
29
23
29
19
28
22
28
21
27
22
22
24
27
31
27
25
27
24
24
27
24
27
25
26
29
30
26
24
20
26
22
21
17
25
18
22
19
28
21
28
24
28
27
26
26
21
31
20
22
24
23
28
22
26
28
28
26
25
21
25
18
24
22
30
31
25
29
26
21
30
26
24
24
28
21
33
30
25
18
20
21
30
30
26
23
18
28
20
23
28
32
24
22
24
28
27
22
25
24
27
34
29
23
27
23
27
26
21
19
26
27
20
26
26
26
25
29
27
24
33
21
24
20
29
21
26
26
24
29
25
20
30
30
25
23
24
25
21
26
22
28
30
23
26
27
26
27
26
21
26
27
26
26
23
27
28
28
26
26
31
24
24
21
24
26
29
26
26
27
23
27
23
21
32
26
22
25
24
24
26
24
31
22
23
24
30
24
23
28
31
25
26
23
26
26
25
24
31
28
27
24
28
28
23
30
28
25
26
24
29
24
28
28
22
22
27
30
22
33
19
24
20
33
24
29
23
28
28
24
28
25
24
24
27
26
32
24
27
26
20
24
24
23
27
25
29
23
30
23
25
26
26
20
29
21
29
21
32
30
23
22
26
25
25
25
21
21
22
26
28
28
27
19
28
30
19
24
26
23
28
23
23
23
22
25
20
27
32
25
24
28
23
22
26
21
21
29
24
24
27
26
27
22
31
25
23
28
32
30
23
24
29
29
29
26
25
25
32
29
28
25
29
27
29
28
33
29
26
31
27
20
29
30
29
24
22
25
21
28
26
20
30
29
22
25
27
26
27
27
27
23
34
22
23
23
22
29
28
22
25
30
27
24
20
27
26
26
27
23
20
24
24
21
28
24
30
26
19
26
26
31
30
27
23
28
27
27
21
31
25
32
21
29
18
25
23
30
27
28
26
26
21
26
23
27
25
20
30
28
28
23
26
28
20
27
18
27
22
29
28
24
27
24
22
29
25
27
25
19
21
26
24
22
29
25
26
24
22
30
29
24
28
28
25
24
19
29
26
31
30
24
21
29
32
21
23
23
28
33
22
24
28
23
23
22
25
25
23
27
22
30
25
26
23
29
28
27
26
29
27
21
30
20
23
29
26
23
21
24
21
27
22
25
23
26
31
27
21
23
27
23
26
22
23
26
24
23
28
33
24
16
22
27
22
24
28
27
21
27
25
28
29
24
27
23
30
28
27
22
28
23
27
27
25
26
28
26
25
22
24
29
24
21
28
26
24
28
26
26
22
26
28
27
22
27
22
21
22
29
22
24
22
27
27
23
25
26
23
29
28
24
27
25
24
20
27
29
21
26
22
25
30
25
27
28
31
21
27
27
24
29
31
24
28
22
22
25
30
25
29
29
23
27
27
22
27
24
32
30
23
28
28
28
25
27
25
29
27
22
25
16
28
21
18
24
25
30
22
31
26
22
25
22
28
21
21
28
28
26
21
26
26
26
21
29
25
25
22
21
18
30
17
24
24
30
28
19
31
23
25
26
28
26
20
25
27
25
24
27
22
29
22
28
19
24
30
22
28
23
25
24
22
24
22
29
24
28
22
23
19
27
30
26
26
29
20
31
21
23
26
27
21
22
21
28
23
25
26
31
28
24
24
27
26
27
23
23
25
28
20
22
28
21
24
24
24
26
23
24
27
30
25
28
23
15
22
24
26
27
26
22
21
29
20
31
22
28
23
22
26
28
29
24
25
27
29
24
27
24
23
20
25
29
23
32
25
22
25
31
31
21
21
21
24
29
24
20
33
29
24
21
21
29
23
32
24
23
34
24
25
28
23
24
26
32
28
25
26
30
27
32
23
27
28
24
26
24
25
21
29
28
25
29
32
27
21
33
25
22
27
27
23
23
25
23
29
22
27
23
21
23
22
24
27
19
26
30
28
22
29
29
25
23
30
23
27
28
25
26
23
28
25
28
26
26
28
26
28
30
24
28
28
26
25
33
26
26
32
22
28
19
22
32
29
24
25
27
25
30
28
28
26
25
24
27
27
31
28
23
26
23
23
24
23
23
23
25
17
26
28
23
30
28
26
31
29
26
26
25
27
24
30
28
26
26
30
33
27
24
24
23
21
27
28
28
31
23
24
25
27
28
27
26
23
26
21
32
19
23
22
29
21
31
18
20
25
22
21
29
19
24
23
23
26
28
30
26
29
26
31
28
33
20
23
23
19
29
23
29
28
17
23
20
20
28
27
24
25
22
27
25
30
25
27
23
21
25
29
27
31
31
26
27
22
25
23
26
25
25
29
28
26
24
23
23
26
31
32
26
24
31
28
24
26
28
26
26
24
24
26
27
26
25
27
23
23
27
24
26
26
29
25
26
37
23
25
24
25
24
23
24
27
25
21
26
30
29
27
29
29
21
29
27
24
19
27
25
27
26
29
20
24
18
26
24
20
22
28
19
24
25
25
25
24
28
21
26
26
26
26
25
31
25
28
23
24
24
27
24
27
25
27
23
25
25
28
24
31
27
27
28
26
30
22
22
31
25
28
20
30
22
31
25
27
32
30
24
23
19
26
20
26
29
23
21
29
27
19
18
28
23
24
20
31
27
24
22
30
20
29
31
21
23
21
25
27
28
26
25
26
26
24
21
27
23
24
25
26
21
25
24
26
20
23
20
30
27
26
25
24
25
22
20
25
27
23
25
23
25
28
18
27
23
30
22
26
30
21
24
20
27
26
22
25
24
25
28
22
28
24
29
22
23
21
24
35
21
26
26
29
25
24
26
28
27
27
19
27
26
28
23
25
28
30
25
26
28
22
25
25
22
30
26
27
27
26
27
24
26
30
27
25
26
28
28
30
26
23
25
20
28
22
24
23
24
22
29
25
22
26
18
25
26
23
21
26
35
25
27
24
29
21
23
25
25
26
28
29
20
32
23
20
21
25
23
23
27
25
28
33
19
27
22
29
21
22
24
28
21
25
25
27
30
29
24
27
23
25
22
27
28
25
23
28
16
30
24
26
19
22
30
18
26
25
25
26
26
28
19
23
26
25
28
25
30
23
27
27
27
24
23
28
23
31
24
22
24
21
25
26
26
24
21
25
21
28
27
26
22
28
24
27
24
27
26
25
25
24
26
24
28
28
24
27
20
24
29
29
30
28
28
26
21
22
22
23
24
25
25
25
20
25
24
25
22
21
25
25
19
26
29
26
24
25
24
24
26
21
28
28
25
23
24
22
25
26
27
28
23
29
31
28
26
28
17
25
21
27
28
26
22
27
24
27
25
29
23
29
26
24
25
30
19
26
27
34
20
23
29
28
34
23
26
32
21
27
16
27
29
23
22
25
24
26
25
28
28
22
22
27
26
25
27
25
30
28
20
24
24
22
22
29
22
29
30
25
23
24
24
24
26
24
22
24
26
24
23
26
26
27
23
28
27
32
23
23
31
24
25
29
25
23
23
27
25
28
28
24
24
23
26
28
28
21
31
22
27
22
24
25
28
26
33
18
29
22
25
25
16
29
24
28
32
24
27
28
29
26
28
29
27
25
19
24
24
23
24
21
24
14
28
25
28
20
28
29
31
29
22
26
24
25
24
26
22
33
24
29
27
31
28
23
30
27
30
23
30
22
27
22
23
28
26
24
25
27
27
25
31
25
21
26
25
28
26
24
22
23
29
26
23
27
23
21
24
30
27
20
20
25
22
20
23
27
30
20
25
28
27
27
25
32
24
21
22
29
24
23
22
21
25
25
34
20
30
24
25
25
25
27
26
24
22
32
27
27
28
23
24
23
28
25
24
28
22
26
23
21
24
24
23
30
27
24
26
25
30
25
26
25
28
22
28
23
25
30
27
25
27
26
24
26
23
31
21
26
25
26
23
28
30
27
24
23
25
32
23
21
23
26
24
31
25
27
26
20
23
29
30
20
22
25
29
23
27
22
29
25
25
26
26
20
24
24
27
22
28
25
25
20
25
24
24
27
24
20
27
24
25
31
27
20
21
22
22
28
27
25
23
27
21
28
26
23
27
23
30
19
24
27
27
27
24
28
24
27
22
27
19
25
27
22
22
25
24
24
26
32
27
15
24
22
22
25
25
26
26
20
22
21
29
25
28
36
27
27
27
22
29
22
28
30
27
22
29
26
25
25
29
21
24
28
25
25
24
31
23
25
20
32
28
23
26
25
23
25
23
25
28
30
26
24
28
19
29
25
17
29
29
26
26
22
29
26
25
22
24
27
25
23
26
26
24
26
31
31
30
32
29
28
30
28
24
29
24
30
29
25
31
21
25
25
27
26
33
18
21
24
24
27
24
24
24
20
29
25
22
27
24
26
27
26
27
23
31
30
23
22
26
30
21
25
25
24
16
30
23
28
32
26
30
28
26
21
26
21
30
31
26
30
24
31
32
30
25
25
23
28
30
26
29
26
28
23
24
24
32
26
29
28
29
22
29
28
26
28
19
24
28
23
22
20
24
23
20
21
23
29
23
22
27
25
24
25
19
28
27
27
25
21
21
30
25
21
27
30
24
28
23
24
29
25
30
27
18
25
26
30
28
28
24
25
29
25
29
24
29
23
23
28
33
23
22
21
26
28
23
22
19
20
23
17
25
25
27
22
27
28
25
25
24
29
24
19
27
27
28
19
26
24
28
27
23
32
26
20
21
29
27
28
23
20
21
27
25
23
28
19
26
31
29
24
35
25
25
25
25
28
19
25
26
30
21
26
22
24
29
26
26
23
19
26
24
29
24
23
24
27
24
28
26
30
24
27
28
27
29
29
27
35
23
24
28
28
24
22
27
21
23
26
24
23
27
31
25
29
23
26
22
22
25
27
31
24
23
28
22
29
29
23
26
28
21
28
29
28
21
22
26
17
25
27
26
31
27
24
27
23
32
25
20
27
22
25
28
24
29
27
27
27
25
26
27
28
27
30
23
27
23
26
28
25
23
22
18
26
29
22
26
26
24
25
30
21
29
27
24
29
28
29
26
24
23
22
21
27
21
23
29
26
29
21
26
26
31
26
25
30
27
27
22
26
24
22
29
28
26
28
28
21
26
27
24
32
27
25
28
30
21
25
29
29
29
28
26
28
26
21
31
23
29
22
30
23
21
28
27
17
21
29
24
27
22
32
30
27
22
15
28
21
17
18
29
20
25
27
29
27
32
27
26
27
30
24
25
24
28
26
24
22
29
21
32
30
25
24
28
23
24
27
22
23
29
23
27
28
26
17
21
27
27
27
29
22
29
18
27
26
26
30
29
26
24
22
23
24
30
27
28
29
27
27
27
26
32
20
25
28
33
22
27
28
25
28
23
21
28
24
30
27
25
25
27
28
21
25
22
21
23
25
24
18
26
27
32
26
29
22
21
26
21
24
30
29
30
24
29
28
31
26
22
30
21
22
27
22
22
18
28
22
20
28
24
26
24
31
30
28
23
33
22
32
26
26
23
28
29
26
30
27
26
27
29
22
29
30
22
23
27
19
34
27
25
23
24
24
25
28
31
27
22
27
21
21
23
30
23
29
25
25
27
24
22
27
24
26
25
25
26
26
22
26
29
29
31
31
23
30
26
31
27
31
25
23
24
24
25
28
27
22
24
24
23
25
21
29
29
23
26
27
27
21
23
29
26
26
24
27
24
20
25
28
26
18
19
30
26
25
25
29
23
30
24
26
26
26
26
31
20
24
26
26
29
26
22
26
24
25
29
25
22
26
29
26
29
22
25
27
26
25
30
29
28
23
24
26
22
29
26
25
22
31
23
27
26
27
25
27
24
27
19
22
26
27
30
27
27
25
24
27
27
26
25
25
31
30
22
23
26
29
23
26
28
26
25
22
24
32
30
25
20
22
23
20
25
26
20
29
24
25
20
27
25
30
23
21
24
29
25
26
22
31
23
26
30
30
25
24
20
30
29
31
24
20
30
23
25
31
26
24
25
26
30
25
23
30
22
24
24
27
28
27
30
29
26
26
28
23
30
25
22
28
24
28
26
27
17
25
23
31
26
25
23
25
21
21
23
22
23
22
25
25
26
25
19
31
29
15
20
24
21
25
32
32
23
23
19
30
23
20
23
23
26
29
27
28
34
26
24
25
24
25
27
30
29
23
29
29
21
21
26
24
30
26
28
32
23
31
25
25
23
26
24
26
20
24
27
21
26
23
21
25
31
24
21
20
24
31
27
32
32
24
28
25
23
25
30
20
29
30
24
28
27
25
24
23
25
25
25
26
33
25
24
21
33
25
27
24
26
25
23
22
24
26
27
25
28
26
26
28
25
26
26
26
25
29
21
29
25
26
27
28
30
27
24
24
26
29
23
22
26
25
21
28
20
16
30
29
26
26
29
32
22
21
26
24
24
26
22
23
28
27
26
31
27
29
26
25
26
24
20
26
23
27
24
28
23
30
26
25
24
24
21
30
27
28
25
25
28
28
18
25
21
28
21
25
28
35
25
28
28
31
23
23
24
27
26
24
26
22
28
25
21
28
26
27
27
20
26
26
24
23
28
29
17
26
27
27
22
24
28
29
25
22
21
27
26
25
29
23
20
24
28
26
26
27
28
24
29
29
28
29
19
23
29
24
20
26
23
27
28
26
30
25
26
25
25
21
29
22
23
27
22
25
26
29
24
28
27
20
22
25
22
22
26
30
22
25
24
24
25
27
28
23
27
25
23
31
29
24
30
26
20
27
22
22
26
22
22
29
31
30
26
28
23
25
25
22
20
27
25
24
31
33
29
25
23
29
27
27
27
22
29
28
24
25
31
26
32
23
29
27
24
29
24
26
25
28
24
19
31
27
26
28
32
27
24
22
30
25
23
22
30
26
31
23
21
26
21
29
19
21
30
20
22
26
21
26
23
26
22
25
25
29
31
24
30
23
24
34
27
22
28
25
25
25
27
28
25
25
26
25
26
30
25
23
25
21
26
24
28
21
34
27
23
26
24
26
23
23
26
27
34
26
23
25
30
26
25
22
29
27
26
18
26
24
24
23
27
26
28
27
23
25
26
32
31
22
17
22
27
22
20
25
25
28
26
19
24
23
25
24
29
27
28
25
31
28
26
29
28
26
22
26
26
31
33
17
24
27
27
24
25
24
33
28
20
26
29
20
26
25
25
25
26
23
27
28
26
32
24
27
24
18
30
27
22
24
25
29
26
23
29
22
31
25
31
23
25
25
32
23
29
25
30
28
28
31
27
29
27
27
18
26
27
23
23
26
27
25
30
28
26
22
26
22
21
26
24
25
24
31
27
26
28
29
29
28
26
28
30
28
30
27
21
24
28
23
22
22
21
23
30
33
23
28
27
27
21
28
31
25
25
25
24
23
27
25
19
22
27
23
27
25
26
27
24
26
21
26
27
25
27
28
23
27
26
27
26
20
24
24
23
23
30
28
26
29
26
26
28
26
29
20
26
19
24
23
28
28
25
22
23
26
22
28
28
22
23
25
21
25
26
27
27
23
32
27
23
20
22
26
24
27
25
22
23
22
24
20
23
23
20
26
28
25
23
18
26
23
26
21
27
26
25
24
23
21
26
28
24
26
18
26
25
28
19
29
29
20
26
22
28
29
25
21
20
26
24
26
25
21
25
29
28
27
32
27
25
25
24
26
23
26
23
28
29
23
26
26
28
26
23
24
24
25
24
24
33
32
33
26
20
19
28
18
25
24
24
21
23
25
25
26
25
29
28
24
27
24
19
26
23
24
23
32
23
29
28
27
25
27
22
21
24
26
30
23
29
24
27
25
24
24
27
29
27
32
20
25
21
22
31
25
21
27
23
25
27
27
24
24
23
27
23
27
26
30
27
29
24
31
26
25
21
25
25
28
31
24
28
24
22
33
19
24
27
20
28
27
27
24
22
29
28
28
25
28
24
31
30
27
26
25
27
21
19
22
27
23
19
25
25
23
31
29
25
27
24
32
24
25
20
23
25
25
27
27
29
26
23
28
20
27
27
24
24
25
23
27
22
34
27
23
31
28
24
25
29
23
30
30
29
24
28
25
24
24
23
26
17
27
30
30
25
28
24
27
24
26
26
22
25
24
25
31
21
23
22
26
19
25
30
29
31
23
30
20
33
30
27
33
31
27
33
23
29
29
23
24
28
22
21
26
25
27
23
29
31
28
30
25
28
26
26
23
24
27
26
27
27
24
20
29
19
27
30
27
21
29
23
24
26
22
27
20
28
29
24
28
23
30
25
25
24
24
28
21
29
26
26
24
28
28
22
21
29
33
23
27
25
27
24
30
25
23
28
23
30
31
28
26
22
26
28
31
28
23
24
23
28
30
22
26
25
25
30
27
23
28
26
23
27
27
25
26
21
23
31
27
23
21
27
26
22
28
23
26
26
23
21
24
27
24
25
25
29
28
28
33
30
24
23
26
24
26
25
28
23
23
27
24
29
25
23
17
19
22
23
22
25
25
21
21
32
26
30
24
23
26
23
23
28
28
27
28
30
27
25
30
28
23
21
30
27
25
27
30
28
27
17
28
30
25
30
30
30
26
27
14
27
26
30
28
20
27
24
25
30
27
24
25
22
25
31
19
29
27
21
32
30
21
22
25
28
22
28
23
26
24
23
20
30
28
30
25
28
28
26
28
26
24
30
27
25
25
21
29
25
27
18
27
28
25
24
25
33
25
20
24
24
26
20
22
28
22
25
22
25
26
31
32
28
24
24
25
24
27
28
26
26
22
23
25
27
25
21
28
26
25
28
22
25
20
20
27
22
25
20
30
29
25
22
23
28
27
31
26
22
20
22
27
26
21
25
25
25
24
28
22
23
28
27
24
28
26
22
19
33
23
26
26
25
28
23
32
21
23
21
23
23
23
25
24
27
29
26
24
27
24
24
25
25
23
26
26
29
21
27
26
22
26
25
23
23
25
30
28
25
26
22
20
26
27
20
24
24
25
27
28
22
24
25
27
30
24
26
25
25
26
28
21
27
28
24
23
24
28
27
21
31
24
29
31
26
25
24
24
29
31
26
25
23
25
30
31
32
27
28
26
29
29
28
24
26
30
24
24
26
27
31
22
29
31
24
27
28
25
29
21
25
27
26
23
23
23
26
23
23
28
23
25
29
31
22
20
21
21
25
21
25
27
22
24
24
27
27
27
25
21
20
26
22
25
20
24
27
29
18
25
22
30
21
25
25
25
30
27
26
19
26
26
23
26
31
24
24
20
29
22
27
30
22
23
30
26
30
26
27
27
16
27
25
34
27
29
27
27
23
34
26
29
30
24
27
22
26
30
19
25
20
25
23
28
26
26
23
19
28
30
25
28
29
22
27
20
29
24
26
22
24
25
28
21
28
23
24
26
26
31
23
28
24
22
26
26
24
17
24
24
26
25
26
25
23
27
24
30
23
26
24
22
20
23
24
25
24
26
23
28
20
28
26
23
28
24
23
34
25
26
28
27
23
30
29
26
25
24
28
25
26
21
25
28
30
27
28
30
28
22
28
26
32
22
23
18
27
20
29
19
28
24
27
26
24
30
25
26
33
22
24
25
25
27
32
26
22
23
21
23
28
23
20
27
21
26
27
24
26
25
35
24
20
22
34
28
25
27
28
26
28
26
24
25
27
22
30
25
25
26
28
26
25
24
23
29
34
24
20
23
25
21
30
24
22
24
23
23
26
24
22
24
25
17
26
27
21
23
26
23
24
25
26
23
27
26
29
26
21
21
28
23
27
28
22
26
27
21
29
29
25
24
24
23
22
26
25
24
24
28
20
27
25
26
25
28
21
18
20
28
31
29
24
27
23
25
26
21
23
29
26
19
31
22
25
25
26
31
24
27
26
22
25
28
30
31
23
23
28
21
23
29
28
25
20
27
24
21
26
22
24
28
28
31
24
25
19
26
22
18
24
27
26
28
32
25
26
28
26
32
23
26
25
20
28
29
27
21
25
23
24
25
26
23
29
30
25
26
26
23
27
31
27
23
28
23
24
18
27
33
24
25
23
22
28
29
25
26
30
27
31
25
25
23
23
27
26
24
27
26
27
28
29
27
22
25
28
30
24
26
23
21
25
25
25
27
26
21
23
22
24
25
19
33
23
31
23
22
28
24
26
24
27
33
21
31
24
27
28
24
21
27
30
24
30
31
29
22
23
23
29
20
27
25
24
22
24
27
27
29
23
27
28
25
31
28
26
22
23
28
26
22
24
25
22
22
26
30
29
28
23
28
26
28
27
27
24
21
25
21
27
25
24
29
27
26
32
22
27
27
27
29
28
23
30
22
28
26
23
30
24
25
28
26
32
25
33
29
28
29
22
20
27
19
27
24
26
29
25
25
34
20
28
30
33
21
24
24
24
26
30
28
25
31
22
26
27
27
24
23
24
28
25
22
28
27
22
28
24
27
23
26
25
33
26
26
23
28
22
25
23
31
26
22
26
23
25
28
29
20
31
21
26
31
30
27
25
34
26
23
30
30
20
26
21
25
27
31
21
25
26
26
29
31
28
26
25
21
27
22
34
28
23
17
23
27
23
28
25
25
27
25
24
21
21
23
26
27
24
28
19
29
24
26
25
29
28
26
25
27
29
22
23
23
32
24
21
28
31
24
26
28
24
22
33
23
25
27
24
22
23
22
26
23
26
32
25
26
24
23
20
26
31
26
18
28
21
24
22
26
28
25
27
31
30
26
29
24
26
24
24
24
25
30
22
24
22
28
27
21
21
23
24
29
22
23
23
23
33
34
20
24
30
28
24
21
21
30
32
25
23
25
23
21
27
25
28
18
31
27
25
27
29
25
27
25
29
27
26
33
28
29
29
28
28
25
27
24
28
28
27
26
25
24
29
24
28
29
28
28
25
23
30
25
28
31
22
30
28
19
23
28
26
25
25
24
21
24
18
29
20
25
28
26
23
22
22
23
31
24
28
20
25
30
27
18
28
22
26
26
21
31
20
22
24
27
25
25
23
23
23
21
26
27
25
20
24
28
26
22
27
27
30
28
23
22
32
23
24
23
27
24
26
24
28
28
24
29
30
27
26
23
24
27
24
22
27
30
26
22
21
29
24
28
23
30
29
26
23
28
26
26
27
25
25
29
23
23
27
23
27
28
22
23
24
26
24
28
28
28
29
26
25
26
24
30
21
23
24
23
22
25
22
22
24
25
28
20
27
29
30
25
23
23
19
32
28
25
23
25
24
29
29
28
25
26
26
33
23
27
27
28
25
33
26
28
26
26
29
27
29
26
23
21
24
24
30
22
20
29
33
22
19
27
28
27
27
29
28
29
25
28
28
30
27
27
19
27
24
22
21
24
27
30
28
25
25
23
25
29
31
26
30
27
25
28
23
25
25
29
27
23
24
26
25
29
30
29
26
29
29
21
32
28
20
21
23
23
29
24
27
23
23
29
29
30
25
22
21
25
28
27
24
25
16
28
27
24
25
32
25
23
23
25
22
24
20
21
25
25
25
28
25
23
24
30
22
21
22
25
23
31
22
27
28
26
28
23
25
29
28
30
25
22
29
22
27
25
27
26
24
28
25
28
30
27
29
33
27
20
21
25
27
34
22
26
30
29
24
25
29
22
24
28
22
27
25
26
28
30
23
23
23
26
25
23
28
19
26
27
30
30
24
22
20
23
25
20
26
22
26
30
18
21
24
23
25
29
25
33
24
19
27
27
27
25
24
19
23
20
30
24
29
25
23
24
21
25
27
24
29
20
26
25
27
27
22
30
29
23
24
30
28
21
33
22
21
27
28
24
23
29
22
31
20
29
29
24
27
27
25
25
23
23
29
26
25
27
27
20
23
24
25
22
27
27
28
32
23
24
29
25
25
23
22
19
29
29
23
25
29
26
26
29
27
21
24
24
30
25
25
24
27
27
25
28
28
22
25
25
24
27
25
28
22
23
24
25
28
29
25
24
22
21
25
31
25
27
28
31
25
30
25
28
25
23
28
28
29
25
25
20
27
27
22
23
28
28
30
22
29
30
29
23
22
27
21
26
24
30
33
26
22
23
24
21
18
28
28
20
26
20
28
24
29
23
29
28
25
28
24
25
27
24
25
28
31
25
24
27
28
28
23
27
25
28
22
25
25
26
24
20
24
29
30
27
29
28
20
22
23
23
32
23
28
20
19
23
26
23
27
21
20
23
23
26
25
27
21
32
26
24
27
30
26
25
26
21
29
28
26
24
23
25
28
23
24
30
27
25
22
23
30
22
22
21
25
27
26
24
24
28
25
26
25
26
27
25
20
32
27
27
21
22
28
23
22
24
26
26
17
25
28
27
22
24
32
24
28
24
25
28
29
24
26
23
26
27
22
24
24
25
20
19
29
32
27
25
25
18
29
32
23
22
24
27
26
32
26
27
25
26
29
19
27
32
22
23
32
24
28
23
24
25
23
28
21
27
27
26
22
27
22
27
22
25
25
24
28
25
30
28
25
25
28
29
27
25
26
22
26
26
27
20
29
29
29
25
23
29
29
31
20
25
23
27
25
26
30
26
26
24
28
27
26
22
26
32
29
29
24
27
24
30
29
24
26
24
24
27
26
23
22
28
21
22
31
26
21
28
25
27
25
27
22
23
29
23
22
29
21
18
28
19
28
29
23
25
27
30
21
23
27
25
19
20
29
24
24
28
23
26
28
31
25
27
25
31
22
22
28
29
32
24
22
27
27
23
27
23
25
30
25
26
21
30
26
28
24
30
25
25
28
29
25
25
26
25
27
25
24
30
28
24
26
23
30
21
27
29
20
27
27
26
18
28
27
32
25
24
28
24
27
29
27
28
22
27
26
28
26
22
25
32
29
25
22
24
23
22
31
28
29
25
26
27
25
24
30
28
26
26
26
25
28
21
23
24
27
26
27
21
25
23
29
23
24
20
30
30
22
26
28
25
21
23
27
28
29
25
26
30
28
29
24
27
25
28
21
30
28
24
31
26
28
35
25
29
28
22
25
24
28
31
26
31
27
24
25
25
25
29
24
29
31
21
22
25
25
25
27
27
27
24
23
23
23
31
21
22
23
32
27
26
27
31
20
23
28
25
22
24
28
28
22
25
21
27
25
30
22
26
29
26
28
26
27
20
27
25
24
18
27
32
28
35
23
29
23
26
25
21
24
27
26
32
27
22
25
30
20
30
23
25
34
31
27
23
31
21
24
23
27
27
29
24
27
23
27
22
24
25
30
28
21
27
25
25
21
24
25
29
25
30
20
26
29
24
23
25
29
28
24
22
24
29
25
33
26
27
26
31
29
25
24
28
26
24
21
24
30
23
25
25
28
22
23
27
25
28
29
22
34
20
24
29
28
22
22
25
28
22
27
28
28
28
26
30
22
23
24
29
28
27
25
21
24
29
24
27
24
23
24
29
24
28
25
31
27
25
26
28
24
29
24
27
27
26
29
24
26
31
26
25
26
23
24
21
24
24
30
29
19
29
29
23
29
24
23
30
25
21
21
25
23
27
25
24
25
30
23
24
29
17
27
23
22
25
26
28
20
24
31
23
25
26
29
25
26
27
22
25
30
26
30
27
24
23
21
28
21
27
20
24
31
30
21
26
23
22
24
25
28
21
25
27
21
26
30
23
26
23
27
29
24
23
29
29
30
27
29
27
27
24
28
24
31
25
29
29
29
27
22
19
26
30
24
23
20
22
27
28
23
28
21
29
21
28
21
24
26
24
26
26
28
25
24
24
31
26
21
24
25
21
27
20
24
27
26
24
28
23
29
26
20
27
27
21
27
24
23
27
25
21
23
26
25
25
24
24
26
24
21
23
30
28
21
23
29
22
27
29
25
20
21
25
22
27
22
25
26
27
25
23
26
25
22
26
22
21
28
33
29
28
25
23
25
29
26
25
18
28
24
21
18
27
26
28
29
28
29
21
23
31
26
25
19
29
20
29
23
28
26
27
28
23
22
32
28
29
19
26
23
24
27
22
28
22
27
29
26
27
31
24
20
29
28
29
26
23
31
28
32
29
24
22
25
25
26
25
26
27
26
26
23
30
29
26
24
26
21
22
30
24
18
25
25
27
27
21
26
30
23
27
25
31
24
25
25
25
23
30
28
24
32
25
25
24
22
27
20
22
28
22
28
25
20
22
25
24
22
24
28
23
23
25
22
22
22
26
19
24
25
20
23
27
30
25
27
30
31
29
27
28
30
26
30
20
21
28
27
24
22
24
27
26
21
26
27
22
27
28
27
25
27
28
23
24
23
29
28
23
23
22
24
28
26
29
26
29
25
23
28
21
27
32
23
27
25
21
25
21
29
19
25
32
27
25
22
24
26
14
23
29
28
27
26
27
24
27
24
28
21
28
28
20
23
27
26
23
24
26
20
32
18
26
27
28
25
29
24
24
28
24
24
21
26
26
24
27
19
24
20
28
23
26
23
22
33
24
30
28
21
30
25
26
25
27
26
27
25
24
27
30
31
28
22
29
22
24
24
29
29
20
30
29
26
23
17
26
26
23
30
22
28
22
24
26
29
30
28
22
29
26
30
24
26
27
27
30
28
22
32
28
27
22
27
22
25
22
27
31
25
29
28
23
22
26
22
24
24
25
24
26
30
23
25
26
26
28
34
27
19
24
20
25
20
25
27
32
26
22
24
22
26
25
30
23
26
26
31
33
22
24
30
21
27
30
29
26
23
26
23
28
26
26
23
24
28
25
26
23
24
26
30
23
25
27
21
29
27
36
29
29
24
29
25
25
27
29
25
22
31
26
27
23
27
29
22
23
28
31
29
27
31
34
24
28
27
30
26
29
19
20
26
23
25
26
23
23
28
23
31
33
22
24
26
27
28
22
24
26
27
28
33
24
27
25
24
23
30
25
25
22
24
27
22
27
27
29
32
24
31
29
19
21
22
29
29
20
22
33
27
25
31
28
30
26
25
32
26
27
23
22
24
31
27
23
31
27
22
32
27
29
23
25
27
26
19
24
27
29
28
25
26
30
24
23
24
29
20
26
26
29
24
30
21
30
29
24
21
20
33
28
29
26
27
27
23
30
29
23
27
26
27
25
27
28
20
23
21
25
26
28
25
28
31
18
24
24
26
26
24
24
26
31
25
27
26
26
23
20
25
28
32
25
30
22
22
25
31
25
26
24
26
25
31
24
28
28
25
29
29
26
25
26
27
30
22
29
23
30
28
27
27
23
24
27
24
26
27
25
22
27
29
20
25
22
30
32
20
24
19
26
31
23
24
27
22
20
27
29
23
28
29
22
27
28
18
24
29
24
31
24
29
24
24
26
18
25
24
27
23
21
23
31
20
28
24
28
23
22
15
20
28
27
24
19
22
22
23
23
25
25
17
25
24
28
26
27
29
23
27
27
25
27
28
23
27
27
30
23
26
27
27
24
19
22
24
32
27
27
24
27
27
20
25
33
17
30
27
32
30
34
23
28
27
26
32
25
26
25
25
22
21
25
27
27
27
24
27
23
22
23
25
29
24
26
31
28
24
28
24
25
28
27
24
25
26
21
21
23
19
27
22
24
30
22
28
30
27
23
25
23
26
24
25
27
23
23
26
26
19
29
27
30
24
28
22
26
22
22
23
20
24
29
24
25
25
27
19
24
30
31
20
25
28
17
26
26
24
25
29
29
21
25
20
33
21
25
29
26
26
24
29
26
26
26
25
24
23
27
25
27
22
30
29
26
28
24
28
27
33
23
25
22
25
20
23
26
28
27
24
23
30
26
25
27
32
26
24
25
18
26
29
25
19
28
28
26
29
29
21
26
25
35
27
27
24
30
26
19
22
28
27
22
31
24
25
25
31
28
27
26
21
24
25
25
28
24
24
17
23
19
31
29
26
27
21
26
28
27
27
20
27
24
26
27
28
23
29
28
21
26
26
28
20
26
26
26
31
21
25
23
23
22
24
28
24
23
22
21
26
31
26
29
29
26
32
22
21
26
20
24
26
20
27
29
23
26
28
24
26
26
27
26
29
28
25
26
19
26
27
23
23
25
28
23
24
32
23
28
20
28
22
24
21
28
24
22
25
28
24
23
27
27
29
24
19
23
29
20
34
26
32
27
26
31
30
29
30
25
27
22
29
24
28
27
28
24
25
17
25
24
22
21
31
27
33
27
28
22
28
29
26
26
24
32
26
25
30
26
25
27
30
27
27
26
23
27
22
28
26
27
31
18
25
23
22
27
22
23
22
28
32
26
26
26
22
28
28
26
24
27
29
24
27
25
26
29
24
23
29
27
23
32
24
24
27
22
24
27
29
27
27
25
18
29
20
15
26
24
31
18
22
27
25
27
19
27
25
29
28
27
32
19
28
24
23
20
26
25
26
27
27
24
28
27
24
28
35
28
28
21
26
25
27
31
24
28
26
22
27
29
27
20
29
22
22
22
30
32
27
34
28
29
31
26
31
21
23
35
29
24
21
25
19
31
29
25
30
27
24
22
23
23
24
22
22
24
28
24
25
22
27
27
24
22
22
28
26
30
21
24
24
32
26
24
25
28
23
27
36
25
30
24
25
29
25
27
31
22
22
20
24
27
28
27
26
27
27
23
25
29
27
25
30
25
25
29
26
21
31
27
30
25
24
29
32
32
24
25
28
22
25
23
27
22
31
27
21
25
23
28
16
29
30
21
24
22
27
27
19
24
24
32
29
30
32
28
27
23
25
24
27
27
27
24
25
21
26
27
27
26
27
29
27
24
29
21
24
27
21
22
27
25
25
26
28
22
29
23
22
27
23
28
23
27
22
30
26
28
26
26
26
24
22
28
22
25
28
31
24
24
30
32
17
22
22
28
26
20
25
20
30
26
26
26
23
25
26
27
27
26
28
27
23
26
25
23
28
23
28
21
25
30
29
24
24
28
24
27
34
25
27
30
25
27
24
28
29
23
21
26
23
29
28
25
26
22
26
28
25
25
25
23
23
26
22
26
27
28
27
21
26
25
25
26
32
29
25
27
21
28
30
28
21
21
32
26
21
26
30
23
27
25
26
28
24
28
21
30
28
25
27
25
23
29
23
19
27
26
20
33
31
24
27
20
30
25
20
27
25
19
19
31
28
24
32
31
21
25
25
22
23
23
31
28
26
29
24
27
31
21
27
21
23
32
24
27
28
28
29
24
18
27
22
25
27
32
23
27
27
23
19
30
20
28
25
25
24
25
23
26
23
25
25
34
25
24
25
27
27
27
23
22
26
25
25
27
26
21
21
27
27
23
28
22
28
24
26
24
26
25
20
26
24
24
22
23
26
28
19
23
23
27
28
29
25
21
28
24
30
24
20
25
27
27
26
23
23
25
24
23
23
25
30
27
20
27
24
24
23
26
29
31
27
26
31
27
25
28
24
21
21
28
27
24
28
25
29
24
31
27
25
23
29
25
25
22
26
27
20
23
24
27
24
29
30
21
25
25
25
28
26
25
23
30
24
25
27
24
25
23
28
23
28
26
23
27
28
26
21
23
27
21
29
28
28
27
29
25
23
23
23
24
28
33
27
26
28
28
18
21
24
24
27
24
24
28
27
20
23
23
29
29
27
28
30
29
19
28
24
27
27
31
29
22
28
28
28
21
30
26
28
26
28
20
25
26
27
24
25
29
23
26
23
22
26
16
26
24
25
26
26
27
29
24
28
23
23
23
19
24
27
31
23
25
25
28
27
23
26
26
27
27
31
26
31
24
26
23
28
24
27
25
30
23
22
31
27
27
24
21
24
24
26
25
31
21
25
23
29
22
24
29
26
23
30
28
27
26
22
23
24
25
21
22
25
23
27
28
27
23
22
23
22
27
25
27
27
22
25
24
21
27
26
20
27
27
17
24
26
25
29
23
26
25
26
31
24
30
27
23
23
27
27
27
24
33
25
26
19
24
22
26
21
24
22
26
22
23
27
19
22
29
25
22
27
24
25
27
23
20
24
22
26
23
23
27
26
25
30
27
26
22
26
28
29
26
24
26
24
31
26
18
28
30
27
27
28
22
31
28
26
24
28
26
27
20
26
28
24
26
27
24
31
21
21
26
23
21
29
26
19
23
21
27
24
24
28
20
20
29
25
29
24
28
28
29
23
27
29
26
25
23
28
24
31
25
23
23
23
21
28
25
29
24
23
25
33
26
23
26
21
28
26
25
28
20
20
27
30
24
27
23
25
30
27
24
24
25
25
23
27
22
20
22
21
25
30
22
22
23
30
28
28
22
21
25
31
24
30
26
25
20
25
26
26
32
29
35
26
21
28
27
28
30
24
25
25
26
24
26
20
22
23
23
22
23
29
29
30
29
27
28
29
25
23
29
19
23
30
25
28
25
20
28
27
25
26
24
25
22
29
24
29
27
27
28
27
27
26
25
31
27
29
28
22
25
31
23
28
27
26
31
34
25
27
27
32
20
22
19
24
24
26
26
26
31
26
21
24
26
28
23
28
23
28
31
27
30
21
27
25
27
15
27
25
30
25
26
30
28
25
18
25
27
29
31
30
29
25
26
25
23
27
26
19
28
20
20
25
26
18
24
26
30
23
30
24
27
27
32
20
21
26
26
29
28
23
23
28
27
25
25
18
33
23
28
27
27
25
30
27
24
27
21
23
27
22
23
27
24
20
22
22
27
23
28
27
23
24
24
23
26
23
25
24
30
21
26
26
21
26
24
26
28
20
25
25
29
18
24
25
25
26
27
25
24
29
28
26
21
29
24
27
31
26
29
25
21
23
29
27
24
24
25
28
30
24
24
26
29
19
21
26
26
25
20
23
21
24
24
31
26
26
24
25
22
23
28
27
24
25
30
26
24
25
21
29
24
25
21
28
28
21
26
28
26
23
26
28
27
27
25
27
27
27
21
29
27
20
22
28
29
22
19
29
21
30
28
19
28
25
22
28
22
31
22
25
31
21
25
24
29
25
22
30
22
25
28
28
29
26
27
30
28
27
24
21
26
26
29
25
26
27
25
24
18
30
26
28
30
26
24
24
26
27
23
25
30
33
20
27
32
26
24
25
28
27
23
17
26
27
26
22
19
28
20
19
22
35
27
29
29
23
26
21
26
31
21
24
23
32
29
27
24
28
27
28
27
26
34
27
23
28
27
23
25
28
27
29
30
23
25
24
26
29
25
17
33
27
28
23
25
27
18
25
25
26
27
26
26
29
25
20
30
31
24
26
24
30
27
18
27
22
27
19
28
30
24
24
23
20
26
24
23
22
21
28
26
24
28
26
26
27
26
27
23
25
32
21
21
22
29
30
25
30
23
27
26
19
25
21
24
25
31
20
23
27
25
18
22
26
25
22
27
22
29
25
24
23
30
21
26
32
27
26
26
32
26
27
20
26
30
24
23
24
27
21
30
28
25
30
23
27
23
24
26
26
29
17
27
25
31
27
26
33
25
27
22
26
26
27
27
28
23
22
23
27
29
26
26
24
27
21
27
25
31
27
26
19
22
21
27
27
24
24
29
28
22
24
30
25
30
24
34
30
27
31
28
24
26
23
28
28
26
27
17
27
23
32
24
28
21
24
24
20
23
17
33
26
26
30
31
31
24
25
28
27
27
24
28
19
30
25
28
23
25
31
32
24
28
26
26
28
26
27
26
26
22
28
23
26
20
22
26
30
20
23
29
30
21
32
20
24
24
28
23
28
24
27
28
26
24
26
24
25
24
30
27
25
28
22
25
23
23
30
31
30
31
31
26
22
30
24
23
24
20
22
24
23
26
24
23
28
21
21
28
26
27
23
21
22
24
23
27
26
27
22
23
26
25
26
25
30
24
28
27
24
25
30
22
23
29
23
29
30
15
21
24
27
24
26
23
26
24
28
25
27
26
22
22
28
18
26
27
24
33
27
22
26
20
27
24
23
21
25
28
26
27
27
24
22
22
27
25
26
22
27
30
23
20
31
29
26
24
26
27
25
25
23
25
25
24
27
27
21
26
25
23
24
26
20
28
29
28
28
26
21
29
28
21
20
23
27
26
32
25
28
27
24
25
25
28
31
23
25
25
24
23
27
26
25
30
27
31
23
25
26
25
26
28
23
22
21
31
24
23
23
26
23
25
25
27
29
28
26
31
30
22
27
19
30
24
24
28
31
29
21
34
23
26
22
27
21
26
24
25
28
22
21
28
24
21
28
30
27
21
28
23
22
19
21
26
25
28
22
23
23
30
27
27
26
31
28
27
22
22
26
23
21
23
27
31
26
20
20
32
25
30
21
24
25
28
31
29
28
26
26
25
30
25
27
26
28
22
21
23
26
26
31
27
24
28
33
25
20
23
23
30
26
22
36
23
28
31
25
19
23
26
23
24
18
24
22
26
23
25
27
23
27
24
24
31
27
26
26
24
24
23
25
24
27
29
28
29
28
29
27
26
26
31
29
30
21
25
26
25
24
28
22
25
21
21
26
26
29
21
25
26
22
31
22
28
28
25
27
22
26
24
21
22
31
27
27
19
29
27
12
26
27
25
24
25
24
28
26
26
21
28
30
22
22
21
23
23
26
27
28
24
31
20
28
28
20
25
28
26
26
30
21
28
28
30
23
25
33
24
25
27
24
27
23
24
27
27
21
27
27
25
26
29
24
25
25
27
26
19
28
19
28
25
22
29
24
24
29
20
20
24
26
26
23
28
25
32
25
28
26
22
23
28
25
34
30
27
26
22
24
29
24
26
32
24
24
27
24
22
27
28
28
30
25
25
31
25
25
26
27
24
25
28
23
28
29
23
25
27
24
33
25
26
31
30
29
25
28
25
23
26
31
24
23
29
26
24
23
26
23
25
28
23
26
19
21
27
22
22
29
21
26
24
30
26
26
25
29
24
30
24
28
27
24
29
29
24
24
36
24
26
28
25
29
18
26
27
24
27
26
36
28
29
28
23
26
25
22
22
28
29
24
23
24
27
27
23
19
27
30
28
27
27
23
22
26
28
25
29
23
26
24
29
24
20
27
25
24
28
27
25
29
16
34
25
28
27
23
30
27
29
15
28
27
24
25
26
22
34
30
23
19
30
22
27
24
25
27
27
21
23
26
33
27
30
25
31
26
29
21
27
21
27
31
30
25
26
24
29
23
26
25
27
22
29
23
21
26
25
31
25
28
28
20
23
29
26
28
28
28
25
30
26
26
27
29
25
21
26
23
25
26
19
24
17
26
25
21
27
24
21
23
26
27
29
23
27
30
25
30
26
25
26
25
28
28
27
27
26
27
21
20
21
22
29
22
29
29
27
27
23
24
22
23
32
26
24
27
27
29
28
21
26
27
25
31
25
23
23
20
22
28
29
29
27
27
26
21
28
26
20
24
26
30
25
25
27
24
29
29
23
29
29
29
24
30
21
27
29
29
21
23
29
21
30
27
21
26
22
25
20
25
23
26
24
24
23
28
27
26
30
23
27
26
26
24
23
25
24
24
25
26
29
22
20
25
26
20
25
31
32
22
30
21
24
23
27
23
22
27
24
24
34
23
25
27
23
18
27
17
26
24
29
30
25
29
27
29
29
26
19
25
22
32
25
28
29
29
22
20
27
27
30
23
29
24
27
28
20
27
27
24
23
23
19
24
27
23
28
25
30
20
26
32
24
27
23
24
29
23
22
30
27
24
24
26
26
23
25
25
22
23
27
30
19
25
23
27
27
25
28
25
22
31
29
21
28
32
30
25
29
28
25
24
32
20
25
25
27
20
25
30
22
27
22
31
29
24
26
28
18
23
22
26
23
21
29
24
32
18
23
29
28
28
26
24
24
23
28
23
30
27
30
23
28
21
21
23
28
26
30
22
26
25
34
30
28
25
22
23
24
30
23
29
24
24
29
26
25
27
27
26
26
24
28
27
23
26
24
27
26
23
30
28
32
28
26
24
25
25
28
25
27
23
26
28
21
25
27
23
29
25
24
21
18
27
26
25
25
28
22
26
28
27
29
29
30
25
29
24
27
30
22
27
21
23
23
27
21
26
23
31
19
29
20
26
27
25
29
30
26
22
25
21
24
30
27
26
26
27
28
27
26
25
20
26
24
26
27
28
26
26
26
28
30
22
22
31
23
29
24
28
26
20
23
24
24
26
25
25
26
24
24
25
28
26
27
25
19
25
30
28
30
24
18
31
28
26
23
27
27
30
21
23
26
19
24
26
30
25
22
24
32
28
29
26
21
21
26
28
29
24
30
29
28
28
23
26
25
24
30
24
28
27
23
26
25
27
28
20
28
27
27
21
22
26
21
26
24
21
26
23
25
26
25
28
27
25
26
30
28
25
22
28
27
22
24
23
24
27
24
27
31
26
22
25
23
25
27
25
29
25
28
26
29
26
24
24
23
29
29
26
24
25
24
23
25
25
27
25
23
26
20
27
23
25
26
25
27
23
19
28
22
29
23
27
21
31
23
27
27
27
25
25
26
30
26
27
27
26
28
30
27
25
33
28
27
23
26
26
27
29
23
27
26
18
29
26
30
22
25
26
27
27
24
25
25
31
25
28
24
31
28
21
27
23
23
23
22
28
30
24
27
27
28
27
29
25
24
30
21
29
27
27
22
30
30
26
29
26
27
31
28
29
25
29
28
24
31
23
22
31
17
31
28
23
32
18
30
24
23
31
25
18
19
27
28
27
29
31
27
26
23
30
23
22
19
21
30
19
28
22
25
23
23
17
26
26
29
26
25
32
24
29
27
29
25
23
23
25
21
27
23
32
23
22
24
19
23
28
23
29
18
26
26
28
24
25
25
22
24
26
26
24
32
25
27
26
19
18
21
27
25
24
23
20
23
30
27
30
26
25
25
27
24
26
27
26
27
25
27
29
26
29
25
31
27
23
29
23
23
28
21
27
23
25
24
24
23
26
27
25
25
25
24
24
31
23
22
27
28
25
24
25
29
30
27
27
27
23
25
23
29
22
27
27
23
27
31
30
28
27
24
27
30
23
23
21
26
29
30
30
24
29
28
25
28
22
28
18
26
29
27
27
24
25
29
24
31
24
25
18
24
27
24
23
28
24
26
24
27
27
25
28
26
26
31
29
23
21
24
26
24
27
23
26
24
22
28
29
26
21
23
34
27
24
25
25
27
22
26
24
25
24
27
24
23
23
25
27
27
30
23
28
22
23
29
25
23
31
20
30
23
23
30
26
19
26
26
21
27
23
24
28
27
23
19
29
23
24
24
24
22
23
25
26
20
26
27
28
26
31
22
25
27
26
27
22
26
24
30
25
21
27
25
24
27
25
28
23
30
20
24
22
22
31
23
25
23
25
22
26
27
26
29
23
26
25
26
29
31
30
27
28
24
26
31
26
29
23
24
25
27
23
27
29
23
23
30
25
23
25
20
27
24
16
22
26
29
31
26
24
26
23
22
26
31
25
25
26
29
22
29
26
23
22
24
29
24
29
24
21
26
27
33
25
28
28
30
27
33
25
21
28
25
31
27
25
23
20
20
27
24
29
22
27
29
29
26
27
25
23
27
26
21
25
26
25
30
27
26
23
28
26
25
31
21
30
19
24
23
25
25
25
27
30
27
27
22
24
20
24
25
24
24
28
23
28
26
26
27
25
24
21
28
28
19
20
25
30
30
24
24
28
23
27
24
27
29
23
23
29
23
19
25
27
28
24
28
32
26
33
31
20
34
26
25
20
25
25
27
27
23
27
23
22
25
27
24
28
22
26
24
26
28
29
26
25
25
30
29
23
29
29
28
26
26
30
30
26
28
27
26
28
26
26
29
25
27
34
28
20
22
19
19
26
29
24
28
30
24
28
22
27
27
20
24
27
29
28
24
22
24
24
29
26
23
19
28
24
27
25
25
26
25
22
26
26
29
30
25
22
27
28
28
30
20
26
29
31
29
26
28
26
25
24
25
27
27
23
24
30
26
21
28
24
29
24
19
28
24
22
30
25
29
22
26
29
22
26
27
27
34
25
23
22
26
24
28
24
30
29
26
21
26
32
19
26
24
28
29
19
24
31
26
21
31
29
28
25
25
25
20
30
30
22
23
29
17
23
26
30
27
21
27
27
22
24
26
24
23
29
26
29
23
30
27
17
26
26
27
30
24
28
23
25
25
25
26
29
30
29
22
21
26
32
30
25
30
19
21
22
28
27
25
21
26
28
30
23
26
29
28
25
26
23
29
28
21
29
25
22
22
26
28
25
26
25
30
29
24
27
24
25
27
24
26
22
27
30
30
25
30
25
25
25
29
15
27
29
20
26
34
25
21
26
26
25
26
32
26
23
25
26
24
25
27
24
26
35
27
26
23
30
23
23
25
20
15
28
26
26
26
24
27
29
23
26
30
24
26
31
22
23
26
21
23
28
21
28
26
19
27
26
24
25
24
25
26
31
29
26
22
25
24
29
22
26
28
27
25
23
32
22
23
27
27
27
28
20
30
15
26
26
26
24
24
23
29
25
22
29
25
28
23
23
29
30
27
26
28
23
26
24
28
24
20
23
32
29
26
31
26
25
28
26
27
29
23
25
26
31
22
30
28
31
24
22
33
27
30
29
29
28
21
29
24
30
30
26
23
24
20
25
25
31
25
24
26
26
27
28
27
27
26
27
31
28
26
24
30
23
20
20
25
27
28
25
26
24
28
21
24
29
29
24
25
29
26
26
30
24
24
21
21
29
27
32
29
21
24
24
26
34
29
26
22
26
24
28
27
26
20
19
29
31
24
24
20
30
27
28
24
27
19
31
25
35
28
32
29
28
20
23
26
25
23
21
20
25
23
27
28
29
24
26
30
29
22
30
19
23
28
19
29
28
23
27
29
27
27
29
22
28
27
24
27
23
16
27
23
23
22
32
23
22
24
30
26
29
28
20
23
25
26
25
30
26
27
24
19
24
24
21
27
25
29
28
27
25
28
23
23
23
27
29
27
30
25
26
18
30
28
28
24
26
29
25
30
27
27
28
26
29
32
28
19
28
27
33
21
22
19
24
26
26
27
24
26
25
29
30
23
22
26
27
28
27
24
24
23
28
25
28
27
21
22
20
26
23
26
26
23
25
29
31
24
25
26
22
30
24
27
27
26
19
28
27
28
27
31
24
22
31
23
24
28
19
28
25
24
25
31
26
27
26
23
20
26
25
27
21
31
23
27
26
20
23
27
25
26
25
22
21
32
23
25
24
27
23
26
32
23
26
24
25
23
25
27
25
25
22
21
27
26
21
27
30
25
26
30
25
30
20
31
23
26
25
23
27
25
29
25
25
23
26
25
24
28
24
25
24
20
27
21
25
29
26
25
27
24
21
27
29
26
28
28
29
18
30
22
25
23
24
34
27
26
26
26
31
25
25
23
25
26
25
26
25
24
22
24
21
25
25
24
27
24
22
29
25
28
27
26
20
25
22
26
29
23
26
21
24
23
25
28
24
19
27
27
24
24
27
26
21
25
20
32
25
28
24
23
20
22
27
27
28
20
26
26
29
24
27
25
20
28
24
25
27
33
20
31
24
26
24
28
23
27
25
28
23
28
18
22
26
29
25
28
24
25
27
27
26
26
26
27
26
25
22
24
22
23
26
26
24
21
25
26
25
27
27
24
24
29
30
25
28
31
23
30
29
23
25
30
24
32
27
26
24
27
25
21
25
25
23
29
29
21
28
21
27
26
21
25
16
25
26
24
27
27
28
21
28
28
26
25
27
20
28
23
29
27
23
28
24
25
21
27
28
29
29
23
27
28
30
31
22
26
26
22
32
21
25
26
26
22
28
28
29
25
28
24
31
23
34
26
28
25
27
25
22
32
31
25
21
25
25
30
28
27
25
32
26
27
27
24
24
23
23
29
25
26
23
25
27
26
26
29
25
28
22
27
30
30
30
22
25
23
25
18
26
24
24
29
22
33
27
27
25
25
30
28
23
24
25
26
27
23
27
26
28
19
27
26
23
19
23
27
29
28
22
25
27
27
22
23
25
26
28
25
30
19
28
29
26
29
25
25
25
26
27
19
22
24
26
24
25
27
31
26
30
18
30
30
27
31
26
21
19
24
30
23
29
25
28
26
21
22
27
27
18
29
18
20
28
27
25
25
24
27
25
28
22
27
26
26
28
20
26
24
25
26
25
29
25
21
25
24
25
27
17
23
25
27
25
26
29
20
22
21
25
20
27
29
27
18
29
29
20
26
26
25
29
23
29
26
27
26
24
26
24
22
23
28
31
22
23
25
22
27
25
22
28
28
27
26
22
26
30
27
19
27
29
27
29
25
22
20
22
29
28
27
31
29
25
29
23
25
26
27
28
27
26
26
23
26
25
28
25
33
22
24
23
26
18
24
21
24
23
27
29
19
28
26
29
27
25
29
27
30
29
25
21
25
25
24
23
32
28
25
25
21
21
22
27
20
31
21
24
24
25
24
25
26
22
26
30
25
30
21
25
23
28
21
24
22
22
25
28
29
30
30
28
23
20
25
22
27
27
27
26
25
29
26
27
25
30
27
27
28
30
24
25
25
25
19
25
28
28
24
26
27
28
29
22
30
28
25
25
23
23
25
24
25
21
29
26
24
26
21
27
32
26
24
20
20
29
25
20
18
27
28
21
29
34
24
26
25
29
28
27
26
29
28
29
29
27
26
29
20
25
24
24
21
24
23
25
22
32
26
29
24
25
28
24
24
30
20
28
22
25
29
26
29
21
27
22
21
28
24
23
29
26
25
22
24
27
28
26
27
25
25
22
24
23
30
31
29
16
24
20
22
20
31
27
21
21
23
28
27
25
20
28
29
25
23
28
25
26
28
23
23
29
26
22
31
23
35
19
28
30
21
28
25
21
24
29
20
25
27
32
27
22
28
27
35
25
30
21
34
28
23
23
25
23
26
26
28
25
22
25
20
23
25
25
25
24
26
26
27
22
26
32
24
23
20
20
23
23
24
26
23
24
21
23
18
24
27
30
25
30
22
20
26
27
28
22
28
25
29
20
29
29
29
29
25
24
24
24
31
28
26
24
25
28
25
27
23
25
29
23
23
28
24
25
27
22
24
19
22
27
28
29
18
23
28
29
28
25
23
32
24
19
22
21
20
32
23
25
26
20
25
28
25
22
22
27
20
30
24
23
26
26
25
21
21
27
27
29
24
29
26
28
29
25
24
24
23
27
23
24
22
32
26
20
26
30
21
26
23
28
22
26
23
23
26
23
31
24
28
29
24
30
25
26
29
30
30
25
26
23
26
19
26
28
24
22
30
23
24
26
23
24
22
26
26
25
19
17
29
26
26
32
30
28
24
22
21
25
24
28
30
30
23
27
27
27
22
23
29
24
23
26
28
24
21
20
25
25
25
28
22
28
31
25
25
26
25
26
30
29
21
29
27
24
30
27
30
30
30
29
27
29
23
30
25
29
21
29
24
25
28
20
24
25
29
25
24
29
25
22
23
30
29
22
27
27
27
26
27
30
18
22
24
25
29
25
32
21
26
26
24
23
23
19
18
30
26
28
23
27
28
31
29
26
29
22
27
21
26
22
26
26
20
23
29
25
27
23
30
29
22
22
20
24
28
30
26
22
25
21
22
26
25
30
26
27
29
28
28
29
22
23
23
25
25
24
26
27
24
17
29
28
27
22
19
25
29
26
28
26
25
22
26
24
22
29
27
26
27
28
29
24
27
24
24
28
27
28
20
27
25
32
29
29
29
24
25
26
33
20
32
23
24
20
25
31
28
25
26
18
33
23
30
23
25
27
26
30
29
25
27
28
25
23
15
19
25
25
24
24
19
22
28
26
29
24
20
22
28
25
28
22
27
25
27
21
26
18
26
32
25
21
25
27
27
23
29
21
28
20
31
25
29
26
27
32
29
24
30
26
29
30
27
25
22
22
31
25
23
29
25
22
20
24
26
27
27
25
25
28
30
36
26
31
26
29
28
27
22
27
23
25
32
27
27
28
29
20
30
21
26
29
32
28
23
27
22
24
25
25
27
26
24
20
24
24
23
30
26
26
28
22
20
32
23
25
24
26
25
29
28
25
23
21
26
26
30
22
23
28
29
26
28
23
25
21
24
19
28
25
27
24
23
23
28
28
23
24
24
27
19
25
24
30
32
28
24
22
30
24
29
29
24
23
25
25
30
22
20
24
24
26
21
29
26
21
22
29
17
29
21
22
23
28
28
24
22
27
28
26
29
25
28
25
28
25
21
25
29
27
24
26
23
28
29
21
29
22
22
25
24
26
23
22
28
20
21
24
25
26
27
25
23
28
26
27
28
22
26
30
20
21
22
22
24
29
25
28
27
24
23
29
24
23
25
30
28
25
29
33
21
24
25
25
24
27
23
27
15
28
26
25
28
25
23
28
26
26
27
30
24
27
19
23
19
28
22
23
24
21
24
25
28
25
23
28
18
24
22
27
29
30
21
31
26
24
26
31
23
29
25
20
29
30
24
28
23
28
25
21
30
21
28
30
29
27
20
24
19
27
25
29
20
27
24
33
22
33
23
27
29
32
27
28
19
26
25
22
27
20
29
27
26
23
31
29
32
32
25
23
26
27
26
27
24
27
24
31
23
26
24
22
26
24
25
28
24
26
20
28
23
26
22
24
31
28
30
25
27
27
27
30
26
27
29
31
22
23
27
25
26
27
27
22
25
23
29
21
29
28
23
27
24
26
17
26
24
30
23
25
26
23
22
28
26
25
25
24
26
32
31
28
20
27
30
22
24
23
23
26
26
23
22
25
20
20
27
24
29
21
28
29
33
29
24
24
25
24
27
27
26
23
29
29
26
24
31
22
29
26
23
21
25
22
26
35
27
26
23
25
27
35
26
28
24
27
22
23
19
22
29
26
28
25
28
29
25
26
29
28
24
27
20
26
23
25
27
28
24
33
24
24
30
29
26
28
25
26
26
27
27
24
18
29
32
21
28
24
26
28
22
27
31
27
26
28
21
22
26
23
24
28
22
26
30
26
28
26
28
23
25
30
21
16
29
22
28
27
27
21
27
24
21
19
28
22
26
24
25
31
26
27
24
24
25
23
34
30
23
30
21
25
27
25
24
29
19
24
27
28
23
20
25
24
24
23
25
24
24
24
22
28
32
24
27
22
28
29
33
28
25
28
25
24
26
22
19
19
26
27
28
26
24
31
24
27
26
25
24
31
21
26
24
27
28
30
21
24
27
24
28
30
27
26
20
21
21
30
28
26
25
25
31
23
19
26
27
30
20
29
26
30
25
18
30
27
24
27
25
27
29
27
26
22
29
25
26
26
27
25
28
25
20
25
24
21
22
31
25
24
19
26
23
25
24
25
22
17
28
22
26
25
23
30
30
25
27
26
27
27
24
25
21
27
28
32
26
24
26
26
29
30
27
18
26
29
28
22
28
26
25
21
24
26
28
24
30
29
24
21
25
24
29
25
29
27
19
24
27
26
26
24
28
23
24
21
28
22
29
28
28
21
29
24
28
26
24
31
28
23
26
32
31
26
25
24
25
27
31
22
23
28
28
26
22
29
24
29
25
24
33
23
25
25
25
29
20
29
23
29
21
21
31
29
22
25
28
29
29
28
26
23
25
28
26
26
28
22
26
21
28
22
32
24
24
22
25
25
23
28
25
25
25
25
30
23
23
29
25
27
20
24
23
23
27
26
27
21
24
19
20
21
23
23
23
26
30
23
26
22
26
25
24
27
23
24
26
23
25
28
23
26
22
24
29
25
27
27
20
22
33
24
32
24
23
22
25
27
23
27
27
23
23
27
28
24
25
29
28
30
24
23
23
26
27
30
27
23
26
27
29
26
27
29
23
25
22
25
22
20
28
22
24
28
29
26
26
28
25
25
23
20
26
24
27
24
23
34
24
29
24
26
22
26
18
21
30
27
29
25
30
30
30
26
23
28
26
21
25
30
30
29
21
28
26
25
22
23
26
27
26
26
29
27
20
19
28
33
23
26
23
28
27
25
26
25
25
19
24
22
29
25
16
26
27
26
27
17
28
31
28
28
25
28
22
27
25
19
25
31
27
30
23
27
30
31
27
22
26
24
25
23
21
24
25
30
25
28
26
28
26
29
23
24
28
27
24
23
26
29
23
27
28
24
29
27
27
27
28
24
27
21
27
27
19
27
26
29
24
26
29
27
24
29
21
29
24
26
28
31
27
22
18
19
25
29
22
28
27
29
28
26
24
30
21
26
27
24
20
29
22
26
26
23
25
28
28
25
22
23
28
27
23
29
30
25
32
22
18
22
29
24
28
21
20
28
21
22
27
24
22
22
23
27
25
27
27
24
21
30
31
27
15
24
22
31
24
26
34
32
22
25
19
24
24
24
26
23
31
26
31
28
31
28
26
23
30
26
25
25
25
17
21
27
26
28
27
28
25
26
34
24
22
26
24
23
23
28
25
20
26
26
30
29
33
24
25
26
21
29
19
22
23
34
24
26
28
18
32
27
30
21
22
24
29
24
24
25
27
32
24
22
23
26
23
25
26
26
23
23
19
29
29
28
24
22
23
29
29
27
24
25
14
24
25
31
23
25
21
31
30
27
29
26
28
29
28
25
27
22
25
28
27
33
23
34
25
27
27
31
27
23
25
24
23
23
25
22
22
26
24
24
24
25
27
27
25
30
23
18
28
24
26
33
24
23
28
24
28
27
25
24
24
23
29
25
25
24
34
26
22
25
25
27
24
31
27
27
20
26
23
28
24
27
30
27
28
25
35
25
25
29
24
21
21
24
22
27
23
33
26
23
26
25
21
25
26
26
26
29
25
26
24
27
23
27
26
27
23
28
31
21
21
23
24
21
25
31
27
24
31
27
22
25
26
22
31
23
24
28
21
18
20
26
25
25
25
24
28
23
25
28
23
23
29
25
32
26
27
25
26
28
23
26
31
22
32
29
24
31
26
34
20
20
30
22
32
31
21
22
25
26
29
23
24
29
32
23
27
29
25
29
29
26
24
25
23
27
22
25
24
29
28
23
33
20
20
30
25
25
26
28
26
25
20
26
24
22
21
35
24
29
29
30
24
23
25
28
28
25
32
26
23
20
24
23
26
28
31
29
23
21
23
20
23
21
23
29
22
24
23
22
29
23
28
32
24
32
30
29
23
31
24
27
25
25
25
22
20
21
25
27
29
30
25
27
30
21
26
25
26
28
30
29
24
25
21
27
27
32
30
22
27
29
23
20
29
25
24
25
27
34
31
24
24
28
24
21
28
27
32
27
26
19
32
26
26
21
33
30
22
22
24
29
28
25
23
18
21
25
26
28
25
26
21
29
29
22
27
24
25
31
24
27
24
22
27
23
19
24
27
29
26
23
21
23
23
26
28
32
26
28
28
26
31
20
28
24
21
30
28
23
29
26
28
22
32
28
19
31
27
31
23
25
23
26
28
22
27
29
32
22
26
26
28
22
28
23
22
27
22
26
28
29
27
26
28
24
25
27
28
25
27
25
25
22
29
26
30
24
24
28
24
27
21
26
27
34
27
26
29
27
24
25
28
26
28
26
28
27
31
27
28
26
28
27
22
28
22
21
27
24
27
21
22
26
31
27
30
22
20
23
24
25
25
26
24
30
31
31
33
23
28
31
27
24
24
29
29
25
26
22
23
23
31
24
32
25
23
26
20
30
33
23
26
27
23
31
22
28
22
25
21
21
26
22
22
27
24
25
26
27
23
21
30
27
28
29
31
26
28
29
23
25
22
25
26
22
27
25
21
29
26
23
23
27
29
23
26
29
26
19
26
28
22
27
24
28
25
27
26
29
21
25
22
27
24
20
30
27
29
27
19
24
29
27
26
26
30
22
27
29
23
23
24
23
26
18
27
18
26
23
24
27
32
24
33
30
29
26
19
29
26
26
29
25
22
29
23
23
28
30
21
34
28
27
31
22
24
30
21
25
25
23
23
21
20
21
29
25
21
27
29
31
25
31
27
23
25
24
30
27
27
22
25
25
25
23
23
23
22
17
22
21
30
27
31
24
28
25
33
27
24
26
23
33
27
25
23
26
25
29
24
18
26
26
26
26
31
27
32
23
28
26
26
27
19
29
25
31
26
18
23
29
27
20
27
21
25
20
25
29
27
32
22
20
27
25
18
21
22
28
19
28
28
28
30
17
28
22
31
16
31
27
29
27
21
24
30
30
26
25
21
26
26
22
22
25
21
19
29
25
22
23
21
23
29
23
24
24
32
23
27
28
26
20
30
23
27
22
27
23
22
26
24
22
25
24
21
29
22
25
23
21
26
27
27
26
23
24
27
24
28
27
33
20
28
24
23
21
21
22
24
20
26
24
31
17
21
24
23
26
29
25
31
26
28
25
29
23
30
25
26
31
22
25
30
18
28
32
23
26
23
32
33
28
26
29
20
26
25
29
26
25
29
26
29
29
27
23
27
27
25
24
20
29
25
26
24
23
27
31
23
22
23
31
28
23
25
23
28
23
26
24
27
25
19
25
22
24
19
26
30
27
25
28
25
23
26
28
24
22
24
31
25
25
28
29
27
26
29
31
29
31
28
24
27
22
26
30
26
26
26
23
27
35
23
23
23
27
28
31
29
27
25
20
29
23
28
30
29
21
26
24
24
26
24
25
24
21
24
23
29
25
29
24
20
22
31
26
31
26
24
24
31
24
22
26
26
20
27
27
32
20
19
23
28
27
24
28
26
27
25
25
28
26
26
20
22
24
30
26
28
23
28
27
27
27
26
29
22
26
24
28
23
27
30
27
24
25
28
24
22
15
22
28
22
24
28
21
29
22
23
25
27
24
29
24
26
28
26
26
28
25
23
26
24
27
29
28
21
28
26
29
30
27
22
27
29
24
24
27
17
20
28
32
27
31
27
26
23
21
23
22
22
27
27
25
23
25
29
23
31
27
26
22
29
26
24
21
28
28
22
22
28
29
27
26
30
23
23
27
20
31
22
25
24
31
23
20
24
21
19
27
27
30
24
25
32
24
30
23
24
23
30
23
31
25
32
22
28
27
31
28
27
19
24
28
28
28
26
26
22
29
22
28
32
29
26
27
23
28
27
27
23
23
18
24
32
25
34
23
27
20
27
27
25
25
29
24
24
22
26
26
26
26
26
24
23
29
28
24
29
21
22
28
27
21
25
26
26
24
23
23
29
33
32
29
21
23
22
27
29
29
24
24
25
27
26
21
24
20
28
32
30
27
30
28
23
17
30
28
25
29
25
20
26
30
28
20
27
26
23
28
25
26
26
27
29
22
27
29
24
31
25
31
20
28
29
25
24
30
25
26
29
26
24
25
29
23
18
25
24
28
26
21
28
24
24
29
32
29
20
28
27
25
24
28
22
27
28
23
26
25
26
31
28
22
31
31
23
25
27
23
23
26
23
20
28
25
30
25
24
23
29
31
22
27
28
29
33
22
29
26
21
18
26
26
25
29
22
22
34
23
24
30
25
30
23
27
23
27
24
31
22
24
26
29
26
23
19
27
24
22
27
25
24
25
26
28
24
27
29
25
23
21
22
29
18
25
29
29
23
21
25
25
26
24
21
25
27
30
20
24
25
27
27
20
25
30
25
28
21
22
24
27
28
29
34
29
27
25
26
25
30
26
25
29
26
23
28
24
23
28
23
26
21
22
23
32
26
20
26
28
21
29
25
24
25
22
30
24
26
29
30
27
27
28
26
17
27
27
25
26
26
20
31
22
27
24
26
23
21
23
27
26
22
28
29
30
23
24
30
27
26
25
24
22
21
24
26
29
30
26
25
27
26
23
26
26
22
25
31
28
21
25
22
27
26
26
27
24
28
29
29
30
30
25
24
23
28
20
29
21
29
23
27
19
20
25
23
23
27
24
21
25
25
29
26
23
27
24
22
21
20
23
25
24
21
30
31
25
31
24
25
27
28
25
25
29
21
17
23
23
22
29
27
27
25
24
25
27
23
29
20
18
32
24
24
25
30
33
31
25
30
22
20
21
23
27
30
25
22
25
24
24
26
26
28
25
22
26
29
24
26
24
25
23
27
20
29
29
26
21
26
29
27
31
28
23
22
28
25
26
23
26
26
23
25
25
22
22
28
27
25
18
29
29
22
30
29
23
25
27
26
29
22
24
27
28
29
22
26
26
28
25
21
22
21
23
24
26
27
29
25
30
22
20
24
21
24
29
26
27
24
24
23
29
30
27
28
29
22
25
23
22
22
26
21
14
32
26
23
27
29
27
30
28
23
25
23
32
29
26
24
30
24
30
29
27
26
29
25
22
23
27
23
25
23
21
20
18
23
26
26
30
30
26
31
28
16
29
25
18
27
36
26
22
25
26
31
24
30
26
25
30
25
29
29
27
26
28
25
28
21
28
25
30
26
22
29
28
25
20
25
28
21
24
26
28
26
30
25
21
20
24
26
29
21
23
26
25
27
23
24
18
28
27
32
21
26
24
24
26
23
26
29
24
27
25
20
26
23
29
27
24
23
27
23
20
23
26
27
24
32
25
20
28
26
22
29
27
26
25
29
25
23
29
24
27
19
29
27
20
22
25
24
25
32
25
22
20
25
28
23
27
22
32
20
30
18
25
26
27
30
24
29
20
26
19
25
27
32
24
29
24
20
22
27
25
30
26
25
23
27
29
29
21
31
22
26
26
22
27
21
27
29
23
24
28
29
25
24
31
29
27
26
27
24
24
25
22
30
26
24
23
21
30
20
23
20
27
31
21
24
31
22
21
26
26
27
25
20
25
26
22
26
22
23
26
19
26
29
17
21
27
29
30
30
28
26
24
24
24
24
25
28
23
28
27
29
28
17
28
24
28
23
19
22
25
21
29
27
19
27
26
25
23
30
27
22
20
24
22
23
29
22
30
22
24
20
22
24
26
23
27
26
27
24
28
28
27
23
24
25
30
26
25
20
29
26
20
25
22
27
23
24
26
26
22
20
21
29
31
30
20
27
29
24
24
31
27
26
31
21
20
23
29
25
21
25
27
24
26
28
24
29
25
30
23
22
27
25
29
27
28
23
27
27
30
27
25
27
23
19
22
27
27
26
26
21
23
30
26
23
30
24
20
26
29
28
29
25
26
30
23
29
25
27
26
22
30
29
26
27
28
20
26
24
30
28
26
31
24
27
20
28
27
26
25
21
26
28
23
24
28
28
28
24
26
27
29
26
29
29
25
27
23
22
29
23
24
31
23
28
23
32
25
24
29
24
26
25
30
25
25
22
29
30
23
28
30
19
25
26
21
21
24
28
27
25
27
31
24
24
28
25
26
23
23
23
27
23
31
30
22
26
26
26
27
25
26
27
28
21
27
25
26
22
23
24
29
24
27
25
28
27
23
29
21
25
27
31
32
30
31
32
22
25
32
26
26
25
30
24
22
25
25
28
26
27
24
27
22
26
20
28
27
20
27
25
18
22
31
31
31
31
24
27
23
23
24
23
19
25
28
23
23
27
28
27
20
21
25
23
24
24
28
22
28
30
23
26
25
22
26
27
26
25
32
25
24
25
23
22
24
22
21
23
28
23
24
23
25
26
26
27
32
24
28
26
27
31
19
23
21
24
28
27
28
21
24
25
22
24
27
24
25
27
27
24
28
27
29
21
25
30
27
25
27
23
27
25
32
24
23
25
24
25
19
21
24
30
30
29
27
32
30
30
22
28
37
22
21
26
26
25
26
30
29
27
23
27
28
29
19
22
27
21
27
23
24
25
27
27
21
28
26
27
28
27
28
26
28
29
25
26
21
26
20
29
27
29
24
27
29
28
26
29
29
32
23
27
24
25
32
30
23
30
26
25
29
27
28
31
27
25
29
23
25
31
27
28
32
23
28
29
30
24
28
27
27
27
31
34
21
23
21
25
29
25
27
21
26
22
24
26
31
33
25
25
29
27
22
25
25
22
23
24
27
27
23
29
21
23
31
29
28
26
24
33
21
19
26
25
31
30
23
23
23
26
26
29
27
23
26
27
23
23
23
29
28
24
30
28
25
30
22
22
21
28
27
23
27
28
28
27
22
24
29
23
23
27
26
24
20
21
23
23
33
25
25
19
27
25
25
21
20
21
25
24
25
30
25
24
22
25
25
26
22
25
26
25
21
30
26
24
28
25
30
27
31
26
24
25
22
28
22
20
29
26
31
22
26
27
28
27
25
25
31
24
26
25
26
27
22
28
25
25
28
26
26
25
33
24
27
23
30
28
22
29
28
23
25
31
25
25
18
27
19
29
27
27
28
27
23
27
22
32
29
28
19
27
30
22
31
28
28
22
25
26
26
27
23
30
30
28
22
26
23
25
26
29
25
30
24
27
22
28
25
23
30
31
25
25
30
30
28
26
20
21
27
27
30
30
26
19
25
29
19
29
26
26
29
24
22
27
26
22
27
25
25
27
24
29
26
26
29
23
26
31
23
25
21
20
27
31
25
31
28
28
33
24
21
31
18
27
29
23
21
24
30
25
29
23
29
27
26
26
25
21
19
27
25
25
23
26
22
27
17
29
24
26
27
23
21
26
34
27
23
31
29
27
26
25
22
29
29
21
30
25
21
21
29
26
25
27
24
26
22
21
26
28
29
29
24
27
25
32
29
25
27
23
34
20
26
27
22
21
24
27
25
26
23
25
21
31
26
24
21
20
26
19
25
26
25
23
24
25
25
27
24
31
28
26
27
21
21
29
29
25
24
30
24
26
26
27
25
30
26
25
25
26
19
25
25
26
24
28
29
25
23
29
25
28
29
29
23
23
26
25
26
27
21
28
24
24
25
26
22
27
30
23
24
21
22
22
28
22
28
25
25
27
29
31
28
32
21
20
30
30
24
27
28
23
29
25
22
28
30
25
23
29
23
25
26
30
21
33
20
30
26
24
22
26
21
25
25
26
27
26
20
23
17
29
28
24
23
27
28
27
27
24
26
25
23
24
26
24
26
24
23
24
26
22
23
24
25
28
28
26
26
24
26
26
24
23
32
21
27
27
25
33
25
25
30
33
23
22
23
26
23
28
27
24
27
24
24
27
28
26
32
26
22
27
26
31
27
28
24
20
22
23
24
22
23
30
31
25
24
21
27
29
28
28
22
25
24
27
23
24
30
31
23
23
28
29
27
25
30
30
24
26
28
28
29
27
26
26
26
23
24
31
30
25
26
23
27
22
24
25
22
25
26
25
26
23
21
22
30
28
21
26
26
28
26
27
29
21
23
22
25
27
23
29
23
21
30
27
25
20
24
23
26
28
29
30
25
22
18
24
24
18
25
26
28
30
26
23
28
28
29
29
20
25
29
26
21
24
30
21
23
28
23
23
22
32
26
24
29
29
27
25
26
23
22
27
23
26
22
25
25
30
22
19
25
26
28
28
23
29
19
28
23
25
33
22
23
25
24
27
23
25
24
25
26
25
24
24
23
22
28
24
24
31
27
24
20
23
30
28
27
24
27
27
32
31
26
27
27
28
24
27
22
23
25
27
22
26
30
25
26
27
24
27
24
27
19
25
28
17
27
25
32
28
21
29
28
29
28
23
21
23
18
25
29
21
25
27
27
25
23
29
17
26
26
27
24
28
24
24
23
30
27
24
26
30
27
25
21
27
24
19
24
22
28
26
28
26
27
27
24
27
24
20
29
23
23
25
26
23
23
24
24
33
30
23
26
22
29
26
23
29
24
28
25
30
29
24
28
26
22
28
24
23
26
25
32
26
22
23
24
22
24
24
20
26
22
28
20
28
25
24
23
29
24
27
26
22
27
24
23
27
25
27
26
29
21
25
22
25
28
27
20
28
26
29
23
22
32
25
23
23
22
28
21
20
24
23
29
31
29
22
15
25
30
23
25
28
33
29
22
30
27
24
24
30
28
28
24
24
29
25
25
29
27
25
31
24
26
24
25
26
28
25
23
22
27
23
24
25
22
28
22
25
27
26
28
27
25
27
25
25
27
24
24
29
25
27
30
25
28
30
27
29
23
26
28
25
30
26
29
28
25
23
26
32
21
23
30
22
26
26
21
31
23
26
23
24
27
28
28
27
28
29
24
29
28
28
28
26
28
35
22
29
28
25
22
29
26
20
21
25
26
27
31
28
23
32
28
26
25
25
25
30
26
25
20
26
23
27
29
29
24
30
24
23
30
27
28
29
24
23
29
28
22
29
28
25
20
21
25
25
25
27
25
23
30
25
29
24
28
28
25
27
24
21
22
21
30
28
22
33
24
25
27
26
31
30
27
29
20
23
28
25
25
29
29
30
20
25
34
26
31
24
27
26
28
24
25
25
29
27
26
25
29
24
24
19
26
22
22
26
23
30
25
20
25
24
22
24
25
30
27
25
22
24
25
27
27
20
21
23
26
28
25
32
29
27
30
24
23
25
25
20
24
28
21
29
27
31
30
27
30
19
24
18
27
25
28
30
25
24
30
29
25
23
20
25
16
23
22
27
22
27
25
27
22
26
20
24
28
27
26
28
25
25
27
26
21
24
22
29
23
23
23
27
28
20
28
23
23
21
31
27
25
21
27
21
19
20
28
22
26
29
30
25
25
25
24
23
26
27
25
33
23
26
19
22
27
23
33
27
23
22
28
29
24
20
27
30
27
25
25
30
24
24
24
27
30
23
23
27
25
21
21
25
26
24
25
25
28
27
26
30
28
29
26
26
28
20
30
28
25
30
29
25
29
28
29
30
30
31
23
22
24
30
30
18
26
19
18
28
25
25
19
24
26
21
22
25
25
24
25
27
20
30
22
27
25
25
24
26
30
17
32
28
30
22
21
25
25
25
23
26
29
30
32
27
28
21
28
23
22
28
29
27
27
26
25
27
26
27
28
21
23
20
27
27
27
24
32
26
26
19
23
23
30
29
22
26
30
24
22
33
28
28
26
26
24
28
27
25
22
26
30
27
33
25
26
22
24
30
21
25
26
23
27
24
32
23
24
23
29
25
21
24
31
34
23
29
25
31
27
28
22
26
21
23
25
27
25
19
20
24
25
33
30
22
24
26
27
27
26
24
25
22
24
26
24
23
21
26
28
26
25
23
28
28
26
24
25
23
23
24
30
15
30
27
23
22
25
28
25
29
24
28
29
28
27
27
29
18
22
25
21
29
23
32
25
23
23
27
29
24
28
27
24
27
19
31
27
23
25
28
22
25
22
29
25
30
24
29
27
30
21
30
22
25
25
27
32
20
24
25
25
28
24
25
23
20
26
25
28
26
20
23
25
25
22
24
19
24
26
22
29
22
29
27
25
25
27
25
28
21
27
26
24
24
27
25
24
24
25
26
26
24
25
27
24
27
23
18
25
19
31
33
26
25
28
24
26
29
24
20
23
19
30
29
27
26
19
25
29
30
26
28
23
28
20
23
18
20
34
21
33
22
26
34
20
23
26
23
28
25
27
21
30
29
26
23
21
24
24
24
25
27
20
29
30
31
30
24
25
26
27
21
26
28
26
22
23
26
22
25
25
31
22
30
26
22
24
19
19
23
25
19
32
20
27
30
26
24
22
27
24
22
26
22
27
23
26
27
27
24
26
28
23
27
20
24
23
25
21
22
22
30
26
32
27
21
20
25
16
21
25
24
28
28
31
28
22
27
22
22
29
34
30
30
31
23
27
28
21
24
27
23
25
29
28
27
28
25
24
31
27
25
24
27
32
28
25
23
33
23
25
28
29
22
22
32
26
26
22
23
23
29
22
21
22
24
27
21
20
23
28
28
20
23
25
28
20
26
26
28
19
24
26
28
32
29
28
21
25
24
25
28
23
24
19
24
18
27
28
28
24
26
21
26
28
31
31
24
26
22
22
28
29
26
24
31
25
26
21
22
30
25
29
29
28
31
28
26
33
22
29
29
28
28
22
22
27
23
26
24
26
22
26
30
25
29
25
23
25
29
23
31
27
22
23
26
21
27
18
27
22
20
24
28
25
24
32
23
22
28
23
23
27
24
29
22
27
31
20
27
27
24
20
26
26
31
27
23
27
20
31
30
24
23
21
25
30
26
23
29
28
22
26
26
26
18
26
26
27
22
28
18
18
26
26
24
22
29
23
31
22
28
23
27
22
27
26
26
28
29
24
25
23
27
29
24
26
27
27
28
31
27
27
22
28
23
27
28
30
25
27
23
28
24
30
24
25
23
26
22
26
27
29
24
26
20
23
31
24
30
19
20
28
21
31
30
32
25
26
21
20
26
24
22
27
25
26
21
20
25
21
24
23
25
29
26
24
24
24
26
20
19
23
22
26
26
28
28
24
27
27
28
22
24
25
27
30
30
27
29
25
30
28
30
29
24
31
25
23
30
32
26
29
29
29
26
28
25
27
20
26
30
19
23
31
28
27
25
25
25
25
26
23
25
25
26
27
23
25
24
27
21
25
24
28
20
27
24
28
21
25
28
20
21
30
25
25
24
26
24
23
26
29
19
27
26
27
24
23
18
22
23
24
26
27
29
25
25
22
28
28
24
20
27
29
25
27
26
29
28
28
21
23
28
26
21
26
24
24
29
26
23
26
27
27
26
22
24
27
25
23
26
25
23
28
23
28
21
26
26
30
29
28
30
28
34
30
23
24
31
29
23
23
26
23
25
28
26
26
27
29
26
26
19
33
24
27
23
25
22
25
28
28
25
31
29
25
22
26
21
22
27
20
23
30
26
27
25
27
25
24
24
29
20
25
24
31
25
28
22
24
24
22
27
22
24
24
22
27
20
24
25
22
25
23
20
32
27
25
31
26
27
24
25
30
22
28
28
21
25
28
28
24
24
26
19
22
24
21
33
29
26
26
33
27
28
22
27
20
22
27
29
26
21
24
27
24
23
23
27
25
26
26
27
25
25
26
25
19
33
31
21
27
24
32
25
21
28
24
23
31
22
25
27
32
28
24
28
24
22
25
25
31
32
23
22
31
26
27
27
25
30
23
25
24
28
30
30
26
22
30
22
20
23
26
32
26
19
27
25
21
27
25
28
21
27
22
25
25
26
22
23
24
25
21
27
34
22
21
25
32
28
30
23
31
24
20
29
23
31
26
30
24
26
25
23
27
20
27
20
23
22
22
23
22
32
22
27
21
27
26
29
29
19
26
29
23
28
25
23
25
27
29
23
25
31
24
26
22
25
18
31
20
25
24
28
22
26
25
30
25
27
27
27
22
24
27
26
26
24
24
25
22
27
31
35
27
25
26
21
27
27
33
32
32
22
26
31
25
22
24
26
28
27
28
26
32
31
24
29
25
28
19
24
29
22
26
29
22
22
22
24
26
19
29
26
28
26
28
25
29
22
28
25
29
26
20
27
30
24
16
24
28
26
24
25
23
22
28
32
28
27
22
29
26
28
27
22
24
20
27
29
27
24
29
24
23
25
23
24
27
26
21
29
27
23
25
30
23
29
24
27
25
28
24
26
26
24
32
28
22
27
29
28
30
25
26
24
31
28
23
23
26
26
23
30
24
27
20
27
25
27
24
24
28
28
24
24
28
22
21
25
25
21
23
24
29
27
26
27
28
32
23
28
23
24
27
25
22
23
25
24
32
28
22
28
26
25
23
25
32
25
29
26
25
25
24
27
26
26
20
26
29
23
23
24
27
27
30
26
24
34
27
27
28
28
29
27
29
24
26
25
23
26
26
21
25
27
21
24
33
27
21
27
22
28
25
24
27
21
26
22
22
25
26
27
20
29
25
33
31
25
35
25
25
24
25
24
30
27
32
29
28
25
27
22
29
25
31
24
20
26
27
29
34
28
33
25
29
25
27
24
28
25
27
25
19
27
27
31
28
23
18
34
23
32
19
27
23
25
29
27
24
26
23
21
22
28
33
25
23
25
30
26
29
28
25
21
25
25
25
24
28
26
28
23
25
26
25
26
28
23
24
24
25
26
23
26
30
28
27
31
27
29
30
26
27
32
28
26
29
26
24
26
24
21
30
24
27
23
28
23
26
22
22
25
21
27
28
22
27
23
27
28
27
32
28
25
30
23
27
23
29
25
31
20
31
28
27
31
22
24
29
30
22
25
27
29
26
29
27
21
29
24
25
28
27
22
26
26
26
22
25
26
24
26
28
28
28
17
24
26
32
22
29
24
28
26
31
27
19
23
24
23
23
27
26
23
29
28
32
26
26
26
25
27
27
23
25
22
22
30
20
28
23
23
32
28
26
23
24
28
27
23
26
24
20
27
26
22
24
22
24
25
17
26
27
28
18
27
27
25
26
21
22
25
23
31
27
30
21
22
29
26
27
23
23
25
24
28
29
25
24
20
28
22
28
33
25
34
22
23
31
23
25
25
24
26
27
30
26
27
32
23
27
24
22
26
30
28
31
28
23
24
21
30
27
27
26
26
22
22
26
31
24
25
25
27
26
27
26
25
30
27
30
21
29
23
22
27
27
24
24
24
22
29
29
27
29
23
28
26
28
31
25
26
23
25
23
29
26
28
21
23
25
28
21
31
21
22
35
25
28
27
28
26
32
27
21
21
28
28
26
24
26
30
29
26
23
30
27
28
23
31
29
23
21
24
26
26
23
26
22
22
22
26
22
26
30
28
28
28
21
23
24
20
26
27
27
22
26
33
33
24
31
22
20
29
23
22
29
24
25
30
25
28
26
27
26
30
18
23
25
24
20
32
24
35
28
28
28
19
24
25
30
22
24
30
25
32
27
20
25
28
28
26
29
27
29
28
23
25
27
32
30
23
28
23
26
26
28
28
27
31
28
25
27
24
26
26
30
29
23
30
28
28
29
24
26
26
25
24
16
26
21
28
27
29
24
26
25
22
24
28
29
23
24
27
29
27
32
25
26
27
26
31
21
22
25
25
28
25
21
27
27
21
26
29
25
23
32
29
31
26
18
26
28
27
28
28
24
26
18
25
31
24
21
24
22
27
26
24
18
27
31
29
21
26
28
21
23
27
25
28
25
27
27
24
26
26
27
24
20
21
28
30
22
29
25
31
23
31
25
26
20
26
19
20
27
26
23
24
22
25
25
27
29
25
23
28
30
28
28
30
32
26
23
26
29
24
21
27
30
25
27
28
27
26
26
26
21
23
25
26
21
23
23
25
29
26
23
25
26
24
22
25
23
26
27
26
29
21
27
25
26
26
19
25
23
30
24
23
27
26
21
31
29
24
19
25
32
26
27
28
24
26
24
30
29
30
29
23
31
22
29
29
26
23
29
32
20
25
30
22
23
26
24
27
24
27
21
26
32
29
28
24
27
22
24
26
27
22
21
26
21
29
27
24
25
26
20
26
24
28
29
27
23
27
26
18
28
27
26
29
23
20
25
29
23
29
29
24
23
28
29
28
26
21
28
26
26
28
25
29
23
22
27
26
31
23
24
30
32
28
24
24
24
27
25
25
25
28
22
25
24
24
26
26
28
20
28
28
23
27
27
22
26
21
28
23
26
20
27
26
22
25
27
27
28
30
33
26
29
23
32
30
19
25
27
27
30
28
24
26
27
24
27
26
28
26
22
31
24
20
24
27
25
25
23
28
25
25
27
20
22
30
28
21
25
25
25
23
25
25
20
23
29
29
27
22
27
27
28
32
27
29
25
29
24
24
28
29
18
28
27
26
26
27
23
26
29
31
26
21
29
21
18
27
32
21
28
26
25
30
26
28
21
25
27
25
21
27
22
25
21
29
25
26
26
28
27
24
26
25
25
24
27
30
28
25
31
29
29
23
22
24
28
27
26
24
25
21
27
28
26
23
33
25
24
20
28
24
26
27
27
28
23
26
29
26
28
24
24
29
26
27
23
24
26
23
24
30
20
26
20
30
29
28
26
23
23
29
28
28
29
23
25
26
30
29
25
27
23
27
21
23
27
23
30
27
28
28
25
25
25
25
27
21
27
26
26
20
23
21
19
28
23
27
24
21
30
25
25
22
24
23
23
23
27
30
22
23
29
25
21
20
30
26
22
28
27
30
22
27
28
30
24
27
28
31
18
27
23
26
19
25
25
20
24
29
29
22
26
26
28
23
27
27
26
27
26
20
28
31
31
30
27
26
24
19
18
27
21
29
27
31
26
20
26
20
24
26
27
30
26
26
34
30
22
27
24
30
21
23
28
25
20
33
26
29
25
22
30
18
30
30
26
30
29
26
23
22
22
30
25
25
28
21
27
23
25
23
22
26
25
25
24
27
19
24
26
27
22
29
30
22
21
33
27
28
22
28
29
26
27
23
25
30
29
23
23
33
21
25
27
29
27
22
28
26
31
26
23
26
25
25
27
27
22
28
28
30
21
28
25
29
25
25
26
24
29
32
35
21
24
23
22
20
26
24
22
32
24
26
27
25
28
30
22
24
26
21
24
30
24
24
28
30
30
27
23
30
29
29
23
25
23
24
29
21
22
29
25
24
24
22
29
27
24
27
30
22
26
30
27
31
27
24
29
30
28
27
28
27
25
28
28
18
29
25
25
28
26
27
29
21
25
28
21
28
29
25
23
26
22
26
29
24
26
31
28
23
24
26
24
29
21
27
29
24
28
27
19
22
27
22
26
24
24
28
28
20
22
23
24
26
27
22
26
28
24
24
27
27
18
17
26
25
22
31
24
27
26
30
23
24
26
30
21
28
24
25
27
25
28
31
25
17
24
23
29
27
25
26
22
22
24
24
32
25
22
27
28
23
31
32
24
28
25
24
29
23
23
30
29
25
29
21
26
28
24
31
28
21
21
27
27
26
30
25
19
26
22
22
27
26
24
26
27
25
29
31
26
27
24
24
27
23
30
26
28
30
25
21
26
31
27
28
24
27
28
27
29
23
28
26
27
27
21
30
24
25
23
25
28
28
29
27
32
25
32
21
25
23
28
25
24
26
24
25
20
22
23
24
26
26
27
20
26
28
26
26
34
25
25
29
23
25
23
24
25
28
25
31
30
24
21
26
27
28
24
22
28
27
24
30
28
28
21
29
30
31
25
25
22
23
22
28
26
25
28
24
26
26
21
22
29
25
21
24
22
27
19
21
23
28
23
20
32
32
32
25
28
30
24
27
25
28
26
29
25
20
21
28
25
24
29
24
23
25
20
20
26
25
31
29
24
22
26
26
25
21
25
26
22
32
27
27
26
29
24
30
28
33
28
29
21
27
27
21
28
30
23
26
28
28
25
25
26
28
30
30
25
24
26
20
28
26
33
22
27
32
24
26
21
26
23
22
24
24
24
29
22
20
27
27
27
23
23
23
28
25
28
20
30
22
24
26
25
26
14
24
27
20
30
21
26
25
26
19
28
23
23
27
22
22
30
24
23
19
29
26
24
25
22
30
22
19
21
25
30
27
31
21
24
25
28
27
29
27
27
25
29
27
27
20
27
27
21
23
27
28
28
25
23
28
25
23
29
29
28
23
26
23
24
21
23
22
21
31
26
26
23
25
31
28
24
28
25
21
30
30
22
28
25
24
30
27
27
28
26
29
27
24
27
25
28
27
25
27
24
29
23
32
25
28
24
21
26
23
24
27
30
27
29
33
29
25
23
24
28
27
24
25
27
25
25
26
25
22
20
33
27
28
25
26
23
25
22
28
23
29
27
22
28
24
30
27
23
31
25
24
33
23
31
33
24
26
25
27
18
27
26
27
28
30
26
22
25
23
26
29
25
24
24
25
30
25
21
26
27
30
24
25
27
24
21
24
32
29
21
22
22
27
23
29
25
25
26
26
28
26
27
29
28
29
30
29
28
25
24
21
27
22
32
28
20
24
24
34
26
27
22
28
28
29
24
25
26
28
28
29
25
28
25
29
22
24
21
25
26
28
30
29
28
27
25
25
25
30
26
27
27
20
30
29
26
19
24
25
22
23
27
29
28
27
19
26
26
23
22
26
24
24
21
23
26
21
26
27
28
26
23
19
26
29
24
23
32
28
33
20
20
21
28
27
23
25
24
23
25
27
27
24
25
23
27
25
31
21
28
28
21
21
32
21
21
22
24
28
21
25
22
27
27
23
22
26
22
29
24
27
27
26
27
31
26
24
23
24
24
20
22
28
29
20
20
25
28
22
27
26
24
22
25
32
23
22
26
30
22
28
25
23
30
27
27
22
25
34
24
27
27
31
29
26
27
26
26
26
24
24
24
18
21
30
23
29
27
22
23
24
27
20
23
25
30
29
25
25
27
28
21
22
27
28
27
26
23
24
25
28
28
26
19
26
29
28
27
24
28
26
33
18
27
27
28
28
30
25
21
27
30
24
27
24
28
27
26
29
24
34
23
31
25
26
26
28
28
24
23
28
24
29
24
29
19
26
25
24
21
27
25
25
21
30
25
25
21
21
29
27
22
20
29
29
29
31
27
26
33
30
24
22
29
25
29
26
26
24
25
26
25
28
23
27
25
28
27
29
25
24
27
26
26
26
24
24
27
24
27
27
26
25
27
28
26
29
30
25
25
28
29
23
28
24
21
26
27
33
21
23
22
25
26
24
31
27
27
27
27
25
25
24
24
29
30
31
28
29
30
23
25
22
28
24
25
27
30
31
25
26
27
21
22
23
24
27
20
30
26
24
27
25
30
23
19
29
23
31
27
23
29
24
23
27
24
18
21
25
23
25
21
24
23
15
25
22
23
27
29
24
19
28
24
28
23
27
24
23
22
25
24
25
25
26
31
21
25
27
26
21
24
26
21
23
25
25
31
27
23
31
33
32
18
28
32
24
25
24
21
21
29
25
24
28
27
26
22
24
22
31
29
23
31
27
21
21
24
28
24
31
29
25
22
26
22
29
29
22
26
24
25
21
21
30
29
29
23
26
25
25
29
29
28
31
21
23
28
28
21
24
23
26
25
24
24
27
24
23
28
26
27
25
21
22
30
31
29
25
29
24
24
30
23
20
26
21
28
25
24
28
26
22
23
26
31
28
25
23
27
24
25
21
21
28
28
29
24
23
25
27
25
25
24
29
24
24
28
25
19
30
24
16
27
23
22
25
25
30
29
31
22
29
24
21
23
17
20
22
25
29
25
22
28
23
31
27
25
29
29
28
30
22
22
22
28
19
24
22
27
24
26
27
31
30
26
23
27
31
29
19
31
22
26
22
27
25
22
19
22
20
31
23
30
26
24
29
22
21
25
20
30
24
25
24
23
21
29
26
26
22
27
24
26
26
34
25
26
24
27
24
27
32
24
20
32
23
22
23
24
23
25
27
26
30
28
25
25
22
23
31
24
31
23
30
24
19
26
25
25
27
25
27
29
30
26
25
26
26
24
24
28
26
24
25
27
28
28
26
35
28
26
26
23
30
22
26
21
25
26
22
26
30
26
22
25
26
23
24
21
29
25
26
26
23
15
26
31
18
30
21
29
19
25
31
29
22
29
25
31
25
23
25
24
23
26
31
26
28
22
20
24
25
25
30
26
23
27
30
21
30
24
24
19
28
27
22
23
22
28
25
26
26
24
25
28
27
20
22
24
29
27
27
26
20
23
28
28
27
23
30
26
28
24
20
27
25
26
26
29
26
20
29
24
24
23
28
25
30
26
26
26
30
24
27
26
28
20
28
25
22
27
22
25
28
24
20
23
25
25
27
29
23
29
18
26
24
26
23
22
26
25
20
23
24
26
20
27
30
22
24
26
22
29
27
29
24
20
27
24
22
25
28
28
28
25
25
27
26
25
28
25
24
18
25
24
28
29
26
25
21
24
25
20
32
28
23
25
24
21
30
24
25
23
27
24
21
26
25
30
26
30
25
20
27
26
26
27
27
31
25
27
25
30
26
23
24
28
23
27
25
25
25
25
24
24
24
30
26
28
29
24
24
19
21
26
29
18
28
27
31
19
27
31
25
25
21
25
33
25
26
29
28
25
30
24
28
21
21
28
32
22
26
29
24
21
30
22
27
25
26
26
27
24
28
15
28
24
23
30
20
23
26
30
23
28
24
27
22
25
25
34
28
27
23
22
24
30
27
25
19
25
26
32
24
30
33
20
24
24
27
26
23
28
28
31
27
26
32
25
22
31
25
20
27
29
23
23
28
26
19
27
28
26
25
28
26
24
24
24
22
22
28
30
22
21
25
26
27
26
25
23
23
24
23
26
27
28
24
23
28
25
25
24
27
30
24
18
31
25
25
27
27
22
22
23
22
26
22
24
27
23
27
30
24
28
23
24
30
24
25
20
29
22
28
30
25
27
27
23
25
29
25
26
28
28
23
29
23
25
24
28
32
19
23
25
29
28
25
31
29
31
22
18
31
26
22
33
24
31
24
23
26
27
23
28
27
33
28
25
27
27
23
27
25
27
25
29
22
23
23
27
27
26
23
28
21
24
26
20
27
26
30
23
25
28
27
22
23
23
26
26
27
30
26
28
21
26
18
21
23
27
22
25
27
29
26
27
24
19
26
25
25
29
27
23
26
24
27
24
21
30
24
26
26
26
27
25
27
24
27
25
29
27
28
24
32
32
27
24
24
29
25
25
29
21
21
29
27
23
25
20
26
25
28
20
27
23
20
29
24
22
26
24
23
25
26
27
26
22
26
26
26
23
22
24
25
23
25
28
29
28
28
24
24
25
27
27
19
30
19
21
26
26
24
28
30
28
24
26
25
29
26
29
23
28
31
30
25
25
24
31
22
20
25
27
26
20
21
21
25
21
26
23
23
32
25
25
26
25
22
21
23
29
27
28
19
19
25
22
29
24
30
25
21
29
25
22
24
25
25
24
28
27
30
25
22
25
26
25
27
26
24
31
22
25
27
18
25
30
24
29
26
23
25
26
25
29
24
27
21
30
24
28
23
29
21
24
20
27
25
20
28
30
19
32
24
27
26
25
24
25
23
21
21
25
27
30
27
30
28
27
30
24
25
24
24
27
26
22
22
26
24
26
30
29
22
24
23
27
25
27
21
20
29
28
21
26
24
24
24
21
28
26
27
25
25
27
25
24
24
24
23
24
22
23
27
24
25
23
30
25
27
24
27
25
31
23
25
27
31
19
22
26
23
29
20
29
30
27
29
25
26
24
28
30
31
29
29
21
22
23
27
25
24
22
31
26
18
17
30
26
30
21
29
25
24
22
27
22
23
21
25
24
21
22
24
30
20
22
27
31
20
26
22
28
27
24
27
21
30
26
26
31
27
23
25
24
21
21
28
28
18
20
30
25
29
23
31
22
25
32
25
26
22
25
27
22
23
23
27
33
26
20
27
23
24
23
25
32
31
26
23
28
23
26
27
26
21
27
24
28
26
29
24
26
25
26
28
27
33
23
24
25
25
28
23
25
23
29
22
30
23
30
24
21
24
26
24
25
27
30
31
22
20
29
26
25
25
27
25
25
27
23
24
27
28
27
25
29
22
24
24
20
24
28
19
20
27
29
25
28
27
22
25
29
21
25
17
30
25
22
25
29
21
26
30
22
24
23
24
25
30
25
24
24
26
29
25
27
25
21
27
26
31
25
29
28
23
28
29
22
26
25
29
28
25
20
26
28
30
24
31
24
26
27
27
26
23
29
23
30
31
25
27
23
25
23
26
28
29
26
26
25
29
21
28
27
27
29
26
22
27
27
33
26
27
27
24
30
22
24
28
27
24
25
20
25
26
25
24
25
32
30
21
23
23
20
26
26
28
19
22
24
24
22
25
23
21
32
23
30
27
25
24
26
27
27
21
26
23
25
17
28
24
24
21
24
25
29
24
28
25
28
23
23
27
21
23
32
28
33
26
28
27
19
22
18
28
23
28
25
25
30
26
29
32
22
29
21
29
25
26
24
26
22
26
28
25
27
22
24
26
22
27
20
24
31
27
22
29
32
25
25
24
26
21
26
30
22
23
17
26
22
25
25
27
25
22
27
30
22
25
28
31
20
21
26
26
30
28
28
29
29
24
24
30
26
30
21
20
27
24
28
29
23
31
30
29
21
24
33
24
26
31
27
30
28
24
28
25
29
25
32
29
27
30
26
25
34
26
28
26
26
29
23
28
17
27
22
23
24
28
23
28
22
19
25
22
24
19
29
32
21
27
21
28
27
22
23
26
26
25
29
25
24
25
29
26
30
30
28
26
26
24
27
22
26
21
28
26
24
29
26
26
24
20
32
25
26
28
22
31
24
27
26
25
25
26
28
25
27
21
27
33
29
20
27
27
20
28
33
20
25
26
28
26
31
23
27
26
34
24
27
23
25
28
23
28
25
26
35
21
21
21
27
26
25
22
26
21
19
20
22
22
25
28
25
26
29
33
25
29
24
27
25
28
21
25
25
27
27
27
27
21
22
26
26
26
32
21
25
22
22
31
23
27
29
27
25
25
21
25
27
28
27
25
26
25
22
21
23
29
22
23
29
22
27
27
24
25
21
23
30
22
26
25
22
27
24
26
25
28
24
25
28
25
22
27
23
29
23
32
24
24
23
26
31
26
30
24
21
24
27
24
25
27
27
27
28
29
24
27
24
23
30
26
22
22
29
24
25
26
17
32
28
21
32
25
24
25
27
25
29
27
24
28
22
29
25
22
26
25
25
24
31
33
32
22
30
28
27
24
28
24
28
26
26
23
31
26
25
27
30
24
27
24
20
28
27
23
30
32
26
24
25
23
24
27
21
30
29
30
29
29
25
25
21
26
29
26
21
23
28
25
28
23
24
30
25
20
28
30
27
26
31
25
27
25
25
19
31
27
31
24
27
26
24
25
22
21
24
26
30
29
25
29
30
30
20
24
20
29
24
25
21
27
28
27
25
25
21
25
28
30
25
24
27
26
25
24
30
25
24
28
29
16
27
23
26
24
28
24
27
20
28
23
27
23
28
22
30
32
24
22
22
19
27
31
28
28
30
25
21
23
26
26
30
26
28
24
17
25
28
23
24
28
30
23
25
31
20
23
26
22
23
21
26
26
27
24
27
19
16
30
29
27
25
26
29
27
31
23
26
24
25
25
27
24
22
27
29
24
26
24
24
22
28
24
20
31
24
28
25
26
27
26
27
27
23
24
25
29
21
26
38
29
20
27
23
18
19
26
33
25
29
30
19
25
21
29
26
26
28
23
25
27
23
25
24
25
26
30
26
19
26
28
27
19
30
26
33
25
22
24
22
28
29
24
28
23
28
28
28
27
27
19
27
27
23
22
24
29
28
27
24
29
24
26
23
29
23
22
23
26
29
18
24
23
25
25
27
29
28
30
23
27
23
22
24
33
25
29
28
24
26
29
31
23
29
28
29
26
27
29
26
24
26
32
29
21
27
26
26
22
28
24
26
27
26
27
28
23
23
24
21
27
25
25
28
19
28
30
30
26
31
30
28
20
30
26
29
21
28
23
22
22
24
25
27
21
29
22
26
24
25
30
23
21
24
24
29
26
27
27
27
29
29
28
27
29
19
21
24
25
18
25
25
24
32
27
28
29
29
29
29
22
23
26
24
26
20
26
26
24
25
23
24
28
26
29
25
27
29
26
22
30
30
24
22
24
25
24
25
16
28
25
28
25
32
24
25
26
30
25
21
28
23
25
26
24
20
28
27
24
26
21
31
33
24
30
24
18
27
25
25
24
24
31
21
20
28
27
22
29
31
30
25
26
26
27
25
26
24
21
21
25
30
27
17
29
28
18
28
22
20
25
25
20
25
25
21
21
24
22
27
26
27
19
23
29
22
25
22
24
30
23
25
28
28
28
21
27
30
24
26
23
23
22
26
15
23
23
25
24
24
20
22
25
27
26
26
23
30
19
24
26
25
23
29
26
27
23
23
28
20
27
26
32
25
29
27
24
27
28
23
21
28
30
25
23
32
25
29
21
27
33
29
30
23
24
28
27
22
25
21
26
23
21
27
24
21
17
26
27
25
27
26
25
26
19
24
24
31
29
26
28
24
26
31
28
23
21
22
22
28
20
21
31
29
25
25
23
29
24
21
28
27
20
31
26
29
27
27
25
26
29
24
24
26
25
24
26
24
34
26
29
28
29
18
28
32
23
28
28
21
26
25
26
26
27
29
23
27
24
25
23
24
28
26
27
29
25
29
22
29
19
20
24
22
28
25
21
24
26
21
28
30
29
23
23
22
26
30
29
28
27
21
25
25
27
29
25
27
18
29
30
27
28
25
22
27
19
25
26
28
25
30
24
22
32
28
25
23
26
23
23
20
25
17
24
24
28
29
26
29
26
30
26
23
25
20
25
31
25
28
31
25
25
26
27
25
27
24
26
27
29
29
28
24
26
24
23
22
30
28
22
26
29
27
24
23
21
26
26
28
30
26
29
22
30
25
32
25
26
26
28
24
25
30
25
22
27
24
25
24
27
29
24
20
31
25
23
26
25
33
29
24
27
29
27
30
33
20
26
24
27
22
29
27
28
22
30
24
23
25
27
24
28
19
27
28
23
28
21
31
23
24
27
29
24
29
31
30
27
27
27
27
30
27
28
28
30
23
25
20
28
31
37
22
25
30
25
31
24
30
25
29
31
14
27
26
29
25
23
28
25
26
20
21
28
32
31
31
27
28
31
25
21
21
30
30
21
23
31
28
30
26
32
27
31
23
24
23
31
23
26
24
21
21
22
28
27
28
24
25
27
25
20
26
31
28
24
27
23
23
18
24
25
24
21
23
22
25
23
26
26
29
23
18
21
24
28
28
20
27
25
26
28
22
24
24
24
24
30
24
24
27
22
21
25
28
24
33
26
29
26
27
24
29
20
15
24
27
25
28
22
28
27
25
17
26
20
26
30
27
25
25
26
28
24
24
26
26
24
25
29
27
25
26
27
29
30
27
21
25
24
23
25
22
26
21
27
21
21
24
27
25
24
23
24
25
26
18
27
26
26
24
24
27
28
28
24
26
20
23
33
31
18
20
27
23
23
18
24
18
23
29
23
29
22
31
26
24
23
28
26
24
25
24
29
33
27
27
26
23
21
26
20
27
27
27
26
19
27
26
28
25
24
25
29
33
32
30
24
29
25
26
22
26
31
23
27
29
27
26
27
19
32
29
23
23
22
23
25
22
30
29
28
33
27
27
25
24
27
29
24
21
25
27
27
26
26
27
29
30
26
27
22
26
25
27
26
24
24
23
28
27
23
27
24
21
24
21
20
28
26
24
24
21
31
26
22
28
23
26
27
23
26
22
23
26
26
18
20
31
26
25
23
25
20
24
22
23
21
30
29
25
27
26
20
30
28
22
23
26
22
29
26
23
24
28
25
23
31
26
28
24
30
22
26
22
30
24
30
18
26
23
23
27
28
28
23
29
19
27
23
21
29
30
30
20
29
28
28
22
21
26
24
30
24
27
24
24
26
23
21
26
21
24
31
23
32
28
26
25
27
33
26
24
23
34
25
27
25
31
21
23
26
22
24
19
27
27
30
24
26
24
27
26
23
19
23
30
30
31
24
33
24
24
24
27
26
24
21
24
30
22
24
24
28
26
21
22
24
31
31
19
31
26
24
27
23
25
18
23
28
23
21
20
27
24
26
25
27
26
33
32
27
25
21
19
19
28
25
28
28
29
23
26
26
26
30
26
24
28
28
24
28
29
22
26
25
32
21
26
25
21
25
25
27
25
24
28
25
26
26
32
23
30
24
19
22
27
25
26
27
28
23
23
22
25
30
23
26
31
26
30
28
26
29
24
29
25
26
28
29
34
27
29
27
25
33
25
30
32
30
31
23
28
25
19
17
22
22
29
29
28
25
26
25
31
27
24
30
29
27
27
23
31
25
26
22
28
29
27
25
29
28
22
19
24
32
20
28
32
29
31
26
32
29
26
26
21
20
25
25
21
23
31
32
23
23
20
24
30
20
23
24
21
21
24
28
22
28
27
30
26
26
29
26
25
28
27
28
22
25
26
23
25
23
31
25
27
22
25
26
29
21
30
24
25
29
19
27
23
23
27
26
21
31
24
27
24
24
31
27
21
27
23
27
26
22
20
26
32
23
21
27
28
19
26
27
25
32
21
26
26
25
27
22
23
26
26
21
27
21
26
25
30
28
27
28
19
33
27
28
23
23
26
25
22
30
19
24
24
26
21
23
29
28
29
16
23
23
22
25
24
29
16
29
25
31
25
17
25
29
23
22
25
24
32
31
27
26
26
28
27
26
27
30
23
21
21
24
28
29
27
27
26
29
31
23
26
28
27
29
20
24
31
30
21
25
28
30
23
27
28
29
27
24
27
25
24
22
32
23
24
24
31
24
33
29
23
23
27
29
26
29
24
26
25
30
24
25
24
27
24
26
28
28
24
30
27
22
24
22
30
25
28
24
25
24
24
26
25
25
29
25
26
31
19
30
27
26
23
24
24
23
25
24
27
22
29
22
27
29
19
30
26
21
18
29
27
23
26
24
25
26
19
23
18
29
32
27
29
26
25
25
26
26
23
23
26
27
22
25
28
23
30
24
22
25
24
24
25
29
30
27
26
23
26
25
21
22
27
29
28
28
27
26
23
23
25
25
24
22
28
23
21
29
25
24
21
25
25
26
28
24
23
29
30
26
21
29
27
25
24
31
25
26
27
21
25
23
22
31
25
26
24
21
30
21
21
24
24
28
24
24
25
30
28
21
23
26
27
29
26
24
21
29
24
28
26
18
24
22
28
22
29
23
23
20
26
22
26
27
24
29
28
29
28
30
23
29
24
21
23
25
23
33
29
30
22
24
30
22
23
23
26
24
29
21
24
25
30
26
24
25
32
24
28
20
25
23
26
26
16
24
23
15
28
25
26
24
27
18
27
30
23
30
28
25
24
27
25
24
27
28
27
30
29
22
23
23
27
25
22
23
28
31
28
24
27
22
28
24
21
28
23
26
27
27
27
30
28
25
24
26
27
27
24
31
26
27
28
26
26
25
19
24
25
29
25
26
24
26
24
25
25
26
25
28
22
33
27
31
26
25
18
19
23
30
20
23
28
24
23
27
23
27
27
29
31
30
32
29
21
28
29
24
28
29
29
27
28
32
26
25
25
23
29
31
22
26
26
23
25
28
25
20
29
27
28
21
28
31
31
28
23
22
24
26
27
28
25
24
23
22
25
20
25
25
28
26
24
27
32
28
27
30
22
23
27
27
29
20
26
26
25
24
28
22
26
25
26
26
27
22
26
25
21
23
22
28
31
23
28
24
25
28
31
28
26
26
24
22
23
26
29
23
33
20
25
24
32
23
23
22
22
22
28
29
25
28
24
25
25
26
26
23
26
28
26
24
24
23
25
27
28
21
29
25
19
28
23
25
30
24
27
27
32
22
25
25
31
28
20
28
25
24
27
30
24
28
25
23
25
20
23
28
30
28
24
25
33
26
27
33
22
24
25
29
23
24
26
24
23
23
29
28
26
29
29
26
27
22
20
24
27
21
21
29
24
23
21
27
21
29
22
30
22
26
21
25
27
28
29
25
23
22
23
27
24
24
28
31
20
17
26
25
27
21
27
31
25
22
23
24
28
25
25
29
23
22
25
22
24
22
25
29
20
20
21
19
32
23
24
25
22
26
21
29
24
29
24
24
24
23
25
26
22
27
26
24
22
28
25
28
31
24
24
31
21
28
28
28
26
17
27
27
28
23
26
21
25
20
25
29
24
17
28
23
28
26
26
26
29
25
26
29
20
23
28
30
26
30
19
23
21
30
28
26
23
24
30
28
27
26
20
24
32
27
20
26
28
29
27
26
22
23
26
26
25
28
25
27
24
23
36
24
18
27
23
25
25
26
27
28
28
25
25
25
28
27
23
25
22
34
24
24
22
25
24
26
29
25
24
21
27
29
21
25
26
24
26
29
28
23
22
27
28
29
27
22
26
25
22
30
22
29
24
24
23
29
24
25
23
30
24
32
26
26
25
26
30
30
22
22
25
27
26
20
28
22
21
28
27
27
25
26
25
26
18
25
28
24
21
26
24
21
21
24
24
27
28
25
24
29
24
29
31
26
22
24
18
22
19
24
21
28
21
28
29
23
27
24
28
15
29
26
26
28
27
24
24
22
28
28
24
27
26
29
27
32
34
27
27
23
25
25
26
22
28
28
32
26
24
30
24
24
26
25
30
23
30
24
29
23
22
23
24
27
31
19
22
27
28
30
23
27
27
25
22
30
26
22
26
26
24
21
26
27
27
24
28
24
23
25
27
27
22
27
27
22
28
31
25
21
25
20
23
30
24
24
26
29
26
28
25
21
25
29
23
27
21
22
26
29
30
28
26
28
24
27
24
21
25
24
30
22
25
26
25
25
24
28
28
28
25
27
29
25
27
34
32
29
29
25
21
25
33
28
21
25
27
27
26
25
27
28
27
22
30
25
24
28
28
20
26
23
25
25
25
26
22
29
21
24
29
24
28
21
30
20
23
23
21
33
26
29
23
28
26
24
26
23
30
28
27
22
26
27
23
29
26
26
20
29
26
27
28
24
22
28
26
30
27
22
27
26
30
25
28
25
28
29
28
28
24
22
22
27
29
25
20
23
27
25
23
20
26
30
26
24
21
28
26
26
28
29
30
26
25
23
26
24
27
28
22
28
25
26
30
27
29
23
26
23
26
29
30
18
23
26
24
23
31
19
23
23
20
26
25
25
26
30
28
25
29
26
29
28
24
21
26
25
24
26
22
25
24
32
32
31
23
22
27
25
24
27
28
21
27
25
26
23
20
25
27
20
27
27
27
24
26
25
28
33
23
27
25
29
21
32
29
25
23
25
26
22
27
30
24
27
21
31
26
27
28
25
28
26
25
26
27
23
23
25
27
27
24
25
28
28
21
24
26
28
25
25
28
26
29
28
25
15
23
25
24
24
24
29
25
25
25
22
27
25
28
25
21
27
28
27
29
24
23
27
19
30
28
29
29
24
30
23
20
27
24
24
26
29
25
28
29
24
27
29
28
22
23
27
30
26
27
28
20
23
30
26
30
30
31
27
27
22
26
26
27
27
22
23
19
20
27
32
25
28
23
20
26
27
32
26
20
30
26
21
22
18
25
31
29
24
26
29
23
23
27
28
19
24
23
31
27
27
25
25
21
30
20
27
25
26
27
27
26
23
26
25
23
23
25
22
23
26
31
23
22
31
25
23
25
19
18
26
28
27
23
26
19
29
24
31
29
28
31
29
26
26
23
27
29
29
27
26
25
26
23
30
29
26
21
21
19
22
32
31
27
26
28
28
23
26
28
25
26
25
25
29
25
22
24
21
17
26
26
26
25
21
29
22
24
24
23
21
24
23
26
27
23
29
28
26
26
28
23
22
21
22
27
27
24
25
25
23
28
19
27
28
25
33
23
25
34
22
21
27
28
23
28
31
24
26
20
23
26
24
31
27
23
29
28
21
29
20
28
27
28
27
34
23
22
24
24
29
24
26
22
23
25
30
19
23
25
29
23
24
24
20
28
27
31
26
25
30
23
30
27
26
34
27
25
20
21
22
25
27
31
31
26
22
19
24
25
23
24
23
26
26
25
29
28
28
25
28
23
24
27
16
24
25
31
29
29
24
27
25
28
24
24
27
24
23
23
25
32
24
32
27
28
23
25
25
23
28
26
34
29
30
22
28
27
27
30
25
21
30
23
22
32
27
21
26
21
25
25
28
26
24
25
22
25
22
27
28
24
27
25
18
23
23
25
30
25
23
25
27
26
27
26
26
22
23
27
27
32
27
25
26
26
29
25
24
24
24
25
25
24
29
26
29
24
24
28
19
31
26
27
23
25
24
30
26
34
25
28
28
19
27
30
28
28
28
26
23
28
21
28
25
27
27
27
30
24
25
28
25
28
21
32
23
26
23
25
23
25
25
31
30
25
24
24
24
28
25
31
29
23
25
27
22
31
25
26
22
26
27
25
21
27
27
22
25
22
30
25
23
31
27
27
21
22
24
23
26
28
28
21
28
27
26
28
27
22
24
31
16
28
24
26
29
29
18
32
30
23
26
23
31
23
23
19
28
30
30
24
23
29
27
27
24
28
22
31
26
26
26
25
28
24
27
24
24
25
29
23
22
32
26
24
30
20
25
29
21
27
26
28
27
28
26
26
26
27
26
29
26
28
28
29
25
19
31
21
26
24
23
25
28
30
28
30
32
25
24
24
25
25
23
21
29
22
23
26
20
24
22
25
32
22
27
29
27
27
21
29
25
26
19
24
26
23
29
27
25
24
22
27
25
22
30
26
24
26
26
33
28
27
24
25
31
28
28
27
26
23
25
26
32
23
28
26
22
23
25
29
27
27
28
29
26
25
27
27
28
20
28
26
26
25
27
25
24
19
25
27
23
22
26
28
29
31
24
28
26
26
29
23
30
25
24
23
23
22
18
22
26
25
21
27
25
17
28
25
25
26
27
25
26
29
28
18
22
29
23
26
24
20
22
25
23
20
27
26
26
25
23
28
22
24
25
29
20
24
27
26
26
29
28
26
25
27
24
24
28
25
27
25
29
31
30
27
23
27
29
37
25
22
24
22
21
25
25
22
22
21
24
26
23
25
30
27
28
27
25
26
27
25
26
24
24
24
28
22
26
27
29
27
21
28
29
22
21
24
21
32
25
27
28
29
27
23
27
25
27
26
21
27
25
20
28
21
26
27
21
22
27
25
20
29
27
28
31
27
27
22
28
21
26
21
21
25
26
27
27
24
27
27
25
27
24
25
28
27
28
31
27
22
29
27
26
25
27
26
24
25
22
23
21
26
27
25
21
27
26
23
27
27
24
21
23
21
24
29
29
25
32
28
28
26
26
22
26
22
26
27
24
26
34
23
32
25
29
28
24
24
28
23
26
24
27
26
27
25
27
22
26
28
27
27
24
14
25
19
27
27
26
28
29
23
23
29
21
24
20
28
32
27
14
19
31
22
26
33
24
26
25
28
24
26
21
23
27
23
26
20
30
21
25
30
27
30
25
23
26
25
22
21
20
23
24
28
23
22
29
19
26
22
28
31
32
22
23
17
25
28
22
30
24
22
27
25
20
22
27
27
27
30
22
31
25
20
32
25
27
21
26
29
26
22
35
29
23
25
26
29
30
23
18
25
26
26
26
22
31
21
23
29
20
26
26
22
30
17
28
25
22
27
25
28
25
27
28
31
27
27
26
24
26
27
30
30
30
24
22
29
28
20
29
25
22
27
25
28
30
26
26
27
26
27
24
22
26
21
30
27
24
27
28
24
25
30
29
25
22
28
30
26
27
25
26
23
26
25
28
26
24
26
27
26
32
33
29
26
21
24
22
26
29
24
22
29
27
31
26
25
20
26
22
26
27
24
26
32
32
29
27
25
22
26
23
25
27
25
27
26
20
26
26
21
26
23
32
25
33
34
31
26
25
25
15
28
29
27
27
25
25
28
23
30
27
22
22
23
26
22
26
34
21
27
26
24
27
26
28
26
30
22
31
26
20
27
28
29
26
23
33
26
22
29
30
26
27
27
28
19
30
29
28
23
32
27
22
25
24
33
26
26
28
27
23
29
26
36
29
27
26
23
21
30
24
31
33
24
23
19
31
28
19
31
25
24
28
29
24
29
24
24
28
22
23
29
30
26
26
29
25
24
25
29
25
24
25
27
25
28
27
26
24
24
23
25
25
26
24
24
17
28
25
29
28
24
25
29
25
22
33
25
20
26
26
32
22
19
22
23
30
25
23
27
25
22
26
23
25
22
31
24
31
26
26
23
27
25
29
24
30
25
28
27
23
24
23
28
29
26
29
23
26
24
23
26
26
24
27
29
24
22
29
21
25
25
25
27
29
26
25
24
25
26
30
28
26
24
35
26
26
28
22
21
24
26
29
27
27
23
26
26
21
24
26
31
28
23
26
25
27
28
29
25
26
21
29
23
26
25
27
18
26
23
27
29
23
21
29
28
20
28
22
25
25
29
31
23
22
23
32
25
22
25
26
24
26
27
22
31
23
24
26
24
26
29
23
24
26
29
26
21
28
24
27
31
30
27
31
30
29
25
22
26
25
21
21
22
27
29
22
31
23
23
24
27
24
26
29
27
24
30
27
26
24
23
28
25
29
21
26
25
28
29
24
28
27
27
20
29
26
20
27
25
31
24
24
20
22
22
24
25
16
25
28
25
23
23
24
21
26
24
25
27
25
15
28
26
29
27
23
31
29
28
21
21
29
29
25
29
25
20
25
25
26
21
29
22
29
24
26
25
21
23
27
25
23
30
24
30
28
25
27
24
24
29
25
25
25
26
24
28
25
23
21
24
29
26
31
29
29
23
28
23
19
23
27
24
25
27
24
29
25
25
24
28
24
26
23
21
28
17
21
29
27
22
32
35
27
25
21
25
27
27
27
23
22
19
22
23
25
24
26
20
30
28
31
29
25
25
22
23
23
24
22
28
25
23
23
28
22
26
21
24
28
24
22
26
22
28
26
28
31
25
16
22
29
27
27
28
27
35
24
26
23
29
27
23
26
28
22
24
30
27
24
22
27
28
25
26
19
22
19
21
29
25
25
32
24
22
29
26
26
21
24
23
29
23
21
25
25
25
25
23
24
22
32
26
30
21
24
25
29
27
22
25
24
24
28
25
26
23
22
29
26
29
25
25
26
27
26
30
25
26
21
26
25
25
23
31
30
27
30
29
24
29
30
19
26
21
28
25
24
25
29
27
25
32
24
23
34
29
23
23
26
27
27
25
30
27
22
24
28
27
28
30
22
24
21
21
29
26
30
25
24
26
28
25
26
22
22
22
27
21
27
25
30
29
26
28
30
26
28
28
31
28
25
27
29
26
28
26
26
28
26
25
32
23
29
26
28
22
29
20
30
27
25
26
24
24
27
24
23
25
28
21
32
32
28
26
28
30
29
26
22
30
24
23
22
25
31
22
27
30
22
28
30
23
23
27
23
22
21
31
23
23
26
25
27
24
24
23
27
26
26
28
27
27
29
34
25
24
25
23
25
18
25
19
28
28
21
27
26
26
23
23
22
29
33
28
23
23
32
26
20
27
26
25
24
28
26
23
27
26
30
27
29
30
32
29
31
17
24
24
25
24
28
29
19
28
26
26
23
27
30
22
33
25
25
21
23
25
26
20
24
28
30
27
25
24
25
27
24
23
23
23
23
30
19
24
22
27
19
28
24
24
25
25
31
29
28
28
23
21
26
24
29
26
26
32
31
25
28
24
20
28
25
21
24
22
26
26
25
23
25
28
22
23
21
18
19
30
28
25
22
23
27
27
21
26
25
27
28
29
21
30
28
17
26
27
26
26
20
20
24
25
22
23
26
23
24
21
29
23
21
24
31
33
24
24
26
21
27
27
25
25
30
26
31
25
30
24
23
24
33
17
23
24
26
26
21
33
24
27
25
24
26
31
22
23
25
22
30
25
29
25
28
26
29
27
25
29
28
24
27
26
25
24
26
31
26
24
29
27
25
26
23
24
22
26
26
27
22
29
25
26
23
23
23
27
19
26
28
28
29
26
29
22
27
31
24
24
35
28
26
20
26
28
24
21
29
28
23
27
29
28
18
28
22
18
26
30
26
27
27
23
29
29
23
27
28
28
25
27
26
22
24
25
26
24
22
25
18
29
30
28
31
27
25
27
30
29
19
33
26
21
25
29
24
24
27
23
27
30
21
29
25
28
28
29
28
32
21
33
21
26
22
29
25
25
21
24
23
29
28
24
29
29
22
25
30
23
26
23
28
26
26
25
28
29
28
24
24
28
27
28
26
20
20
23
28
28
22
25
31
31
30
24
24
32
28
24
28
21
23
21
24
23
31
27
20
30
23
26
30
29
27
27
25
24
31
27
24
26
29
24
29
28
30
22
25
24
25
25
24
19
24
27
26
23
25
26
25
27
24
19
20
27
21
24
23
18
27
27
26
27
23
30
32
26
24
25
26
26
20
24
27
25
25
26
24
26
25
26
22
27
27
23
27
26
28
24
23
25
25
26
21
27
31
30
27
29
24
21
25
27
24
31
22
27
28
25
27
24
23
19
28
25
25
24
27
22
19
23
27
28
29
30
25
25
28
23
29
25
29
32
24
25
24
30
29
26
31
24
30
21
24
32
30
32
26
25
25
27
22
30
23
24
25
24
19
30
22
29
29
28
28
28
24
23
27
23
25
31
27
22
21
26
20
29
28
27
30
30
24
21
26
30
28
26
24
24
26
22
18
23
22
27
28
20
26
24
24
28
26
31
25
30
21
27
25
20
21
25
19
24
32
27
27
29
22
25
22
28
30
23
31
30
28
25
26
19
27
23
26
24
24
23
25
26
27
24
27
26
21
28
20
24
23
31
21
22
28
21
28
23
25
33
26
29
28
24
25
26
22
23
20
25
23
25
27
26
26
24
33
27
24
29
28
26
28
27
28
28
28
26
29
28
20
30
28
22
24
29
24
21
26
25
22
23
25
29
24
23
28
27
23
30
20
21
29
32
31
28
31
22
30
24
29
25
26
28
32
24
24
25
28
30
24
23
25
22
21
28
29
23
25
23
31
32
27
24
26
25
27
29
26
28
31
32
26
24
24
27
26
23
27
22
33
18
24
29
27
23
23
27
19
24
24
29
24
24
26
25
25
25
33
21
27
27
27
25
22
25
26
25
29
19
24
20
24
27
24
25
21
21
22
29
26
26
21
25
21
29
27
31
28
25
26
28
25
23
25
25
22
27
19
29
17
20
24
25
22
25
29
27
31
26
28
23
29
31
25
24
26
24
24
25
25
27
24
27
29
25
20
26
22
26
27
25
28
22
25
29
27
24
26
29
22
25
26
22
32
26
19
29
30
24
28
26
26
27
21
25
27
27
28
31
27
25
30
23
31
19
35
26
25
19
22
29
25
25
23
28
25
30
24
24
24
26
28
20
25
29
24
21
26
21
25
27
30
28
27
36
24
27
27
32
21
21
28
24
29
23
24
18
24
33
30
25
27
29
28
28
21
30
25
25
23
23
27
22
23
27
25
16
27
20
28
32
26
27
25
28
25
21
25
27
25
24
29
23
28
20
26
27
30
32
28
26
30
27
23
26
27
24
24
21
24
23
25
28
22
26
29
22
25
26
27
28
26
20
20
26
29
26
26
27
23
27
25
26
31
24
25
20
24
30
26
23
24
25
28
29
22
25
23
26
23
24
27
22
26
27
30
22
26
21
29
26
27
32
23
28
21
30
29
27
25
20
26
22
25
25
33
24
24
27
26
21
29
29
25
29
24
26
22
21
23
25
24
26
28
23
24
23
26
22
25
28
21
28
25
23
27
23
27
29
27
26
28
24
26
23
25
23
21
22
23
24
23
23
27
27
31
17
25
24
22
25
24
24
23
23
30
26
26
22
25
28
25
25
24
37
25
26
26
25
22
24
24
24
24
23
25
30
24
24
28
30
23
26
25
23
22
26
27
24
27
26
25
25
26
24
28
26
26
33
30
27
27
26
23
23
26
20
24
25
30
28
20
27
26
22
29
24
30
24
28
24
28
30
29
23
23
30
25
26
25
22
27
27
26
28
29
27
27
24
21
23
26
24
28
25
25
22
30
26
28
30
24
31
17
25
29
23
28
24
27
29
26
27
26
29
22
20
26
27
23
31
23
28
30
27
28
30
28
27
25
28
26
18
22
26
20
24
24
30
28
22
23
29
24
26
28
26
24
26
27
30
29
24
25
25
24
28
33
27
23
25
26
24
25
23
31
25
27
31
25
23
29
22
26
29
24
18
23
28
24
27
26
24
23
29
32
23
29
30
25
26
28
21
27
19
24
30
22
24
18
23
20
31
29
21
25
23
24
26
22
29
25
20
21
29
27
25
29
28
26
25
25
24
31
27
19
29
27
26
24
28
26
19
27
24
26
26
21
17
23
28
24
22
25
28
29
31
21
24
27
29
27
29
24
21
29
27
24
27
24
29
28
23
23
25
22
31
27
25
27
20
21
22
25
20
27
28
27
23
28
26
22
24
24
25
31
22
27
30
27
26
25
26
26
22
22
29
19
27
30
25
28
23
26
22
20
25
27
24
27
27
20
29
26
31
27
26
24
34
25
28
27
25
21
25
27
26
28
29
27
26
27
25
29
22
24
29
26
24
18
32
28
25
29
20
28
28
24
25
31
23
28
26
25
23
25
30
25
20
22
24
25
18
33
25
24
24
25
27
27
25
23
27
27
21
28
27
25
24
28
27
26
28
27
31
25
25
25
33
28
22
27
29
25
29
27
24
22
30
25
28
29
18
25
27
20
29
29
24
35
27
32
22
24
26
26
31
19
30
32
23
31
24
25
27
24
28
21
27
25
32
29
27
24
26
24
17
24
20
31
24
26
23
30
21
29
29
26
25
23
30
25
21
23
24
29
27
31
22
20
22
22
24
28
27
22
25
26
23
26
32
26
31
27
26
20
28
23
17
26
25
30
27
27
21
26
23
24
23
29
19
24
19
23
25
27
25
31
18
23
31
24
21
27
25
24
27
31
26
26
28
26
20
26
25
27
20
25
23
27
27
29
29
26
21
21
24
25
27
24
29
29
24
24
24
30
24
25
26
27
28
21
25
25
21
24
22
30
22
27
25
26
28
19
26
26
20
26
22
34
27
27
25
24
24
26
20
24
20
27
22
23
28
17
30
23
29
25
25
32
23
31
19
28
26
24
29
25
24
22
27
23
29
31
29
18
28
27
22
34
22
19
24
23
27
26
30
24
25
25
23
22
29
26
26
23
24
26
26
22
28
22
27
29
24
25
22
27
28
27
27
28
22
27
24
25
26
23
24
23
20
24
24
27
22
26
25
24
29
23
26
29
33
25
27
26
22
27
24
30
28
25
28
20
26
27
23
31
26
28
25
27
25
26
27
27
30
27
28
23
24
21
23
31
29
24
26
25
26
24
22
27
25
27
27
23
20
31
25
26
23
20
20
24
25
28
23
23
22
29
24
27
15
32
24
19
20
25
25
25
22
22
23
30
19
26
35
30
29
28
24
29
22
26
29
21
25
26
20
26
26
27
25
24
28
24
21
31
27
22
24
29
23
33
25
26
28
29
23
22
25
32
23
31
27
24
25
23
26
22
19
26
25
27
26
27
23
19
27
28
33
24
26
26
27
29
24
30
26
25
21
23
27
24
25
27
21
24
29
22
29
32
31
20
24
28
27
30
22
29
20
25
33
24
24
27
22
27
28
22
21
23
25
30
28
21
25
25
31
22
24
27
27
28
26
27
28
25
20
27
26
26
20
27
19
27
28
24
26
27
25
25
28
26
27
29
21
26
29
30
25
25
20
21
20
26
28
26
28
31
27
24
27
27
27
26
30
27
23
25
24
21
24
25
20
28
26
29
31
25
27
27
32
22
28
23
20
23
25
25
32
24
22
20
22
26
18
27
32
21
29
30
30
24
23
31
26
17
19
28
26
30
23
25
25
31
28
28
28
25
27
31
23
23
31
26
24
26
27
28
25
26
23
29
25
25
28
27
24
25
27
29
21
31
26
24
28
26
22
22
21
34
24
25
28
26
16
24
24
24
28
25
18
26
22
24
31
29
27
26
26
24
28
21
23
24
25
25
31
31
29
25
25
22
25
27
30
24
28
28
22
32
30
19
28
30
27
27
24
26
25
26
21
27
27
28
26
26
25
27
24
29
24
29
19
29
26
30
24
26
29
24
32
29
25
29
27
26
31
27
27
23
26
25
28
27
24
27
28
22
23
26
26
24
27
25
19
31
26
29
29
25
27
28
23
30
24
25
31
27
27
29
27
25
24
24
28
30
23
25
28
27
28
29
24
25
22
29
25
23
25
24
21
29
25
21
24
31
29
27
25
20
24
24
27
26
31
25
26
29
28
26
29
32
23
23
29
30
26
19
24
30
30
26
25
24
31
28
28
22
21
24
31
24
23
26
29
20
22
21
25
32
23
29
21
30
22
26
21
28
29
28
27
33
25
20
21
25
29
25
21
22
24
21
25
24
25
25
22
26
24
23
24
26
24
23
26
22
26
28
25
26
28
28
22
25
31
28
29
26
22
26
30
24
24
18
26
27
25
27
27
21
26
26
22
27
30
27
29
20
30
30
23
24
24
25
27
31
23
23
18
26
32
28
21
26
26
25
24
24
27
26
27
24
27
27
20
28
24
24
28
22
31
23
26
30
20
26
25
29
21
26
23
24
23
25
32
28
25
30
23
27
21
25
29
30
27
30
20
25
24
26
23
28
21
26
26
25
28
23
21
26
28
19
27
26
30
29
18
23
25
26
24
23
26
31
25
26
25
28
29
33
20
24
28
28
31
24
27
24
32
26
25
25
29
28
28
26
21
23
28
21
28
28
24
26
26
24
27
24
25
25
25
27
29
29
28
21
28
24
25
29
28
24
29
23
26
27
30
25
22
26
29
26
29
29
25
29
28
26
28
21
22
30
23
29
26
27
27
27
25
24
26
26
32
30
24
22
29
27
24
23
27
24
30
31
24
24
19
26
26
31
27
23
23
19
24
25
28
25
27
24
26
25
23
30
27
22
28
19
26
28
24
21
25
22
25
26
25
29
28
25
23
27
26
24
27
25
21
22
23
21
25
29
25
26
27
32
22
20
28
25
29
25
29
24
27
26
22
24
27
19
18
30
26
25
25
25
29
31
23
25
21
30
20
30
30
26
20
23
28
19
28
27
32
27
25
24
26
29
27
23
26
30
19
28
26
27
19
28
25
24
23
25
20
29
25
27
28
25
24
25
32
23
27
24
30
24
28
24
26
28
26
24
29
23
25
26
29
27
24
27
28
27
21
19
31
30
24
18
19
29
26
28
27
26
30
31
28
23
23
22
24
22
30
29
26
27
24
20
22
23
24
25
25
27
31
23
26
28
31
28
28
25
24
28
32
25
24
27
23
28
24
28
24
28
28
27
26
24
21
31
23
26
28
22
26
28
27
27
32
21
27
33
28
27
29
21
26
31
26
24
24
22
24
22
27
28
30
23
28
34
27
26
26
26
27
25
23
23
26
26
27
29
19
28
24
23
30
31
23
30
28
20
29
26
26
21
20
27
26
23
24
26
22
23
26
28
26
25
26
24
31
21
21
27
25
32
22
27
23
27
24
20
33
28
26
23
29
27
22
25
25
31
26
21
28
29
23
25
26
27
20
28
21
29
27
28
26
19
25
26
27
28
24
28
29
22
22
29
28
32
25
31
29
28
29
28
21
26
25
32
26
28
26
20
28
23
26
24
26
20
25
28
27
25
21
25
29
24
24
29
23
26
22
30
24
33
29
25
25
24
24
26
25
24
23
24
26
16
19
25
24
25
25
23
27
27
28
23
32
28
28
29
26
22
27
25
22
25
29
25
25
27
27
23
22
27
29
24
21
25
30
28
27
26
25
24
26
21
21
23
25
25
23
18
29
26
31
19
28
28
27
18
28
28
31
26
24
22
24
26
29
21
27
26
28
26
20
24
31
29
27
28
25
23
25
29
28
26
25
21
22
24
22
24
26
22
24
27
24
25
26
28
22
24
26
25
28
28
25
23
31
24
27
24
23
23
25
26
27
21
28
22
29
28
24
25
24
28
29
27
25
28
28
27
28
25
27
21
27
25
29
21
27
27
26
19
25
26
20
25
25
24
23
28
32
29
26
27
24
23
29
24
27
22
21
30
26
26
24
20
23
25
21
26
22
31
26
30
30
20
24
31
30
28
26
29
24
25
24
20
25
21
26
23
24
31
23
31
21
34
21
24
27
23
26
22
22
22
28
27
23
29
35
24
25
19
20
22
29
28
29
24
23
18
18
29
23
25
31
28
22
28
22
28
27
24
24
24
27
27
30
25
29
26
34
22
36
23
23
30
30
25
20
27
20
26
26
29
29
20
29
25
29
23
25
30
28
24
28
24
19
26
22
24
30
19
23
22
26
22
28
26
26
24
25
21
19
22
31
27
23
27
33
24
28
23
31
24
18
29
28
28
26
24
21
27
26
26
25
16
29
24
21
32
31
25
26
27
23
28
27
30
29
24
25
20
24
30
24
25
28
20
25
24
25
26
24
29
25
25
31
19
23
25
29
26
26
26
27
23
27
22
23
25
28
27
26
24
22
32
28
21
24
27
25
27
25
24
31
26
29
24
26
29
27
27
23
32
23
28
24
23
24
26
28
22
18
26
27
26
23
21
29
22
25
22
18
32
25
21
24
30
28
26
19
28
23
28
21
25
27
27
26
25
29
30
27
21
28
28
24
19
26
20
30
27
25
31
22
23
26
25
22
26
24
23
26
28
26
28
30
22
24
24
27
27
27
20
31
26
25
17
25
28
24
24
26
26
28
21
27
28
30
30
26
26
28
24
27
31
19
22
29
31
26
21
28
23
27
25
26
26
26
25
24
24
24
22
25
26
24
28
28
29
25
27
26
31
25
21
30
19
25
24
29
28
20
35
21
26
28
22
26
28
18
26
27
31
26
25
29
28
22
24
20
23
29
21
25
26
23
25
24
22
24
27
25
25
23
23
30
22
26
26
22
26
30
27
27
26
27
24
26
28
27
26
24
26
27
26
27
25
26
22
25
26
27
26
25
29
26
23
26
26
19
22
27
20
26
26
25
26
25
32
34
29
28
24
30
29
27
30
33
26
29
26
27
32
28
24
21
25
23
26
22
27
32
29
29
24
25
26
25
28
22
27
25
27
20
22
25
23
27
22
23
26
19
27
25
27
22
22
26
28
30
27
23
28
17
24
25
26
31
22
28
25
24
19
27
24
24
22
25
25
21
23
30
25
19
30
22
27
29
28
30
23
25
27
25
26
24
22
26
30
21
31
23
28
26
36
25
30
27
26
25
23
26
21
31
29
25
25
24
27
27
24
24
27
25
22
26
25
21
27
27
27
26
31
24
23
25
27
21
23
27
24
27
24
23
25
26
31
28
25
19
25
26
31
25
26
20
18
20
23
30
22
23
24
24
29
23
25
23
29
22
30
27
27
29
26
33
26
31
29
24
20
20
24
29
23
25
24
28
23
20
24
27
27
27
23
27
27
28
26
31
26
29
23
24
21
21
26
23
25
22
24
30
25
28
25
25
24
23
23
24
26
27
22
26
27
23
29
25
26
24
27
25
27
24
26
28
29
27
29
28
25
29
29
23
22
22
24
24
22
29
31
29
27
23
23
30
27
21
23
23
25
26
26
23
27
24
28
29
26
30
32
22
25
23
27
28
29
23
22
25
27
23
27
30
27
23
29
26
22
26
27
22
24
25
27
31
22
25
29
22
24
24
30
28
25
26
27
21
19
28
29
21
24
21
26
27
25
28
20
27
25
27
27
25
28
28
25
22
23
32
24
25
27
24
20
27
25
20
31
24
28
28
30
29
21
24
29
29
19
30
31
26
27
24
25
20
30
30
23
27
29
24
29
22
29
20
25
31
26
26
24
22
21
20
26
23
30
24
21
27
31
28
24
28
23
26
25
27
21
24
28
25
21
25
27
29
26
31
33
23
26
25
27
24
24
24
24
30
25
28
28
31
28
30
28
26
27
25
23
24
24
27
31
24
27
21
28
27
20
29
26
27
27
24
25
27
24
31
28
25
25
26
23
28
25
29
24
29
29
31
24
28
25
25
24
22
29
29
30
23
17
25
32
28
20
23
25
25
26
24
26
23
22
25
25
29
25
30
22
28
26
24
26
24
25
29
23
32
29
26
20
29
28
28
27
24
26
28
24
33
27
27
23
26
22
22
20
16
30
24
30
27
26
29
27
21
26
28
24
29
26
29
21
28
27
32
27
28
27
24
24
31
26
30
28
29
30
26
24
19
29
25
22
30
24
31
26
30
22
32
34
21
29
22
26
30
26
31
30
23
25
23
19
20
29
24
23
29
29
24
19
23
28
26
24
23
22
24
22
21
27
30
19
25
19
24
20
28
25
25
28
22
29
24
28
19
25
26
24
22
23
25
26
28
27
22
21
31
29
29
22
26
29
26
25
27
23
24
24
27
24
26
21
27
27
25
29
24
27
29
30
26
25
27
30
26
30
29
24
23
31
19
24
27
29
26
34
24
23
13
30
28
29
23
23
21
28
28
25
25
25
21
21
25
20
24
24
22
30
21
23
22
28
26
28
30
19
25
28
22
29
23
28
23
27
27
27
27
26
21
22
29
26
24
24
19
27
23
26
23
26
26
25
19
31
24
21
23
22
30
19
27
29
23
26
25
23
32
28
27
22
26
23
25
26
29
25
25
28
25
28
25
27
30
27
23
20
31
30
22
29
24
27
27
26
27
34
26
28
29
24
24
25
26
28
31
29
28
24
23
23
22
23
24
29
29
25
25
34
17
19
23
26
20
27
23
26
25
26
23
28
27
26
33
25
27
26
29
30
30
29
25
24
30
23
27
24
26
24
24
29
18
29
28
26
29
29
29
22
24
25
24
31
17
22
31
27
25
27
26
24
27
24
29
26
25
23
29
21
30
27
19
27
27
24
27
29
24
25
25
24
27
26
29
26
31
26
27
24
24
24
28
25
23
27
21
25
21
30
31
29
25
24
24
24
33
31
26
24
27
30
23
26
31
25
26
26
29
24
30
30
29
25
24
27
31
31
24
23
32
30
24
25
23
29
27
24
26
23
28
26
32
24
30
31
19
28
29
18
26
29
25
24
28
31
18
28
30
28
25
27
27
30
27
26
24
28
26
24
23
25
26
26
25
26
31
25
26
30
22
24
24
27
23
20
27
25
26
23
22
25
27
26
31
19
29
27
24
28
28
24
29
26
29
27
25
19
31
28
26
23
24
23
28
28
33
24
21
24
24
22
21
28
32
24
25
24
25
29
27
22
30
31
21
28
26
22
20
22
28
30
28
31
24
20
24
21
24
29
29
24
27
25
26
26
20
25
29
26
25
22
23
29
21
29
25
29
20
29
21
26
23
26
27
24
27
22
25
23
22
24
24
17
29
25
21
18
28
29
22
23
26
22
26
31
24
23
26
26
24
26
27
28
28
22
30
26
24
23
27
24
28
26
28
26
27
25
23
25
28
29
30
29
29
23
21
29
29
28
20
21
22
26
29
28
23
34
26
26
25
24
25
27
27
29
24
27
23
25
27
19
21
31
30
24
27
28
22
33
30
23
22
23
27
22
25
25
29
25
30
26
25
19
22
25
32
24
26
25
25
33
29
25
24
25
22
22
17
27
26
19
18
27
22
32
23
28
29
28
25
27
22
23
28
23
25
31
26
25
23
23
21
28
26
26
22
25
24
28
27
28
26
19
23
34
25
23
27
27
32
20
26
21
26
27
29
24
25
27
24
29
28
24
25
26
28
28
27
23
23
22
23
27
26
17
22
29
26
25
17
30
28
27
28
21
23
24
26
21
24
18
27
22
25
21
27
26
27
24
25
26
28
27
27
29
26
28
29
30
29
25
25
21
27
29
27
26
29
23
29
27
22
22
22
28
27
23
23
23
24
28
25
25
23
26
23
27
29
29
22
24
29
30
26
23
24
23
28
29
25
26
26
26
23
31
25
27
29
21
21
29
23
21
27
30
24
23
27
31
24
25
22
25
20
32
27
23
26
22
22
25
27
25
20
20
26
29
27
31
27
28
32
23
23
27
23
25
27
33
18
35
19
22
25
17
23
32
32
28
26
27
23
29
26
26
24
28
20
26
26
25
25
25
29
30
24
27
25
19
31
31
23
21
24
27
26
23
21
26
27
26
25
23
28
24
29
26
21
29
29
24
20
29
29
26
24
27
21
24
30
24
28
25
27
27
22
27
25
25
30
28
27
25
22
23
25
22
21
23
34
26
27
26
25
27
29
26
18
28
22
25
25
24
29
26
30
22
28
26
28
25
26
25
25
24
17
25
26
18
23
29
23
24
24
31
22
30
24
34
30
23
27
29
26
24
29
22
21
23
28
26
22
26
29
24
26
29
30
32
25
30
26
25
26
27
21
26
21
24
24
31
26
27
25
27
31
28
20
20
29
28
26
23
26
24
28
24
27
24
25
29
25
27
24
24
26
29
25
24
25
28
28
26
29
30
27
27
22
24
29
22
15
30
22
25
26
25
23
23
20
29
22
26
25
23
28
22
23
23
21
25
21
24
26
24
27
28
25
25
21
29
25
24
21
28
23
29
28
29
29
24
28
27
30
27
29
29
28
25
27
28
29
24
27
25
23
27
28
24
24
24
18
27
29
32
29
27
27
33
25
24
26
21
27
28
29
26
19
28
23
23
24
33
23
29
28
22
25
28
29
25
22
30
32
26
27
26
22
21
25
25
25
26
21
19
20
24
26
28
26
29
25
29
22
25
23
24
24
23
23
26
28
20
23
23
26
31
28
25
27
19
26
26
25
21
25
24
25
23
24
18
24
30
25
21
24
23
28
26
24
25
26
23
19
28
23
27
25
25
25
30
23
27
26
26
27
30
23
24
24
24
23
24
27
27
25
30
27
27
18
29
25
23
33
31
19
25
28
29
26
25
31
25
26
31
27
23
24
26
23
26
25
26
19
26
22
27
20
26
26
26
28
25
33
22
28
23
25
25
29
25
25
23
29
21
27
24
25
20
19
24
26
20
26
24
28
30
26
25
25
25
31
25
26
27
22
30
27
26
26
27
26
26
23
19
30
27
23
21
27
27
28
30
26
29
24
25
26
28
27
27
25
26
24
26
24
27
24
20
24
28
19
23
25
24
25
23
26
30
27
28
25
20
23
26
22
27
24
30
23
21
26
24
25
22
25
27
24
25
30
23
25
28
27
28
24
24
23
26
21
20
23
30
25
27
24
25
28
28
30
31
20
28
28
22
28
29
28
16
27
28
24
25
23
23
25
22
25
24
22
21
23
23
26
26
25
23
22
24
28
25
19
29
21
26
26
25
27
21
26
20
25
23
31
28
29
32
27
27
26
24
23
27
27
29
21
27
24
28
25
25
28
23
31
28
24
22
20
28
23
22
26
25
29
31
21
24
28
24
26
26
22
32
27
26
28
31
25
29
29
28
28
31
27
28
28
27
26
24
24
22
24
21
30
30
30
24
21
21
27
23
27
26
23
27
29
24
25
28
25
24
24
20
28
31
27
28
25
21
18
26
23
26
29
28
25
27
25
29
26
22
25
22
22
30
23
27
30
29
23
25
26
24
27
33
27
29
17
25
23
24
28
30
31
18
29
27
26
27
28
23
26
22
31
29
25
24
25
26
20
22
26
21
29
29
23
24
25
28
27
27
31
24
23
19
24
27
23
25
30
29
25
26
30
32
26
27
29
22
26
25
32
23
29
29
30
26
30
24
24
27
29
28
19
23
30
29
27
26
29
26
20
19
24
28
24
26
23
27
23
23
20
25
19
26
27
26
25
28
26
24
24
32
24
26
26
29
24
23
22
26
22
30
27
30
28
26
22
34
28
22
26
26
21
24
28
24
27
25
25
28
28
27
24
26
22
27
24
23
25
31
30
29
22
26
20
28
24
29
25
22
27
25
25
24
28
28
27
28
28
26
27
24
23
31
27
32
24
29
25
26
23
30
23
18
29
26
26
23
24
25
24
22
28
20
29
26
24
26
26
26
19
18
23
23
26
21
26
30
19
24
22
28
32
24
31
22
27
29
27
28
22
24
30
26
24
25
26
24
27
23
25
27
27
32
29
20
21
26
28
24
25
25
25
27
26
24
24
28
24
26
32
28
25
27
22
24
26
27
25
23
26
29
26
27
26
31
29
29
30
24
27
27
28
24
27
24
24
26
28
21
30
31
27
24
29
32
26
25
32
21
30
26
24
27
20
25
21
26
29
27
24
19
24
28
22
21
33
26
24
22
20
23
26
27
22
29
23
31
26
23
27
28
25
26
26
25
26
26
30
29
24
24
18
26
29
29
28
21
25
23
25
20
27
22
27
27
19
22
27
25
27
26
34
25
23
26
22
30
24
30
28
23
29
26
23
21
31
31
23
22
22
28
31
26
20
26
22
22
23
24
25
19
26
30
24
25
20
28
22
20
30
26
25
29
26
27
27
24
29
23
27
29
26
30
28
29
23
27
20
25
22
21
24
24
21
29
22
23
25
21
32
23
27
28
23
29
22
21
31
21
34
28
27
24
26
26
26
21
20
23
26
29
27
21
28
22
26
26
25
29
30
26
30
24
22
28
31
26
24
28
28
22
23
29
23
31
25
21
29
30
24
21
25
24
31
29
31
28
25
27
32
30
26
20
26
19
26
24
26
20
27
23
24
25
30
27
21
25
27
25
31
27
31
27
23
24
28
25
25
28
27
25
25
29
27
27
26
25
24
19
30
23
20
26
32
27
30
24
22
24
24
28
25
25
25
19
29
17
22
21
22
30
20
29
23
28
25
30
29
20
30
25
28
26
31
22
27
29
28
27
25
25
24
25
27
19
26
26
31
25
26
27
23
24
27
26
18
25
31
29
27
25
25
22
24
25
23
30
26
27
26
25
31
31
22
25
28
30
26
30
27
28
21
27
32
20
28
27
30
23
24
24
22
23
26
22
24
26
22
22
32
28
32
26
28
28
26
27
31
28
31
24
25
28
28
23
24
21
20
28
27
31
25
27
26
28
27
29
23
26
30
33
22
23
29
22
25
28
23
23
25
24
29
26
28
28
27
31
24
26
28
27
21
35
24
25
28
31
21
26
26
30
31
30
27
20
31
23
27
18
30
26
30
24
21
25
25
26
22
19
23
25
25
25
28
24
23
23
22
29
24
25
25
27
27
26
19
26
26
24
26
28
29
29
26
28
27
28
24
28
28
25
28
28
24
22
28
28
31
24
19
26
24
25
24
28
23
20
29
21
25
23
25
23
23
24
21
27
26
32
22
30
25
25
24
27
25
25
30
28
26
27
25
32
29
21
25
22
23
24
22
28
26
31
29
25
23
23
25
27
29
30
27
25
26
26
24
27
27
22
23
28
20
24
29
23
29
29
24
23
27
25
24
26
25
29
25
22
31
25
21
31
34
27
26
27
23
26
28
28
25
20
20
30
26
27
26
26
30
29
26
29
26
25
30
22
24
24
26
28
28
21
27
27
26
29
26
30
33
23
24
25
23
27
26
29
21
29
22
28
30
24
28
26
27
30
26
26
28
24
29
25
24
26
27
29
26
32
27
30
30
27
24
29
25
30
22
30
29
24
20
22
26
24
24
25
25
29
23
34
23
25
30
27
16
26
22
24
29
23
24
31
29
19
26
30
21
20
27
22
26
32
29
30
28
24
24
26
18
27
25
24
27
21
26
26
27
24
23
30
24
22
27
24
28
27
21
34
24
26
28
24
28
25
31
22
24
22
18
24
25
24
26
23
30
26
24
20
23
24
26
24
31
28
21
25
22
29
24
28
29
26
26
28
22
25
22
23
26
25
29
27
33
25
29
25
25
20
27
22
28
30
25
27
34
25
27
28
29
27
29
22
24
28
21
25
25
27
20
24
28
29
23
28
29
35
21
25
22
28
25
21
23
26
30
30
30
25
31
25
24
26
24
32
30
27
24
24
24
26
31
26
26
27
21
24
26
30
22
26
28
20
21
26
29
29
24
27
19
26
26
29
27
28
30
27
31
23
28
27
23
31
22
17
22
27
22
24
26
23
29
24
20
23
24
26
24
27
23
22
21
24
26
28
28
29
31
24
14
24
21
29
25
23
32
22
29
26
31
21
23
25
23
25
25
24
23
23
25
26
23
24
22
24
24
27
25
27
30
24
28
27
28
26
21
27
26
30
26
25
20
25
29
25
25
30
24
23
21
31
26
26
25
25
29
23
25
22
24
29
24
21
29
20
33
29
30
34
24
25
27
31
29
25
20
24
27
26
25
23
28
27
30
23
21
33
28
25
27
30
23
21
27
23
29
27
24
31
27
28
22
25
30
32
28
28
23
23
27
27
30
26
25
32
22
26
28
28
27
24
23
29
26
23
19
20
28
25
27
24
21
25
26
32
26
28
25
26
28
25
23
29
22
23
27
21
30
30
25
29
27
19
28
28
27
21
27
26
27
25
26
30
24
24
26
26
31
28
24
25
29
28
27
22
23
26
28
20
29
23
25
23
31
26
28
24
29
25
27
21
28
29
21
27
24
29
22
30
21
26
27
27
24
24
28
25
24
19
26
23
29
26
26
26
23
24
26
21
22
30
27
29
27
31
27
26
29
27
27
25
23
24
25
30
25
27
23
15
31
29
31
24
21
22
23
27
25
21
29
26
23
26
28
25
24
22
21
17
29
27
27
27
27
29
29
25
27
34
27
28
24
28
25
30
26
26
31
26
31
25
23
24
25
22
25
24
27
27
26
25
29
21
22
28
27
26
29
24
29
27
33
26
24
25
25
25
17
25
28
25
24
24
19
26
26
30
29
28
24
26
22
24
20
24
30
22
27
26
30
28
30
29
25
25
21
29
25
27
34
23
21
29
27
24
28
29
22
27
23
23
26
26
30
22
31
20
31
23
24
23
23
30
24
25
22
27
26
29
30
26
26
25
27
28
23
30
26
29
23
31
34
22
28
25
25
22
26
30
28
27
27
28
22
21
32
26
28
28
28
21
26
21
28
23
26
26
19
31
30
21
21
22
22
30
28
28
21
24
21
20
25
25
24
32
26
27
23
27
31
23
22
28
24
29
30
26
27
23
24
26
24
28
26
22
28
27
27
28
19
27
22
25
19
26
26
28
23
27
27
26
24
29
26
26
26
30
27
31
25
26
20
29
30
25
27
25
26
21
25
25
28
30
32
28
24
22
24
25
31
24
23
28
22
27
25
27
27
26
27
22
22
25
27
23
24
31
31
34
20
26
33
32
22
30
26
26
22
21
24
24
22
25
25
29
32
26
27
26
27
21
31
34
30
30
27
23
26
30
29
21
24
24
23
27
24
26
31
26
25
26
20
23
27
27
21
30
25
28
25
26
30
24
23
26
25
26
25
24
27
24
19
23
31
28
24
24
20
22
21
23
27
25
26
22
29
25
19
27
32
25
26
26
26
27
33
22
26
29
31
28
33
23
20
24
24
25
24
26
29
21
24
24
23
28
23
23
20
25
26
27
21
27
22
23
23
22
24
31
29
19
22
26
23
23
26
29
23
27
21
23
27
18
24
26
27
31
23
24
24
27
22
28
23
21
28
33
31
31
30
29
25
28
20
28
24
27
29
22
22
28
29
27
24
27
27
24
27
23
24
25
25
30
29
32
21
23
25
22
20
19
26
23
23
24
22
24
24
26
27
27
23
22
30
25
26
25
27
23
24
23
27
26
22
22
24
23
31
24
23
28
20
33
29
27
26
24
24
28
25
25
25
26
24
27
21
30
26
29
20
33
30
27
28
31
23
27
24
24
27
27
25
25
26
36
24
30
20
27
33
23
26
28
25
24
23
19
28
26
22
19
30
26
31
20
22
28
26
23
26
29
28
17
26
31
24
28
22
26
27
23
28
26
28
26
21
26
28
25
25
29
25
28
23
22
23
25
24
26
27
24
27
22
29
25
23
27
22
25
27
22
25
25
29
29
23
28
27
24
26
28
22
24
27
23
24
21
26
27
28
26
26
25
23
27
29
29
25
28
26
23
21
28
29
28
30
24
28
22
27
33
29
26
26
25
27
27
25
27
28
28
21
24
25
27
28
25
32
28
28
29
26
30
29
19
18
28
23
29
28
25
22
26
27
23
26
18
21
28
23
23
22
22
21
30
29
30
25
29
18
21
31
29
23
29
24
25
24
32
24
26
23
28
21
26
28
23
24
31
31
30
22
28
31
24
29
30
25
26
23
28
25
27
30
25
28
20
25
29
25
24
24
32
25
24
26
24
28
31
26
25
27
31
25
27
25
25
32
23
21
21
31
25
25
22
28
28
26
20
25
31
27
28
20
26
28
23
28
33
28
20
28
26
21
19
22
20
23
23
29
26
22
23
25
26
19
23
29
32
23
28
23
28
24
28
23
27
17
25
22
20
24
27
29
30
23
23
29
26
25
21
23
29
22
24
27
24
27
26
28
19
31
30
29
19
25
27
21
21
25
29
23
29
22
27
24
24
24
23
25
17
25
28
26
21
23
25
29
24
25
29
23
29
25
26
23
25
34
17
27
17
24
23
23
30
26
29
24
23
28
20
31
25
23
30
23
19
21
27
26
25
27
25
21
26
27
28
28
23
30
29
23
22
19
32
30
25
26
31
27
29
27
22
25
26
26
27
25
25
21
30
25
29
27
30
25
25
27
24
26
32
20
29
25
22
24
25
21
22
21
23
21
27
23
22
27
27
26
21
23
29
24
21
25
22
28
24
28
32
25
30
28
21
25
24
23
28
29
24
26
27
23
30
26
29
30
23
20
20
22
25
22
29
25
26
25
24
26
30
28
28
28
32
22
25
20
25
31
22
28
26
30
22
25
27
23
31
25
30
26
27
24
27
25
30
31
27
31
28
28
31
27
28
28
22
25
28
26
23
20
23
22
30
26
24
28
25
31
22
20
21
23
27
17
26
20
27
28
29
20
30
27
20
23
27
30
28
28
29
21
22
28
25
25
32
27
25
22
21
25
27
26
28
27
26
28
23
29
21
23
30
22
22
28
26
27
23
27
30
20
30
30
25
34
29
29
29
28
27
25
23
28
26
23
29
28
23
28
23
21
25
25
28
30
27
23
31
18
17
24
28
19
25
30
24
26
23
25
28
30
26
25
26
32
23
31
28
29
20
22
27
24
25
30
26
26
28
24
20
23
22
29
23
30
27
33
24
27
27
25
24
23
24
23
23
29
26
30
25
20
30
21
25
26
26
22
28
26
26
27
27
28
23
23
28
23
23
23
23
23
17
27
30
29
30
22
27
21
26
27
26
28
21
25
31
21
28
26
31
28
31
25
26
24
24
28
28
27
23
30
21
26
27
24
23
21
25
31
26
25
27
27
27
25
27
24
32
25
27
22
21
27
21
28
23
30
32
30
27
