# Supplementary material for: Structural variants are enriched in deleterious visible phenotypes in Drosophila
Source: Genome Res. 2026 Jul;36(7):1369–85. doi: 10.1101/gr.281434.125 (PMC13322080; doi:10.1101/gr.281434.125)
Supplement: Supplement 2 [file Supplemental_Code.zip › visible_phenotype-main/enrichment_analysis/dmel_proteincoding_euchrom_genes_dsprLSVcount.txt]

FBgn0031216_Zir 7347 0
FBgn0031217_Creld 1762 0
FBgn0026787_Nhe1 2770 0
FBgn0005278_Sam-S 7529 0
FBgn0031228_ND-15 41304 1
FBgn0031219_CG13694 1123 1
FBgn0031220_CG4822 4784 1
FBgn0288229_CG3164 8167 0
FBgn0001142_Gs1 2395 0
FBgn0051975_CG31975 2608 1
FBgn0051976_ovm 2608 1
FBgn0051974_CG31974 2014 1
FBgn0031224_CG11454 904 0
FBgn0259818_CG42399 9069 0
FBgn0031227_CG3709 1766 0
FBgn0031229_CG3436 1637 0
FBgn0053635_CG33635 828 0
FBgn0016977_spen 44365 1
FBgn0031231_mRpL10 1003 0
FBgn0031232_CG11617 2554 0
FBgn0031233_Tbc1d15-17 3546 0
FBgn0266557_kis 40088 1
FBgn0031235_CG13693 1721 0
FBgn0262252_mir-965 106 0
FBgn0283652_Rpp30 1334 0
FBgn0031238_CG3645 19155 1
FBgn0031239_CG17075 7556 1
FBgn0031240_CG3345 2538 0
FBgn0086912_mbm 1803 0
FBgn0086856_CG11555 930 0
FBgn0086855_CG17078 3494 0
FBgn0003444_smo 4585 0
FBgn0031244_CG11601 1599 0
FBgn0031245_CG3625 8410 1
FBgn0025686_Amnionless 1892 1
FBgn0031247_CG11562 803 0
FBgn0017457_U2af38 1722 0
FBgn0024352_Stip1 2327 0
FBgn0020622_Pi3K21B 7353 1
FBgn0004611_Plc21C 49631 1
FBgn0031248_CG11912 897 1
FBgn0031249_CG11911 969 1
FBgn0053127_CG33127 990 0
FBgn0264086_CG43755 4239 1
FBgn0051921_CG31921 2425 1
FBgn0031250_Ent1 2309 1
FBgn0000061_al 9327 0
FBgn0031251_CG4213 5603 0
FBgn0003278_Polr1B 3684 0
FBgn0264855_AP-2alpha 6747 0
FBgn0263933_ebi 3469 0
FBgn0031252_CG13690 1218 0
FBgn0002593_RpLP1 912 0
FBgn0031253_CG11885 555 0
FBgn0031254_CG13692 718 1
FBgn0031255_BBS8 2448 1
FBgn0004583_ex 17474 1
FBgn0015924_crq 4770 1
FBgn0031256_shv 1546 1
FBgn0262510_CR43080 559 1
FBgn0031257_CG4133 3214 1
FBgn0031258_CG4297 13324 1
FBgn0027592_MED15 3157 1
FBgn0003963_ush 64340 1
FBgn0043364_cbt 3242 1
FBgn0010602_lwr 1981 0
FBgn0031260_Spp 1867 0
FBgn0005660_Ets21C 7998 0
FBgn0031261_nAChRbeta3 1967 0
FBgn0260933_rempA 6568 0
FBgn0031263_Tspo 911 0
FBgn0031264_uncNacbeta 3251 0
FBgn0031265_CG2794 2309 0
FBgn0021874_Nle 1755 0
FBgn0031266_Sf3b1 4567 0
FBgn0031267_Ipk2 1231 0
FBgn0031268_cold 1443 0
FBgn0013323_Ptth 1185 0
FBgn0023489_Pph13 2063 0
FBgn0010323_Gsc 11145 1
FBgn0031270_CG13689 1617 0
FBgn0040106_lectin-21Cb 903 0
FBgn0040107_lectin-21Ca 939 0
FBgn0031273_CG2839 2548 1
FBgn0284247_ds 74970 1
FBgn0011244_Hsp60B 2202 0
FBgn0026438_Eaat2 7183 1
FBgn0031275_GABA-B-R3 12454 0
FBgn0031276_CG12506 470 1
FBgn0040725_CG13946 405 1
FBgn0031277_CG13947 482 1
FBgn0041250_Gr21a 2403 1
FBgn0031279_CG3544 4440 1
FBgn0000442_Pkg21D 4645 1
FBgn0051658_Nnf1b 954 0
FBgn0086130_Dbp21E2 1796 0
FBgn0031281_Saf6 2636 0
FBgn0031282_Pex12 2103 0
FBgn0031283_CG15880 956 0
FBgn0031284_PGAP2 1429 0
FBgn0015621_Clp 1245 0
FBgn0031285_CG3662 3048 0
FBgn0031286_CG3862 1532 0
FBgn0010583_dock 7272 1
FBgn0020304_drongo 17487 1
FBgn0031287_CG4291 1479 0
FBgn0020545_kraken 1771 1
FBgn0031288_CG13949 1302 1
FBgn0262177_mir-375 90 0
FBgn0031289_CG13950 1609 0
FBgn0029095_aru 6505 1
FBgn0020305_dbe 1184 1
FBgn0053526_PNUTS 6573 0
FBgn0031292_CG15824 7969 0
FBgn0002936_ninaA 968 0
FBgn0002563_Lsp1beta 2816 1
FBgn0046113_GluRIIC 3719 1
FBgn0028481_CG4341 35305 1
FBgn0031294_IA-2 39675 1
FBgn0031295_CG4375 792 0
FBgn0031296_gNacalpha 1439 0
FBgn0003310_S 28141 1
FBgn0015905_ast 2855 0
FBgn0031298_Atg4a 4469 0
FBgn0031299_CG4629 19413 1
FBgn0261938_PolrMT 5119 0
FBgn0031301_CG14339 4154 1
FBgn0031302_CG14340 1197 0
FBgn0016926_Pino 14299 1
FBgn0031304_TBC1D23 3095 1
FBgn0031305_Iris 1766 0
FBgn0031306_CG4577 6463 1
FBgn0031307_MFS3 4194 1
FBgn0283525_l(2)10685 1627 1
FBgn0031309_Tfb4 1232 0
FBgn0031310_Vps29 998 0
FBgn0261458_capt 6584 0
FBgn0031312_Tango14 1559 0
FBgn0031313_CG5080 3596 0
FBgn0031314_IntS14 1982 0
FBgn0031315_CG14341 705 0
FBgn0024314_Plap 3193 0
FBgn0051922_CG31922 608 0
FBgn0031317_Charon 2052 0
FBgn0031318_CG4887 4580 0
FBgn0031319_CG4896 4764 0
FBgn0031320_CG5126 1723 0
FBgn0031321_Tgt 1633 0
FBgn0031322_CG5001 11050 1
FBgn0031323_CG5139 801 1
FBgn0263080_CG43348 512 1
FBgn0263081_CG43349 458 1
FBgn0040723_CG5011 549 1
FBgn0031324_CG14342 1035 0
FBgn0259229_CG42329 10509 1
FBgn0031327_CG5397 2982 0
FBgn0041097_robo3 40179 1
FBgn0011294_a5 832 1
FBgn0031331_CG5440 1386 1
FBgn0053923_CG33923 730 0
FBgn0053922_CG33922 728 1
FBgn0026141_Cdlc2 735 1
FBgn0031332_CG5556 1140 1
FBgn0031333_CG5561 1139 1
FBgn0051924_CG31924 818 0
FBgn0031335_CG5565 1013 0
FBgn0051659_CG31659 865 0
FBgn0053126_NLaz 1984 1
FBgn0031337_CG14346 1054 1
FBgn0002543_robo2 40367 1
FBgn0263320_CG43401 685 1
FBgn0263321_CG43402 1205 1
FBgn0051928_CG31928 1564 1
FBgn0053128_CG33128 1386 1
FBgn0051926_CG31926 1611 0
FBgn0051661_CG31661 1340 0
FBgn0031343_CG18131 2153 1
FBgn0031344_CG7420 2120 1
FBgn0031345_CG18132 683 0
FBgn0001174_halo 615 0
FBgn0026398_Or22a 1665 1
FBgn0026397_Or22b 1560 1
FBgn0261509_haf 54260 1
FBgn0031347_nis 2289 0
FBgn0051935_Rab3GAP1 16335 1
FBgn0031351_CG14352 1166 1
FBgn0021906_RFeSP 1731 1
FBgn0086758_chinmo 53424 1
FBgn0011570_cpb 2060 0
FBgn0031356_CG17660 3289 1
FBgn0031357_mRpL48 1003 1
FBgn0086698_frtz 4549 1
FBgn0031359_Rim2 8144 1
FBgn0000579_Eno 4868 1
FBgn0260648_Rrp40 1030 0
FBgn0031360_CG31937 1183 0
FBgn0031361_CG17652 1323 0
FBgn0264494_CG17646 18088 1
FBgn0027597_CG17712 1435 0
FBgn0031364_CG17648 540 1
FBgn0041249_Gr22f 1198 0
FBgn0031365_CG17650 807 1
FBgn0045497_Gr22e 1224 0
FBgn0045498_Gr22d 1220 1
FBgn0265138_Gr22c 1206 1
FBgn0045500_Gr22b 1211 1
FBgn0045501_Gr22a 1249 1
FBgn0051933_CG31933 2075 1
FBgn0051664_CG31664 2328 1
FBgn0031367_c-cup 938 1
FBgn0262275_mir-2280 114 0
FBgn0051665_wry 22012 1
FBgn0051663_CG31663 22871 1
FBgn0031372_CG7295 1229 0
FBgn0031373_CG15358 1206 1
FBgn0031374_Wdr62 59667 1
FBgn0040719_CG15357 559 0
FBgn0053673_CG33673 913 0
FBgn0031375_erm 20123 1
FBgn0267972_Der-1 1456 0
FBgn0031377_CG15356 5292 0
FBgn0031378_CG15362 923 0
FBgn0031379_CG7289 2297 0
FBgn0001125_Got2 3246 1
FBgn0031381_Npc2a 650 1
FBgn0043539_Obp22a 779 0
FBgn0053543_CG33543 9211 1
FBgn0040718_CG15353 430 0
FBgn0040717_Nplp4 658 0
FBgn0031384_CG4238 20929 1
FBgn0259192_CG42296 3522 0
FBgn0259230_lectin-22C 856 0
FBgn0003557_Su(dx) 6658 1
FBgn0028952_Kebab 2560 1
FBgn0026396_Or22c 3378 0
FBgn0053516_dpr3 51088 1
FBgn0031388_CG12674 1367 1
FBgn0031389_CG4259 1928 0
FBgn0004507_GlyP 6483 0
FBgn0031390_tho2 7837 0
FBgn0031391_CG11723 1978 0
FBgn0027509_Tbcd 4146 0
FBgn0031392_AIF 3635 0
FBgn0031393_CG15382 1037 0
FBgn0000097_aop 22270 1
FBgn0031395_CG10874 2472 0
FBgn0085201_COX7AL2 5387 0
FBgn0051668_CG31668 2445 0
FBgn0053124_CG33124 2577 0
FBgn0031397_CG15385 2997 0
FBgn0010288_Uch 1473 0
FBgn0085203_CG34174 901 0
FBgn0031398_daed 1339 0
FBgn0040715_CG15386 743 0
FBgn0259717_CG42371 743 0
FBgn0031399_mio 3335 0
FBgn0031401_papi 4796 0
FBgn0031403_CG15387 749 0
FBgn0267378_sau 4757 1
FBgn0262126_Sec24CD 5738 1
FBgn0051679_Tengl3 1175 0
FBgn0052463_Tengl2 1080 0
FBgn0051682_Tengl1 1179 0
FBgn0264979_CG4267 2896 1
FBgn0011832_Ser12 844 1
FBgn0042186_CG17239 831 1
FBgn0042187_CG17234 807 0
FBgn0031406_Send1 874 1
FBgn0031407_CG4270 799 0
FBgn0054049_CG34049 1090 0
FBgn0250841_CG17242 1034 1
FBgn0031409_CG4271 763 1
FBgn0051681_CG31681 948 1
FBgn0261523_CG42658 882 0
FBgn0031410_CG17237 913 0
FBgn0028570_robl22E 514 0
FBgn0051949_CG31949 785 1
FBgn0031412_CG16995 924 0
FBgn0031413_CG9967 48595 1
FBgn0031414_eys 47264 1
FBgn0014010_Rab5 6131 0
FBgn0261647_Axud1 4792 0
FBgn0031417_CG3597 1372 0
FBgn0031418_CG3609 2172 1
FBgn0031419_CG15390 984 1
FBgn0031420_Atxn7 4665 0
FBgn0264672_Eogt 1976 0
FBgn0031422_PIG-Wa 1545 0
FBgn0031423_CG3557 1031 0
FBgn0264081_CG43750 1111 0
FBgn0287218_CG46448 445 0
FBgn0031424_VGlut 10367 1
FBgn0031426_CG18641 4698 0
FBgn0051948_CG31948 1361 0
FBgn0085477_CG34448 1173 1
FBgn0085476_CG34447 1591 1
FBgn0031428_CG9886 3817 1
FBgn0264988_CG44139 244 1
FBgn0000490_dpp 31451 1
FBgn0264978_Slh 4474 1
FBgn0011818_oaf 5891 1
FBgn0031430_CG3528 935 1
FBgn0031431_CG3515 1680 0
FBgn0031432_Cyp309a1 2347 1
FBgn0041337_Cyp309a2 8151 1
FBgn0026778_Rad1 1616 0
FBgn0085343_Sws1 1616 0
FBgn0031434_insv 1717 0
FBgn0031435_Elba2 1492 0
FBgn0031436_ND-B17.2 971 0
FBgn0031437_Arpc5 1131 0
FBgn0026479_Drp1 4149 1
FBgn0250835_CG15394 904 1
FBgn0031440_CG15395 1289 0
FBgn0263322_CG43403 595 1
FBgn0031441_CG9962 1143 1
FBgn0264433_CG43851 475 0
FBgn0053125_CG33125 4054 0
FBgn0031442_Prosbeta4R1 880 0
FBgn0026395_Or23a 1413 0
FBgn0031443_Prosbeta4R2 1708 0
FBgn0031444_Trf4 1203 0
FBgn0286882_CR46404 394 1
FBgn0041248_Gr23a 2363 1
FBgn0051690_CG31690 41697 1
FBgn0031446_Trf5 1107 0
FBgn0031449_CG31689 14156 1
FBgn0263564_mir-4914 93 0
FBgn0031450_Hrs 3391 0
FBgn0031451_CG9961 1559 0
FBgn0031452_Cwc25 1846 0
FBgn0250906_Pgk 6188 1
FBgn0031453_Bacc 5530 0
FBgn0031454_HemK2 1250 0
FBgn0031455_Snapin 1250 0
FBgn0031456_Tnpo-SR 3965 0
FBgn0031457_Snx21 2249 0
FBgn0031458_aph-1 1048 0
FBgn0026324_Taf10b 559 0
FBgn0028398_Taf10 722 0
FBgn0019830_colt 1479 0
FBgn0031459_HINT1 769 0
FBgn0031460_CG15399 892 1
FBgn0004242_Syt1 27652 1
FBgn0031461_daw 7115 1
FBgn0031462_CG2964 1992 1
FBgn0031463_G6P 1424 0
FBgn0283531_Duox 14278 1
FBgn0031465_CG3123 1960 0
FBgn0031466_CG3119 2946 1
FBgn0031467_Cpr23B 1136 0
FBgn0031468_CG2975 2514 1
FBgn0031469_CG18558 1924 0
FBgn0031470_CG18557 1133 0
FBgn0031471_CG3117 1286 0
FBgn0031472_CG2983 1365 0
FBgn0031473_CG3104 6789 1
FBgn0015521_RpS21 959 1
FBgn0031474_CG2991 11384 1
FBgn0051694_Ifrd1 5862 0
FBgn0031476_CG8813 997 0
FBgn0031478_CG8814 2278 0
FBgn0031479_Prx6a 1141 1
FBgn0051950_Sbat 657 1
FBgn0028970_RabGGTb 1596 1
FBgn0024947_NTPase 5146 0
FBgn0041111_lilli 68477 1
FBgn0010263_Rbp9 13672 1
FBgn0024920_Ts 1345 0
FBgn0004584_Rrp1 2735 0
FBgn0260639_gammaTub23C 1967 0
FBgn0031483_CG9641 2003 0
FBgn0031484_CG3165 1378 0
FBgn0031485_CG9643 877 0
FBgn0250786_Chd1 8161 0
FBgn0025109_Bem46 1959 0
FBgn0002989_okr 3165 0
FBgn0025681_CG3558 5856 0
FBgn0031488_Ccdc85 16783 1
FBgn0031489_CG17224 1867 0
FBgn0031490_CG17264 2998 0
FBgn0031491_alpha4GT1 1832 0
FBgn0031492_Prp40 3213 1
FBgn0031493_Sf3b2 2916 1
FBgn0031494_CG17219 1363 0
FBgn0031495_GABPI 1761 0
FBgn0031496_CG17258 3138 0
FBgn0031497_SerRS 1910 0
FBgn0031498_CG17260 1563 0
FBgn0243513_cnir 986 0
FBgn0031500_CG17221 1914 1
FBgn0031501_CG17261 1042 1
FBgn0042627_FASN2 12196 0
FBgn0283427_FASN1 11579 0
FBgn0015600_toc 76441 1
FBgn0005779_PpD6 1326 0
FBgn0031504_CG15403 854 0
FBgn0031505_ND-B14.5B 895 1
FBgn0011648_Mad 13587 1
FBgn0260817_gkt 2449 1
FBgn0051953_CR31953 774 1
FBgn0014906_Hydr2 5817 1
FBgn0264744_CG44002 1272 1
FBgn0264745_CR44003 1764 0
FBgn0051698_CG31698 635 1
FBgn0031512_CG15404 532 1
FBgn0085422_CG34393 25384 1
FBgn0031513_CG3347 2369 1
FBgn0031514_OtopLb 4734 0
FBgn0031515_CG9664 3461 1
FBgn0031516_CG9663 8204 1
FBgn0031518_CG3277 13318 1
FBgn0031517_CG15406 2460 1
FBgn0031519_Fign 3078 0
FBgn0031520_CG8837 2896 1
FBgn0053281_CG33281 2400 0
FBgn0053282_CG33282 1889 1
FBgn0031522_CG3285 1948 1
FBgn0031523_CG15408 1976 0
FBgn0020445_E23 19954 1
FBgn0031526_CG8838 972 1
FBgn0085423_GramD1B 14732 1
FBgn0031528_CG15412 2144 1
FBgn0031529_CG9662 905 0
FBgn0016698_Ptpa 1588 0
FBgn0259949_Sfp23F 389 1
FBgn0259950_CG42460 614 1
FBgn0085204_CG34175 661 1
FBgn0031530_Pgant2 22259 1
FBgn0031531_CG8840 639 1
FBgn0051952_CG31952 1375 0
FBgn0031533_CG2772 1597 0
FBgn0031534_Snx1 2423 1
FBgn0031535_CG12795 1289 0
FBgn0031536_Cog3 3367 1
FBgn0266670_Sec5 3065 1
FBgn0031538_CG3246 1630 0
FBgn0005616_msl-2 3894 0
FBgn0263526_mir-4971 110 0
FBgn0021967_ND-PDSW 1177 0
FBgn0031540_Pif1 2662 0
FBgn0051776_CG31776 2182 0
FBgn0051956_Pgant4 2735 0
FBgn0261560_Thor 1178 1
FBgn0031542_CG15414 10316 1
FBgn0014396_tim 14133 0
FBgn0051954_CG31954 1044 0
FBgn0284253_LeuRS 4328 0
FBgn0031544_CG17593 2392 0
FBgn0031545_CG3213 2378 0
FBgn0031546_CG8851 2878 0
FBgn0031547_Sr-CIV 1535 1
FBgn0031548_CG8852 2457 1
FBgn0031549_Spindly 2930 0
FBgn0031550_IFT57 1889 0
FBgn0024244_drm 9176 0
FBgn0264363_CG43815 413 1
FBgn0004892_sob 2756 0
FBgn0002985_odd 2532 0
FBgn0015663_Ugt36A1 2476 1
FBgn0031554_CG15418 594 0
FBgn0000721_for 34879 1
FBgn0263523_mir-4972 106 0
FBgn0085369_Drgx 29369 1
FBgn0259951_Sfp24Ba 574 1
FBgn0259953_Sfp24Bd 443 1
FBgn0259952_Sfp24Bb 514 1
FBgn0261054_Sfp24Bc 450 1
FBgn0031558_CG16704 464 0
FBgn0031559_CG3513 483 0
FBgn0051779_Acp24A4 721 0
FBgn0263096_CR43364 313 0
FBgn0262721_CG43165 589 1
FBgn0031560_CG16713 379 1
FBgn0031561_IM33 440 1
FBgn0031562_CG3604 630 1
FBgn0031563_CG10031 641 1
FBgn0259954_CG42464 362 0
FBgn0259955_CG42465 463 1
FBgn0259956_Sfp24C1 418 1
FBgn0259957_CG42467 409 1
FBgn0262621_CG43145 422 1
FBgn0031564_CG2816 594 0
FBgn0051778_CG31778 1382 0
FBgn0051777_CG31777 512 0
FBgn0015376_cutlet 4518 1
FBgn0051955_CG31955 1224 1
FBgn0031566_CG2818 3450 1
FBgn0040104_lectin-24A 973 0
FBgn0003386_Shaw 10960 1
FBgn0031568_CG10019 24151 1
FBgn0263846_CG43707 12269 0
FBgn0263842_CG43703 369 0
FBgn0262392_mir-1004 67 0
FBgn0004893_bowl 12421 1
FBgn0051960_CG31960 675 1
FBgn0051958_CR31958 605 1
FBgn0031571_bark 15559 1
FBgn0021800_Reph 7126 1
FBgn0031573_CG3407 2609 0
FBgn0003430_slp1 1424 1
FBgn0004567_slp2 2345 1
FBgn0031574_TTLL4B 4839 1
FBgn0031575_Cep97 3728 1
FBgn0051957_CG31957 1187 1
FBgn0000256_capu 30214 1
FBgn0051774_fred 88785 1
FBgn0051773_CG31773 2492 0
FBgn0264341_CG43797 788 0
FBgn0085205_CG34176 400 1
FBgn0031579_CG15422 686 1
FBgn0031580_CG15423 565 1
FBgn0264295_CG43773 294 1
FBgn0264296_CG43774 437 1
FBgn0000547_ed 84372 1
FBgn0020376_Sr-CIII 1284 0
FBgn0014033_Sr-CI 2451 1
FBgn0031585_CG2955 1924 1
FBgn0026394_Or24a 1445 0
FBgn0051961_Tbcc 1543 0
FBgn0040102_lectin-24Db 1161 1
FBgn0031589_Naprt 8731 1
FBgn0001075_ft 23392 1
FBgn0031590_CG3702 2447 0
FBgn0003941_RpL40 862 0
FBgn0265269_CG15425 853 1
FBgn0031592_Art2 3628 0
FBgn0010473_tutl 40633 1
FBgn0028482_bdl 7276 1
FBgn0020762_Atet 11863 1
FBgn0262375_mir-1005 60 1
FBgn0031596_CG15429 1059 0
FBgn0026319_Traf4 18791 1
FBgn0031597_CG17612 2013 0
FBgn0031598_Vps53 3137 0
FBgn0261976_Psf2 1174 0
FBgn0027560_Tps1 4451 0
FBgn0031600_CG3652 1106 0
FBgn0022153_l(2)k05819 6291 0
FBgn0053003_CG33003 2189 0
FBgn0031601_Dim1 704 0
FBgn0031602_CG15431 37290 1
FBgn0262357_CG43055 669 0
FBgn0085206_CG34177 1149 1
FBgn0085207_CG34178 1149 1
FBgn0262358_CG43056 414 1
FBgn0259958_Sfp24F 631 0
FBgn0031603_CG15432 665 0
FBgn0027609_morgue 1810 0
FBgn0031604_Elp3 2033 1
FBgn0025684_MFS18 1965 1
FBgn0031606_CG15439 3743 0
FBgn0031607_Secp43 1284 0
FBgn0040705_ND-B8 581 0
FBgn0019982_Gs1l 1670 0
FBgn0285948_RpL27A 1178 0
FBgn0053002_mRpL27 1043 0
FBgn0031608_CG15435 2017 0
FBgn0031609_CG15443 1790 0
FBgn0031610_Paris 1464 0
FBgn0031611_FIG4 2848 0
FBgn0011603_ine 9022 1
FBgn0053196_dpy 136838 1
FBgn0031613_HP6 499 1
FBgn0083938_BG642163 1576 1
FBgn0031617_CG15635 3590 1
FBgn0264342_CG43798 869 1
FBgn0031619_CG3355 1489 0
FBgn0031620_CG11929 4555 1
FBgn0000227_Elba1 1409 1
FBgn0031621_Elba3 1445 1
FBgn0031622_CG3251 1737 0
FBgn0085380_dcma 27744 1
FBgn0031623_Taf12L 650 1
FBgn0031626_CG15631 2045 0
FBgn0031627_fipi 59452 1
FBgn0260428_CG42523 1056 1
FBgn0031628_CG3294 2032 1
FBgn0287234_slf 5323 1
FBgn0031630_CG15629 2882 0
FBgn0031631_CG3225 2632 0
FBgn0263577_mir-4910 65 0
FBgn0031632_CG15628 7171 1
FBgn0031633_Fnta 1479 1
FBgn0263575_mir-4912 59 1
FBgn0031634_Ir25a 4454 1
FBgn0031635_tank 2664 1
FBgn0031636_CG12194 3118 1
FBgn0031637_mxt 5813 0
FBgn0031638_CG11927 1733 0
FBgn0031639_mRpS2 980 0
FBgn0031640_Mon1 1999 0
FBgn0051660_smog 23928 1
FBgn0000286_Cf2 6216 0
FBgn0031643_CG3008 2371 0
FBgn0031644_CG15625 1282 1
FBgn0267280_CR45716 518 1
FBgn0031645_CG3036 11777 1
FBgn0031646_snsl 2897 1
FBgn0041150_hoe1 23803 1
FBgn0031649_hoe2 3403 1
FBgn0003372_Sgs1 4014 0
FBgn0031650_CG14044 1563 0
FBgn0031651_mRpL24 1105 0
FBgn0015000_betaggt-I 2745 0
FBgn0031652_jet 1578 0
FBgn0031653_Jon25Biii 826 1
FBgn0031654_Jon25Bii 893 1
FBgn0020906_Jon25Bi 865 1
FBgn0031655_Marcal1 2783 0
FBgn0083960_CG34124 7019 0
FBgn0083961_CG34125 726 0
FBgn0015834_eIF3i 1408 0
FBgn0262467_Scox 1103 0
FBgn0031657_Polr1C 1212 0
FBgn0010607_l(2)05714 3786 0
FBgn0031659_CG14043 1985 0
FBgn0031660_mRpL28 1340 0
FBgn0031661_Gmd 1723 0
FBgn0031662_CG3792 1255 0
FBgn0031663_CG8891 895 0
FBgn0031664_CG8892 2079 0
FBgn0083962_CG34126 11088 0
FBgn0053113_Rtnl1 16912 1
FBgn0031668_CG31917 903 0
FBgn0265968_Tfb5 903 0
FBgn0031670_SelT 1205 0
FBgn0016075_vkg 16047 1
FBgn0000299_Col4a1 7670 0
FBgn0260451_CG14042 3109 0
FBgn0260470_SP555 3109 0
FBgn0031673_CG31650 4064 1
FBgn0053995_CG33995 5095 1
FBgn0264742_CG44000 5095 1
FBgn0264743_CG44001 5095 1
FBgn0031675_CG9121 3244 0
FBgn0022023_eIF3h 1901 0
FBgn0031676_senju 1732 0
FBgn0031677_CG14036 437 1
FBgn0014857_His3.3A 1091 1
FBgn0031678_Nepl3 2266 1
FBgn0028694_Rpn11 1386 0
FBgn0028572_qtc 9935 0
FBgn0262213_mir-2495 114 0
FBgn0261608_RpL37A 1098 0
FBgn0031681_Pgant5 21422 1
FBgn0031682_CG5828 1934 0
FBgn0031683_CG4230 3067 0
FBgn0031684_ND-13A 1111 1
FBgn0261836_Msp300 106125 1
FBgn0031688_Cyp28d2 2078 1
FBgn0031689_Cyp28d1 1985 0
FBgn0031690_CG7742 2686 1
FBgn0250847_CG14034 1353 1
FBgn0031692_TpnC25D 2352 1
FBgn0003716_tkv 52384 1
FBgn0046776_CR14033 1540 1
FBgn0031693_Cyp4ac1 1898 0
FBgn0031694_Cyp4ac2 2063 1
FBgn0031695_Cyp4ac3 1831 1
FBgn0000228_Nin 6820 0
FBgn0031696_Bub1 4418 0
FBgn0016076_vri 22279 1
FBgn0031697_CG14024 3584 1
FBgn0031698_Ncoa6 11393 0
FBgn0015031_cype 742 0
FBgn0031700_CG14022 904 1
FBgn0031701_TotM 607 1
FBgn0031702_fusl 7603 1
FBgn0031703_Acsf2 3102 1
FBgn0016920_nompC 19560 1
FBgn0016660_H15 12313 1
FBgn0261963_mid 5971 0
FBgn0031707_CG14020 1212 0
FBgn0031708_CG7382 1003 0
FBgn0000318_cl 1247 0
FBgn0031710_Vps52 2617 0
FBgn0031711_CG6907 1670 1
FBgn0051989_Cap-D3 10053 1
FBgn0051648_Cox11 897 1
FBgn0051915_CG31915 2559 0
FBgn0031713_Coq6 1603 0
FBgn0031715_tomb 897 0
FBgn0031716_CG14015 2346 0
FBgn0014189_Hel25E 2988 1
FBgn0002525_Lam 4162 1
FBgn0031717_Oscillin 2528 1
FBgn0031718_CG14014 1126 0
FBgn0031719_CG18269 918 0
FBgn0031720_CG14013 1007 0
FBgn0031721_CG14017 1240 0
FBgn0004620_GluRIIA 3922 0
FBgn0020429_GluRIIB 4160 1
FBgn0031722_CG14011 1536 0
FBgn0031723_CG7251 1299 0
FBgn0031724_CG18266 1803 0
FBgn0031725_DIP-eta 16223 1
FBgn0031726_Cyp6a16 3147 1
FBgn0051646_DIP-theta 32269 1
FBgn0262256_mir-959 97 0
FBgn0262321_mir-960 92 0
FBgn0262239_mir-961 88 0
FBgn0262200_mir-962 91 0
FBgn0262333_mir-963 88 0
FBgn0262243_mir-964 99 0
FBgn0031728_Hsp60C 7989 0
FBgn0031729_CG12511 917 0
FBgn0031730_CG7236 7417 1
FBgn0031731_CG14007 1331 1
FBgn0054011_CG34011 1366 0
FBgn0031732_CG11149 2778 0
FBgn0024191_sip1 2893 1
FBgn0031736_CG11030 37764 1
FBgn0031733_CG14006 2396 1
FBgn0031734_CG11147 7569 0
FBgn0031735_CG11029 1804 1
FBgn0031737_obst-E 3589 1
FBgn0031738_CG9171 33251 1
FBgn0051913_CG31913 862 0
FBgn0031739_CG14005 1458 1
FBgn0031740_CG7239 1810 1
FBgn0031741_CG11034 3668 1
FBgn0262999_CG43307 351 0
FBgn0051644_COX6CL 553 1
FBgn0085410_TrissinR 32763 1
FBgn0031745_rau 19729 1
FBgn0265785_CG44574 604 1
FBgn0259959_Sfp26Ac 424 1
FBgn0262814_CG43185 603 1
FBgn0031746_CG9029 607 1
FBgn0002856_Acp26Ab 564 0
FBgn0002855_Acp26Aa 1013 0
FBgn0031747_CG9021 1511 0
FBgn0043362_bchs 15607 1
FBgn0031749_CG14000 1362 0
FBgn0031751_CG9016 777 1
FBgn0015381_dsf 13324 1
FBgn0261055_Sfp26Ad 681 1
FBgn0001128_Gpdh1 5325 1
FBgn0031752_CG9044 5785 1
FBgn0031753_CG13999 1154 0
FBgn0040949_CG13998 330 1
FBgn0003980_Vm26Ab 635 1
FBgn0086266_Vm26Ac 626 1
FBgn0003979_Vm26Aa 744 1
FBgn0086265_psd 1864 0
FBgn0031756_CG13992 2361 0
FBgn0031757_Ucp4C 1195 0
FBgn0031758_Ucp4B 1166 0
FBgn0000308_chic 8903 1
FBgn0001942_eIF4A 4145 0
FBgn0001941_ifc 2506 0
FBgn0031759_Kdm5 10101 0
FBgn0031760_Tsp26A 3510 0
FBgn0001089_Gal 3253 0
FBgn0031762_CG9098 4974 0
FBgn0001170_H2.0 6343 1
FBgn0031763_CG13996 883 0
FBgn0031764_CG9107 1588 1
FBgn0031765_CG9109 8553 1
FBgn0025742_mtm 2284 0
FBgn0031766_CG9117 905 0
FBgn0051643_CG31643 3166 0
FBgn0000052_Pfas 4869 0
FBgn0262317_mir-966 86 0
FBgn0029161_slmo 2190 0
FBgn0085208_CG34179 2055 0
FBgn0031768_IPIP 2472 1
FBgn0031769_CG9135 3077 1
FBgn0031770_CG13995 5867 1
FBgn0085209_CG34180 428 0
FBgn0031771_ND-51 1915 0
FBgn0031772_CG13994 682 0
FBgn0031773_Fbw5 2391 0
FBgn0031774_CG9147 1638 1
FBgn0031775_CG9150 926 1
FBgn0031776_Pfdn1 759 0
FBgn0031777_CG9154 896 0
FBgn0266449_Kr-h2 2971 1
FBgn0266450_Kr-h1 13895 1
FBgn0266445_CG45075 5086 0
FBgn0031779_CG9175 2268 1
FBgn0266521_stai 24276 1
FBgn0051642_CG31642 2010 1
FBgn0284255_Arpc4 779 0
FBgn0031782_WDR79 1896 1
FBgn0261683_B9d2 2779 1
FBgn0261697_tctn 2779 1
FBgn0031784_CG9222 1461 1
FBgn0031785_CG13991 5628 1
FBgn0040950_Muc26B 1732 0
FBgn0051639_CG31639 1301 0
FBgn0031786_CG13989 909 0
FBgn0085409_smal 31981 1
FBgn0026755_Ugt37B1 1794 0
FBgn0053531_Ddr 70343 1
FBgn0031791_AANATL2 963 1
FBgn0031792_CG13983 933 1
FBgn0264543_CG43922 374 1
FBgn0260452_CG13984 656 0
FBgn0265778_PDZ-GEF 9022 0
FBgn0031799_Pez 5790 0
FBgn0015623_Cpr 7444 0
FBgn0031800_CG9497 1997 1
FBgn0031801_CG9498 1641 1
FBgn0031802_ppk7 2007 0
FBgn0031803_ppk14 1716 0
FBgn0031804_CG9500 1313 1
FBgn0031805_Nepl4 2308 1
FBgn0043854_slam 4896 0
FBgn0259714_DIP-epsilon 33555 1
FBgn0031808_Nepl5 2153 0
FBgn0259716_Nepl6 2077 0
FBgn0259715_CG42369 1396 0
FBgn0031811_CG13982 3020 1
FBgn0011722_Tig 8131 1
FBgn0263278_Fic 2035 1
FBgn0031813_Acox3 21679 1
FBgn0031814_retm 7465 0
FBgn0031815_frj 2956 0
FBgn0031816_Rchy1 6654 1
FBgn0031817_HemK1 1481 1
FBgn0259749_mmy 5366 1
FBgn0031818_CG9536 2537 1
FBgn0086357_Sec61alpha 3393 0
FBgn0031820_Daxx 6647 0
FBgn0287695_KFase 1414 0
FBgn0027496_epsilonCOP 1104 1
FBgn0031822_Phf5a 688 1
FBgn0051638_CG31638 5927 1
FBgn0031824_CG9547 1558 0
FBgn0031826_CG9550 1413 1
FBgn0051637_CG31637 28349 1
FBgn0000320_eya 19529 1
FBgn0031829_IFT52 1785 0
FBgn0031830_COX5B 1508 0
FBgn0031832_Trmt6 2863 0
FBgn0031831_COX5BL 702 0
FBgn0263916_Ent2 2384 0
FBgn0031834_CG13766 2069 0
FBgn0031835_Dpp10 32668 1
FBgn0031836_CG11050 6106 1
FBgn0031837_DIP-iota 4566 0
FBgn0085374_CG34345 2247 0
FBgn0051634_Oatp26F 7269 0
FBgn0051635_CG31635 16316 1
FBgn0286898_Tango1 5186 1
FBgn0051633_CG31633 1561 1
FBgn0051636_CG31636 1693 1
FBgn0028467_Ube4A 3516 0
FBgn0031844_CG13771 1551 0
FBgn0000392_cup 11116 1
FBgn0085339_CG34310 11116 1
FBgn0263200_Galt 1769 0
FBgn0028990_Spn27A 2282 1
FBgn0000351_cort 1953 0
FBgn0031848_Nse1 976 0
FBgn0028703_Nhe3 6529 0
FBgn0031849_CG11327 1870 0
FBgn0031850_Tsp 22295 1
FBgn0025595_AkhR 4900 1
FBgn0031851_Aatf 1764 0
FBgn0025777_homer 3965 1
FBgn0046704_Liprin-alpha 8863 0
FBgn0031853_TTLL3B 3283 0
FBgn0031854_TTLL3A 3824 0
FBgn0031855_meng 13631 1
FBgn0051910_CG31910 959 0
FBgn0265257_CG44271 493 0
FBgn0031856_CG11322 1764 0
FBgn0031857_LUBEL 12926 1
FBgn0031858_CG17378 4403 0
FBgn0015776_nrv1 8306 0
FBgn0015777_nrv2 9092 1
FBgn0263585_CG43610 404 1
FBgn0042189_CG17376 948 1
FBgn0031859_CG17377 1482 1
FBgn0031860_Daao2 1361 1
FBgn0031861_CG17375 1468 1
FBgn0051632_sens-2 17061 1
FBgn0017551_Rca1 1551 0
FBgn0086451_l(2)k09022 6707 0
FBgn0031865_Nha1 9484 1
FBgn0031866_Nlg2 31756 1
FBgn0262205_mir-932 90 0
FBgn0042092_Polr1F 1178 0
FBgn0031868_Rat1 3340 0
FBgn0011737_Wee1 3048 0
FBgn0028554_x16 5909 0
FBgn0052829_CG32829 864 0
FBgn0026196_nop5 1990 0
FBgn0004838_Hrb27C 11353 0
FBgn0262877_CG43232 833 0
FBgn0031869_CG18304 10269 0
FBgn0031871_Fgop2 2111 0
FBgn0031872_ihog 3344 0
FBgn0031873_Gas41 897 1
FBgn0020616_SA1 4165 1
FBgn0031874_CG13775 2593 0
FBgn0031875_CG3430 2096 0
FBgn0031876_Atac1 1229 0
FBgn0031877_Hmgcl 1276 0
FBgn0031878_sip2 2558 0
FBgn0021944_Coprox 1466 0
FBgn0264922_Sumo 864 0
FBgn0016978_snRNP-U1-70K 3026 1
FBgn0262616_CR43142 553 1
FBgn0031879_uif 37531 1
FBgn0263026_CG43321 541 1
FBgn0263027_CG43322 1341 1
FBgn0000053_Gart 9275 1
FBgn0003046_Pcp 788 0
FBgn0051908_CG31908 2560 0
FBgn0031881_MME1 1433 1
FBgn0031882_Rab30 2113 1
FBgn0031883_Caper 5157 0
FBgn0262872_milt 18187 1
FBgn0031885_Mnn1 7285 1
FBgn0051907_Mst27D 1637 1
FBgn0266666_Sem1 481 0
FBgn0031886_Nuf2 1406 1
FBgn0031887_Ugt307A1 1563 1
FBgn0031888_Pvf2 15099 1
FBgn0085407_Pvf3 59507 1
FBgn0031893_MICU1 3295 0
FBgn0031894_CG4496 4549 1
FBgn0031895_CG4497 4157 1
FBgn0031896_CG4502 9356 1
FBgn0031897_CG13784 15495 1
FBgn0263133_mEFG1 2712 1
FBgn0259111_Ndae1 26015 1
FBgn0264343_CG43799 907 1
FBgn0264344_CG43800 648 0
FBgn0031900_CG13786 2375 0
FBgn0010453_Wnt4 21752 1
FBgn0051909_CG31909 686 0
FBgn0284084_wg 9106 0
FBgn0031902_Wnt6 18828 1
FBgn0031903_Wnt10 14149 1
FBgn0002938_ninaC 6642 1
FBgn0031904_CG5149 3767 1
FBgn0031905_gudu 2394 0
FBgn0031906_CG5160 7766 1
FBgn0264888_CR44079 464 1
FBgn0031907_CG5171 3392 1
FBgn0031908_CG5177 3373 1
FBgn0031909_CG5181 1276 1
FBgn0031910_CG15818 1320 1
FBgn0028387_chm 10319 1
FBgn0262453_mir-275 97 0
FBgn0262458_mir-305 72 0
FBgn0283658_muc 3463 0
FBgn0031913_CG5958 2986 1
FBgn0031914_CG5973 8390 1
FBgn0025697_santa-maria 5889 0
FBgn0041247_Gr28a 1692 1
FBgn0045495_Gr28b 7421 1
FBgn0031918_CG6055 5950 1
FBgn0260486_Ziz 23794 1
FBgn0031920_CG6441 2248 0
FBgn0011283_Obp28a 574 0
FBgn0264895_RapGAP1 81175 1
FBgn0083141_Spn28B 1409 1
FBgn0031925_Cyp4d21 2101 0
FBgn0031926_CG6739 8144 1
FBgn0264087_Slob 33073 1
FBgn0040299_Myo28B1 23412 1
FBgn0031929_CG18585 1750 0
FBgn0031930_CG7025 1574 0
FBgn0262880_CG43235 791 0
FBgn0041182_Tep2 7874 1
FBgn0041181_Tep3 7885 0
FBgn0267326_Ntl 3111 1
FBgn0053296_CG33296 2647 1
FBgn0031935_CG13793 2513 1
FBgn0031936_CG13794 2976 0
FBgn0031937_CG13795 3253 0
FBgn0031939_CG13796 5513 0
FBgn0260479_CG31904 4394 1
FBgn0014454_Acp1 975 1
FBgn0031940_CG7214 1157 0
FBgn0031941_ATPsynGL 599 0
FBgn0031942_CG7203 1016 0
FBgn0267689_CG46025 11741 1
FBgn0031945_CG7191 7405 1
FBgn0020880_CG7179 2225 1
FBgn0003961_Uro 1330 1
FBgn0031946_CG7164 1295 0
FBgn0031947_Brd7-9 3196 0
FBgn0031948_CG7149 4397 0
FBgn0286198_LKRSDH 4784 0
FBgn0031950_Herp 3744 0
FBgn0031951_r2d2 1951 0
FBgn0031952_Cdc14 9035 1
FBgn0261800_LanB1 9333 1
FBgn0027515_CG7115 4199 1
FBgn0020618_Rack1 1968 1
FBgn0004177_mts 5926 0
FBgn0262546_CR43100 637 1
FBgn0031954_CG14537 810 1
FBgn0031955_CG14535 10570 0
FBgn0040099_lectin-28C 3043 1
FBgn0031957_TwdlE 2882 1
FBgn0045038_Proc 6790 1
FBgn0031959_spz3 6057 1
FBgn0031961_CG7102 4231 0
FBgn0261790_SmE 520 0
FBgn0083968_CG34132 606 0
FBgn0051902_Spn28Da 1436 0
FBgn0053121_Spn28Db 1416 0
FBgn0085450_Snoo 93009 1
FBgn0031968_CG7231 2839 1
FBgn0031969_pes 7398 0
FBgn0031970_CG7227 3763 1
FBgn0031971_Sirup 807 1
FBgn0031972_Wwox 4616 1
FBgn0031973_Spn28Dc 2662 1
FBgn0031974_CG12560 1175 1
FBgn0054010_Glyat 1049 1
FBgn0031975_Tg 15493 1
FBgn0031976_CG7367 12874 1
FBgn0031977_baf 1103 0
FBgn0044323_Cka 10105 1
FBgn0031979_CCDC53 773 0
FBgn0031980_RpL36A 1036 0
FBgn0031981_Megf8 10855 1
FBgn0011230_poe 17302 0
FBgn0013531_MED20 1036 0
FBgn0010287_Trf 1053 0
FBgn0267488_Mcr 8865 1
FBgn0261822_Bsg 33111 1
FBgn0031985_mon2 7045 1
FBgn0031986_CG8673 1470 0
FBgn0031987_CG12375 1222 0
FBgn0031988_CG8668 6988 1
FBgn0031990_PAPLA1 25391 1
FBgn0263561_mir-4984 122 0
FBgn0261830_CG42762 646 0
FBgn0261831_CG42763 716 0
FBgn0263256_CG43394 13028 1
FBgn0051606_CG31606 745 0
FBgn0261064_Rbsn-5 1968 0
FBgn0031992_Acbp1 656 0
FBgn0264953_Piezo 27064 1
FBgn0083970_CG34134 484 0
FBgn0031995_CG8475 6110 0
FBgn0031996_CG8460 1620 0
FBgn0031997_PGAP5 1770 0
FBgn0031998_SLC5A11 4667 1
FBgn0031999_CG8419 3466 0
FBgn0003607_Su(var)205 1496 0
FBgn0015299_Ssb-c31a 591 0
FBgn0032000_CG8372 863 0
FBgn0032001_CG8360 1176 0
FBgn0032002_CG8353 1194 0
FBgn0032003_CG8349 986 0
FBgn0032004_CG8292 1166 0
FBgn0032005_Snx6 2670 0
FBgn0032006_Pvr 18898 1
FBgn0028987_Spn28F 1386 0
FBgn0032008_CG14277 940 0
FBgn0262359_CG43057 680 0
FBgn0032010_CG8086 13342 1
FBgn0003502_Btk 42706 1
FBgn0262374_mir-2b-1 76 0
FBgn0261020_wol 1640 1
FBgn0032013_Scgalpha 1947 1
FBgn0032014_CG7840 1155 0
FBgn0032015_Ostgamma 1496 0
FBgn0032016_Mettl14 1534 0
FBgn0032017_CG7810 1319 1
FBgn0032018_CG7806 5612 1
FBgn0262598_mtsh 3019 0
FBgn0032020_strat 957 0
FBgn0032021_CG7781 4129 0
FBgn0032022_CG14275 5455 1
FBgn0032023_witty 3769 1
FBgn0032024_CG14273 1683 1
FBgn0032025_CG7778 4492 0
FBgn0051901_Mur29B 2985 1
FBgn0032026_CG7627 6791 1
FBgn0010265_RpS13 1185 0
FBgn0261437_CSN8 808 0
FBgn0260439_Pp2A-29B 4052 1
FBgn0032029_CG17292 3796 1
FBgn0032030_Wdr82 1088 0
FBgn0032031_CG13390 1295 0
FBgn0032032_CG17294 1171 0
FBgn0027094_AlaRS 3502 0
FBgn0032033_CG13392 986 0
FBgn0032034_Rcd4 796 0
FBgn0263852_Dad1 525 0
FBgn0032036_CG13384 4349 0
FBgn0262001_CG42819 603 0
FBgn0262002_CG42820 2517 0
FBgn0015583_Acp29AB 766 0
FBgn0040098_lectin-29Ca 791 0
FBgn0040958_Peritrophin-15b 494 0
FBgn0040959_Peritrophin-15a 431 0
FBgn0032039_CG13385 1237 0
FBgn0032040_CG13386 1057 1
FBgn0051898_CG31898 1171 0
FBgn0001084_fy 1804 0
FBgn0020497_emb 5280 0
FBgn0014417_CG13397 2980 0
FBgn0032042_CG13398 3112 0
FBgn0027932_Akap200 15607 1
FBgn0001137_grk 2512 1
FBgn0027490_D12 3307 1
FBgn0043002_Chrac-14 591 0
FBgn0002887_mus201 4173 0
FBgn0051897_CG31897 3368 0
FBgn0027780_Aasdh 3715 0
FBgn0026718_Agpat2 14303 1
FBgn0285971_prg 2206 1
FBgn0262029_dachs 21854 1
FBgn0053194_CheA29a 739 1
FBgn0264340_CG43796 631 0
FBgn0032047_CG13088 1565 1
FBgn0263314_CG43400 621 1
FBgn0032048_Dh31 14977 1
FBgn0032049_Bace 1414 0
FBgn0032050_CG13096 2797 1
FBgn0032051_CG13097 2694 1
FBgn0032052_PIG-U 1659 0
FBgn0032053_mRpL51 627 0
FBgn0032054_Uba4 1765 0
FBgn0032055_Sgp 2119 0
FBgn0016122_Acer 3807 0
FBgn0085470_lmgB 3619 0
FBgn0250903_lmgA 3619 0
FBgn0028394_CG17834 12298 1
FBgn0011259_Sema1a 129894 1
FBgn0001114_Glt 4106 1
FBgn0032057_CG9287 3035 1
FBgn0032058_CG9289 3051 0
FBgn0032059_PrBP 1132 0
FBgn0260861_Trs23 821 1
FBgn0004914_Hnf4 22385 1
FBgn0032061_CatB 1955 1
FBgn0003209_raw 30780 1
FBgn0266845_CG45307 407 0
FBgn0032065_CG12438 924 1
FBgn0032066_LManIII 3437 0
FBgn0032067_LManIV 3185 1
FBgn0032068_LManV 3317 1
FBgn0032069_LManVI 3591 0
FBgn0261627_CG42710 701 0
FBgn0029123_SoxN 4025 0
FBgn0052986_CG32986 967 0
FBgn0052987_CG32987 1036 0
FBgn0052988_CG32988 828 0
FBgn0052983_CG32983 820 0
FBgn0032072_CG9483 919 0
FBgn0261630_CG42713 740 0
FBgn0085427_CG34398 34808 1
FBgn0032074_Tsp29Fa 2134 0
FBgn0032075_Tsp29Fb 2353 0
FBgn0032076_Argl 2380 0
FBgn0032077_CG9515 1312 0
FBgn0032078_C1GalTA 7761 1
FBgn0286875_CG46397 605 1
FBgn0032079_CG31886 5570 1
FBgn0032080_CG9525 3099 1
FBgn0052985_CG32985 2087 1
FBgn0052984_CG32984 2078 1
FBgn0032082_CG18088 3092 1
FBgn0032083_CG9541 4908 1
FBgn0032084_CG13101 7038 1
FBgn0040963_CG18662 773 1
FBgn0011705_rost 3603 1
FBgn0032085_CG9555 1897 1
FBgn0013746_alien 3561 1
FBgn0032086_CG17906 1226 0
FBgn0040964_CG18661 939 1
FBgn0015316_Try29F 1279 1
FBgn0032087_CG9568 775 1
FBgn0032088_CG13102 1961 1
FBgn0032089_Rcd-1r 1183 1
FBgn0032090_CG9582 7516 1
FBgn0051708_DIP-zeta 19533 1
FBgn0032094_CG12439 867 1
FBgn0032095_Toll-4 5333 1
FBgn0051609_CG31609 612 0
FBgn0032096_Or30a 1471 0
FBgn0052982_CG32982 37984 1
FBgn0032100_CG13108 1191 0
FBgn0032101_CG9586 1093 1
FBgn0041092_tai 83433 1
FBgn0032104_aust 994 0
FBgn0263985_CR43734 321 0
FBgn0032105_borr 1646 1
FBgn0040097_lectin-30A 778 1
FBgn0267252_Ggamma30A 45931 1
FBgn0032109_CG17005 2588 1
FBgn0010314_Cks30A 1218 1
FBgn0026439_Eaat1 8358 1
FBgn0032110_CG3748 1945 0
FBgn0263082_CG43350 417 0
FBgn0032111_CG13110 526 1
FBgn0085210_CG34181 794 0
FBgn0085395_Shawl 44847 1
FBgn0012036_Aldh 4178 1
FBgn0032115_CG4438 989 1
FBgn0032116_Mco1 9754 1
FBgn0000640_Fbp2 1133 0
FBgn0262036_CG42847 870 0
FBgn0032117_FucTB 2383 1
FBgn0011232_scat 3936 1
FBgn0032119_CG3769 1443 0
FBgn0085211_RpS28-like 423 0
FBgn0002973_numb 26715 1
FBgn0053723_CG33723 729 0
FBgn0004868_Gdi 3700 1
FBgn0032120_CG33298 25222 1
FBgn0032123_Oatp30B 18850 1
FBgn0032122_CG31883 1133 0
FBgn0032124_CG17855 1957 1
FBgn0032125_Cpr30B 780 1
FBgn0032126_CG13113 704 1
FBgn0032127_CG13114 1613 1
FBgn0032129_jp 19030 1
FBgn0287599_CG46468 17180 1
FBgn0032130_brwl 4682 0
FBgn0028479_Mtpalpha 3206 0
FBgn0051709_CG31709 1518 1
FBgn0014179_gcm 2247 1
FBgn0032131_CG3841 2307 0
FBgn0032132_CG4382 1992 1
FBgn0019809_gcm2 4144 1
FBgn0040070_Trx-2 3238 0
FBgn0032135_GlcAT-S 6640 1
FBgn0051882_CG31882 833 0
FBgn0032136_Apoltp 21847 1
FBgn0053299_CG33299 824 0
FBgn0000273_Pka-C1 16982 1
FBgn0286786_hoip 668 0
FBgn0011207_pelo 8073 1
FBgn0051710_CG31710 3512 1
FBgn0032138_CG4364 2350 1
FBgn0028704_Nckx30C 34983 1
FBgn0032139_CG13116 1005 0
FBgn0032140_CG13117 1304 0
FBgn0015035_Cyp4e3 2232 0
FBgn0270924_zf30C 4033 1
FBgn0011291_Taf11 838 0
FBgn0283478_und 1969 0
FBgn0265001_ppk18 5639 1
FBgn0032143_CG4017 1669 0
FBgn0032144_CG17633 1349 1
FBgn0065108_ppk16 3875 1
FBgn0065109_ppk11 3875 1
FBgn0032147_IP3K1 6115 0
FBgn0032149_CG4036 1076 0
FBgn0032150_CG13123 1146 0
FBgn0032151_nAChRalpha6 92933 1
FBgn0029174_Fkbp59 2114 0
FBgn0085212_CG34183 711 0
FBgn0032153_CG4537 451 0
FBgn0032154_mtDNA-helicase 2191 1
FBgn0063449_Uhg2 1198 1
FBgn0010520_Bka 817 0
FBgn0004867_RpS2 1287 1
FBgn0053300_Muc30E 5308 1
FBgn0032156_CG13124 5354 1
FBgn0032157_Etl1 3778 0
FBgn0024285_Srp54 2133 0
FBgn0040064_yip2 1967 0
FBgn0025700_CG5885 1109 0
FBgn0032160_CG4598 1502 1
FBgn0032161_CG4594 1299 1
FBgn0032162_CG4592 1227 0
FBgn0032163_TbCMF46 2128 0
FBgn0259712_CG42366 5217 1
FBgn0259713_CG42367 551 1
FBgn0051876_Cpr30F 891 1
FBgn0051712_CG31712 3367 0
FBgn0287788_Datp 612 0
FBgn0032166_CG4619 4195 0
FBgn0032167_CG5853 6875 1
FBgn0262428_mir-87 98 0
FBgn0032168_CG13126 2109 0
FBgn0032169_CG4709 1851 0
FBgn0032171_CG5846 1062 0
FBgn0032170_CG4658 3036 0
FBgn0032172_CG5850 4701 0
FBgn0015664_Dref 3082 0
FBgn0011272_RpL13 1332 0
FBgn0000180_bib 10893 1
FBgn0051875_CG31875 7175 1
FBgn0051755_SoYb 6030 1
FBgn0043456_Ndf 5057 0
FBgn0011584_Trp1 3789 0
FBgn0032175_CG13131 4236 0
FBgn0032176_CG13127 2622 1
FBgn0027600_obst-B 6264 1
FBgn0053301_CG33301 1621 1
FBgn0053302_Cpr31A 1722 1
FBgn0287720_Pen 3195 1
FBgn0032178_Spn31A 3109 0
FBgn0265002_CG44153 116135 1
FBgn0032181_CG13133 1181 0
FBgn0083945_CG34109 31648 1
FBgn0032184_CG13135 642 0
FBgn0032187_CG4839 11631 1
FBgn0032188_CG13137 1388 0
FBgn0028675_Sur 16560 1
FBgn0051874_Fum4 1676 0
FBgn0032189_Ripalpha 1573 1
FBgn0005593_RpL7 1317 1
FBgn0085188_CG34159 1797 0
FBgn0032191_Snx17 2204 0
FBgn0032192_CG5731 2659 1
FBgn0032193_CG5727 828 1
FBgn0032194_ath 2578 1
FBgn0024320_Npc1a 7404 0
FBgn0250843_Prosalpha6 1195 0
FBgn0032195_Bcs1 1790 0
FBgn0032196_CG5708 2351 0
FBgn0032197_ova 3932 1
FBgn0032198_eEF1delta 1943 1
FBgn0051720_mthl15 3732 1
FBgn0004419_me31B 2831 1
FBgn0024248_chico 4566 1
FBgn0000229_bsk 2999 1
FBgn0051717_CG31717 977 0
FBgn0010407_Ror 2843 0
FBgn0032200_CG5676 1281 0
FBgn0026379_Pten 4730 0
FBgn0011305_Rsf1 1759 0
FBgn0032202_REPTOR-BP 1104 0
FBgn0259482_Mob3 1234 0
FBgn0032204_CG4953 2045 0
FBgn0032205_CG4957 1032 0
FBgn0260750_Mulk 1414 0
FBgn0003751_trk 881 0
FBgn0260749_Utx 6486 0
FBgn0054043_CG34043 1921 1
FBgn0032208_Ufd4 10422 0
FBgn0032209_Hand 2706 0
FBgn0032210_CYLD 3988 0
FBgn0032211_CG13138 2041 0
FBgn0005322_nmd 1774 0
FBgn0032213_CG5390 2525 0
FBgn0032214_CG4968 1123 0
FBgn0027491_Cdk5alpha 2825 0
FBgn0267365_l(2)SH0834 1049 0
FBgn0032216_Usp14 2131 1
FBgn0032217_CG4972 2777 1
FBgn0032218_CG5381 5605 0
FBgn0032219_CG4995 2514 0
FBgn0011703_RnrL 2917 0
FBgn0032221_Schip1 2916 0
FBgn0032222_Cox10 1658 0
FBgn0032223_GATAd 5451 1
FBgn0019932_SamDC 2046 0
FBgn0051715_CG31715 907 1
FBgn0032224_Sps2 1629 1
FBgn0032225_Frmd5 3264 0
FBgn0085396_CG34367 6054 1
FBgn0032228_CG5367 1854 0
FBgn0032229_ClpP 1283 0
FBgn0027568_Cand1 4573 0
FBgn0003087_pim 1103 1
FBgn0032230_lft 1939 1
FBgn0032231_CG5056 1254 0
FBgn0041723_rho-5 5875 1
FBgn0053303_CG33303 2388 1
FBgn0032233_dpr19 3737 1
FBgn0032234_gny 2761 1
FBgn0032235_CG5096 2460 1
FBgn0004106_Cdk1 1523 0
FBgn0032236_mRpS7 990 0
FBgn0267821_da 5123 0
FBgn0262782_Mdh1 2558 0
FBgn0051716_Cnot4 6490 0
FBgn0032240_CG17768 2006 0
FBgn0067622_LSm-4 2006 0
FBgn0051718_Ir31a 2632 1
FBgn0025366_Ip259 1258 1
FBgn0003942_RpS27A 2104 1
FBgn0032242_CG5355 2926 0
FBgn0032243_Klp31E 4974 1
FBgn0032244_RfC3 1422 1
FBgn0005683_pie 2155 1
FBgn0032246_Wdfy2 2191 1
FBgn0262601_SmB 1144 1
FBgn0267330_KdelR 1745 1
FBgn0032247_CG5188 1159 0
FBgn0032248_Bug22 998 1
FBgn0004915_TfIIB 1778 1
FBgn0032249_TBC1D16 2969 0
FBgn0032250_holn1 1321 0
FBgn0027052_STUB1 1692 0
FBgn0032251_Nse4 1607 1
FBgn0032252_loh 7546 1
FBgn0065110_ppk10 2262 0
FBgn0032253_LManI 4564 1
FBgn0027611_LManII 4814 1
FBgn0051719_RluA-1 11009 1
FBgn0032256_RluA-2 5902 1
FBgn0026431_Grip75 2562 0
FBgn0032258_Cog4 3084 1
FBgn0032259_CG6144 1767 1
FBgn0032260_CG13144 1554 0
FBgn0086347_Myo31DF 14965 1
FBgn0032261_CG6094 951 0
FBgn0032262_CG7384 2594 0
FBgn0267828_Fatp1 6546 1
FBgn0010398_Lrr47 1934 1
FBgn0032264_Lip4 4206 1
FBgn0032265_CG18301 1826 1
FBgn0032266_CG18302 2265 1
FBgn0051721_Trim9 83171 1
FBgn0032268_CG6138 757 1
FBgn0032269_w-cup 1932 0
FBgn0250826_CG34160 571 1
FBgn0085190_CG34161 745 0
FBgn0032271_CG7329 9119 1
FBgn0051872_CG31872 3608 0
FBgn0043825_CG18284 1920 1
FBgn0265264_CG17097 3737 1
FBgn0287630_dbf 2886 0
FBgn0267254_CG45690 278 0
FBgn0051871_CG31871 9406 1
FBgn0040496_CG17104 2509 1
FBgn0032280_CG17105 745 1
FBgn0032281_CG17107 626 1
FBgn0032282_CG7299 982 1
FBgn0032283_CG7296 942 0
FBgn0032284_CG7294 537 0
FBgn0032285_CG17108 1163 0
FBgn0032286_CG7300 3043 1
FBgn0023496_Lip1 2136 1
FBgn0024740_Lip2 7513 1
FBgn0032287_CG6415 1309 0
FBgn0032289_CG6431 4537 1
FBgn0032290_CG6443 1324 0
FBgn0032291_CG17118 1101 0
FBgn0032292_EMC3 1023 0
FBgn0032293_Dpy-30L1 654 0
FBgn0027868_Nup107 2778 0
FBgn0032294_Vha16-5 724 0
FBgn0032295_CG12299 3417 0
FBgn0032296_CG6729 3153 0
FBgn0263528_mir-4970 102 0
FBgn0032297_CG17124 12250 1
FBgn0283551_mir-9378 61 1
FBgn0027550_CG6495 3855 0
FBgn0015320_Ubc2 2996 0
FBgn0032298_CG6724 1718 0
FBgn0032299_CG17127 502 0
FBgn0051869_CG31869 29071 1
FBgn0051870_CG31870 1228 0
FBgn0011676_Nos 33237 1
FBgn0032303_CG6508 1378 0
FBgn0032304_CG17134 1262 1
FBgn0032305_CG6700 4865 0
FBgn0263560_mir-4987 131 0
FBgn0260453_CG17140 2650 0
FBgn0260454_CG17139 2650 0
FBgn0069354_Porin2 1256 0
FBgn0004363_porin 3621 1
FBgn0262599_SmydA-3 4463 1
FBgn0027453_Dnz1 2209 1
FBgn0024227_aurB 1297 1
FBgn0027363_Stam 3470 1
FBgn0032311_CG12517 555 0
FBgn0032312_CG14071 1282 0
FBgn0032313_CG14070 1284 1
FBgn0032314_CG7309 2623 1
FBgn0032315_CG14069 597 0
FBgn0261871_dpr2 47138 1
FBgn0032318_CG14072 1269 0
FBgn0053129_CG33129 5370 1
FBgn0032321_YL-1 1650 0
FBgn0032322_CG16743 1128 0
FBgn0000018_abo 1850 1
FBgn0010612_ATPsynG 877 1
FBgn0041781_SCAR 5623 1
FBgn0004872_piwi 5215 1
FBgn0026148_CG12253 1435 1
FBgn0026147_TTLL4A 8496 0
FBgn0000146_aub 3657 0
FBgn0040096_lectin-33A 666 0
FBgn0015756_RpL9 1431 0
FBgn0021761_Nup154 6101 0
FBgn0032329_Art8 1265 0
FBgn0250837_dUTPase 823 0
FBgn0032330_Samuel 53792 1
FBgn0023415_Acp32CD 951 1
FBgn0032331_CG14913 1783 1
FBgn0040967_CG18666 513 0
FBgn0032335_CG14915 505 1
FBgn0263971_CG43725 449 0
FBgn0032336_AstC 5234 1
FBgn0032337_AstCC 1770 1
FBgn0032338_CG16854 4252 1
FBgn0032339_Wdr59 3652 0
FBgn0283682_Ge-1 5738 0
FBgn0032341_Reps 5682 0
FBgn0261983_l(2)gd1 3908 0
FBgn0032343_Idua 2504 0
FBgn0041246_Gr32a 1809 0
FBgn0027582_CG6230 4684 0
FBgn0032345_Dnaaf4 1072 0
FBgn0032346_Csl4 993 0
FBgn0262647_Nup160 5558 0
FBgn0028700_RfC38 1713 0
FBgn0032348_CG4751 5266 1
FBgn0040211_hgo 2172 1
FBgn0010197_Gyc32E 10342 1
FBgn0051867_CG31867 838 0
FBgn0032350_CG6287 4215 1
FBgn0287724_Ca-beta 47426 1
FBgn0014076_Vm32E 498 0
FBgn0032354_Boh2 1398 0
FBgn0264442_ab 50402 1
FBgn0040232_cmet 7976 0
FBgn0040233_cana 8066 0
FBgn0052831_CG33695 1961 0
FBgn0032358_Ppt2 1622 0
FBgn0020270_mre11 2245 0
FBgn0283678_Osi21 1379 0
FBgn0032360_CG14926 1017 0
FBgn0000287_salr 14763 1
FBgn0261648_salm 11303 1
FBgn0003313_sala 2242 1
FBgn0263087_CG43355 2242 1
FBgn0287204_Cog8 2144 1
FBgn0032362_spz4 6934 1
FBgn0032363_Dlg5 8682 0
FBgn0032364_CG4970 2392 0
FBgn0032365_CG14929 1612 0
FBgn0032366_CG14930 927 0
FBgn0262683_CG43153 1011 0
FBgn0028490_CG31705 5184 1
FBgn0051706_CG31706 2014 1
FBgn0085191_CG34162 1936 0
FBgn0263386_CG43438 699 1
FBgn0015400_kek2 44946 1
FBgn0028412_Mst33A 1400 0
FBgn0267327_Acp33A 339 0
FBgn0032368_spag4 1262 0
FBgn0032369_CG6614 4220 0
FBgn0032370_CG12307 679 0
FBgn0032371_CG4983 1716 0
FBgn0262786_CG43167 582 0
FBgn0265670_CG44477 613 1
FBgn0032372_CG4988 1303 0
FBgn0032373_Vha100-5 5576 0
FBgn0259960_CG42470 582 1
FBgn0259961_CG42471 382 1
FBgn0259962_Sfp33A1 417 1
FBgn0032374_CG14931 1141 0
FBgn0032375_CG14932 1092 0
FBgn0032376_Tsp33B 1340 0
FBgn0032377_CG14937 1674 0
FBgn0020309_crol 15111 0
FBgn0032378_CycY 3688 0
FBgn0264815_Pde1c 114416 1
FBgn0000588_esc 2201 1
FBgn0266363_CG45011 411 1
FBgn0266364_CG45012 266 1
FBgn0265349_Sfp33A4 243 0
FBgn0259963_Sfp33A2 336 0
FBgn0259964_Sfp33A3 417 0
FBgn0051704_CG31704 513 1
FBgn0264750_CG44008 943 1
FBgn0286929_CG46426 833 1
FBgn0040968_CG14933 1184 1
FBgn0259989_CG42486 926 1
FBgn0032381_Mal-B1 1943 0
FBgn0032382_Mal-B2 2923 0
FBgn0261805_CG42751 495 0
FBgn0026392_Or33a 1211 1
FBgn0026391_Or33b 1320 0
FBgn0026390_Or33c 1233 1
FBgn0005664_Crys 3002 1
FBgn0032385_CG16964 862 1
FBgn0263107_mir-bft 93 0
FBgn0032387_CG16965 2789 1
FBgn0032388_CG6686 3712 0
FBgn0085192_CG34163 531 0
FBgn0261266_zuc 1147 0
FBgn0032390_dgt2 1043 0
FBgn0032391_escl 1921 0
FBgn0051866_Ada1-2 1152 0
FBgn0042127_CG18789 1443 1
FBgn0051864_Qtzl 983 1
FBgn0051865_Ada1-1 1156 1
FBgn0042125_CG18787 1440 1
FBgn0032393_Nfs1 1590 1
FBgn0032394_Hacd1 1032 1
FBgn0014019_Rh5 1679 0
FBgn0032395_Wdr81 6656 0
FBgn0010497_dmGlut 6684 1
FBgn0042126_CG18788 1941 0
FBgn0032397_Tom70 2527 0
FBgn0032398_CG6766 2058 0
FBgn0032399_CG6785 4146 0
FBgn0032400_CG6770 775 0
FBgn0032401_Plzf 2207 1
FBgn0032402_PLCXD 2631 0
FBgn0028425_JhI-21 4287 0
FBgn0032404_RpL7-like 1925 1
FBgn0085193_CG34164 1903 1
FBgn0027505_Rab3-GAP 4880 1
FBgn0032405_firl 3318 1
FBgn0032406_CG14947 1639 1
FBgn0003145_prd 2832 0
FBgn0032407_Pex19 3428 1
FBgn0032408_CG6712 1335 0
FBgn0028707_Mt2 1162 0
FBgn0032409_Ced-12 3001 0
FBgn0029137_Patsas 2520 0
FBgn0027081_ThrRS 3419 0
FBgn0015797_Rab6 1895 0
FBgn0263234_Phae1 1247 0
FBgn0263235_Phae2 1146 1
FBgn0032414_CG17211 15536 1
FBgn0032415_rho-6 2895 1
FBgn0032416_Gr33a 2384 1
FBgn0051760_CG31760 27728 1
FBgn0051861_CG31861 838 1
FBgn0051860_ZnT33D 2463 1
FBgn0032419_CG17217 682 1
FBgn0032420_CG6583 1382 1
FBgn0032421_crok 1110 1
FBgn0000114_bru1 138434 1
FBgn0032422_atilla 2435 1
FBgn0051759_CG31759 2401 0
FBgn0051862_CG31862 629 1
FBgn0264361_CG43813 623 0
FBgn0262475_bru2 53309 1
FBgn0032424_CG17010 1465 0
FBgn0041195_Pkd2 3749 0
FBgn0043841_vir-1 20169 1
FBgn0032428_Fam92 1536 0
FBgn0032429_CG5446 1078 0
FBgn0032430_Trm1 1993 0
FBgn0032431_CG5435 1065 0
FBgn0265298_SC35 3590 0
FBgn0020443_eRF3 6827 0
FBgn0032433_Oatp33Ea 4523 0
FBgn0032434_CG5421 2052 1
FBgn0032435_Oatp33Eb 3563 1
FBgn0032436_CG5418 1297 1
FBgn0032437_CR17024 1287 1
FBgn0259176_bun 91071 1
FBgn0262203_mir-967 96 1
FBgn0051858_t-cup 717 1
FBgn0262353_CG43051 565 1
FBgn0085424_nub 40510 1
FBgn0032439_Ref2 35839 1
FBgn0004394_pdm2 29141 1
FBgn0032442_Nepl7 2466 0
FBgn0032444_CCT4 2598 1
FBgn0032445_CG6153 946 0
FBgn0032446_IFT43 1116 0
FBgn0032447_PICK1 3884 0
FBgn0032448_CG5781 897 0
FBgn0032449_CG17036 1828 0
FBgn0032450_CG5776 3502 0
FBgn0032451_spict 1958 1
FBgn0032452_CG15484 912 1
FBgn0032453_CG6180 1019 1
FBgn0032454_CG5787 4160 0
FBgn0032455_Pih1D1 8567 0
FBgn0032456_MRP 47501 1
FBgn0283550_mir-9382 68 1
FBgn0032457_CG15483 1494 0
FBgn0015399_kek1 5787 1
FBgn0040508_ACXC 4244 0
FBgn0040509_ACXB 4194 1
FBgn0040510_ACXA 4362 0
FBgn0040506_ACXE 4212 0
FBgn0032462_CG16800 1220 1
FBgn0263598_Vha68-2 4285 0
FBgn0032464_Vha68-3 2507 1
FBgn0032465_Yip1d1 6878 1
FBgn0265262_Vha68-1 3337 0
FBgn0021796_mTor 8717 0
FBgn0032467_Ube4B 6158 0
FBgn0028965_CG9933 1737 1
FBgn0262160_CG9932 38272 1
FBgn0032470_Ttc30 2661 0
FBgn0265087_CG44198 244 0
FBgn0262352_CG43050 1473 0
FBgn0032471_CG5122 4213 0
FBgn0032472_CG9928 458 1
FBgn0040972_CG16978 408 1
FBgn0028410_Pk34A 1363 0
FBgn0032473_kmg 2626 0
FBgn0032474_DnaJ-H 2863 0
FBgn0024291_Sirt1 3987 0
FBgn0032475_Sfmbt 7136 0
FBgn0264546_CG43925 465 0
FBgn0032476_CG5439 1828 0
FBgn0032477_Alg7 4248 1
FBgn0051849_Mgat3 2198 1
FBgn0032478_Rsph1 1425 1
FBgn0032479_CG16974 8130 1
FBgn0032480_Edem2 5080 0
FBgn0032481_CG16972 6193 0
FBgn0032482_Pect 7066 1
FBgn0032483_CG15482 1041 1
FBgn0032484_kek4 3015 1
FBgn0032485_CG9426 3633 1
FBgn0032486_mRF1 1419 0
FBgn0032487_Ski6 1032 0
FBgn0032488_CG16812 1958 0
FBgn0032489_CG15480 655 1
FBgn0032490_CG16813 992 0
FBgn0032491_CG16815 717 1
FBgn0032492_Prosalpha6T 1019 0
FBgn0032493_Mabi 862 1
FBgn0027586_Jhbp14 2803 1
FBgn0032494_Jhbp13 1784 1
FBgn0032495_CG16820 3957 1
FBgn0284244_l(2)k05911 5917 0
FBgn0051851_Naa20B 1167 0
FBgn0051730_CG31730 679 1
FBgn0264894_CG44085 23035 1
FBgn0051848_CG31848 880 0
FBgn0028406_Drep4 2550 0
FBgn0032499_Uvrag 2779 0
FBgn0051729_CG31729 11671 1
FBgn0040973_CG16824 406 1
FBgn0264308_hbt 29307 1
FBgn0032503_CG16825 3019 0
FBgn0264301_CG43779 835 0
FBgn0032505_CG16826 1247 1
FBgn0032506_CG9395 5250 1
FBgn0032507_CG9377 1664 0
FBgn0022069_Nnp-1 2881 1
FBgn0032509_CG6523 963 0
FBgn0051852_Tap42 1404 0
FBgn0051855_CG31855 1125 0
FBgn0032511_ND-B22 1007 0
FBgn0032512_Bdp1 2463 0
FBgn0032513_CG6565 2385 0
FBgn0032514_CG9302 2083 0
FBgn0025724_beta'COP 3480 0
FBgn0032515_loqs 3019 1
FBgn0032516_Ing5 1464 1
FBgn0032517_CG7099 6388 0
FBgn0032518_RpL24 1444 0
FBgn0032519_CG16957 824 0
FBgn0032520_CG10859 2272 0
FBgn0032521_CG7110 12056 1
FBgn0003983_Vm34Ca 490 1
FBgn0032522_CG16848 1197 0
FBgn0032523_CG16956 792 0
FBgn0264432_CG43850 5214 0
FBgn0263354_CG42784 84996 1
FBgn0026760_Tehao 4308 1
FBgn0032524_Hacd2 1548 1
FBgn0032525_Hsp60D 1959 1
FBgn0261991_CG42809 576 1
FBgn0261992_CG42810 502 1
FBgn0284224_CG46308 38653 1
FBgn0023407_B4 48704 1
FBgn0053640_CG33640 696 1
FBgn0053641_CG33641 779 1
FBgn0053642_CG33642 761 1
FBgn0053643_CG33643 588 1
FBgn0053644_CG33644 551 0
FBgn0053645_CG33645 630 0
FBgn0028943_CG15638 487 0
FBgn0028942_CG16852 895 0
FBgn0032530_CG9263 938 0
FBgn0028941_CG16853 1365 0
FBgn0259984_kuz 89272 1
FBgn0028513_CG9254 1683 1
FBgn0262194_mir-2489 94 0
FBgn0028546_ics 3155 0
FBgn0028527_CG18507 7442 1
FBgn0051814_DIP-kappa 40460 1
FBgn0028848_Gpo3 2368 1
FBgn0028847_CG9014 1481 0
FBgn0051813_nur 892 0
FBgn0028541_TM9SF4 26953 1
FBgn0262272_mir-1002 88 0
FBgn0262332_mir-968 91 0
FBgn0263206_CG43376 358 0
FBgn0028540_CG9008 5825 1
FBgn0024846_p38b 1922 0
FBgn0028932_CG16890 2107 0
FBgn0028539_Eato 6478 0
FBgn0028931_CG16863 2305 0
FBgn0028538_Sec71 6153 0
FBgn0027844_CAH1 6368 0
FBgn0028658_Adat1 3114 0
FBgn0028919_CG16865 1794 0
FBgn0032533_CG16888 556 0
FBgn0001965_Sos 6008 0
FBgn0000153_b 2731 0
FBgn0004406_PolG1 3792 0
FBgn0001961_Arpc1 1800 0
FBgn0015271_Orc5 1739 0
FBgn0004407_PolG2 1623 0
FBgn0064115_GatC 1623 0
FBgn0026373_Polr2C 969 0
FBgn0260407_mRpS23 822 0
FBgn0028509_CenG1A 63148 1
FBgn0053307_CG33307 2258 1
FBgn0053306_CG33306 854 1
FBgn0028920_CG8997 1410 0
FBgn0028534_CG7916 1047 0
FBgn0028533_CG7953 1298 0
FBgn0028532_CG7968 929 1
FBgn0019890_Smg5 5833 0
FBgn0012037_Ance 3567 0
FBgn0032535_Ance-2 2386 1
FBgn0025115_Acyp 569 1
FBgn0032536_Ance-3 41463 1
FBgn0028938_Vajk1 2846 1
FBgn0261628_CG42711 1040 1
FBgn0032538_Vajk2 2133 1
FBgn0028544_Vajk3 2720 1
FBgn0261514_NimA 5842 1
FBgn0027929_NimB1 1581 0
FBgn0028543_NimB2 2006 0
FBgn0054003_NimB3 521 0
FBgn0028542_NimB4 1696 1
FBgn0028936_NimB5 1996 1
FBgn0028430_He 851 1
FBgn0259896_NimC1 3611 1
FBgn0028940_Cyp28a5 2267 1
FBgn0028939_NimC2 3143 1
FBgn0003255_rk 18505 1
FBgn0261582_CG42692 719 1
FBgn0027348_bgm 6324 1
FBgn0001967_NimC3 851 1
FBgn0286723_hll 2367 0
FBgn0028872_CG18095 2277 0
FBgn0028875_nAChRalpha5 54231 1
FBgn0260011_NimC4 1281 1
FBgn0283651_CG46301 56497 1
FBgn0028526_CG15293 1390 0
FBgn0051769_CG31769 1142 0
FBgn0263037_CG43332 2078 1
FBgn0263038_CG43333 17178 1
FBgn0016930_Dyrk2 49648 1
FBgn0261563_wb 65235 1
FBgn0052971_CG32971 3181 0
FBgn0261529_ms(2)34Fe 5431 0
FBgn0028916_CG33090 11637 0
FBgn0028531_CG15286 1840 0
FBgn0264253_Send2 773 0
FBgn0028530_mTTF 1551 0
FBgn0261534_l(2)34Fc 2493 0
FBgn0262354_CG43052 542 0
FBgn0261535_l(2)34Fd 2491 0
FBgn0015791_Rab14 3619 0
FBgn0001970_Pgant35A 2159 0
FBgn0015546_spel1 4771 1
FBgn0020258_ppk 2954 1
FBgn0004858_elB 18921 1
FBgn0264810_Pburs 602 1
FBgn0028871_Cpr35B 874 1
FBgn0028844_CG15283 640 1
FBgn0005771_noc 3160 0
FBgn0053648_CG33648 1344 1
FBgn0250844_CG4218 1611 0
FBgn0028913_CG3473 711 0
FBgn0261566_CG42680 314 1
FBgn0003016_osp 90144 1
FBgn0000055_Adh 3350 1
FBgn0000056_Adhr 3350 1
FBgn0028855_CG15282 827 1
FBgn0085194_CG34165 776 1
FBgn0261571_CG42685 5560 1
FBgn0051835_CG31835 1224 1
FBgn0028537_CG31775 679 1
FBgn0260953_CG42585 1224 1
FBgn0260954_CG42586 679 1
FBgn0085195_CG34166 686 0
FBgn0261567_CG42681 396 0
FBgn0260955_CG42587 365 0
FBgn0267014_CR45458 273 0
FBgn0028870_CG4691 1157 1
FBgn0028838_CSN1a 1300 0
FBgn0028868_CG4701 1317 0
FBgn0032549_CG4650 1167 0
FBgn0028867_CR15280 1395 1
FBgn0032551_CG18636 1297 0
FBgn0028866_CG18420 2126 1
FBgn0250834_CG33308 959 1
FBgn0053309_CG33309 1838 1
FBgn0261568_CG42682 750 1
FBgn0028886_CG15279 6756 1
FBgn0032553_CG4480 1651 0
FBgn0032554_CG15278 1957 1
FBgn0013300_ProtA 2602 1
FBgn0013301_ProtB 1620 1
FBgn0259213_side-II 64811 1
FBgn0028887_CG3491 5975 0
FBgn0086711_mol 21812 1
FBgn0040228_DCTN5-p25 874 0
FBgn0261881_Ankrd49 848 0
FBgn0028926_NC2beta 725 0
FBgn0283659_THG 1235 0
FBgn0286027_Rnmt 1825 0
FBgn0260446_GABA-B-R1 18373 1
FBgn0053310_CG33310 2631 0
FBgn0051832_CG31832 822 1
FBgn0041713_yellow-c 2447 1
FBgn0001977_CIAPIN1 2568 1
FBgn0004837_Su(H) 3846 1
FBgn0000317_ck 12899 1
FBgn0053679_CG33679 817 0
FBgn0010422_TfIIS 1838 0
FBgn0283440_solo 10477 0
FBgn0283442_vas 12655 0
FBgn0024183_vig 7385 0
FBgn0028879_CG15270 22139 1
FBgn0028878_CG15269 3687 0
FBgn0001978_stc 4589 0
FBgn0265917_CR44706 412 1
FBgn0028888_CG4168 38577 1
FBgn0259965_Sfp35C 479 0
FBgn0262875_CG43230 938 1
FBgn0028516_ZnT35C 18986 1
FBgn0028862_dao 5836 0
FBgn0283467_PolD3 1485 1
FBgn0259982_Uxt 1061 1
FBgn0045842_yuri 7425 1
FBgn0261268_Cul3 6779 0
FBgn0086691_UK114 910 0
FBgn0028853_CG15263 1047 0
FBgn0028850_CG15260 813 1
FBgn0011239_ms(2)35Ci 1668 1
FBgn0028852_CG15262 1559 0
FBgn0041103_nht 947 0
FBgn0287768_esg 2272 0
FBgn0032563_CG15258 706 1
FBgn0266163_CG44869 432 0
FBgn0001983_wor 2283 1
FBgn0028892_CG4161 1995 0
FBgn0003448_sna 1667 1
FBgn0020371_Tim17b2 816 0
FBgn0002524_lace 5891 1
FBgn0259922_Skadu 724 0
FBgn0028880_CG15256 1657 0
FBgn0028370_kek3 31255 1
FBgn0028950_CG15255 1548 1
FBgn0028944_Semp1 841 0
FBgn0028949_CG15254 923 0
FBgn0028948_CG15253 994 0
FBgn0028947_CG11865 918 0
FBgn0028946_Or35a 1490 0
FBgn0028945_CG7631 874 1
FBgn0028518_CG18480 4985 1
FBgn0028863_stol 74089 1
FBgn0264990_CG44141 433 1
FBgn0028864_CG18477 1712 1
FBgn0028517_CG18478 1049 1
FBgn0264544_CG43923 520 1
FBgn0264989_CG44140 433 1
FBgn0051780_CG31780 1712 1
FBgn0051827_CG31827 1049 1
FBgn0264545_CG43924 520 1
FBgn0010382_CycE 20569 1
FBgn0001989_ND-B17 1759 1
FBgn0001986_Mtr4 3637 1
FBgn0001987_Gli 6756 1
FBgn0028507_CG3793 2047 1
FBgn0001990_wek 2216 1
FBgn0041627_Ku80 2529 1
FBgn0051826_CG31826 1850 1
FBgn0264260_CG43760 410 1
FBgn0028901_t-Grip91 6061 0
FBgn0262150_CG42876 1570 1
FBgn0028900_CG18518 1089 0
FBgn0051822_CR31822 719 0
FBgn0028903_CG13243 1518 1
FBgn0028902_Tektin-A 2324 0
FBgn0261925_CG42792 532 0
FBgn0028935_CG7653 3218 1
FBgn0265668_CG44475 407 1
FBgn0051824_CR31824 678 0
FBgn0041183_Tep1 5171 1
FBgn0051735_CG31735 1617 1
FBgn0051823_CG31823 1645 0
FBgn0051821_CG31821 1475 1
FBgn0028645_beat-Ib 57301 1
FBgn0032577_CG13244 719 0
FBgn0028514_CG4793 2892 1
FBgn0028857_CG12448 1413 1
FBgn0028856_CG18063 1573 1
FBgn0028858_CG10839 1969 1
FBgn0028644_beat-Ic 41412 1
FBgn0085196_CG34167 660 0
FBgn0045827_CG13245 1136 1
FBgn0264364_CG43816 1136 1
FBgn0051820_CG31820 490 1
FBgn0000182_BicC 6710 1
FBgn0266459_CG45084 6710 1
FBgn0013433_beat-Ia 31719 1
FBgn0028520_CG4891 947 0
FBgn0028884_CG4892 904 1
FBgn0085197_CG34168 558 0
FBgn0001991_Ca-alpha1D 24709 1
FBgn0028893_CG31819 1845 1
FBgn0261999_Ca-Ma2d 10052 1
FBgn0262000_CG42818 3620 0
FBgn0284225_CG46309 5953 1
FBgn0024734_PRL-1 11771 1
FBgn0028515_EndoGI 1823 0
FBgn0002673_twe 2463 0
FBgn0028897_CG4935 1342 1
FBgn0001994_crp 24174 1
FBgn0040079_pkaap 2905 0
FBgn0028896_CG17329 664 0
FBgn0032582_CG13258 1015 0
FBgn0001992_Cyp303a1 2786 0
FBgn0028375_heix 3807 0
FBgn0028895_CG17328 1822 0
FBgn0028894_GMF 1298 0
FBgn0028525_c(2)M 2676 0
FBgn0015338_CG5861 1497 0
FBgn0011708_Syx5 1928 0
FBgn0000339_cni 1434 0
FBgn0001086_fzy 2141 1
FBgn0000250_cact 13171 1
FBgn0014092_CG4278 1062 0
FBgn0001995_mRpL4 1073 0
FBgn0040984_CG4440 596 0
FBgn0028899_CG31817 7325 1
FBgn0259151_CG42266 2379 0
FBgn0265578_CG44405 1932 0
FBgn0000307_chif 10198 1
FBgn0087041_Hyls1 10198 1
FBgn0028506_CG4455 1605 1
FBgn0025678_CaBP1 1849 1
FBgn0028841_jhamt 1136 1
FBgn0028523_CG5888 48294 1
FBgn0020416_Idgf1 1515 1
FBgn0020415_Idgf2 3178 1
FBgn0020414_Idgf3 4287 1
FBgn0005677_dac 19486 1
FBgn0032585_Nepl8 2034 1
FBgn0032586_Tpr2 16081 1
FBgn0032587_CG5953 24799 1
FBgn0263555_mir-4943 116 0
FBgn0051816_CG31816 717 1
FBgn0259735_mtgo 118202 1
FBgn0032588_CG5968 778 1
FBgn0051815_CG31815 1499 0
FBgn0032590_CG4631 2667 0
FBgn0032593_Trpgamma 13247 0
FBgn0001185_her 2506 0
FBgn0262191_mir-2497 95 0
FBgn0267347_squ 1599 0
FBgn0261278_grp 19872 1
FBgn0051807_CG31807 2189 0
FBgn0053552_CG33552 787 0
FBgn0262430_mir-9c 91 1
FBgn0262386_mir-306 84 0
FBgn0262452_mir-79 96 0
FBgn0262413_mir-9b 90 0
FBgn0263744_CR43669 904 0
FBgn0263745_CR43670 2257 1
FBgn0062978_CG31808 11909 1
FBgn0086907_Cyt-c-d 3744 0
FBgn0284248_Cyt-c-p 2712 0
FBgn0027779_VhaSFD 4943 0
FBgn0262438_mir-1006 63 0
FBgn0263746_CR43671 1646 1
FBgn0051812_Tsen2 1422 1
FBgn0032595_CG17996 581 1
FBgn0032596_Prosbeta4 953 1
FBgn0032597_Nubp1 1074 0
FBgn0015391_glu 4771 0
FBgn0032598_ChLD3 3760 0
FBgn0261068_LSm7 785 1
FBgn0032600_BuGZ 10299 1
FBgn0032601_yellow-b 3947 0
FBgn0032602_ppk17 2370 0
FBgn0264695_Mhc 22200 1
FBgn0000406_Cyt-b5-r 1947 1
FBgn0032603_CG17928 1876 0
FBgn0040262_Ugt37C2 1798 0
FBgn0040261_Ugt37E1 1678 1
FBgn0040260_Ugt37D1 2559 1
FBgn0032609_CG13280 19067 1
FBgn0086673_CG13272 11185 1
FBgn0004797_mdy 10304 1
FBgn0022213_Cse1 4051 0
FBgn0051739_AspRS-m 5015 1
FBgn0032612_CG13282 2437 0
FBgn0032613_Nepl9 2122 0
FBgn0266491_SclA 3912 1
FBgn0266492_SclB 3912 1
FBgn0032614_CG13284 6416 0
FBgn0051810_CG31810 3350 0
FBgn0051809_CG31809 5094 1
FBgn0032615_CG6012 1460 1
FBgn0052832_CG32832 964 0
FBgn0032618_CG31743 6802 1
FBgn0085342_CG34313 6802 1
FBgn0040985_osi 857 1
FBgn0261671_tweek 28562 1
FBgn0260758_CG42556 1331 0
FBgn0051805_CG31805 2298 0
FBgn0032620_CG12288 1683 0
FBgn0026150_ApepP 2189 0
FBgn0053179_beat-IIIb 20893 1
FBgn0265579_CG44406 434 0
FBgn0051806_CG31806 656 0
FBgn0032624_CG6304 3224 1
FBgn0032625_CG15136 1120 0
FBgn0032626_CG12620 1545 1
FBgn0051784_CG31784 2654 0
FBgn0083942_CG34106 42094 1
FBgn0265607_beat-IIIa 42094 1
FBgn0085198_CG34169 624 0
FBgn0265544_CR44394 622 1
FBgn0045487_Gr36a 1303 1
FBgn0045486_Gr36b 1292 1
FBgn0045485_Gr36c 1294 1
FBgn0046888_CG31750 1716 0
FBgn0032629_beat-IIIc 73097 1
FBgn0032631_CG15140 1423 1
FBgn0032632_CG6380 1127 0
FBgn0085199_CG34170 352 1
FBgn0267255_CG45691 462 0
FBgn0051804_CG31804 855 1
FBgn0032633_Lrch 16604 1
FBgn0020503_CLIP-190 24998 1
FBgn0032634_Polr2J 708 0
FBgn0032635_CG15141 2858 0
FBgn0051803_Rsph9 984 0
FBgn0011274_Dif 19913 1
FBgn0032636_CG5043 1938 0
FBgn0053928_CG33928 709 0
FBgn0260632_dl 13534 1
FBgn0032637_CG5050 5851 1
FBgn0032638_SPH93 1660 1
FBgn0032639_CG18563 1374 1
FBgn0000183_BicD 13610 1
FBgn0032640_Sgt 3170 1
FBgn0286781_cass 2976 0
FBgn0024689_fws 2587 0
FBgn0032642_Lamtor3 806 0
FBgn0032643_GCS2beta 2319 0
FBgn0032644_CG5131 1123 0
FBgn0262857_CG43221 608 0
FBgn0263654_CG43645 608 0
FBgn0262856_CG43220 237 0
FBgn0003187_qua 10402 1
FBgn0032645_CG15142 827 0
FBgn0032646_mEFTs 1838 0
FBgn0013810_Dhc36C 24114 1
FBgn0032647_CG15143 3657 0
FBgn0032648_CG15144 3537 0
FBgn0032649_CG15145 2923 0
FBgn0032650_CG7094 1411 1
FBgn0262398_mir-124 99 0
FBgn0262400_mir-287 92 1
FBgn0032651_Oli 2083 0
FBgn0032652_CG6870 984 0
FBgn0261089_Sytalpha 12127 1
FBgn0032654_CG15147 635 1
FBgn0262356_CG43054 530 1
FBgn0015609_CadN 131287 1
FBgn0262876_CG43231 1461 1
FBgn0262018_CadN2 88276 1
FBgn0262017_CG42830 719 0
FBgn0262960_CG43271 658 1
FBgn0023096_btv 19847 0
FBgn0032656_CG5674 11489 0
FBgn0032658_CG5681 2220 1
FBgn0051742_Prosbeta5R2 1533 1
FBgn0040989_CG5693 589 0
FBgn0261531_CG42659 482 0
FBgn0261357_CG42634 1027 0
FBgn0261358_CG42635 1027 0
FBgn0051740_CG31740 741 0
FBgn0032660_elfless 1832 0
FBgn0243486_rdo 57866 1
FBgn0000120_Arr1 3038 0
FBgn0002939_ninaD 1980 0
FBgn0051741_CG31741 2458 1
FBgn0032663_CG15153 1519 0
FBgn0032664_Slc25A46b 1552 0
FBgn0265669_CG44476 349 0
FBgn0032665_CG15152 673 0
FBgn0032666_CG5758 9867 0
FBgn0051785_CG31785 1651 0
FBgn0001301_kel 8199 0
FBgn0041184_Socs36E 13742 0
FBgn0032668_CG17681 1393 0
FBgn0032669_CG15155 1091 0
FBgn0032670_CG5783 1119 0
FBgn0032671_JMJD4 2162 1
FBgn0261804_CG42750 115959 1
FBgn0267486_Ptp36E 4123 0
FBgn0051802_CG31802 822 0
FBgn0051788_CG31788 484 0
FBgn0051787_CG31787 875 1
FBgn0263094_CG43362 209 1
FBgn0261057_Sfp36F 311 1
FBgn0032677_CG5790 2507 1
FBgn0263086_CG43354 259 1
FBgn0000636_Fas3 73339 1
FBgn0011559_Acp36DE 2981 1
FBgn0085200_CG34171 1318 0
FBgn0261597_RpS26 1942 0
FBgn0086707_ncm 4450 0
FBgn0284256_bsf 5070 0
FBgn0032680_Ntf-2r 770 1
FBgn0262463_mir-100 99 1
FBgn0262406_mir-let7 77 1
FBgn0262456_mir-125 109 1
FBgn0032681_CG10283 11549 1
FBgn0032682_grnd 2604 0
FBgn0032683_kon 16231 0
FBgn0032684_Ugt301D1 3952 1
FBgn0032685_CG10211 14480 1
FBgn0085370_Pde11 58317 1
FBgn0032688_CG15160 4538 0
FBgn0003270_amos 785 1
FBgn0032689_CG10413 5494 1
FBgn0051789_CG31789 756 1
FBgn0032690_CG10333 2718 0
FBgn0032691_Atac2 2673 1
FBgn0032692_IFT46 1767 1
FBgn0032694_MESR3 44520 1
FBgn0032693_Cyp310a1 1952 0
FBgn0086200_CR42490 2416 1
FBgn0263079_CG43338 4354 1
FBgn0263078_CG43339 1681 0
FBgn0261349_Mst36Fb 1731 0
FBgn0086681_Mst36Fa 1815 0
FBgn0086909_CG31751 6494 1
FBgn0015553_tos 2444 0
FBgn0005617_msl-1 5080 0
FBgn0032698_CG10336 1378 0
FBgn0032699_CG10383 4698 0
FBgn0032700_CG10338 2907 0
FBgn0032701_CG10341 1931 1
FBgn0032702_CG10376 2499 1
FBgn0032703_CG10343 981 0
FBgn0032704_Jwa 1133 0
FBgn0025608_Faf2 2678 0
FBgn0032705_Grip71 2451 0
FBgn0032706_Irk3 2677 0
FBgn0032707_CG10348 18071 1
FBgn0261806_CG42752 790 0
FBgn0032709_CG15167 449 0
FBgn0045852_ham 30032 1
FBgn0264362_CG43814 856 1
FBgn0040992_CG10570 2558 1
FBgn0260228_CG42502 2558 1
FBgn0040993_CG17325 1293 1
FBgn0259201_CG42305 1293 1
FBgn0027074_Ugt36F1 3229 0
FBgn0032713_Ugt36D1 3168 1
FBgn0027070_Ugt36E1 2289 0
FBgn0032715_CG17597 2141 0
FBgn0015808_ScpX 2401 0
FBgn0032717_CG10600 5969 0
FBgn0051752_CG31752 1682 0
FBgn0053120_CG33120 3179 0
FBgn0032719_CG17321 9926 0
FBgn0032721_CG10602 4122 0
FBgn0032720_mRpL13 1220 0
FBgn0003896_tup 21754 1
FBgn0263568_mir-4946 115 1
FBgn0032723_ssp3 27613 1
FBgn0284082_CG46304 777 1
FBgn0032724_CG10428 2089 0
FBgn0032725_Nedd8 831 0
FBgn0032726_CG10621 2225 1
FBgn0032727_CG10623 1830 1
FBgn0015772_Nak 11012 0
FBgn0032728_Tango6 2976 0
FBgn0032729_L2HGDH 2455 0
FBgn0032730_CG10431 3477 1
FBgn0032731_Swip-1 9761 1
FBgn0032732_EMC5 624 0
FBgn0032733_CG15170 1965 1
FBgn0032734_CG15169 1389 0
FBgn0287596_CG46465 861 0
FBgn0046302_CG10650 2574 0
FBgn0051792_CG31792 5265 1
FBgn0051793_CG31793 4867 1
FBgn0086710_RpL30 1275 0
FBgn0028569_robl37BC 666 0
FBgn0032740_CG15172 1229 1
FBgn0032741_Sidpn 3070 0
FBgn0001202_hook 2654 0
FBgn0051800_CG31800 919 0
FBgn0086442_mib2 7097 1
FBgn0002022_Catsup 1752 0
FBgn0032744_Ttc19 1613 0
FBgn0263198_Acn 3462 0
FBgn0032746_CG10470 808 0
FBgn0002021_l(2)37Bb 1769 0
FBgn0261396_Rpn3 1891 0
FBgn0032748_CG10492 4743 0
FBgn0032749_Phlpp 4003 0
FBgn0032750_CG10495 1431 0
FBgn0032752_CG10702 5019 1
FBgn0032751_CG17343 4744 1
FBgn0032753_CG17572 3018 1
FBgn0053315_CR33315 420 0
FBgn0032754_CG10700 1752 0
FBgn0002023_Lim3 29171 1
FBgn0032755_CG17344 865 1
FBgn0263982_CG43731 865 1
FBgn0000075_amd 3956 0
FBgn0002036_CG10561 2169 0
FBgn0000422_Ddc 3823 0
FBgn0002031_Phb1 2524 1
FBgn0086444_l(2)37Cb 2978 1
FBgn0086445_l(2)37Cd 2066 1
FBgn0086443_AsnRS 2485 1
FBgn0086446_DCTN6-p27 774 0
FBgn0086447_Polr1D 2210 1
FBgn0010300_brat 45942 1
FBgn0032763_CG17568 1953 1
FBgn0265263_CG42688 845 0
FBgn0267726_CG46059 694 0
FBgn0010097_gammaTub37C 1863 0
FBgn0010309_pigeon 3895 0
FBgn0015380_drl 18279 0
FBgn0051797_CG31797 2808 0
FBgn0032768_CG17564 1588 0
FBgn0032769_CG10750 1345 0
FBgn0024245_dnt 24558 1
FBgn0032770_CG13086 1095 1
FBgn0032771_CG17349 2266 1
FBgn0032772_CG17350 2163 0
FBgn0032773_fon 3067 1
FBgn0032774_CG17549 3025 1
FBgn0032775_CG17544 8123 1
FBgn0051798_CG31798 2030 0
FBgn0041789_Pax 25843 1
FBgn0016675_Lectin-galC1 827 1
FBgn0053532_lectin-37Da 712 1
FBgn0053533_lectin-37Db 692 1
FBgn0032779_Alp12 5174 1
FBgn0032780_CG13085 6220 1
FBgn0032781_RtcB 1801 0
FBgn0032782_Rab9 3267 0
FBgn0032783_CG10237 6877 0
FBgn0003346_RanGAP 5358 0
FBgn0024230_Hs2st 1917 0
FBgn0284220_Top2 6125 0
FBgn0032785_CG10026 3467 0
FBgn0000964_tj 3491 0
FBgn0032787_CG10195 2473 0
FBgn0032788_CG13084 1602 0
FBgn0032789_CG13083 1201 0
FBgn0032790_CG10194 1422 0
FBgn0032791_CG18094 1417 0
FBgn0032793_CG10189 1606 0
FBgn0002044_swm 4727 0
FBgn0040268_Top3alpha 4100 0
FBgn0032796_cyst 6429 0
FBgn0032797_Hasp 8251 1
FBgn0032798_CG10132 6629 1
FBgn0032799_Dpm1 934 0
FBgn0032800_CG10137 6299 0
FBgn0032801_CG10165 3395 0
FBgn0053116_CG33116 3884 0
FBgn0051697_CG31697 656 0
FBgn0032803_CG13082 1315 0
FBgn0032804_CG13081 933 0
FBgn0003231_ref(2)P 3080 1
FBgn0032805_CG10337 1583 0
FBgn0041180_Tep4 7944 1
FBgn0286913_CR46413 650 1
FBgn0264845_Tep5Psi 4133 1
FBgn0032809_CG13078 1228 1
FBgn0032810_CG13077 1496 1
FBgn0005672_spi 9415 0
FBgn0262460_mir-2a-2 71 0
FBgn0262377_mir-2a-1 75 0
FBgn0011286_RyR 27733 1
FBgn0033337_CG8272 2997 1
FBgn0021825_DCTN2-p50 1507 1
FBgn0033339_Sec31 5185 0
FBgn0027513_ana2 1482 0
FBgn0033340_CG13751 376 0
FBgn0033341_MrgBP 809 0
FBgn0004921_Ggamma1 3387 0
FBgn0284436_CCT8 2146 1
FBgn0050349_CG30349 3367 1
FBgn0033344_CG8252 917 0
FBgn0003074_Pgi 3169 1
FBgn0002552_lin 3710 0
FBgn0085248_CG34219 1169 0
FBgn0033347_CG8248 1428 0
FBgn0033348_Spt 2485 0
FBgn0033349_CG8243 2561 0
FBgn0033350_CG8237 1219 0
FBgn0033351_AIMP1 1091 0
FBgn0033352_PAN2 4934 0
FBgn0033353_BaraB 1022 0
FBgn0033354_FANCI 5213 1
FBgn0033355_CG13748 721 0
FBgn0027607_CG8230 3046 0
FBgn0053199_CG33199 3405 0
FBgn0033356_CG8229 2973 0
FBgn0033357_Tom7 647 0
FBgn0011300_babo 10457 1
FBgn0033358_spab 5020 0
FBgn0286782_flz 16554 1
FBgn0265011_Np 13642 1
FBgn0033362_CG8172 6292 1
FBgn0033363_CG13744 2827 1
FBgn0033364_CG13747 1217 1
FBgn0033365_CG8170 12013 0
FBgn0033366_Ance-4 2414 0
FBgn0033367_PPO2 2448 0
FBgn0033368_CG13743 15758 1
FBgn0033369_CG8197 1463 1
FBgn0011746_ana 15259 1
FBgn0025709_CNT2 3653 0
FBgn0033371_CNT1 3322 1
FBgn0033372_CG13742 3210 1
FBgn0010220_Dbp45A 1968 0
FBgn0033373_Nadk2 3119 0
FBgn0033374_Boot 2152 0
FBgn0083124_Uhg4 2039 0
FBgn0033375_CG8078 1594 0
FBgn0033376_CG8777 4614 0
FBgn0015838_Vang 3558 1
FBgn0033377_Pgm2a 2567 1
FBgn0033378_tsu 779 0
FBgn0033379_Mys45A 2446 0
FBgn0033380_Phax 1756 0
FBgn0003612_Su(var)2-10 5878 0
FBgn0033381_GstE13 1184 0
FBgn0027561_CG18659 8726 0
FBgn0033382_Hydr1 2973 0
FBgn0260972_alc 2558 1
FBgn0028955_CG8788 3495 1
FBgn0265313_CG44286 3495 1
FBgn0086656_shrb 1768 0
FBgn0050342_Prp38 1195 0
FBgn0050344_CG30344 3252 0
FBgn0050345_CG30345 3203 1
FBgn0033387_CG8008 3529 1
FBgn0033388_CG8046 2930 1
FBgn0033389_Rad51D 2038 0
FBgn0259728_CG42382 942 0
FBgn0015477_Rme-8 9498 0
FBgn0002567_Rab32 8478 1
FBgn0033391_CG8026 5426 1
FBgn0266486_CG45085 5426 1
FBgn0015561_unpg 4665 0
FBgn0033392_Gnptab 2714 0
FBgn0262515_VhaAC45 2213 1
FBgn0010114_hig 19464 1
FBgn0033395_Cyp4p2 2319 1
FBgn0015037_Cyp4p1 2098 1
FBgn0033397_Cyp4p3 2090 1
FBgn0050343_Tsen15 1234 1
FBgn0020621_Pkn 32787 1
FBgn0083977_CG34141 3693 0
FBgn0033400_CG2063 1324 0
FBgn0033401_Cog6 2199 0
FBgn0026326_Mad1 2608 0
FBgn0028408_Drep2 10965 0
FBgn0033402_Myd88 5899 1
FBgn0033403_CG13739 42359 1
FBgn0033405_CG13954 80171 1
FBgn0262220_mir-987 93 0
FBgn0033404_Or45a 3514 0
FBgn0040775_CG12158 332 0
FBgn0010549_l(2)03659 5116 1
FBgn0033408_ODA-Dnal1 876 1
FBgn0028473_Non1 2469 0
FBgn0016970_l(2)k10201 819 0
FBgn0053774_CG33774 576 0
FBgn0016078_wun 12932 1
FBgn0041087_wun2 3504 0
FBgn0033412_CG13955 1716 0
FBgn0033413_prel 2020 0
FBgn0017558_Pdk 8199 1
FBgn0029092_ced-6 10268 1
FBgn0287478_Camta 34030 1
FBgn0053758_CG33758 646 1
FBgn0053757_CG33757 651 1
FBgn0004360_Wnt2 9022 1
FBgn0259246_brp 37800 1
FBgn0033421_CG1888 6188 1
FBgn0262447_mir-14 62 0
FBgn0033422_Or45b 1470 1
FBgn0033423_Alp6 2233 1
FBgn0085436_Not1 12861 1
FBgn0033426_Nt5c 4420 1
FBgn0033427_Smyd4-1 2784 0
FBgn0033428_Urod 1483 0
FBgn0033429_CG12929 604 0
FBgn0285949_RpL31 796 0
FBgn0261016_clos 11779 1
FBgn0033431_CG1827 1393 1
FBgn0010342_Map60 1877 1
FBgn0050338_CG30338 5460 0
FBgn0033434_CG1902 11579 0
FBgn0050340_CG30340 1343 0
FBgn0050339_CG30339 1470 0
FBgn0050000_GstT1 1196 0
FBgn0050005_GstT2 1058 0
FBgn0033437_CG12926 2162 0
FBgn0033438_Mmp2 72719 1
FBgn0262172_mir-307b 119 0
FBgn0262385_mir-307a 87 0
FBgn0023143_Uba1 5039 0
FBgn0260474_CG30002 1763 0
FBgn0033439_CG1773 1313 0
FBgn0033440_CG10459 1186 0
FBgn0010316_dap 3935 0
FBgn0259678_sqa 31773 1
FBgn0262594_CheA46a 589 1
FBgn0005614_trpl 11821 1
FBgn0033442_CG1690 1775 1
FBgn0027589_CG1688 40511 1
FBgn0033443_CG1698 4680 1
FBgn0033446_CG1648 9079 1
FBgn0040092_lectin-46Cb 1090 0
FBgn0040093_lectin-46Ca 1235 0
FBgn0054033_CG34033 623 0
FBgn0050001_CG30001 1787 0
FBgn0033447_dila 4124 0
FBgn0033448_hebe 8538 1
FBgn0033449_CG1663 1496 0
FBgn0033450_Lsm11 1066 0
FBgn0033451_Marc 1387 0
FBgn0266186_Vamp7 1422 0
FBgn0033453_Sting 2826 1
FBgn0023180_Orc6 1027 1
FBgn0023175_Prosalpha7 1200 1
FBgn0033454_CG1671 2581 0
FBgn0027580_PCB 10840 1
FBgn0050010_CG30010 1012 0
FBgn0288856_peo 10562 1
FBgn0033457_Ntmt 1419 0
FBgn0033458_Lime 2176 1
FBgn0033459_CG12744 1353 0
FBgn0033460_Sec24AB 6125 0
FBgn0033463_CG1513 9117 0
FBgn0033461_CG12923 1837 0
FBgn0050008_CG30008 1263 0
FBgn0285892_tea 6558 1
FBgn0033464_CG1441 4269 1
FBgn0000715_FMRFa 4163 0
FBgn0286783_Etf-QO 2595 0
FBgn0011656_Mef2 45362 1
FBgn0033467_Pdrg1 613 0
FBgn0283510_Pal1 4304 0
FBgn0033468_CG1418 1232 0
FBgn0033469_CG12133 1157 1
FBgn0027619_eIF3j 1968 1
FBgn0033471_CG12134 1637 1
FBgn0000606_eve 1476 0
FBgn0286784_TER94 4400 0
FBgn0022382_Pka-R2 32152 1
FBgn0263557_mir-4967 106 0
FBgn0033473_CG12128 3829 1
FBgn0033474_CG1407 4450 1
FBgn0033475_CG12129 1394 0
FBgn0033476_oys 14024 0
FBgn0085249_CG34220 2442 0
FBgn0040773_COX7C 1713 0
FBgn0265342_COX7CL 526 0
FBgn0263260_sel 1305 0
FBgn0262169_magu 11171 1
FBgn0010385_Def 398 0
FBgn0033479_PIG-N 3129 1
FBgn0033480_mRpL42 592 1
FBgn0013435_Cdc2rk 1485 1
FBgn0033481_CG12920 1961 0
FBgn0033482_CG1371 4664 1
FBgn0033483_egr 5844 1
FBgn0033484_CG2269 11247 1
FBgn0028560_sut4 1685 1
FBgn0001291_Jra 2076 0
FBgn0033485_RpLP0-like 1072 0
FBgn0004907_14-3-3zeta 10010 1
FBgn0003071_Pfk 7717 1
FBgn0033486_dmpd 3757 0
FBgn0010531_Ccs 1088 1
FBgn0050011_gem 13179 1
FBgn0284235_CG46319 13179 1
FBgn0033490_CG12917 1611 0
FBgn0026388_Or46a 2810 0
FBgn0033491_CG18011 3868 0
FBgn0033494_KCNQ 46497 1
FBgn0265512_mlt 3015 0
FBgn0085250_CG34221 2575 1
FBgn0000448_Hr3 33353 1
FBgn0284237_CG46321 22503 1
FBgn0033497_CG12912 29153 1
FBgn0005619_Hdc 8089 1
FBgn0033498_CG12209 1489 0
FBgn0033499_CG12914 1590 0
FBgn0033500_Csgalnact 6275 0
FBgn0003660_Syb 2982 0
FBgn0033501_CG12911 4590 1
FBgn0033502_CG12910 4148 0
FBgn0033504_CAP 38008 1
FBgn0033507_CG12909 1030 0
FBgn0033508_Obp46a 851 0
FBgn0026403_Ndg 8213 1
FBgn0250822_CG34222 656 1
FBgn0261698_SLO2 94801 1
FBgn0262791_CG43172 628 1
FBgn0262836_CG43200 628 1
FBgn0284083_CG46305 628 1
FBgn0262790_CG43171 658 0
FBgn0262807_CG43178 658 0
FBgn0262837_CG43201 658 0
FBgn0283625_CG46298 1021 0
FBgn0033512_CG12902 1107 0
FBgn0263271_CG43397 1107 0
FBgn0261686_CG42733 629 0
FBgn0263270_CG43396 627 0
FBgn0041242_Gr47a 1399 0
FBgn0265141_Ir47b 1302 1
FBgn0033515_Ir47a 2981 1
FBgn0033516_CG12898 470 1
FBgn0262806_CR43177 449 1
FBgn0053477_CG33477 596 0
FBgn0053476_CG33476 585 0
FBgn0053475_CG33475 443 1
FBgn0033518_Prx6c 1043 1
FBgn0033519_CG11825 3236 1
FBgn0053474_CG33474 1283 0
FBgn0033520_Prx6b 1035 1
FBgn0033521_CG12896 1035 1
FBgn0262114_RanBPM 6873 1
FBgn0033523_CG12895 784 1
FBgn0001122_Galphao 27716 1
FBgn0033524_Cyp49a1 9542 1
FBgn0033526_Caf1-105 2539 1
FBgn0033527_CG11777 1027 0
FBgn0261862_whd 9094 1
FBgn0033528_trsn 1100 0
FBgn0033529_CG17765 1723 0
FBgn0264817_pre-lola-G 3358 1
FBgn0283521_lola 61397 1
FBgn0263102_psq 59392 1
FBgn0033538_CG11883 24145 1
FBgn0033539_Git 3609 1
FBgn0033540_Elp2 2899 1
FBgn0033541_CG12934 942 1
FBgn0024836_stan 47793 1
FBgn0005586_Rab3 7868 1
FBgn0033542_CAH13 2002 0
FBgn0033543_Daao1 1950 0
FBgn0033544_CG7220 7035 1
FBgn0024956_Mat1 1212 0
FBgn0053144_CG33144 58655 1
FBgn0050018_mthl13 1650 0
FBgn0027499_wde 8518 1
FBgn0033547_CG12935 1258 0
FBgn0033548_CG7637 380 0
FBgn0033549_mms4 1137 0
FBgn0033550_CG12341 1153 0
FBgn0033551_CG7222 2376 0
FBgn0086898_dgo 3847 1
FBgn0029134_Prosbeta5 1200 0
FBgn0033554_Lsm10 542 0
FBgn0033555_RpS15Ab 723 0
FBgn0033556_CG12343 972 0
FBgn0033557_CG12325 4239 0
FBgn0033558_CG12344 8279 1
FBgn0027525_LTV1 2157 0
FBgn0050015_CG30015 35669 1
FBgn0050016_CG30016 500 1
FBgn0263510_nclb 1548 0
FBgn0010356_Taf5 2361 0
FBgn0033564_Pex6 3228 0
FBgn0061356_Hao 1389 0
FBgn0033566_CG18004 1356 0
FBgn0262412_mir-1008 56 0
FBgn0050020_CG30020 6381 0
FBgn0017414_cag 1380 0
FBgn0033569_CG12942 2763 0
FBgn0033570_ND-B14 741 0
FBgn0033571_Polr2E 1029 1
FBgn0033572_polyph 1993 0
FBgn0033573_Obp47a 562 1
FBgn0033574_Spn47C 3313 1
FBgn0040765_luna 138422 1
FBgn0262817_CG43188 2714 0
FBgn0050489_Cyp12d1-p 4659 1
FBgn0286920_CR46420 1002 1
FBgn0053503_Cyp12d1-d 1989 1
FBgn0286921_CR46421 999 1
FBgn0033578_BBS4 3392 1
FBgn0033579_CG13229 32902 1
FBgn0033580_CG13231 839 0
FBgn0033581_CG12391 2466 0
FBgn0040764_CG13230 397 1
FBgn0003396_shn 58308 1
FBgn0033582_CG9084 2355 0
FBgn0037084_Syx6 2941 1
FBgn0033584_CG7737 3875 1
FBgn0050021_metro 6058 1
FBgn0033587_CG13218 522 0
FBgn0033588_CG13228 470 0
FBgn0033589_CG13227 503 0
FBgn0085252_CG34223 344 0
FBgn0033590_CG13217 483 0
FBgn0085253_CG34224 472 0
FBgn0033591_CG13216 887 0
FBgn0033592_CG13215 620 0
FBgn0033593_Listericin 449 1
FBgn0033594_CG13226 952 0
FBgn0085254_CG34225 589 0
FBgn0050029_CR30029 549 0
FBgn0085256_CG34227 484 0
FBgn0262572_CG43112 339 1
FBgn0026386_Or47a 1545 1
FBgn0033597_Cpr47Ea 1647 1
FBgn0033598_Cpr47Eb 816 0
FBgn0033599_CG13223 2260 0
FBgn0033600_Cpr47Ec 870 0
FBgn0033601_Cpr47Ed 727 0
FBgn0033602_Cpr47Ee 1730 0
FBgn0033603_Cpr47Ef 5660 0
FBgn0010423_TpnC47D 1441 0
FBgn0086519_Cpr47Eg 488 1
FBgn0033605_CG9067 790 0
FBgn0041174_Vhl 1308 0
FBgn0033607_CG9062 3487 0
FBgn0033608_CG13220 815 0
FBgn0033609_Fbl6 4624 0
FBgn0033610_CG18335 1408 0
FBgn0015582_dare 2180 1
FBgn0050033_CG30033 1060 1
FBgn0040763_CG18336 810 1
FBgn0259238_CG42336 2984 1
FBgn0033615_CG7741 3691 1
FBgn0033614_Obp47b 740 1
FBgn0025373_Fpps 2017 0
FBgn0033616_CG7745 1950 0
FBgn0016047_nompA 8341 0
FBgn0262574_CG43114 334 0
FBgn0026385_Or47b 1602 0
FBgn0003382_sha 12149 1
FBgn0043470_lambdaTry 951 0
FBgn0043471_kappaTry 936 0
FBgn0011556_zetaTry 946 0
FBgn0011554_etaTry 910 0
FBgn0011555_thetaTry 1046 0
FBgn0003863_alphaTry 859 1
FBgn0010425_epsilonTry 829 1
FBgn0010357_betaTry 1070 1
FBgn0010359_gammaTry 809 1
FBgn0050031_CG30031 810 1
FBgn0050025_CG30025 809 1
FBgn0010358_deltaTry 809 1
FBgn0033623_CG13202 486 1
FBgn0015001_iotaTry 817 0
FBgn0033624_CG12384 1274 0
FBgn0001276_ix 726 0
FBgn0024188_san 1165 0
FBgn0041241_Gr47b 1505 1
FBgn0033627_CG13204 3577 1
FBgn0021795_Tapdelta 1035 1
FBgn0033628_CG13203 3502 0
FBgn0033629_Tsp47F 1984 1
FBgn0033631_Sod3 3767 1
FBgn0082585_sprt 12689 1
FBgn0050022_CG30022 1619 0
FBgn0033633_Smyd4-3 2482 0
FBgn0050026_CG30026 873 0
FBgn0054054_CG34054 628 0
FBgn0015872_Drip 18442 1
FBgn0040503_CG7763 952 1
FBgn0033635_Prip 5973 1
FBgn0260499_qvr 9099 0
FBgn0000581_E(Pc) 13227 0
FBgn0001269_inv 35230 1
FBgn0000577_en 4204 0
FBgn0033636_tou 38560 1
FBgn0086712_Egm 2154 1
FBgn0033638_atos 21462 1
FBgn0033639_CG9003 10139 0
FBgn0085257_CG34228 482 0
FBgn0044020_Roc2 26598 1
FBgn0033640_CG13198 864 1
FBgn0050035_Tret1-1 9014 1
FBgn0033644_Tret1-2 2079 1
FBgn0040491_Buffy 9065 1
FBgn0033645_CG13196 2269 0
FBgn0010516_wal 2294 1
FBgn0062449_CG13197 6500 1
FBgn0053471_Ir48a 1225 1
FBgn0033648_Ir48b 1802 1
FBgn0033649_pyr 14082 1
FBgn0033652_ths 57607 1
FBgn0033650_CG13193 1108 0
FBgn0260007_CG42493 709 1
FBgn0033651_Ir48c 1685 0
FBgn0033653_CG13192 1752 0
FBgn0033654_Sobp 12655 1
FBgn0259832_CG34229 556 0
FBgn0033656_S2P 2137 0
FBgn0262819_CG43190 721 0
FBgn0033657_Sln 7000 0
FBgn0013756_Mgtor 8585 0
FBgn0085259_CG34230 705 0
FBgn0033658_Twdlbeta 715 0
FBgn0033659_Damm 2271 1
FBgn0260436_CG42531 780 0
FBgn0260437_CR42532 636 1
FBgn0033661_CG13185 17709 0
FBgn0260932_cuff 1536 0
FBgn0033663_ERp60 3411 0
FBgn0284245_eEF1alpha1 4627 0
FBgn0260959_MCPH1 7921 0
FBgn0033665_Zip48C 1877 0
FBgn0033667_reb 8456 0
FBgn0033668_exp 27878 1
FBgn0033669_PI31 2772 0
FBgn0026573_ADD1 7035 0
FBgn0050036_CG30036 1482 0
FBgn0050037_CG30037 1444 0
FBgn0053145_GalT1 2379 0
FBgn0011704_RnrS 2248 0
FBgn0085260_CG34231 1645 0
FBgn0033672_rho-7 2274 0
FBgn0033673_CG8298 3219 0
FBgn0004839_otk 18373 1
FBgn0267728_otk2 2126 0
FBgn0259985_Mppe 2093 0
FBgn0260012_pds5 5740 0
FBgn0033677_CG8321 2314 0
FBgn0262820_CG43191 1244 0
FBgn0010339_128up 1553 0
FBgn0004463_Polr3B 3582 0
FBgn0024732_Drep1 5560 1
FBgn0050039_CG30039 778 0
FBgn0265373_CG44314 3603 0
FBgn0028407_Drep3 7777 1
FBgn0033679_CG8888 14978 1
FBgn0033680_CG13186 781 0
FBgn0086677_jeb 34146 1
FBgn0033683_CG18343 629 0
FBgn0026176_SkpB 934 1
FBgn0027495_Smyd4-4 2641 1
FBgn0033685_OSCP1 1342 0
FBgn0033686_Hen1 7042 1
FBgn0027504_bsd 5033 1
FBgn0033687_CG8407 1192 0
FBgn0033688_Prp8 8740 0
FBgn0262300_mir-988 98 0
FBgn0040759_CG13177 1221 0
FBgn0085261_CG34232 903 0
FBgn0014184_Oda 7969 0
FBgn0023167_SmD3 1272 0
FBgn0286007_mir-281-2 91 0
FBgn0286006_mir-281-1 89 0
FBgn0010621_CCT5 2714 0
FBgn0033690_EndoG 1123 1
FBgn0033691_CG8860 419 1
FBgn0033692_wash 1880 0
FBgn0033693_CG13175 2867 1
FBgn0053964_CG33964 2867 1
FBgn0000426_SmF 466 0
FBgn0025454_Cyp6g1 2764 1
FBgn0033696_Cyp6g2 2039 1
FBgn0033697_Cyp6t3 1754 1
FBgn0033698_CG8858 6480 0
FBgn0033699_RpS11 1791 0
FBgn0020377_Sr-CII 3262 1
FBgn0033701_CG13171 385 1
FBgn0033702_CG8854 4849 1
FBgn0033703_CG13170 414 1
FBgn0263020_CG43315 654 1
FBgn0263021_CG43316 727 1
FBgn0262889_CG43244 702 1
FBgn0033705_CG13168 1709 1
FBgn0033706_Vha36-2 1370 0
FBgn0000253_Cam 19411 1
FBgn0261611_CG42700 21024 1
FBgn0033708_CG8850 3493 1
FBgn0061197_salto 3725 1
FBgn0033710_CG17739 3884 0
FBgn0050203_CG30203 3145 0
FBgn0050046_CG30046 3456 1
FBgn0033712_mIF3 1559 1
FBgn0033713_CG8841 3751 0
FBgn0264560_garz 7500 0
FBgn0033715_CG8490 889 1
FBgn0054021_CG34021 828 1
FBgn0033716_Den1 1747 0
FBgn0033717_CG8839 5007 1
FBgn0266111_ana3 6342 0
FBgn0050047_CG30047 3620 1
FBgn0050049_CG30049 3416 1
FBgn0050043_CG30043 3729 1
FBgn0053013_CR33013 3259 1
FBgn0053012_CG33012 3533 1
FBgn0033720_CG13160 3487 1
FBgn0033721_CG13159 392 0
FBgn0050045_Cpr49Aa 752 0
FBgn0050042_Cpr49Ab 956 1
FBgn0033723_CG13155 812 1
FBgn0033724_CG8501 1475 0
FBgn0033725_Cpr49Ac 3391 0
FBgn0033726_Cpr49Ad 803 1
FBgn0033727_Or49a 1359 0
FBgn0050048_CG30048 4235 0
FBgn0033728_Cpr49Ae 2892 1
FBgn0033729_Cpr49Af 1113 0
FBgn0033730_Cpr49Ag 730 0
FBgn0050050_CG30050 781 0
FBgn0053626_CG33626 617 0
FBgn0053627_CG33627 667 0
FBgn0033731_Cpr49Ah 1208 1
FBgn0033732_CG13157 2187 1
FBgn0261853_CG42782 598 1
FBgn0267691_CR46027 589 1
FBgn0033733_CG8834 2060 1
FBgn0033734_CG8520 2528 0
FBgn0033735_Dera 1492 0
FBgn0033736_CG13154 978 0
FBgn0033737_Nup54 2650 0
FBgn0262840_CG43204 701 0
FBgn0033738_DUBAI 5130 0
FBgn0050051_Tmem18 870 0
FBgn0033739_Dyb 15571 1
FBgn0050334_CG30334 687 0
FBgn0010238_Lac 12440 0
FBgn0033740_dgt5 6097 0
FBgn0033741_CG8545 3071 0
FBgn0033742_Nepl10 2106 0
FBgn0033744_Dh44-R2 13562 1
FBgn0085263_CG34234 672 0
FBgn0045063_fdl 19882 1
FBgn0050044_s-cup 5787 1
FBgn0033748_vis 2719 1
FBgn0033749_achi 3528 1
FBgn0033750_CG13151 1909 0
FBgn0033751_CG8818 1648 0
FBgn0033752_CG8569 2458 0
FBgn0053632_CG33632 708 0
FBgn0011592_fra 35131 1
FBgn0053752_CG33752 612 0
FBgn0050056_CG30056 595 0
FBgn0053775_CG33775 677 1
FBgn0033753_Cyp301a1 2876 1
FBgn0033754_Ak6 833 0
FBgn0003527_stil 1516 0
FBgn0033755_ClC-b 3231 0
FBgn0022764_Sin3A 17677 0
FBgn0027356_Amph 18464 1
FBgn0266487_CG45086 7080 0
FBgn0004435_Galphaq 10457 0
FBgn0050054_CG30054 1626 1
FBgn0033756_CG17760 2811 1
FBgn0033757_muskelin 3681 1
FBgn0053792_CG33792 780 1
FBgn0028683_spt4 583 1
FBgn0061359_Mvk 1975 1
FBgn0061360_CG33672 1975 1
FBgn0011604_Iswi 3957 0
FBgn0033760_CG8785 7534 1
FBgn0033761_CG8778 1186 0
FBgn0033762_ZnT49B 2938 0
FBgn0033763_CG8646 3387 1
FBgn0261673_nemy 10722 1
FBgn0261625_GLS 9110 1
FBgn0033766_Nup188 6212 0
FBgn0033767_CG13148 2537 0
FBgn0050053_CG30053 1143 0
FBgn0050052_Obp49a 896 1
FBgn0033769_CG8768 1382 1
FBgn0033770_wuc 770 1
FBgn0261545_CG42663 46373 1
FBgn0033773_Mos 1453 0
FBgn0026619_Taz 3388 0
FBgn0026741_mRpL18 739 0
FBgn0011227_ox 396 0
FBgn0020930_Dgkepsilon 2178 0
FBgn0086904_Nacalpha 1306 0
FBgn0033774_CG12374 1712 1
FBgn0003326_sca 21469 1
FBgn0040755_CG17580 1197 0
FBgn0033775_Cyp9h1 1745 0
FBgn0028963_Or49b 2039 0
FBgn0250842_CG17575 1052 0
FBgn0050488_antr 1156 0
FBgn0050486_CG30486 959 0
FBgn0033777_CG17574 20065 1
FBgn0000181_bic 1545 0
FBgn0033778_Balat 2225 0
FBgn0025692_Lfg 1802 0
FBgn0002069_AspRS 6164 1
FBgn0013305_Nmda1 3136 1
FBgn0003975_vg 15184 1
FBgn0010488_NAT1 7740 0
FBgn0033781_CG13319 760 0
FBgn0033782_sug 6077 1
FBgn0033783_CG17019 3133 1
FBgn0033784_SCCRO3 2301 0
FBgn0033785_Sans 3521 0
FBgn0050487_CG30487 727 0
FBgn0004512_Mdr49 6024 0
FBgn0265186_CG44251 3945 1
FBgn0265185_CG44250 1889 1
FBgn0033787_CG13321 2600 1
FBgn0005624_Psc 14997 1
FBgn0053798_CG33798 725 0
FBgn0265623_Su(z)2 11410 1
FBgn0033788_CG13323 2561 1
FBgn0033789_CG13324 510 1
FBgn0033791_Drl-2 24293 1
FBgn0265429_CG44341 1000 1
FBgn0033792_CG13325 15245 1
FBgn0033793_CG3955 1137 1
FBgn0033794_CG13326 2944 1
FBgn0259876_Cap-G 9678 1
FBgn0263998_Ack-like 9843 0
FBgn0020370_TppII 6256 0
FBgn0085468_ND-MWFE 1524 0
FBgn0020391_Nrk 3421 0
FBgn0033798_CG15870 585 1
FBgn0033799_GLaz 4073 1
FBgn0086532_Spt-I 2246 1
FBgn0053138_AGBE 3395 1
FBgn0053137_CG33137 680 1
FBgn0033802_CG17724 13992 1
FBgn0028991_seq 13533 0
FBgn0053182_Kdm4B 21784 1
FBgn0027079_ValRS 3859 0
FBgn0005654_Orc3 3819 0
FBgn0085344_CG34315 3819 0
FBgn0033806_FLASH 3724 0
FBgn0050058_CG30058 2428 0
FBgn0085264_CG34235 2428 0
FBgn0085341_CG34312 2428 0
FBgn0033807_AQP 2091 1
FBgn0033808_CG4627 1054 0
FBgn0033809_CG4630 3588 1
FBgn0033810_CG4646 855 1
FBgn0040754_CG17059 732 0
FBgn0043010_Fsn 1520 0
FBgn0011763_Dp 5769 1
FBgn0033812_Pex13 1958 0
FBgn0033813_fsd 1080 0
FBgn0033814_Qsox1 3538 0
FBgn0033815_CG4676 1075 0
FBgn0033816_CG4679 2212 0
FBgn0033817_GstE14 1284 0
FBgn0002789_Mp20 2210 1
FBgn0033818_CG4712 2830 1
FBgn0033819_CG4714 2485 0
FBgn0033820_CG4716 859 1
FBgn0033821_CG10799 591 1
FBgn0259219_CG42319 6235 0
FBgn0052843_Dh31-R 28129 1
FBgn0033826_CG4734 1265 1
FBgn0033827_CG17047 2552 1
FBgn0262391_mir-184 99 0
FBgn0033828_CG17048 861 0
FBgn0033830_CG10814 1756 1
FBgn0263774_CG43691 3866 1
FBgn0041579_AttC 962 0
FBgn0033834_CG4744 4753 0
FBgn0288447_BaraA2 1347 0
FBgn0033836_CG18278 1845 1
FBgn0267026_CR45470 322 1
FBgn0053470_BaraA1 1346 1
FBgn0260475_CG30059 1851 1
FBgn0259221_ATP8A 24073 1
FBgn0265272_CG30060 669 0
FBgn0050065_CG30065 732 0
FBgn0019928_Ser8 838 0
FBgn0013765_cnn 11161 1
FBgn0050062_CG30062 609 1
FBgn0086757_Golgin97 2807 1
FBgn0000119_arr 29589 1
FBgn0262821_CG43192 737 0
FBgn0033842_cbc 1879 0
FBgn0040477_cid 1014 0
FBgn0033844_bbc 8228 1
FBgn0004638_drk 7619 0
FBgn0033845_mars 5390 0
FBgn0033846_mip120 6682 1
FBgn0024556_mEFTu1 1775 1
FBgn0260964_Vmat 21119 1
FBgn0033848_CG13330 2193 0
FBgn0033850_CG13331 1606 1
FBgn0033851_CG13332 1071 0
FBgn0033853_Nadk1a 10206 1
FBgn0053156_Nadk1b 4996 1
FBgn0014877_Roe1 1529 0
FBgn0033855_link 1393 0
FBgn0033856_CG13334 2223 1
FBgn0261989_CG42807 2164 1
FBgn0261990_CG42808 639 1
FBgn0027581_CG6191 13026 1
FBgn0266489_CG45088 12753 1
FBgn0033859_fand 2913 1
FBgn0033860_S-Lap5 2073 1
FBgn0262360_CG43058 454 1
FBgn0085265_CG34236 1160 1
FBgn0033861_CG12464 505 1
FBgn0000633_tei 126323 1
FBgn0033862_CG6209 2103 1
FBgn0033863_CG13337 2642 0
FBgn0033864_CG18368 3858 0
FBgn0033865_CG6220 1662 0
FBgn0033866_CG6280 5007 0
FBgn0033867_Cpr50Ca 17887 1
FBgn0033868_S-Lap7 2121 0
FBgn0033869_Cpr50Cb 10454 1
FBgn0261041_stj 13777 1
FBgn0000662_fl(2)d 4929 0
FBgn0033871_CG13339 714 0
FBgn0033872_CG6329 7132 1
FBgn0033873_CG6337 1521 0
FBgn0033874_CG6347 2944 1
FBgn0033875_CG6357 1690 1
FBgn0033876_Syngr 4494 0
FBgn0050484_CG30484 3439 0
FBgn0050485_CG30485 3101 1
FBgn0283553_mir-9379 56 1
FBgn0033879_Echs1 1384 1
FBgn0033880_CG6553 1200 0
FBgn0086356_tum 2539 1
FBgn0263697_Uba3 1480 1
FBgn0033883_CG16935 1653 0
FBgn0033884_CG13344 2159 0
FBgn0013733_shot 77873 1
FBgn0033885_DJ-1alpha 843 0
FBgn0262739_AGO1 14702 1
FBgn0050481_mRpL53 1469 0
FBgn0053155_CG33155 1469 0
FBgn0033886_Rpn13 1859 0
FBgn0013770_Cp1 7306 1
FBgn0261975_CG42806 802 1
FBgn0275436_PheRS-m 1594 0
FBgn0033887_St4 1353 0
FBgn0033888_CG18568 1509 0
FBgn0033889_CG6701 7181 1
FBgn0033890_Ctf4 2955 0
FBgn0033891_CG8067 1498 0
FBgn0020620_RN-tre 5892 0
FBgn0002643_mam 69153 1
FBgn0263539_mir-4978 146 0
FBgn0033893_CG18371 476 0
FBgn0040752_Prosap 80446 1
FBgn0259183_CG42287 647 0
FBgn0259184_CG42288 783 0
FBgn0262215_mir-989 173 0
FBgn0033897_Rcd1 4860 1
FBgn0086895_pea 3953 1
FBgn0040751_CG13018 438 0
FBgn0033899_CG13016 1672 0
FBgn0033900_CysRS-m 2166 0
FBgn0033901_O-fut1 1624 0
FBgn0033902_eIF3m 1759 0
FBgn0033903_CG8323 1940 0
FBgn0033904_CG18327 1251 1
FBgn0033905_CG18324 1447 1
FBgn0033906_ReepB 2536 0
FBgn0033907_mRpS16 610 0
FBgn0000289_cg 9145 1
FBgn0050069_Sdb 13164 1
FBgn0033911_VGAT 2771 0
FBgn0005613_Sox15 11023 1
FBgn0033912_RpS23 1531 1
FBgn0262407_mir-308 62 1
FBgn0033913_CG8468 10722 1
FBgn0261276_Opa1 4838 1
FBgn0262427_mir-1016 57 0
FBgn0033915_Snrk 3916 0
FBgn0033916_Usp20-33 3723 0
FBgn0033917_SmydA-1 2288 0
FBgn0010241_Mdr50 5631 0
FBgn0001220_Hsc70-5 3594 0
FBgn0033918_CG8531 2294 0
FBgn0027538_beta4GalNAcTA 2120 0
FBgn0033919_CG8547 6713 1
FBgn0261270_Sps1 1886 0
FBgn0261269_conv 4766 1
FBgn0263397_Ih 23965 1
FBgn0033921_tej 2250 0
FBgn0085408_Shrm 43660 1
FBgn0033924_CG8613 3443 0
FBgn0033925_CG8617 1512 0
FBgn0033926_Arc1 2370 1
FBgn0033927_CR10102 1347 1
FBgn0033928_Arc2 901 1
FBgn0033929_Tfb1 2425 0
FBgn0085213_CG34184 1002 0
FBgn0085471_CG34442 1076 0
FBgn0085472_CG34443 1088 0
FBgn0085473_CG34444 1109 0
FBgn0050067_Obp50a 785 0
FBgn0050072_Obp50c 1820 0
FBgn0050073_Obp50b 1820 0
FBgn0050074_Obp50d 700 0
FBgn0085214_CG34185 566 0
FBgn0033931_Obp50e 923 0
FBgn0050075_CG30075 756 0
FBgn0033932_Dh44-R1 7262 1
FBgn0033933_CG10104 1513 1
FBgn0033934_CG17385 2277 1
FBgn0033935_Sin1 2026 0
FBgn0033936_Achl 4440 0
FBgn0013725_phyl 5001 1
FBgn0288433_L 29982 1
FBgn0267824_PRAS40 16125 1
FBgn0024698_Cpsf160 6141 1
FBgn0261823_Asx 8535 0
FBgn0033942_Cpr51A 2652 1
FBgn0050197_CG30197 962 1
FBgn0265974_ttv 61650 1
FBgn0050076_CG30076 2222 0
FBgn0264540_CG43919 544 1
FBgn0010397_LamC 4961 0
FBgn0033943_CG12869 4414 0
FBgn0019938_Polr1A 5605 0
FBgn0050077_Blos1 732 0
FBgn0003742_tra2 2333 0
FBgn0033945_CG12868 748 0
FBgn0053469_CG33469 650 0
FBgn0053468_CG33468 673 0
FBgn0026427_Su(var)2-HP2 10964 0
FBgn0010638_Sec61beta 910 0
FBgn0033948_CG12863 1522 0
FBgn0083123_Uhg5 2897 0
FBgn0033949_Had2 1113 1
FBgn0262881_Mtkl 397 1
FBgn0033950_CG12862 412 0
FBgn0033951_CG10139 1074 1
FBgn0033952_Adgf-E 1957 1
FBgn0033953_CG12861 1110 1
FBgn0033954_CG12860 1176 1
FBgn0033955_Targ 3284 0
FBgn0020269_mspo 42226 1
FBgn0050479_CG30479 3671 1
FBgn0050480_CG30480 3530 1
FBgn0263376_CG43428 1664 1
FBgn0033958_jef 5976 1
FBgn0010388_Dro 753 1
FBgn0012042_AttA 853 1
FBgn0041581_AttB 942 1
FBgn0028689_Rpn6 2744 1
FBgn0050476_ave 748 0
FBgn0033960_CG10151 2951 0
FBgn0033961_ND-B15 556 0
FBgn0266723_Trs31 782 0
FBgn0033963_CG12857 1695 0
FBgn0020767_Spred 9777 1
FBgn0015602_BEAF-32 2161 0
FBgn0001319_kn 34411 1
FBgn0033968_hui 1512 0
FBgn0033969_Pgm2b 2130 0
FBgn0033970_CG10205 1119 0
FBgn0016684_NaPi-T 3154 0
FBgn0033971_CG10209 2302 0
FBgn0027783_SMC2 4032 0
FBgn0028434_Ercc1 1007 0
FBgn0033972_Ciao1 1185 1
FBgn0033973_HPS1 2073 1
FBgn0053506_CG33506 1193 0
FBgn0053505_U3-55K 1913 0
FBgn0264962_Pcf11 10135 0
FBgn0013773_Cyp6a22 2339 1
FBgn0015714_Cyp6a17 1786 1
FBgn0033978_Cyp6a23 1825 1
FBgn0033979_Cyp6a19 1966 1
FBgn0013771_Cyp6a9 2016 1
FBgn0033980_Cyp6a20 1928 1
FBgn0288232_Cyp6a21 1683 1
FBgn0013772_Cyp6a8 1839 1
FBgn0033982_Cyp317a1 4783 1
FBgn0027596_Kank 26950 1
FBgn0033983_Agps 5158 1
FBgn0040747_CG12853 398 1
FBgn0033984_Lap1 5062 1
FBgn0033985_CG10257 2071 1
FBgn0261854_aPKC 18511 1
FBgn0033987_ckn 17503 1
FBgn0033988_pcs 10073 1
FBgn0033989_CG7639 4570 1
FBgn0033990_CG10265 1503 1
FBgn0287864_hbs 30738 1
FBgn0262547_CG43101 475 0
FBgn0043530_Obp51a 464 1
FBgn0053467_CG33467 738 1
FBgn0015371_chn 29547 1
FBgn0262954_Polr2K 551 1
FBgn0033993_CG8089 1999 1
FBgn0033994_CG7544 1849 0
FBgn0013467_igl 34855 1
FBgn0262478_CG43068 794 0
FBgn0259966_Sfp51E 600 1
FBgn0264377_CG43829 509 1
FBgn0033995_GPHR 2135 0
FBgn0033996_CG11807 3213 1
FBgn0259737_CG42391 794 0
FBgn0033997_Ir51a 1680 1
FBgn0033998_row 7107 0
FBgn0050081_Ir51b 1793 0
FBgn0033999_CG8093 1626 0
FBgn0034000_CG11808 863 0
FBgn0034001_mRpL41 593 0
FBgn0034002_CG8079 6416 1
FBgn0001187_Hex-C 1492 1
FBgn0259878_Fs 18029 1
FBgn0286785_scb 9714 1
FBgn0034005_ItgaPS4 4112 1
FBgn0265194_Trpm 46560 1
FBgn0034007_ND-51L2 1565 1
FBgn0034008_CG8152 1203 1
FBgn0004698_Xpc 6729 1
FBgn0034009_CG8155 4354 1
FBgn0013750_Arf6 2989 1
FBgn0034010_CG8157 883 0
FBgn0034011_CG8160 1128 0
FBgn0034012_Hr51 8059 1
FBgn0034013_unc-5 27828 1
FBgn0011660_Pms2 3446 1
FBgn0262965_CR43276 510 1
FBgn0262964_CR43275 831 1
FBgn0262565_CR43105 856 1
FBgn0262815_CR43186 647 1
FBgn0000996_dup 4369 1
FBgn0286813_SRPK 7127 0
FBgn0263980_Stacl 70788 1
FBgn0014865_Mtk 267 0
FBgn0050472_CG30472 954 0
FBgn0085217_CG34188 932 0
FBgn0034021_CG8180 10659 1
FBgn0034022_CG12964 11278 1
FBgn0034023_Ir52a 1799 1
FBgn0050469_Ir52b 1790 1
FBgn0050468_Ir52c 1799 0
FBgn0050464_Ir52d 1784 0
FBgn0034025_Pgant1 3887 1
FBgn0019968_Khc-73 16481 1
FBgn0050471_CG30471 4262 1
FBgn0050467_CG30467 1839 0
FBgn0034027_CG8187 1809 0
FBgn0022097_Vha36-1 1063 0
FBgn0034029_eIF2Bgamma 1748 0
FBgn0034030_CG8192 5668 0
FBgn0034031_CG12963 6990 1
FBgn0034032_CG8195 3104 1
FBgn0024754_Flo1 3133 1
FBgn0050466_CG30466 4210 1
FBgn0013762_Cdk5 1889 1
FBgn0034033_CG8204 847 1
FBgn0260429_CG42524 43360 1
FBgn0262403_mir-278 97 1
FBgn0023441_fus 19351 1
FBgn0034035_Gmppa 1738 0
FBgn0262512_Vha14-1 658 0
FBgn0050091_CG30091 1932 0
FBgn0284254_Impbeta11 4696 1
FBgn0050082_CG30082 1078 1
FBgn0266708_Cep89 1597 0
FBgn0050090_CG30090 1188 0
FBgn0050088_CG30088 1103 0
FBgn0050087_CG30087 1303 0
FBgn0053460_CG33460 1140 1
FBgn0053461_CG33461 1092 1
FBgn0053462_CG33462 1216 0
FBgn0050080_CG30080 2970 1
FBgn0261538_CG42662 2970 1
FBgn0286939_CG46433 2970 1
FBgn0050083_CG30083 1047 1
FBgn0050089_CG30089 34663 1
FBgn0265991_Zasp52 54439 1
FBgn0034046_tun 61645 1
FBgn0053465_CG33465 2000 1
FBgn0003130_Poxn 8362 1
FBgn0034045_CG8249 4602 1
FBgn0034047_cGlr1 1561 0
FBgn0022160_Gpo1 5003 0
FBgn0050085_Rif1 4838 0
FBgn0264089_sli 52623 1
FBgn0053463_CG33463 734 0
FBgn0034049_bdg 8895 1
FBgn0015247_Diap2 2655 0
FBgn0034050_bug 1113 0
FBgn0034051_Mlf 4180 0
FBgn0034052_CG8299 873 0
FBgn0034053_Cyp4aa1 4402 1
FBgn0050093_COX6AL 539 0
FBgn0263576_mir-4919 59 0
FBgn0265045_Strn-Mlck 42565 1
FBgn0034054_CG8366 1596 0
FBgn0034057_CG8314 1603 0
FBgn0034058_Pex11ab 1008 0
FBgn0034059_CG8320 1299 0
FBgn0020236_ATPCL 7759 0
FBgn0034060_Tmem131 5720 0
FBgn0034061_Ufc1 774 0
FBgn0034063_CG8389 5476 0
FBgn0034062_CG8388 2037 0
FBgn0010590_Prosbeta1 982 0
FBgn0034065_Rrp42 1142 0
FBgn0034066_EMC7 1112 1
FBgn0034067_CG8399 6890 1
FBgn0034068_casp 3533 0
FBgn0034069_CG8401 1488 0
FBgn0034070_SP2353 15313 1
FBgn0034071_CG8405 13187 1
FBgn0262446_mir-137 90 1
FBgn0034072_Dg 17388 1
FBgn0083983_mRpL34 389 0
FBgn0034073_CG8414 3302 0
FBgn0014020_Rho1 4542 1
FBgn0265605_Ric 2577 1
FBgn0034075_Asph 6665 1
FBgn0034076_Jhedup 2040 0
FBgn0010052_Jhe 2980 0
FBgn0050095_CG30095 1093 0
FBgn0086676_spin 13257 1
FBgn0001124_Got1 3576 1
FBgn0050094_CG30094 733 1
FBgn0027091_CysRS 2759 1
FBgn0029175_sotv 2815 0
FBgn0034081_CG10731 983 0
FBgn0034083_lbk 19396 1
FBgn0034082_CG10734 1527 1
FBgn0034084_CG8435 1261 0
FBgn0034085_Ptp52F 7195 1
FBgn0015754_Lis-1 6277 0
FBgn0034086_CG8441 1384 0
FBgn0034087_clu 7693 0
FBgn0262166_caly 2271 0
FBgn0265177_CG44242 544 0
FBgn0262026_CG42837 2336 0
FBgn0265178_Lipt1 2513 0
FBgn0015295_Shark 3458 1
FBgn0034091_mrj 18464 1
FBgn0034092_CG7798 515 1
FBgn0034093_CG15706 7462 1
FBgn0034094_Tsf3 3368 0
FBgn0034095_CG15701 3889 0
FBgn0034096_CG7786 578 0
FBgn0034097_CG3687 764 0
FBgn0034098_krimp 2619 0
FBgn0034099_CG15708 998 0
FBgn0261612_CngA 16660 1
FBgn0025519_fidipidine 2335 0
FBgn0015925_csul 2307 0
FBgn0001308_Khc 5011 0
FBgn0053017_CG33017 5541 0
FBgn0024249_cato 711 0
FBgn0034103_prim 455 0
FBgn0034104_CG15705 679 0
FBgn0034105_CG7755 1316 0
FBgn0034106_CG9068 4015 1
FBgn0050324_CG30324 647 1
FBgn0050099_CG30099 761 0
FBgn0028424_JhI-26 2013 0
FBgn0050100_CG30100 816 0
FBgn0259718_CG42372 816 0
FBgn0034109_CG7747 1866 0
FBgn0034110_Atg9 2832 0
FBgn0085428_Nox 9216 0
FBgn0034113_CG8060 4419 0
FBgn0050096_CG30096 1309 0
FBgn0034114_CG4282 2615 0
FBgn0287825_Vha44 11824 0
FBgn0010611_Hmgs 5152 1
FBgn0034117_CG7997 2931 0
FBgn0034118_Nup62 1451 0
FBgn0262560_wcd 1662 0
FBgn0034120_CG15710 913 0
FBgn0050098_CG30098 991 0
FBgn0034121_CG6262 3794 0
FBgn0034122_CG15711 2344 0
FBgn0262816_CG43187 5249 1
FBgn0264273_Sema2b 45234 1
FBgn0029153_Menl-2 4583 1
FBgn0029154_Menl-1 4583 1
FBgn0034126_jtb 939 0
FBgn0034127_CG7848 2102 1
FBgn0034128_CG4409 1634 1
FBgn0034129_Parp16 1526 0
FBgn0261292_CheB53a 813 0
FBgn0261293_CheB53b 725 1
FBgn0034131_CG15712 711 0
FBgn0053458_CG33458 1127 1
FBgn0053459_CG33459 1129 1
FBgn0034132_S-Lap8 2133 0
FBgn0285943_knon 2540 0
FBgn0011260_Sema2a 33281 1
FBgn0259795_loopin-1 2143 0
FBgn0034135_Syn2 6228 1
FBgn0034136_DAT 6671 1
FBgn0034137_CG4945 4097 1
FBgn0034138_RpS15 1118 1
FBgn0034139_CG4927 2072 1
FBgn0034140_Lst 2007 1
FBgn0016131_Cdk4 5978 1
FBgn0003274_RpLP2 603 0
FBgn0034141_Dolk 2139 0
FBgn0034142_CG8306 5128 1
FBgn0034143_CG8303 9345 0
FBgn0034144_CG5089 1663 0
FBgn0034145_CG5065 17240 1
FBgn0040505_Alk 14718 0
FBgn0024232_gprs 9882 1
FBgn0020506_Amyrel 1604 1
FBgn0024319_Nach 1841 1
FBgn0024315_Picot 12352 1
FBgn0085486_CG34457 1510 0
FBgn0085487_CG34458 856 0
FBgn0050463_Pgant9 59681 1
FBgn0013763_Idgf6 2729 1
FBgn0259967_Sfp53D 819 1
FBgn0034151_CG15617 1356 0
FBgn0034152_Acp53C14a 756 0
FBgn0034153_Acp53C14b 645 0
FBgn0015584_Acp53Ea 532 0
FBgn0053530_Acp53C14c 719 0
FBgn0267002_unc-104 21168 1
FBgn0085218_CG34189 481 0
FBgn0034154_CG5267 750 0
FBgn0259738_CG42392 639 1
FBgn0034156_CG5348 2434 0
FBgn0010213_Sod2 1130 0
FBgn0011743_Arp53D 1430 1
FBgn0053544_Vkor 629 0
FBgn0034157_resilin 3266 0
FBgn0034158_RalGPS 8801 0
FBgn0040743_CG15919 537 0
FBgn0034159_CG15615 3288 0
FBgn0034160_CG5550 988 1
FBgn0085488_CG34459 1984 0
FBgn0085489_CG34460 883 1
FBgn0262432_mir-8 86 0
FBgn0026754_Ugt37C1 1742 0
FBgn0025830_IntS8 3667 1
FBgn0025832_Fen1 1439 1
FBgn0026533_Dek 5518 1
FBgn0014870_Psi 6393 1
FBgn0028737_eEF1beta 1058 0
FBgn0034162_CG6426 2449 0
FBgn0025827_CG6421 656 0
FBgn0046999_CG6429 740 0
FBgn0034165_CG6435 1205 0
FBgn0025833_CG8910 20928 1
FBgn0034166_CG6472 3982 1
FBgn0262307_mir-990 85 1
FBgn0004784_inaC 3040 0
FBgn0003091_Pkc53E 20471 1
FBgn0264329_CG43788 414 1
FBgn0264330_CG43789 299 1
FBgn0034168_CG15614 1676 0
FBgn0085219_CG34190 1099 0
FBgn0262513_Vha16-4 566 0
FBgn0085444_mute 6970 0
FBgn0085220_Ufm1 744 0
FBgn0265174_PIG-V 1850 0
FBgn0034172_CG6665 1462 0
FBgn0034173_CG9010 1252 1
FBgn0004580_Cbp53E 22130 1
FBgn0050461_CG30461 2603 0
FBgn0050462_ste24c 2603 0
FBgn0034175_ste24b 1516 0
FBgn0034176_ste24a 1697 0
FBgn0034177_AsnRS-m 1605 0
FBgn0026402_NiPp1 1586 0
FBgn0034179_CG6805 2050 1
FBgn0034180_Ehbp1 8220 0
FBgn0034181_CG8963 3296 0
FBgn0263864_Dark 6676 0
FBgn0023172_RhoGEF2 17463 0
FBgn0263032_CG43327 1525 0
FBgn0263033_CG43328 1525 0
FBgn0263114_CG43371 564 0
FBgn0034182_SmydA-7 2025 0
FBgn0034183_SmydA-6 1955 0
FBgn0034184_CG9646 4980 0
FBgn0026721_fat-spondin 5297 0
FBgn0086350_tef 2289 0
FBgn0034186_CG8950 3303 0
FBgn0034187_Mov10 3771 0
FBgn0050460_CG30460 21662 1
FBgn0010591_Sply 3517 0
FBgn0034191_CG6984 1086 0
FBgn0010226_GstS1 6255 0
FBgn0287631_CG46491 7301 1
FBgn0287632_CG46492 1257 0
FBgn0034194_CG15611 5516 1
FBgn0000079_Amy-p 1667 1
FBgn0034195_Spn53F 1339 1
FBgn0000078_Amy-d 1605 1
FBgn0034196_CG15605 613 0
FBgn0034197_Cda9 1854 0
FBgn0266811_CG45273 436 0
FBgn0083936_Acp54A1 305 1
FBgn0034198_CG11400 1216 1
FBgn0265541_CR44391 730 1
FBgn0034199_Gbp1 452 0
FBgn0034200_Gbp2 2355 1
FBgn0262563_CG43103 481 1
FBgn0262567_CG43107 370 1
FBgn0034201_CG17290 2536 0
FBgn0034202_CG17287 1782 0
FBgn0050458_CG30458 713 0
FBgn0050457_CG30457 707 1
FBgn0034204_CG10953 1559 0
FBgn0265538_CG44388 174 1
FBgn0034205_CG10950 1956 0
FBgn0262882_CG43237 535 0
FBgn0265487_mbl 162827 1
FBgn0034206_CG18469 508 1
FBgn0046294_CG12699 853 1
FBgn0262961_CG43272 496 1
FBgn0262568_CG43108 730 1
FBgn0010620_CG10939 10578 1
FBgn0034210_Camp 2123 0
FBgn0050101_Vajk4 1946 0
FBgn0016697_Prosalpha5 1002 0
FBgn0286070_cnk 6037 0
FBgn0022029_l(2)k01209 5272 0
FBgn0034214_CG6550 1841 0
FBgn0034215_Mtap 1520 0
FBgn0025716_Bap55 1610 0
FBgn0034217_Lhr 1187 0
FBgn0027506_EDTP 12765 1
FBgn0034218_CG18467 2186 1
FBgn0034219_mthl4 2298 0
FBgn0028956_mthl3 4065 0
FBgn0034221_CG10764 2330 0
FBgn0263233_robls54B 698 0
FBgn0024196_robl 657 0
FBgn0028953_CG14478 8132 1
FBgn0034223_Tes 3298 1
FBgn0022987_qkr54B 5505 0
FBgn0034224_insb 1058 0
FBgn0262570_CG43110 8655 1
FBgn0034225_veil 3960 0
FBgn0050104_NT5E-2 8167 1
FBgn0050103_CG30103 2303 1
FBgn0283508_nw 6291 1
FBgn0085222_CG34193 2399 1
FBgn0034229_CG4847 2342 1
FBgn0034230_CG4853 3228 0
FBgn0034231_APC10 925 0
FBgn0034232_CG4866 804 0
FBgn0263197_Patronin 16842 0
FBgn0034237_eIF3b 2929 0
FBgn0263113_Cc2d2a 5031 0
FBgn0085223_CG34194 855 0
FBgn0028382_cyp33 1178 0
FBgn0010409_RpL18A 1056 0
FBgn0034240_MESR4 8520 0
FBgn0263076_Klp54D 6375 0
FBgn0263029_CG43324 745 0
FBgn0034242_CG14480 1512 0
FBgn0286931_CG46428 1512 0
FBgn0034243_Ns2 2677 0
FBgn0040294_POSH 3590 0
FBgn0034245_UQCR-6.4 688 0
FBgn0250868_CG42239 501 0
FBgn0016701_Rab4 1517 0
FBgn0034246_Dcr-2 6546 0
FBgn0034247_CG6484 2005 0
FBgn0034248_CG14483 1099 0
FBgn0034249_RhoGAP54D 4459 0
FBgn0029079_icln 917 0
FBgn0050105_CG30105 705 0
FBgn0029006_Smurf 11670 1
FBgn0034251_ND-51L1 2142 1
FBgn0264541_CG43920 408 1
FBgn0261501_CG42649 218 0
FBgn0034253_CG10936 34187 1
FBgn0265576_CG44403 1396 0
FBgn0004400_rhi 5025 0
FBgn0034255_Oxp 370 0
FBgn0050106_CCHa1-R 18220 1
FBgn0034258_eIF3c 3597 0
FBgn0050108_CG30108 605 0
FBgn0050109_CG30109 666 0
FBgn0265577_IBIN 227 1
FBgn0034259_P32 1331 1
FBgn0016059_Sema1b 10660 1
FBgn0034261_HPS4 7248 1
FBgn0260763_CG42561 693 1
FBgn0260764_CG42562 596 1
FBgn0034262_swi2 5078 1
FBgn0027872_rdgBbeta 2586 0
FBgn0045800_Uhg1 4247 1
FBgn0028494_CG6424 16011 1
FBgn0284231_CG46315 16011 1
FBgn0034263_CG10934 1042 0
FBgn0034264_Dlish 1747 0
FBgn0034265_Snx16 1817 0
FBgn0034266_CG4975 6073 1
FBgn0034267_CG4984 6073 1
FBgn0085224_CG34195 1245 1
FBgn0034269_Hyccin 2850 1
FBgn0034270_PIG-A 2063 0
FBgn0034271_Vps50 4068 1
FBgn0034272_Ir54a 1904 1
FBgn0003545_sub 2578 1
FBgn0034274_CG10931 1201 1
FBgn0034275_CG5002 2921 0
FBgn0034276_Sardh 2867 0
FBgn0022740_HLH54F 3112 0
FBgn0027572_ACOX1 3601 0
FBgn0034277_OstDelta 2496 0
FBgn0263629_mir-3643 67 0
FBgn0034278_CG14488 621 0
FBgn0034279_CG18635 2181 0
FBgn0028740_CG6362 2147 0
FBgn0028741_fab1 7966 1
FBgn0250851_CG33981 7966 1
FBgn0262416_mir-31a 91 1
FBgn0026309_aft 2421 0
FBgn0026316_Ubc10 998 0
FBgn0028744_CG5033 2769 0
FBgn0028743_Dhit 7807 1
FBgn0259211_grh 41688 1
FBgn0041585_Orai 17140 1
FBgn0015522_olf186-M 1745 1
FBgn0050323_CG30323 1001 0
FBgn0034281_CG14490 831 0
FBgn0003701_thr 4690 0
FBgn0034282_Mapmodulin 5837 1
FBgn0011589_Elk 52756 1
FBgn0050325_CG30325 2469 1
FBgn0050110_CG30110 2051 1
FBgn0283437_PPO1 2753 1
FBgn0034283_CG14492 660 0
FBgn0034284_CG14491 500 1
FBgn0003140_PpY-55A 1174 0
FBgn0034286_dpr13 32780 1
FBgn0034288_CG5084 1546 0
FBgn0034289_CG10910 2138 1
FBgn0034290_CG5773 1448 0
FBgn0034291_CG5770 1027 1
FBgn0034292_CG5767 1098 1
FBgn0054005_CG34005 801 1
FBgn0034293_CG14495 1118 1
FBgn0034294_Muc55B 2088 1
FBgn0034295_CG10911 1516 1
FBgn0034296_CG10912 1001 1
FBgn0085415_CG34386 31213 1
FBgn0034299_CG5757 1177 0
FBgn0034300_CG5098 6091 0
FBgn0034301_CG5756 7328 0
FBgn0085225_CG34196 509 0
FBgn0003520_stau 7883 1
FBgn0028983_Spn55B 1863 1
FBgn0040465_Dlip3 1752 1
FBgn0001222_Hsf 4331 1
FBgn0003044_Pcl 4564 0
FBgn0265297_pAbp 7113 0
FBgn0062440_EMRE 700 0
FBgn0034304_CG5742 3314 1
FBgn0000057_adp 2356 1
FBgn0022238_lolal 4097 1
FBgn0034307_CG10914 2053 1
FBgn0034308_Naus 4026 1
FBgn0034310_Nup75 2446 0
FBgn0260392_CG42518 1153 0
FBgn0260401_MED9 1125 0
FBgn0027836_Dgp-1 4194 1
FBgn0266854_CR45315 505 1
FBgn0034312_CG10916 2056 1
FBgn0034313_CG5726 4942 0
FBgn0286005_mir-11182 54 0
FBgn0034314_nopo 2023 0
FBgn0034315_CG5721 1655 0
FBgn0053958_CG33958 8469 1
FBgn0034317_CG14499 866 1
FBgn0034318_CG14500 676 1
FBgn0050114_CG30114 1223 1
FBgn0286834_CG46388 729 0
FBgn0000658_fj 3550 0
FBgn0266420_Ote 1570 1
FBgn0053198_pen-2 1323 1
FBgn0285917_sbb 79098 1
FBgn0034321_CG14502 6016 0
FBgn0034322_CG18536 899 0
FBgn0034323_CG18537 728 0
FBgn0034324_CG18538 681 1
FBgn0034325_CG18539 1108 1
FBgn0034326_CG18540 755 0
FBgn0034327_CG14505 1032 0
FBgn0040737_Tango8 176 1
FBgn0262838_BomT1 451 1
FBgn0034328_BomBc1 531 1
FBgn0034329_BomS1 429 1
FBgn0034330_BomS4 344 1
FBgn0034331_BomBc2 765 1
FBgn0025583_BomS2 428 0
FBgn0040736_BomS3 839 1
FBgn0040735_BomT2 448 1
FBgn0040734_BomS5 283 1
FBgn0040733_BomS6 276 1
FBgn0064237_Idgf5 1616 1
FBgn0063499_GstE10 1881 1
FBgn0034335_GstE1 830 1
FBgn0063498_GstE2 889 1
FBgn0063497_GstE3 754 1
FBgn0263770_CR43687 451 1
FBgn0263771_CR43688 275 1
FBgn0063496_GstE4 838 1
FBgn0063495_GstE5 733 1
FBgn0063494_GstE6 750 1
FBgn0063493_GstE7 764 1
FBgn0063492_GstE8 1121 0
FBgn0063491_GstE9 787 0
FBgn0013983_imd 3803 0
FBgn0027835_Dp1 9097 0
FBgn0034345_CG5174 4808 0
FBgn0034346_PIG-O 3912 0
FBgn0284257_Ttd14 10160 1
FBgn0261477_slim 4561 0
FBgn0034350_Lamtor2 2872 0
FBgn0050120_CG30120 2872 0
FBgn0261119_Prp19 3680 0
FBgn0034351_rswl 1452 0
FBgn0034352_Dnaaf3 1725 0
FBgn0028496_CG30116 41424 1
FBgn0034354_GstE11 1417 0
FBgn0262476_CG43066 11865 1
FBgn0034356_Pepck2 8319 1
FBgn0003067_Pepck1 2649 0
FBgn0266488_CG45087 2649 0
FBgn0085419_Rgk2 9384 1
FBgn0050115_GEFmeso 57658 1
FBgn0261587_CG42697 1085 0
FBgn0034360_CG10927 1165 0
FBgn0034361_mRpS28 808 0
FBgn0034362_CG5323 939 0
FBgn0034363_CG5327 2329 1
FBgn0034364_CG5493 2636 1
FBgn0034366_Atg7 4578 1
FBgn0034365_CG5335 1445 0
FBgn0266671_Sec6 2469 1
FBgn0000566_Cth 1477 0
FBgn0034368_zda 2451 0
FBgn0050122_CG30122 6942 0
FBgn0262595_CheA56a 608 0
FBgn0034371_Ntan1 17360 1
FBgn0034372_Gint3 3130 1
FBgn0259202_CG42306 3130 1
FBgn0053136_CG33136 1343 0
FBgn0023214_edl 6009 1
FBgn0265626_CG44434 5518 1
FBgn0265627_CG44435 5518 1
FBgn0265625_CG44433 2545 1
FBgn0262102_CG42855 1269 1
FBgn0262103_Sik3 17673 1
FBgn0034377_CG15071 760 0
FBgn0034379_CG15073 2249 0
FBgn0034380_Vps51 2713 1
FBgn0053147_Hs3st-A 36561 1
FBgn0263522_mir-4982 118 0
FBgn0034381_List 2464 1
FBgn0053998_CG33998 651 0
FBgn0034382_CG18609 1109 0
FBgn0034383_CG17821 1190 0
FBgn0034387_Cyp12b2 2088 0
FBgn0259682_Jabba 4008 0
FBgn0034389_Mctp 13066 1
FBgn0034390_CG15093 1309 1
FBgn0034391_CG15080 11295 1
FBgn0034392_MFS15 2060 0
FBgn0010651_MFS14 6752 0
FBgn0034394_CG15096 6663 1
FBgn0010551_Phb2 2783 0
FBgn0034396_CG15097 7511 1
FBgn0034397_CG15082 2910 1
FBgn0034398_CG15098 1403 0
FBgn0034399_CG15083 1579 0
FBgn0034400_CG15099 9798 0
FBgn0034401_MetRS 3741 0
FBgn0034402_CG15084 1119 0
FBgn0034403_CG18190 1136 0
FBgn0010053_Jheh1 1653 0
FBgn0034405_Jheh2 2478 1
FBgn0034406_Jheh3 1703 1
FBgn0262479_CG43069 415 0
FBgn0262480_CG43070 662 1
FBgn0262481_CG43071 597 1
FBgn0004240_DptA 495 0
FBgn0034407_DptB 504 1
FBgn0262569_CG43109 319 1
FBgn0034408_sano 81109 1
FBgn0028669_Vha100-3 2934 0
FBgn0014269_prod 1729 0
FBgn0041702_CG15107 1228 0
FBgn0267351_Topors 4650 0
FBgn0034411_CG18605 1765 0
FBgn0265356_tn 21600 1
FBgn0263116_5-HT1B 10317 1
FBgn0263083_CG43351 241 0
FBgn0034413_CG15115 895 0
FBgn0034415_Gpxl 693 0
FBgn0034416_CG15109 1644 0
FBgn0004168_5-HT1A 54803 1
FBgn0050125_Ir56a 1907 1
FBgn0034417_CG15117 7069 1
FBgn0027535_botv 4117 1
FBgn0034418_CG15118 3442 0
FBgn0034419_CG15111 3662 0
FBgn0000578_ena 22073 1
FBgn0034420_CG10737 14080 1
FBgn0263395_hppy 48455 1
FBgn0034422_CG7137 1269 1
FBgn0010434_cora 14688 1
FBgn0004003_wbl 1522 1
FBgn0053454_CG33454 639 1
FBgn0053453_CG33453 727 1
FBgn0034423_tbrd-2 2385 0
FBgn0003254_rib 11318 1
FBgn0034425_CG11906 2543 0
FBgn0034426_AANATL5 668 0
FBgn0034427_CG10474 1335 1
FBgn0034428_AANATL6 1012 0
FBgn0034429_AANATL4 743 0
FBgn0013954_Fkbp12 853 0
FBgn0034430_mip40 1091 0
FBgn0086358_Tab2 11979 1
FBgn0034432_Acadvl 2273 1
FBgn0034433_EndoB 3218 1
FBgn0264753_Rgk1 45377 1
FBgn0054045_CG34045 4299 1
FBgn0034435_fest 3945 1
FBgn0034436_CG11961 5592 1
FBgn0034437_CG10051 3653 0
FBgn0034438_CG9416 6454 0
FBgn0034439_CG10062 4861 1
FBgn0034440_CG10073 4422 1
FBgn0034441_CG10081 3395 1
FBgn0034442_CG11257 1772 0
FBgn0261439_SdhA 4108 1
FBgn0034443_cer 557 1
FBgn0263391_hts 27871 1
FBgn0012051_CalpA 5451 0
FBgn0020440_Fak 6600 1
FBgn0040273_Spt5 4415 0
FBgn0013325_RpL11 1483 0
FBgn0034446_Arl6 879 0
FBgn0266711_EloC 1201 0
FBgn0284243_betaTub56D 4281 1
FBgn0034447_CG7744 3023 1
FBgn0002716_mei-W68 3353 1
FBgn0260934_par-1 29516 1
FBgn0034451_Tbcb 1343 0
FBgn0034452_Oseg6 4800 0
FBgn0026378_Rep 2038 0
FBgn0261456_hpo 2860 0
FBgn0034454_CG15120 2620 0
FBgn0040732_CG16926 1123 0
FBgn0034455_CG11007 1526 1
FBgn0034456_Ir56b 1486 0
FBgn0034457_Ir56c 1703 0
FBgn0034458_Ir56d 1898 0
FBgn0003435_sm 113644 1
FBgn0262571_CG43111 601 0
FBgn0262170_CG42878 462 0
FBgn0034459_TTLL6A 3076 0
FBgn0261807_CG42753 662 0
FBgn0034460_CG18367 740 1
FBgn0263515_mir-4983 107 1
FBgn0262966_CG43277 482 1
FBgn0034461_CG15124 751 1
FBgn0034462_CG15905 1162 0
FBgn0265142_Ir56e 531 1
FBgn0034463_CG15125 2026 0
FBgn0262418_mir-6-3 79 0
FBgn0262410_mir-6-2 73 0
FBgn0262464_mir-6-1 81 0
FBgn0262408_mir-5 68 0
FBgn0262414_mir-4 80 0
FBgn0262443_mir-286 99 0
FBgn0262372_mir-3 68 0
FBgn0262380_mir-309 68 0
FBgn0034464_CG11018 1302 0
FBgn0015949_hrg 5913 0
FBgn0028372_Kpc2 2859 1
FBgn0040730_CG15127 623 0
FBgn0085227_CG34198 531 0
FBgn0034467_CG15128 2464 1
FBgn0040729_CG15126 280 0
FBgn0034468_Obp56a 785 1
FBgn0046880_Obp56b 632 1
FBgn0046879_Obp56c 1129 1
FBgn0034470_Obp56d 991 1
FBgn0034471_Obp56e 587 0
FBgn0043533_Obp56f 581 0
FBgn0034472_CG8517 792 0
FBgn0034473_Or56a 1772 1
FBgn0034474_Obp56g 559 0
FBgn0034475_Obp56h 650 1
FBgn0034476_Toll-7 6395 0
FBgn0265762_CG44569 1173 0
FBgn0043532_Obp56i 3997 1
FBgn0034477_CG13872 2084 1
FBgn0261580_CG42690 1614 0
FBgn0262824_CG43195 1614 0
FBgn0261581_CG42691 1083 0
FBgn0050447_CG30447 884 0
FBgn0034478_CG10822 605 0
FBgn0265833_CG44622 850 1
FBgn0265834_CG44623 809 1
FBgn0034479_CG8654 5653 0
FBgn0034480_CG16898 1383 1
FBgn0287213_CG46443 808 0
FBgn0287775_18w 5421 1
FBgn0034481_CG11041 706 0
FBgn0034483_CG16894 1034 0
FBgn0034484_CG11044 3098 1
FBgn0265835_CG44624 350 1
FBgn0265836_CG44625 400 1
FBgn0034485_CG11099 2965 0
FBgn0034486_CG13869 934 0
FBgn0034487_Efhc1.2 2937 0
FBgn0034488_Hacl 2636 0
FBgn0034489_ppk6 1864 0
FBgn0034490_CG9864 6540 1
FBgn0025720_Ate1 2424 1
FBgn0034491_Hsl 4076 1
FBgn0005655_PCNA 1129 0
FBgn0003114_plu 726 0
FBgn0010411_RpS18 869 0
FBgn0034493_CG8908 6074 0
FBgn0034494_CG10444 2846 0
FBgn0034495_CG11788 1545 0
FBgn0287774_CG9143 2942 1
FBgn0034497_Mpcp1 2061 1
FBgn0034498_CG16868 5465 1
FBgn0085228_CG34199 750 1
FBgn0034499_Cpr56F 3574 0
FBgn0026136_CkIIbeta2 1005 0
FBgn0034500_CG11200 4154 1
FBgn0034501_CG13868 8140 1
FBgn0034502_CG13871 1716 1
FBgn0027529_tapas 6793 0
FBgn0034503_MED8 962 1
FBgn0034504_CG8929 3451 1
FBgn0034505_CG16739 756 0
FBgn0034506_CG13870 2173 0
FBgn0042198_CG16741 548 0
FBgn0034507_CG11192 959 0
FBgn0086604_side-VIII 54613 1
FBgn0034509_Obp57c 618 0
FBgn0043534_Obp57b 885 0
FBgn0043535_Obp57a 608 0
FBgn0034510_CG13426 472 1
FBgn0034511_GNBP-like3 514 1
FBgn0050151_CG30151 961 1
FBgn0050154_CG30154 575 0
FBgn0034512_Bbd 1590 0
FBgn0034513_CG13423 1686 0
FBgn0034514_CG13427 439 1
FBgn0034515_CG13428 936 1
FBgn0050148_CG30148 1063 1
FBgn0050145_Obp57e 475 0
FBgn0034517_Cpr57A 1749 0
FBgn0043536_Obp57d 1749 0
FBgn0034518_CG13430 1756 1
FBgn0034519_BORCS7 1756 1
FBgn0034520_lms 3076 1
FBgn0034521_Mgat1 3175 1
FBgn0263000_CG43308 538 0
FBgn0028622_qsm 20557 1
FBgn0262436_mir-310 88 0
FBgn0262402_mir-311 83 0
FBgn0262450_mir-312 65 0
FBgn0262441_mir-313 70 0
FBgn0262211_mir-2498 111 0
FBgn0262227_mir-991 95 0
FBgn0262334_mir-992 91 0
FBgn0034523_Nnf1a 1016 0
FBgn0267791_HnRNP-K 19303 1
FBgn0262370_mir-7 87 0
FBgn0050147_Hil 11336 1
FBgn0034527_CG9945 2578 0
FBgn0034528_CG11180 2515 0
FBgn0034529_FAM21 4768 0
FBgn0034530_Rcd6 5320 0
FBgn0250850_rig 6805 0
FBgn0034532_CG13436 2031 0
FBgn0034534_maf-S 692 0
FBgn0034535_CG11110 816 0
FBgn0061361_Tcs1 1319 0
FBgn0061362_Polr3K 1319 0
FBgn0034537_DMAP1 1829 0
FBgn0034540_Lrt 14710 1
FBgn0034538_CG16799 2539 1
FBgn0034539_CG11159 853 1
FBgn0034541_CG13437 1010 0
FBgn0034542_Fem-1 4832 0
FBgn0000615_exu 3656 0
FBgn0034543_galla-1 2859 1
FBgn0041240_Gr57a 1305 1
FBgn0265870_CR44659 308 1
FBgn0034545_CG13438 910 0
FBgn0040726_dpr1 51959 1
FBgn0034546_CG13442 2781 1
FBgn0085230_CG34201 1221 0
FBgn0085231_CG34202 1153 1
FBgn0034548_CG13443 1677 0
FBgn0263848_CG43709 614 1
FBgn0263849_CG43710 1022 1
FBgn0263850_CG43711 1238 1
FBgn0265877_CG44666 3224 1
FBgn0263741_CG43666 1022 1
FBgn0263742_CG43667 906 1
FBgn0263760_CG43677 902 1
FBgn0263743_CG43668 730 1
FBgn0034551_CG15225 813 1
FBgn0011674_insc 14766 1
FBgn0016984_sktl 8746 1
FBgn0034552_CG17999 1959 0
FBgn0034553_CG9993 1979 0
FBgn0034554_CAH14 3295 1
FBgn0040653_Dso1 825 1
FBgn0067905_Dso2 286 1
FBgn0050295_Ipk1 8354 1
FBgn0034558_Cib2 2733 0
FBgn0015524_otp 19789 1
FBgn0034560_CAH15 1097 0
FBgn0020617_Rx 20277 0
FBgn0000044_Act57B 2410 0
FBgn0053704_CG33704 992 0
FBgn0008636_hbn 6241 1
FBgn0034563_CG15649 1101 1
FBgn0083951_CG34115 1446 1
FBgn0034564_CG9344 544 0
FBgn0034565_CG15650 1223 0
FBgn0034566_CG9313 5142 0
FBgn0034567_CG15651 2662 0
FBgn0034568_CG3216 4338 1
FBgn0034569_dgt3 2105 1
FBgn0261394_Prosalpha3 1218 1
FBgn0034570_CG10543 11520 1
FBgn0050291_CG30291 1821 0
FBgn0001133_grau 2157 0
FBgn0034572_CG9346 3658 0
FBgn0034573_Sou 1852 0
FBgn0050296_RIC-3 7134 1
FBgn0034576_ND-B14.7 1008 1
FBgn0003391_shg 7543 1
FBgn0034577_cpa 2096 1
FBgn0034578_CG15653 767 0
FBgn0034579_mRpL54 798 0
FBgn0034580_Cht8 1566 0
FBgn0050293_Cht12 1808 0
FBgn0022700_Cht4 1708 1
FBgn0034582_Cht9 1294 1
FBgn0034583_CG10527 2421 0
FBgn0003748_Treh 14927 1
FBgn0034585_Rbpn-5 2618 1
FBgn0085425_CG34396 9231 1
FBgn0011824_CG4038 1347 1
FBgn0015721_ktub 21776 1
FBgn0034588_CG9394 2311 1
FBgn0020312_Tmtc3 4775 0
FBgn0002736_mago 1160 0
FBgn0034590_Magi 12798 1
FBgn0034592_CG9406 893 0
FBgn0021872_Xbp1 2205 0
FBgn0026582_Hmg-2 1405 0
FBgn0034595_CG15657 675 0
FBgn0050389_CG30389 12280 1
FBgn0034598_Isha 6946 0
FBgn0034599_hng1 1080 0
FBgn0261067_LSm1 703 0
FBgn0261850_Xpd 3503 0
FBgn0003162_Pu 7293 1
FBgn0034601_CG4286 882 0
FBgn0003891_tud 9591 1
FBgn0034602_Lapsyn 5860 1
FBgn0265191_Gyg 10338 1
FBgn0265180_CG44245 12486 1
FBgn0027073_Ugt49B1 2092 1
FBgn0034605_Ugt49C1 2344 1
FBgn0034606_ASPP 33294 1
FBgn0085426_Rgk3 25830 1
FBgn0050391_CG30391 1537 0
FBgn0050393_CG30393 1215 0
FBgn0085232_CG34203 593 1
FBgn0034611_MFS16 3381 1
FBgn0034612_CG10505 5095 0
FBgn0050392_CG30392 1267 0
FBgn0050390_Sgf29 1407 0
FBgn0016726_RpL29 636 0
FBgn0034614_CG9752 1186 0
FBgn0261554_CG42672 14759 0
FBgn0034617_Panx 1986 0
FBgn0034618_CG9485 7170 0
FBgn0250824_CG33655 2224 0
FBgn0050394_CG30394 3280 0
FBgn0020306_dom 18417 0
FBgn0034622_BBS9 3636 1
FBgn0034623_CG9822 1008 1
FBgn0034624_CG17974 1633 1
FBgn0000395_cv-2 24449 1
FBgn0034626_bisc 1164 0
FBgn0034627_eEFSec 1669 0
FBgn0034628_Acox57D-p 2967 1
FBgn0034629_Acox57D-d 3034 1
FBgn0010415_Sdc 88774 1
FBgn0026369_Sara 5180 0
FBgn0010470_Fkbp14 10762 0
FBgn0286873_CG46395 237 0
FBgn0034631_TAF1C-like 2829 0
FBgn0043070_MESK2 15144 0
FBgn0034634_CG10494 2351 0
FBgn0050288_CG30288 1150 0
FBgn0050289_CG30289 1435 0
FBgn0003731_Egfr 37557 1
FBgn0050286_CG30286 1079 0
FBgn0050287_CG30287 1121 0
FBgn0069056_CG33226 1043 0
FBgn0260477_CG30283 989 1
FBgn0034636_twz 15789 1
FBgn0050222_CG30222 1876 1
FBgn0053225_CG33225 1309 0
FBgn0034638_CG10433 2449 0
FBgn0034639_CG15673 4678 1
FBgn0042180_CG18870 3062 0
FBgn0000326_clt 2018 0
FBgn0016641_PTP-ER 5125 0
FBgn0034641_mahj 6392 1
FBgn0034642_CG15674 2355 1
FBgn0034643_CG10321 3720 0
FBgn0034644_Ip6k 11758 1
FBgn0050284_CG30284 1179 0
FBgn0034645_ND-B12 699 1
FBgn0034646_Rae1 1237 1
FBgn0034647_pirk 2028 1
FBgn0259708_CG42362 1982 1
FBgn0259709_CG42363 1982 1
FBgn0259710_CG42364 639 1
FBgn0259711_CG42365 907 1
FBgn0034649_PIG-M 2375 0
FBgn0259725_CG42379 2375 0
FBgn0259726_CG42380 2375 0
FBgn0259727_CG42381 2375 0
FBgn0034650_NC2alpha 1441 0
FBgn0034651_CG15676 1145 0
FBgn0050263_stum 10099 1
FBgn0034654_eIF3k 918 0
FBgn0003687_Tbp 1450 0
FBgn0050285_BaraC 642 0
FBgn0034655_CG10307 1480 0
FBgn0027360_Tim10 924 0
FBgn0260223_CG42497 924 0
FBgn0050290_Ppcdc 1469 0
FBgn0260222_CG42496 1469 0
FBgn0266346_CngB 4461 1
FBgn0010228_HmgZ 10373 1
FBgn0004362_HmgD 15269 1
FBgn0050403_CG30403 1718 0
FBgn0050404_Tango11 3183 0
FBgn0050398_CG30398 1028 0
FBgn0034657_LBR 3560 1
FBgn0034658_Grx1t 568 1
FBgn0264714_CG43982 700 1
FBgn0050395_CG30395 4707 1
FBgn0034659_CG4021 1581 1
FBgn0034660_Loxl2 1957 0
FBgn0085233_CG34204 546 0
FBgn0042098_CG18735 1178 0
FBgn0034661_tpr 1574 1
FBgn0034662_CG13492 10747 1
FBgn0054040_CG34040 1050 1
FBgn0034663_CG4363 817 1
FBgn0034664_CG4377 909 1
FBgn0034665_CG4372 1193 1
FBgn0034666_CG9294 1169 0
FBgn0034667_comr 1989 0
FBgn0085397_Fili 74229 1
FBgn0025573_PpN58A 1181 0
FBgn0263999_CG43742 1861 0
FBgn0034670_CG13488 970 0
FBgn0263324_CG43405 480 1
FBgn0034671_CG13494 603 1
FBgn0085398_ppk9 6491 1
FBgn0054029_CG34029 518 1
FBgn0034674_CG9304 3264 1
FBgn0041237_Gr58c 1295 0
FBgn0041238_Gr58b 1462 0
FBgn0041239_Gr58a 1239 0
FBgn0050401_dany 1312 0
FBgn0085399_CG34370 52491 1
FBgn0034681_CG9308 822 1
FBgn0005778_PpD5 1278 0
FBgn0034683_CG13500 1214 0
FBgn0034684_CG13501 2613 0
FBgn0265192_Snp 8807 1
FBgn0265184_CG44249 1489 1
FBgn0034687_CG11475 1561 0
FBgn0034688_CG11474 2209 0
FBgn0034689_CG2921 1770 0
FBgn0067102_GlcT 3393 0
FBgn0034691_Synj 5591 0
FBgn0034692_CG13502 2945 1
FBgn0263250_CG43393 1268 1
FBgn0265046_CG44163 600 0
FBgn0034693_flap 8045 0
FBgn0034694_Plekhm1 2786 0
FBgn0243516_Vrp1 16455 1
FBgn0050280_CG30280 1252 0
FBgn0050281_CG30281 1192 0
FBgn0002715_mei-S332 2465 0
FBgn0034697_GM130 2935 0
FBgn0029147_NtR 2376 0
FBgn0085234_CG34205 1187 0
FBgn0000008_a 35866 1
FBgn0034700_CG11269 400 0
FBgn0029084_gom 1429 0
FBgn0085235_CG34206 856 0
FBgn0034703_CG3045 1888 1
FBgn0034704_Fbxo42 2506 1
FBgn0034705_CG11170 5460 1
FBgn0050279_CR30279 506 1
FBgn0034706_CG11275 2947 1
FBgn0034707_MED16 2754 0
FBgn0034708_Vps35 3914 0
FBgn0034709_Swim 12854 1
FBgn0034710_Alp7 1899 0
FBgn0283480_Alp2 1982 1
FBgn0034712_Alp8 2301 1
FBgn0034713_CG11291 1333 0
FBgn0025186_ari-2 4429 0
FBgn0050278_CG30278 1215 0
FBgn0050277_Oatp58Da 2449 0
FBgn0034715_Oatp58Db 2319 0
FBgn0034716_Oatp58Dc 4893 0
FBgn0020307_dve 42506 1
FBgn0034717_CG5819 3555 1
FBgn0034718_wdp 13723 1
FBgn0013272_Gp150 11754 1
FBgn0085236_CG34207 525 1
FBgn0017482_T3dh 2346 1
FBgn0016053_pgc 2613 1
FBgn0085237_CG34208 379 0
FBgn0034720_Liprin-gamma 39609 1
FBgn0034721_CG11298 568 1
FBgn0034722_Rtf1 3394 0
FBgn0025878_wrapper 3038 1
FBgn0034723_CG13506 10881 0
FBgn0034724_babos 8183 0
FBgn0034725_CG6044 4363 0
FBgn0053200_VepD 817 0
FBgn0022984_qkr58E-3 2337 0
FBgn0034726_PolE4 793 0
FBgn0022986_qkr58E-1 2962 0
FBgn0022985_qkr58E-2 3441 0
FBgn0034727_mRpS29 1439 0
FBgn0034728_rad50 4469 0
FBgn0287212_CG46442 405 0
FBgn0034729_CG10344 1244 0
FBgn0034730_ppk12 2105 0
FBgn0034731_CG10384 18254 1
FBgn0266432_CG45062 3319 1
FBgn0266433_CG45063 910 1
FBgn0034733_CG4752 4675 0
FBgn0034734_CG4554 8730 0
FBgn0034735_CG4610 2098 0
FBgn0003175_px 67768 1
FBgn0034736_gas 2019 1
FBgn0034737_CG11362 824 1
FBgn0260866_dnr1 29812 1
FBgn0034739_CG3927 1671 0
FBgn0034741_CG4269 3450 0
FBgn0034742_CG4294 5262 0
FBgn0034743_RpS16 2250 0
FBgn0034744_Vps20 1109 0
FBgn0034745_tous 4042 0
FBgn0053143_CG33143 19756 1
FBgn0034748_CG17807 1923 0
FBgn0019949_Cdk9 1664 0
FBgn0026261_bonsai 1098 0
FBgn0034750_CG3732 1394 0
FBgn0261596_RpS24 893 0
FBgn0040091_Ugt317A1 2131 0
FBgn0034753_CG2852 1698 1
FBgn0050195_CG30195 629 1
FBgn0085475_CG34446 349 1
FBgn0085474_CG34445 586 1
FBgn0034755_CG3746 755 1
FBgn0034740_nsr 3039 1
FBgn0034756_Cyp6d2 1957 1
FBgn0050196_CG30196 587 0
FBgn0263031_CG43326 1449 0
FBgn0263030_CG43325 1586 0
FBgn0034758_CG13510 3488 1
FBgn0034759_CG13511 3488 1
FBgn0260767_CG42565 3488 1
FBgn0260768_CG42566 1307 1
FBgn0034761_CG4250 782 1
FBgn0262141_CG42867 499 1
FBgn0050269_CG30269 1693 0
FBgn0050273_CG30273 1693 0
FBgn0040658_CG13516 1477 0
FBgn0034763_RYBP 2625 1
FBgn0020257_Ppa 4032 1
FBgn0005631_robo1 8446 1
FBgn0050259_CG30259 3102 1
FBgn0034766_Obp59a 1091 0
FBgn0034768_Obp58b 935 0
FBgn0034769_Obp58c 806 0
FBgn0034770_Obp58d 838 0
FBgn0050275_CG30275 4930 0
FBgn0050268_CG30268 4546 0
FBgn0028371_jbug 23138 1
FBgn0259145_CG42260 57290 1
FBgn0034774_CG13526 677 1
FBgn0034776_CG13527 1716 1
FBgn0061435_CG30270 628 1
FBgn0011211_blw 3081 0
FBgn0000405_CycB 3427 0
FBgn0086408_stl 8133 1
FBgn0050271_CG30271 5637 0
FBgn0259179_CG42284 7473 0
FBgn0050274_CG30274 3810 0
FBgn0050272_MFS1 2233 0
FBgn0050265_CG30265 2124 1
FBgn0034782_CG12490 2054 1
FBgn0034783_CG9825 1930 0
FBgn0034784_CG9826 2238 1
FBgn0034785_CG3649 1934 1
FBgn0034786_CG13531 5995 1
FBgn0010078_RpL23 1311 1
FBgn0001263_inaD 3106 0
FBgn0004896_fd59A 2547 1
FBgn0034788_CG13532 3237 0
FBgn0034789_PIP5K59B 6667 0
FBgn0034791_EMC8-9 1368 0
FBgn0034792_YME1L 3500 0
FBgn0034793_asrij 1180 0
FBgn0267823_Gmer 1283 0
FBgn0034795_MED23 5497 0
FBgn0034796_CG3700 1310 0
FBgn0034797_nahoda 20545 1
FBgn0050187_CG30187 1947 1
FBgn0010660_Nup214 5805 0
FBgn0261564_ReepA 6937 1
FBgn0034800_CG3788 2042 0
FBgn0034802_CNBP 2508 0
FBgn0034803_CG9849 1746 0
FBgn0034804_CG3831 2182 0
FBgn0261584_CG42694 3270 1
FBgn0283547_mir-9376 75 0
FBgn0052834_CG32834 1751 1
FBgn0052833_CG32833 1061 1
FBgn0263551_mir-4939 108 1
FBgn0003900_twi 62951 1
FBgn0034807_CG9897 919 1
FBgn0034808_CG9896 5215 0
FBgn0261705_CG42741 31865 1
FBgn0265187_Fatp2 6075 1
FBgn0265188_CG44253 545 0
FBgn0010622_DCTN3-p24 1173 0
FBgn0034814_CG9890 1513 1
FBgn0261363_PPO3 2414 1
FBgn0021979_l(2)k09913 4679 0
FBgn0003062_Fib 1816 0
FBgn0034816_CG3085 2034 0
FBgn0034817_Art7 2350 0
FBgn0263707_CG43659 335 1
FBgn0045483_Gr59a 1164 1
FBgn0045482_Gr59b 1163 1
FBgn0034819_CG9877 387 1
FBgn0034820_CG13538 988 0
FBgn0034821_CG9876 4166 0
FBgn0034822_RpL37-2 421 0
FBgn0261614_CG42703 545 0
FBgn0041235_Gr59c 1256 0
FBgn0041236_Gr59d 1228 0
FBgn0034824_Klp59C 2119 0
FBgn0034825_Gpdh2 1585 0
FBgn0050192_CG30192 496 0
FBgn0034826_CG13544 1497 0
FBgn0034827_Klp59D 2498 1
FBgn0262843_CG43207 570 0
FBgn0034829_CG9899 8223 0
FBgn0034828_CG13545 608 0
FBgn0085400_side-V 40961 1
FBgn0034833_CG13539 1311 0
FBgn0034834_LS2 1409 0
FBgn0034835_CG3092 1301 0
FBgn0040063_yip3 1355 0
FBgn0034837_RpL22-like 1283 0
FBgn0034838_CG12782 1274 1
FBgn0034839_CG13540 582 0
FBgn0003009_ord 4279 0
FBgn0034840_CG3124 1370 1
FBgn0034841_atlas 1594 1
FBgn0034842_Prosbeta5R1 1162 1
FBgn0263084_HP1Lcsd 837 0
FBgn0050412_CG30412 1159 0
FBgn0050416_CG30416 1918 0
FBgn0034844_CG9861 3086 0
FBgn0050417_tbrd-3 842 0
FBgn0050413_CG30413 525 1
FBgn0046253_CG3502 4236 1
FBgn0034846_CG9863 1133 1
FBgn0085239_CG34210 626 0
FBgn0050409_CR30409 954 1
FBgn0050410_Rpi 1258 0
FBgn0034849_CG3500 1193 0
FBgn0034850_CG9875 848 0
FBgn0085452_CG34423 592 0
FBgn0085453_Mthfs 1051 0
FBgn0003977_vir 6163 0
FBgn0034853_Ice1 4593 0
FBgn0034854_Golgin245 5685 0
FBgn0040660_CG13551 5558 0
FBgn0041712_yellow-d 1865 0
FBgn0034856_yellow-d2 1394 0
FBgn0050414_CG30414 1268 0
FBgn0250838_roh 999 0
FBgn0034858_eIF2Bdelta 2531 0
FBgn0028497_Mtmr6 7671 1
FBgn0034859_CG3520 5539 1
FBgn0034860_CG9812 7364 0
FBgn0050411_CG30411 1299 0
FBgn0034861_CG9815 11833 1
FBgn0026384_Or59a 1197 1
FBgn0264339_CG43795 47860 1
FBgn0034863_SkpF 694 0
FBgn0034865_Or59b 1610 0
FBgn0034866_Or59c 1453 0
FBgn0034867_CG13557 720 1
FBgn0034869_CG13558 1051 1
FBgn0034870_CG13559 869 0
FBgn0034871_CG3906 939 0
FBgn0015372_RabX1 3774 0
FBgn0261786_mi 4404 0
FBgn0000241_bw 10694 1
FBgn0050181_ppk3 2142 0
FBgn0041233_Gr59e 1325 0
FBgn0041234_Gr59f 1375 0
FBgn0050185_AIMP3 877 0
FBgn0034876_wmd 3328 0
FBgn0034877_levy 743 0
FBgn0034878_pita 5745 0
FBgn0010501_Dcp-1 2234 0
FBgn0034879_Rrp4 1199 0
FBgn0034880_ItgaPS5 3591 0
FBgn0015277_Pi3K59F 3553 0
FBgn0050184_CG30184 807 0
FBgn0015903_apt 34635 1
FBgn0260761_CG42559 1261 0
FBgn0260762_CG42560 1261 0
FBgn0067903_IM18 859 0
FBgn0260455_CG10332 859 0
FBgn0262845_CG43209 475 0
FBgn0034882_Eglp1 1056 0
FBgn0034883_Eglp2 13032 1
FBgn0034884_Eglp3 965 1
FBgn0034885_Eglp4 7118 1
FBgn0004795_retn 22210 1
FBgn0266377_Pde8 23277 1
FBgn0034887_St1 1329 1
FBgn0265052_St3 4603 1
FBgn0011296_l(2)efl 892 1
FBgn0262728_Pal2 2761 0
FBgn0050183_CG30183 7577 0
FBgn0016762_angel 1229 0
FBgn0034893_mRpL43 909 0
FBgn0034894_sigmar 3457 0
FBgn0013548_l(2)dtl 2926 0
FBgn0011297_Alg3 4353 0
FBgn0002174_CG5504 2113 0
FBgn0286932_CG46429 19283 1
FBgn0034897_Sesn 20946 1
FBgn0034898_CG18128 1138 1
FBgn0263543_mir-4979 108 0
FBgn0000562_egl 11925 1
FBgn0034899_CG13560 917 1
FBgn0083941_CG34105 573 1
FBgn0034900_CG12491 579 1
FBgn0034901_CG11300 580 1
FBgn0034902_CG5532 761 1
FBgn0034903_sona 44918 1
FBgn0034904_CG15800 613 0
FBgn0050177_CG30177 1528 0
FBgn0034906_CG13561 1934 0
FBgn0034907_CG5539 1333 0
FBgn0010278_Ssrp 2643 0
FBgn0034908_CG5543 2162 0
FBgn0028411_Nxt1 653 0
FBgn0034909_pippin 6142 1
FBgn0034911_GlyT 19510 1
FBgn0034910_CG4763 1511 1
FBgn0286876_CG46398 509 0
FBgn0003401_shu 1825 0
FBgn0034913_Snap29 1280 0
FBgn0034914_CG5554 2023 0
FBgn0021895_ytr 4319 1
FBgn0034915_eIF6 1055 0
FBgn0024234_gbb 1685 1
FBgn0004581_bgcn 5651 0
FBgn0034918_Pym 982 0
FBgn0025790_TBPH 3526 0
FBgn0025335_Cpes 2436 0
FBgn0034919_CG5569 1240 0
FBgn0025352_Mtpbeta 1955 0
FBgn0011236_ken 7169 1
FBgn0020372_TM4SF 2663 1
FBgn0025336_CG4882 2110 0
FBgn0025334_PHDP 1304 0
FBgn0034920_CG5597 1804 0
FBgn0034921_DCP1 1512 0
FBgn0262619_DNAlig1 2665 0
FBgn0034923_Upf3 1921 0
FBgn0034924_CG17658 1934 1
FBgn0034925_CG5339 1350 1
FBgn0263667_Lpt 5100 0
FBgn0034928_CG13562 1519 0
FBgn0015268_Nap1 2119 0
FBgn0261794_kcc 17412 1
FBgn0263006_SERCA 10807 1
FBgn0034931_CG2812 1675 1
FBgn0034933_CG3735 2677 0
FBgn0023477_Taldo 1704 0
FBgn0001123_Galphas 4398 0
FBgn0034935_Orcokinin 2117 0
FBgn0034936_Stoml2 3258 0
FBgn0034937_fzr2 1449 0
FBgn0034938_CG3803 1535 0
FBgn0034939_thoc5 2315 0
FBgn0034940_CG16787 1070 0
FBgn0029105_alpha-Catr 3789 0
FBgn0034942_CG13566 1100 0
FBgn0034943_Fmo-1 1685 0
FBgn0020764_Alas 1985 0
FBgn0085242_CG34213 621 0
FBgn0003008_or 1004 0
FBgn0034945_CG10904 1132 0
FBgn0034946_CG3065 1928 0
FBgn0002791_mr 2977 0
FBgn0034948_PPP1R15 1656 0
FBgn0005612_Sox14 6376 0
FBgn0283509_Phm 3280 1
FBgn0050178_CG30178 693 1
FBgn0034950_Pask 3311 0
FBgn0034951_CG3860 2917 1
FBgn0262435_mir-1009 60 1
FBgn0053519_Unc-89 18711 0
FBgn0034956_CG4324 2281 0
FBgn0034957_Rsph4a 2475 0
FBgn0034958_CG3907 2400 1
FBgn0034959_Xxylt 1638 1
FBgn0283494_Ak2 1670 1
FBgn0011695_EbpIII 1346 1
FBgn0061198_HSPC300 1072 0
FBgn0034961_CG3163 1238 0
FBgn0050172_CG30172 881 0
FBgn0013764_Chi 2405 0
FBgn0034962_MAN1 2733 0
FBgn0034963_Not11 1195 0
FBgn0034964_IntS1 6515 0
FBgn0011726_tsr 2352 0
FBgn0028552_gammaSnap1 1758 0
FBgn0003353_sei 5624 0
FBgn0034965_ppk29 4220 0
FBgn0034966_CG13563 2293 0
FBgn0285952_eEF5 1685 0
FBgn0034968_RpL12 1482 0
FBgn0023170_RpL39 578 0
FBgn0283666_Rap2l 2354 0
FBgn0034970_yki 2510 0
FBgn0034971_Gpat4 4795 1
FBgn0259209_Mlp60A 3621 0
FBgn0034972_CG10339 2293 0
FBgn0034973_CG13564 499 0
FBgn0034974_CG16786 4505 0
FBgn0086129_snama 5410 0
FBgn0023081_gek 6557 1
FBgn0034975_enok 7822 1
FBgn0034976_CG4049 7205 0
FBgn0041706_CG3253 1961 1
FBgn0034978_CG3257 6471 1
FBgn0264297_CG43775 3463 0
FBgn0264298_CG43776 3463 0
FBgn0264299_CG43777 3463 0
FBgn0041582_tamo 6913 0
FBgn0021875_Zfrp8 1416 0
FBgn0034982_Naa35 2870 1
FBgn0287831_speck 18199 1
FBgn0260770_CG42568 1644 0
FBgn0260775_DnaJ-60 1644 0
FBgn0015544_spag 2119 0
FBgn0034985_CG3328 11171 0
FBgn0034986_mRpS17 776 0
FBgn0259937_Nop60B 11466 1
FBgn0266083_ocm 8587 0
FBgn0034988_cN-IIIB 1529 0
FBgn0034989_CG3356 4363 0
FBgn0034990_CG11406 6112 1
FBgn0050419_CG30419 17304 1
FBgn0050418_nord 11839 0
FBgn0034994_Ir60a 2248 0
FBgn0034996_CG13575 2087 0
FBgn0034997_CG3376 7200 0
FBgn0034998_CG13577 1802 0
FBgn0005636_nvy 15350 1
FBgn0034999_Fatp3 4014 0
FBgn0263546_mir-4985 100 0
FBgn0288686_betaTub60D 7218 0
FBgn0005638_slbo 2785 0
FBgn0004101_bs 33612 1
FBgn0266047_CG44812 420 0
FBgn0035000_CG13578 909 0
FBgn0000037_mAChR-A 11664 1
FBgn0035001_Slik 10551 0
FBgn0002787_Rpn8 4499 0
FBgn0010414_SerT 6479 1
FBgn0266438_PIG-Z 3425 0
FBgn0266439_CG45069 3425 0
FBgn0259210_prom 12977 1
FBgn0259729_CG42383 1176 0
FBgn0035003_CG15873 1121 0
FBgn0035004_Pgam5-2 1389 0
FBgn0035005_CG3483 1339 0
FBgn0035006_CG4563 1956 1
FBgn0035010_CG13579 35364 1
FBgn0035007_CG3492 1514 1
FBgn0035008_CG3494 962 0
FBgn0035009_CG16837 646 0
FBgn0035011_CG13589 641 1
FBgn0035012_CG13590 692 1
FBgn0029501_Crtp 2506 0
FBgn0015300_Ssl 1024 0
FBgn0017556_Prosalpha4T2 1497 0
FBgn0035014_CG13581 836 0
FBgn0284252_Letm1 5812 1
FBgn0259185_Ir60b 1773 1
FBgn0259186_Ir60c 1328 1
FBgn0259187_Ir60d 1724 1
FBgn0265154_Ir60f 460 1
FBgn0035016_CG4612 4215 1
FBgn0050169_Brca2 3409 0
FBgn0035019_Ir60e 1718 0
FBgn0035020_CG13585 1797 0
FBgn0035021_CG4622 22926 1
FBgn0035022_CG11413 601 0
FBgn0035023_ITP 21540 1
FBgn0016687_Nurf-38 2120 0
FBgn0035024_CG11414 3451 0
FBgn0035025_uri 2528 0
FBgn0035026_Fcp1 3834 0
FBgn0035027_CG3511 2876 0
FBgn0035028_Start1 3117 0
FBgn0053527_SIFa 577 0
FBgn0069913_CG4681 1580 0
FBgn0020521_pio 16617 0
FBgn0035031_CG13587 1096 0
FBgn0035032_ATPsynF 733 0
FBgn0035033_CG3548 2420 0
FBgn0035034_CG3565 1016 0
FBgn0035035_Samtor 1098 0
FBgn0035036_CG4707 2428 0
FBgn0259742_CG42360 3580 1
FBgn0259707_CG42361 1115 0
FBgn0035040_CG4741 4357 1
FBgn0035039_Adck1 2203 0
FBgn0035041_CG13594 23165 0
FBgn0015040_Cyp9c1 1860 0
FBgn0035042_CG3640 1068 0
FBgn0035043_CG4781 1556 0
FBgn0035044_CG3663 906 0
FBgn0050163_Cpr60D 724 0
FBgn0050161_CG30161 845 0
FBgn0035046_ND-19 1041 0
FBgn0085243_CG34214 595 0
FBgn0260456_CG4806 2185 0
FBgn0261373_CG33228 919 0
FBgn0035047_Pof 2180 0
FBgn0035049_Mmp1 16890 1
FBgn0035102_CG7049 1116 1
FBgn0035103_Vdup1 2657 0
FBgn0035104_CG13875 2612 0
FBgn0083976_CG34140 1902 0
FBgn0083992_Mkp 2018 0
FBgn0027786_Mtch 1684 1
FBgn0035106_rno 12555 1
FBgn0035107_mri 1978 0
FBgn0025592_Gk1 3746 0
FBgn0024945_NitFhit 1579 0
FBgn0035109_CG13876 1393 0
FBgn0027587_Prp4k 4273 0
FBgn0035110_thoc7 1051 0
FBgn0035111_Dis3l2 3770 0
FBgn0063924_Kaz1-ORFA 306 0
FBgn0063923_Kaz1-ORFB 1433 0
FBgn0035113_pyx 5137 0
FBgn0035112_CG13877 595 0
FBgn0053229_CG33229 1753 0
FBgn0262035_CG42846 633 0
FBgn0085483_CG34454 669 0
FBgn0085482_CG34453 871 0
FBgn0000541_E(bx) 12986 0
FBgn0052476_mthl14 2814 0
FBgn0024806_DIP2 7725 0
FBgn0035120_wac 921 0
FBgn0035121_Tudor-SN 5337 0
FBgn0035122_mRpL17 1153 0
FBgn0085292_CG34263 313 0
FBgn0027111_miple1 3037 1
FBgn0029002_miple2 3818 0
FBgn0052845_CG32845 1971 0
FBgn0035124_ttm2 1512 0
FBgn0264707_RhoGEF3 27855 1
FBgn0004373_fwd 14491 0
FBgn0284444_ddbt 705 0
FBgn0052344_CG32344 3487 0
FBgn0052343_Atac3 3007 0
FBgn0261985_Ptpmeg 27953 1
FBgn0035131_mthl9 2487 0
FBgn0035132_mthl10 10114 1
FBgn0023000_mth 3579 1
FBgn0035134_CG1231 1242 0
FBgn0265574_Cdc5 3532 0
FBgn0040291_Roc1b 505 0
FBgn0035137_CG1233 4209 1
FBgn0035138_CG13884 773 1
FBgn0262139_trh 26109 1
FBgn0035139_CG13891 760 0
FBgn0001316_klar 106531 1
FBgn0085296_CG34267 437 0
FBgn0085297_CG34268 435 0
FBgn0085298_CG34269 659 0
FBgn0035140_BORCS6 1296 1
FBgn0035141_Cypl 809 1
FBgn0035142_Hipk 38039 1
FBgn0035143_Ppm1 1473 0
FBgn0035144_Kah 6450 0
FBgn0035145_MED14 5993 0
FBgn0035146_CG13893 4914 1
FBgn0016715_Reg-2 1404 1
FBgn0262451_mir-ban 80 0
FBgn0035147_Gale 2756 0
FBgn0035148_CG3402 1339 0
FBgn0035149_MED30 1102 0
FBgn0035150_Rev1 3608 0
FBgn0035151_CG17129 2447 0
FBgn0035152_CG3386 2034 0
FBgn0035153_ebd1 2664 0
FBgn0035154_hiro 2016 1
FBgn0052483_CG32483 1558 1
FBgn0035155_RabX6 1434 1
FBgn0260862_Vti1a 1433 0
FBgn0035157_CG13894 6061 1
FBgn0035158_CG13895 2257 0
FBgn0025676_CkIIalpha-i3 2006 1
FBgn0035159_CG13896 1030 1
FBgn0035160_hng3 17809 1
FBgn0000575_emc 4092 0
FBgn0035161_CG13898 624 0
FBgn0035162_Sf3b3 6665 1
FBgn0260755_CG42553 1422 1
FBgn0260756_CG42554 1087 0
FBgn0035164_CG13901 1154 1
FBgn0035165_CG13887 2070 1
FBgn0035166_JMJD5 1380 0
FBgn0035167_Gr61a 2250 0
FBgn0035168_Cep290 7154 1
FBgn0035169_Dci 1327 1
FBgn0035170_dpr20 4528 1
FBgn0035171_CG12502 6305 1
FBgn0052479_Usp10 23414 1
FBgn0035173_CG13907 4722 0
FBgn0054056_CG34056 1413 0
FBgn0054057_CG34057 1392 1
FBgn0035176_mat 912 1
FBgn0028999_nerfin-1 3207 0
FBgn0264574_Glut1 79714 1
FBgn0035179_CG12038 1720 0
FBgn0024277_trio 38893 1
FBgn0035181_CG9205 1601 1
FBgn0004870_bab1 64720 1
FBgn0025525_bab2 36847 1
FBgn0035186_CG13912 884 0
FBgn0035187_Trhn 2789 1
FBgn0004431_LysX 563 1
FBgn0040281_Aplip1 3022 1
FBgn0264272_mwh 31914 1
FBgn0063667_meep 1165 0
FBgn0035189_CG9119 1479 0
FBgn0004425_LysB 610 0
FBgn0004426_LysC 241 1
FBgn0004427_LysD 479 1
FBgn0004428_LysE 579 1
FBgn0004429_LysP 614 1
FBgn0004430_LysS 491 1
FBgn0053965_CG33965 1133 1
FBgn0053966_CG33966 1290 1
FBgn0035192_galene 6299 0
FBgn0035193_CG9192 1186 0
FBgn0004378_Klp61F 4342 0
FBgn0052318_CG32318 850 0
FBgn0035194_Psf1 691 0
FBgn0283500_Sac1 2634 0
FBgn0035196_Bfc 1082 0
FBgn0035197_CG9130 3974 0
FBgn0035198_CG9133 3974 0
FBgn0035199_tfc 18049 1
FBgn0052333_CG32333 19743 1
FBgn0262937_Rabex-5 2584 0
FBgn0025682_scf 1717 0
FBgn0010333_Rac1 1804 0
FBgn0035203_Acat2 1773 1
FBgn0035204_Nt5a 2568 1
FBgn0035205_Ctr9 4581 0
FBgn0035206_sturkopf 1658 0
FBgn0035207_Herc4 4634 1
FBgn0010246_Myo61F 11137 1
FBgn0035208_CG9184 1014 1
FBgn0011361_ND-ACP 1682 0
FBgn0035209_msd1 582 0
FBgn0035210_msd5 839 0
FBgn0035211_CG2211 2120 0
FBgn0010786_Hmbs 4526 0
FBgn0035213_indra 2943 0
FBgn0267487_Ptp61F 132764 1
FBgn0029514_CG9166 1737 1
FBgn0003295_ru 16809 1
FBgn0052320_CG32320 3026 1
FBgn0035216_CG9168 2032 1
FBgn0035217_FucTD 1702 0
FBgn0035218_CG9173 2272 1
FBgn0043865_SA2 3536 1
FBgn0004635_rho 5133 1
FBgn0052319_Naa30B 1210 0
FBgn0020248_stet 14109 1
FBgn0028567_robl62A 750 1
FBgn0043458_CG12084 5692 1
FBgn0028577_hfp 5737 0
FBgn0261243_Psa 20537 1
FBgn0011204_cue 14045 1
FBgn0035227_Iml1 10620 0
FBgn0053971_Ir62a 1820 0
FBgn0035228_CG12091 1906 0
FBgn0035229_pns 7686 0
FBgn0052313_CG32313 915 0
FBgn0041342_Pcyt1 7412 0
FBgn0035231_Pcyt2 1822 0
FBgn0035232_CG12099 3121 0
FBgn0035233_Pex10 1635 1
FBgn0035235_CG7879 8795 1
FBgn0035234_CG12003 2410 0
FBgn0035236_Tmep 7149 1
FBgn0035237_CG13917 24146 1
FBgn0035238_CG12104 1948 1
FBgn0035239_CG18170 14401 0
FBgn0035240_CG33791 14401 0
FBgn0035241_CG12105 5105 0
FBgn0035243_CG13926 810 0
FBgn0053230_CG33230 1983 0
FBgn0035244_ABCB7 4999 0
FBgn0035245_GC 6122 0
FBgn0035246_CG13928 2586 0
FBgn0013342_nSyb 7404 0
FBgn0035247_Mettl2 1293 1
FBgn0013753_Bgb 1241 1
FBgn0025725_alphaCOP 4133 0
FBgn0035248_CG13919 516 0
FBgn0035249_CG17249 1533 0
FBgn0013755_Bro 743 0
FBgn0025712_CG13920 2557 0
FBgn0035251_Vta1 1468 0
FBgn0035252_CG7970 1488 0
FBgn0035253_Srrm234 10817 1
FBgn0035254_CG7974 1456 0
FBgn0083121_Uhg7 1019 0
FBgn0026372_RpL23A 2366 0
FBgn0035255_RabX5 1207 0
FBgn0035256_CG13930 2320 1
FBgn0035260_CG7991 40832 1
FBgn0035257_CG12011 1795 0
FBgn0035258_CG13931 1451 0
FBgn0027594_drpr 15512 1
FBgn0035262_CG18171 2537 1
FBgn0035263_CG12035 1257 1
FBgn0035264_Oseg4 4774 0
FBgn0035265_PIG-Wb 2253 0
FBgn0035266_Gk2 7014 1
FBgn0035267_CG13921 5483 0
FBgn0022702_Cht2 3606 0
FBgn0035268_CG8001 3049 0
FBgn0013811_Dhc62B 12586 1
FBgn0035270_CG13933 3338 0
FBgn0027903_PolD2 1386 0
FBgn0035271_CG2021 401 0
FBgn0035272_mRpL46 908 0
FBgn0250789_alpha-Spec 16843 0
FBgn0024510_dlt 5697 0
FBgn0011573_Cdc37 1915 0
FBgn0035273_CG12020 1305 0
FBgn0067864_Patj 3381 0
FBgn0025820_JTBR 848 0
FBgn0261562_CG42676 3813 1
FBgn0027790_GV1 12315 1
FBgn0035279_Cpr62Ba 7654 0
FBgn0035280_Cpr62Bb 2528 0
FBgn0035281_Cpr62Bc 1803 1
FBgn0035282_CNMa 4676 1
FBgn0035283_CG12024 1882 0
FBgn0004636_Rap1 3124 0
FBgn0042712_HBS1 2359 0
FBgn0035285_CG12025 4061 0
FBgn0035286_CG13924 1545 0
FBgn0002183_dre4 4738 0
FBgn0035287_CG13937 6490 1
FBgn0000109_Aprt 1224 0
FBgn0262624_Tmhs 5805 1
FBgn0035290_dsb 16789 1
FBgn0261723_Dbx 12295 1
FBgn0035293_CG5687 5470 1
FBgn0288748_CG46523 5470 1
FBgn0035294_Mfap1 1804 0
FBgn0002872_mu2 4741 0
FBgn0035295_Cnb 2697 0
FBgn0288310_mv 13872 0
FBgn0035298_SCOT 3662 0
FBgn0027547_CG1927 3354 0
FBgn0035299_CG11815 1009 0
FBgn0035300_CG1139 2647 1
FBgn0262030_CG42841 2542 1
FBgn0259703_CG42357 1404 1
FBgn0259702_CG42356 1321 1
FBgn0085288_CG34259 1335 1
FBgn0259701_CG42355 853 0
FBgn0086906_sls 75930 1
FBgn0052311_zormin 34234 1
FBgn0035308_CG15822 10662 1
FBgn0035309_CG15879 1558 1
FBgn0026570_CG5704 1418 1
FBgn0035311_CR15821 1129 1
FBgn0035312_CG15820 1337 1
FBgn0035313_CG13810 1746 0
FBgn0026593_CG5707 3061 1
FBgn0035315_CG8960 1076 0
FBgn0035316_CG15878 1630 1
FBgn0035317_Oseg2 5607 0
FBgn0035318_CG9018 1792 0
FBgn0040507_ACXD 6111 1
FBgn0052301_CG32301 4136 1
FBgn0052305_CG32305 4094 1
FBgn0035321_CG1275 4679 0
FBgn0015359_CG2034 1466 0
FBgn0015360_oxt 3825 0
FBgn0035323_CG13807 696 0
FBgn0000543_ecd 2276 0
FBgn0035325_CG13806 1246 0
FBgn0052304_obst-I 732 0
FBgn0052302_CG32302 1078 0
FBgn0041709_yellow-g 2888 0
FBgn0035328_yellow-g2 1488 1
FBgn0264002_MsR2 18061 1
FBgn0035331_MsR1 23106 1
FBgn0035332_CG13801 2129 1
FBgn0035333_CG1317 4096 0
FBgn0035334_CG8993 677 0
FBgn0035335_mRpL23 860 0
FBgn0035336_CG9004 2760 0
FBgn0035337_CG15877 1072 0
FBgn0266696_Svil 121571 1
FBgn0261858_Mzt1 385 0
FBgn0052298_CG32298 1406 1
FBgn0052299_CG32299 1406 1
FBgn0035343_CG16762 947 0
FBgn0035344_Cyp4d20 2189 0
FBgn0035346_CG1146 3809 1
FBgn0035348_CG16758 4234 1
FBgn0010905_Spn 49047 1
FBgn0260480_CG32295 1174 0
FBgn0010909_msn 31693 1
FBgn0261602_RpL8 1427 0
FBgn0016794_dos 6176 0
FBgn0062517_CG16984 1217 0
FBgn0028504_CG12182 3737 0
FBgn0035355_CG16985 945 0
FBgn0035356_CG16986 1205 0
FBgn0011828_Pxn 28609 1
FBgn0035357_MEP-1 10269 1
FBgn0250911_CG42245 10269 1
FBgn0035358_CG14949 1240 0
FBgn0035359_CG1143 1824 1
FBgn0035360_CG1246 2157 1
FBgn0027082_ProRS-m 1689 0
FBgn0259199_Snup 3367 1
FBgn0259200_CG42304 3367 1
FBgn0264606_Fife 56275 1
FBgn0053233_CG33233 1862 0
FBgn0053234_CG33234 2000 0
FBgn0052296_Mrtf 48921 1
FBgn0020509_Acp62F 478 0
FBgn0035370_Non2 1393 0
FBgn0035371_AhcyL1 3859 0
FBgn0035372_CG12093 1447 0
FBgn0044452_Atg2 6339 1
FBgn0035374_mRpS35 1206 1
FBgn0035375_Pgant6 3755 1
FBgn0263392_Tet 92951 1
FBgn0035379_spz5 8525 1
FBgn0262593_Shab 64562 1
FBgn0035380_CG9970 1630 1
FBgn0052846_CG32846 1444 0
FBgn0054025_CG34025 1327 1
FBgn0035382_Or63a 2254 1
FBgn0035383_CPT2 2529 0
FBgn0035384_CG2113 983 0
FBgn0035385_FMRFaR 10144 1
FBgn0052488_CG32488 1308 0
FBgn0052487_CG32487 1106 0
FBgn0004372_aly 2392 0
FBgn0035388_CG2162 5273 1
FBgn0040308_Prx4 1815 1
FBgn0035390_scramb2 2699 1
FBgn0052484_Sk2 3072 1
FBgn0052485_CG32485 1442 1
FBgn0035392_CG1271 2392 1
FBgn0035393_CG16753 763 0
FBgn0266918_CG32486 14931 1
FBgn0035397_PAN3 19273 1
FBgn0035398_Cht7 15973 1
FBgn0266436_CG45066 1099 0
FBgn0266437_CG45067 3234 0
FBgn0026189_promL 13274 1
FBgn0035400_CG11537 15423 1
FBgn0035401_Alg2 1476 0
FBgn0035402_Usp5 2953 0
FBgn0263108_BtbVII 9762 0
FBgn0266582_ND-30 1093 0
FBgn0035405_CG15812 2028 0
FBgn0024194_rasp 1672 0
FBgn0035407_Asciz 2464 0
FBgn0052280_CG32280 3899 0
FBgn0052278_CG32278 2481 0
FBgn0052281_CG32281 1538 0
FBgn0035409_CG14963 931 0
FBgn0035410_MnM 5763 1
FBgn0283724_Girdin 6357 1
FBgn0260026_CG42494 2145 1
FBgn0052284_CG32284 581 1
FBgn0035412_CG14957 543 1
FBgn0260430_CG42525 1722 1
FBgn0035413_CG14958 645 1
FBgn0035414_CG14965 1869 0
FBgn0001233_Hsp83 4090 1
FBgn0035415_CG14966 586 0
FBgn0047135_CG32276 1184 0
FBgn0286567_gry 12258 1
FBgn0052271_CG32271 924 1
FBgn0053159_CG33159 773 1
FBgn0052277_CG32277 849 1
FBgn0053160_CG33160 824 1
FBgn0052269_CG32269 2036 1
FBgn0052270_CG32270 2036 1
FBgn0035420_hob 7928 0
FBgn0035421_nSMase 1769 1
FBgn0035422_RpL28 2049 1
FBgn0035423_eIF1 1309 0
FBgn0035424_Larp4B 11766 0
FBgn0035425_CG17746 2773 1
FBgn0035426_CG12078 1020 1
FBgn0263246_CG43389 1029 0
FBgn0262368_mir-282 96 0
FBgn0035427_ckd 10306 1
FBgn0085294_CG34265 533 0
FBgn0035428_CG14960 5219 1
FBgn0035429_CG12017 10657 1
FBgn0035430_CG12009 7541 1
FBgn0262269_mir-955 96 0
FBgn0035431_CG14968 3776 1
FBgn0035432_ZnT63C 10301 1
FBgn0052279_Drsl2 332 0
FBgn0052283_Drsl3 359 1
FBgn0052282_Drsl4 322 1
FBgn0035434_Drsl5 363 1
FBgn0035435_PIG-C 1204 1
FBgn0035436_CG12016 2934 0
FBgn0259933_Dpm2 2934 0
FBgn0035437_Strip 6846 0
FBgn0035438_Gtpx 2361 0
FBgn0035439_CG14961 3118 0
FBgn0035440_CG14969 1859 0
FBgn0052274_Drsl1 209 0
FBgn0052268_Drsl6 386 0
FBgn0004167_kst 31273 1
FBgn0283461_Drs 386 0
FBgn0027616_Ythdc1 3719 0
FBgn0035443_CG12010 2367 0
FBgn0035444_CG12012 1235 0
FBgn0035445_Ids 1815 1
FBgn0014388_sty 23782 1
FBgn0262260_mir-2282 106 0
FBgn0026259_eIF5B 32319 1
FBgn0287594_CG46463 4999 0
FBgn0041164_armi 4997 0
FBgn0010317_CycJ 1670 1
FBgn0035449_CG14971 3286 1
FBgn0052267_CG32267 558 0
FBgn0259224_CG42324 38448 1
FBgn0262484_CG43074 821 1
FBgn0001254_ImpE2 1707 0
FBgn0005640_Eip63E 94770 1
FBgn0035452_CG10359 3052 1
FBgn0035453_CG10357 1300 0
FBgn0040694_CG14974 599 0
FBgn0263239_dar1 27090 1
FBgn0035455_CG10862 1366 0
FBgn0262544_CG43098 656 0
FBgn0262535_CG43089 690 1
FBgn0052264_CG32264 91633 1
FBgn0035458_ppk27 1508 0
FBgn0052266_CG32266 756 1
FBgn0035461_ntc 2627 0
FBgn0035462_IntS10 2380 0
FBgn0052262_CG32262 1050 0
FBgn0052263_CG32263 802 0
FBgn0035464_PIG-B 2695 0
FBgn0004888_Scsalpha1 4172 1
FBgn0015585_Acp63F 515 1
FBgn0004875_enc 23647 1
FBgn0064227_Rdh 3076 0
FBgn0013751_Awh 15486 1
FBgn0026592_Fie 2259 0
FBgn0035468_Gr63a 1604 0
FBgn0035469_Lamtor4 598 0
FBgn0035470_Ccz1 1712 0
FBgn0003943_Ubi-p63E 3925 1
FBgn0035471_Sc2 1543 0
FBgn0041147_ida 2469 0
FBgn0035473_mge 2079 0
FBgn0004910_Eip63F-1 25644 1
FBgn0035475_CG10866 1932 1
FBgn0035476_CG12766 1501 1
FBgn0027552_CG10863 1457 1
FBgn0035477_CG14982 4568 1
FBgn0035478_CG10853 796 0
FBgn0035479_CG14983 606 0
FBgn0035480_CG14984 1357 0
FBgn0035481_CG12605 10520 1
FBgn0264516_CG43915 885 0
FBgn0004880_scrt 10107 0
FBgn0035482_CG14985 3152 0
FBgn0004895_FoxL1 2401 1
FBgn0035483_Mul1 2044 1
FBgn0035484_CG11594 3311 1
FBgn0045479_Gr64a 1831 1
FBgn0045477_Gr64c 3427 0
FBgn0045478_Gr64b 3427 0
FBgn0035486_Gr64d 3641 0
FBgn0045476_Gr64e 3562 0
FBgn0052255_Gr64f 1776 0
FBgn0035488_CG11593 2959 0
FBgn0263832_Rcd5 2068 0
FBgn0035490_CG1136 13064 1
FBgn0035491_Dpy-30L2 747 0
FBgn0042179_Ugt305A1 2153 0
FBgn0000449_dib 2259 0
FBgn0024179_wit 7565 0
FBgn0052259_CG32259 912 0
FBgn0016013_Faa 1922 1
FBgn0004516_Gad1 14667 1
FBgn0035495_CG14989 5125 0
FBgn0035496_CG14990 1137 0
FBgn0035497_CG14995 8913 1
FBgn0035498_Fit1 3552 1
FBgn0028484_Ack 5971 1
FBgn0035499_Chd64 8099 0
FBgn0264693_ens 11643 1
FBgn0260985_RfC4 1178 1
FBgn0004574_Rop 2637 1
FBgn0003206_Ras64B 2322 0
FBgn0004552_Akh 603 0
FBgn0052260_CG32260 3602 1
FBgn0035501_CG1299 3777 1
FBgn0259986_nab 7314 1
FBgn0011653_mas 5798 1
FBgn0261274_Ero1L 3385 1
FBgn0040696_CG18675 19084 0
FBgn0035504_Teh4 3411 0
FBgn0035505_Teh2 9043 0
FBgn0040697_Teh3 2018 0
FBgn0028664_VhaM9.7-c 847 0
FBgn0003710_tipE 5289 0
FBgn0263110_CG43367 30010 1
FBgn0035508_CG15005 3514 0
FBgn0035510_Cpr64Aa 1340 1
FBgn0035511_Cpr64Ab 660 0
FBgn0035512_Cpr64Ac 951 0
FBgn0035513_Cpr64Ad 1035 1
FBgn0001257_ImpL2 12141 1
FBgn0287590_CG46460 2592 0
FBgn0035515_CG14997 2430 1
FBgn0011692_pav 3499 1
FBgn0041171_ago 7963 0
FBgn0035517_CG1265 1277 0
FBgn0035518_CG15011 3161 0
FBgn0035519_CG1309 2213 0
FBgn0035520_CG11586 1173 0
FBgn0035521_VhaM9.7-a 759 0
FBgn0035522_CG1273 14059 1
FBgn0053764_CG33764 714 1
FBgn0035523_Ctl1 3623 0
FBgn0035524_CG11583 1313 0
FBgn0261952_srw 522 0
FBgn0035526_CG1316 3014 0
FBgn0015829_TfIIEbeta 1311 0
FBgn0041630_Hexo1 2570 0
FBgn0035528_CG15012 1038 0
FBgn0035529_Fdx2 950 0
FBgn0066365_dyl 13714 1
FBgn0052251_Claspin 5125 0
FBgn0052250_PMP34 2354 0
FBgn0035532_CG15014 1154 0
FBgn0035533_Cip4 41611 1
FBgn0035534_mRpS6 693 1
FBgn0053514_CG33514 1237 1
FBgn0035537_CG11342 964 0
FBgn0035538_DopEcR 12738 1
FBgn0052240_CG32240 765 1
FBgn0035539_slow 18739 1
FBgn0035540_Syx17 1681 1
FBgn0035541_CG15019 932 0
FBgn0035542_TP53INP 13705 0
FBgn0035543_CG15020 4959 1
FBgn0000038_nAChRbeta1 6644 1
FBgn0035544_CG15021 1590 0
FBgn0035545_CG12607 1499 1
FBgn0035546_CG11345 986 1
FBgn0035547_CG15022 1124 1
FBgn0035548_CG15023 882 0
FBgn0040699_CG15024 849 1
FBgn0052241_CG32241 1525 0
FBgn0052249_CG32249 1011 0
FBgn0052248_CG32248 689 1
FBgn0035550_CG11349 2027 1
FBgn0035551_CG7465 1204 1
FBgn0035552_CG11350 1561 1
FBgn0035553_CG13722 5804 1
FBgn0035554_CG13721 894 0
FBgn0035555_CG13720 1644 0
FBgn0261526_NT1 6781 1
FBgn0014073_Tie 21447 1
FBgn0035557_CG11353 6100 1
FBgn0052243_CG32243 1942 0
FBgn0035558_CG11357 11406 1
FBgn0053777_CG33777 699 0
FBgn0260657_CG42540 36208 1
FBgn0262733_Src64B 33749 1
FBgn0052246_CG32246 1766 1
FBgn0015805_HDAC1 2733 0
FBgn0262870_axo 57713 1
FBgn0035563_CG13716 353 0
FBgn0052238_TTLL1B 2029 1
FBgn0046793_CG32236 1462 1
FBgn0085295_CG34266 401 0
FBgn0035567_CG7514 1187 1
FBgn0035568_CG18418 1141 1
FBgn0035574_RhoGEF64C 103470 1
FBgn0035569_CG15876 640 0
FBgn0042199_CG13713 457 1
FBgn0035570_CG13712 681 1
FBgn0035571_CG12493 1345 1
FBgn0035572_CG13711 825 1
FBgn0035575_CG7509 2197 0
FBgn0042131_CG18808 1353 0
FBgn0261797_Dhc64C 18319 1
FBgn0027085_LeuRS-m 3185 1
FBgn0035577_CG13708 4499 0
FBgn0035578_CG13707 2317 1
FBgn0052237_CG32237 3023 1
FBgn0047330_CG32235 660 0
FBgn0035581_Dnah3 34480 1
FBgn0035582_CG13705 1606 1
FBgn0035583_hoka 1969 1
FBgn0028699_Rh50 9830 1
FBgn0005775_Con 142275 1
FBgn0035584_CG17030 766 0
FBgn0052232_t-Grip128 2927 0
FBgn0035585_ATPsynCF6L 689 0
FBgn0035594_CG4597 741 0
FBgn0040842_CG15212 582 0
FBgn0040843_CG15213 424 0
FBgn0035593_Yod1 1799 0
FBgn0035592_CG10674 544 0
FBgn0035591_CG4611 2303 0
FBgn0035590_Tcs5 743 0
FBgn0035589_CHMP2B 854 0
FBgn0035588_Dhrs4 1206 0
FBgn0035587_Gdap1 2364 0
FBgn0035586_Fitm 1981 0
FBgn0028962_AlaRS-m 3754 0
FBgn0263831_Gen 2527 1
FBgn0010747_Srp54k 2099 0
FBgn0052423_shep 122123 1
FBgn0035598_CG4669 2148 1
FBgn0287586_CG46456 11727 1
FBgn0016031_lama 12304 1
FBgn0004380_Klp64D 2528 0
FBgn0035600_Cyt-c1 2587 0
FBgn0035601_Uev1A 3341 0
FBgn0260856_Membrin 926 0
FBgn0035603_Pfdn4 667 0
FBgn0035604_Ir64a 4035 1
FBgn0085420_DIP-delta 18290 1
FBgn0035607_CG4835 3873 1
FBgn0035608_blanks 1435 1
FBgn0085371_CG34342 7332 1
FBgn0035610_Lkr 16920 1
FBgn0035611_CG13285 1791 0
FBgn0035612_frm 12748 1
FBgn0010894_sinu 2128 0
FBgn0029118_ScsbetaG 1990 0
FBgn0029121_Sras 1329 0
FBgn0040239_bc10 1534 0
FBgn0015766_Msr-110 10429 1
FBgn0035617_l(3)psg2 6721 0
FBgn0003486_spo 2488 0
FBgn0035619_Alp10 2531 0
FBgn0035620_Alp9 1880 1
FBgn0035621_CG10591 1135 1
FBgn0035622_TM9SF3 2883 0
FBgn0035623_mthl2 2400 1
FBgn0035624_Eaf6 1138 1
FBgn0035625_Blimp-1 21111 1
FBgn0035626_lin-28 2703 1
FBgn0085447_sif 91686 1
FBgn0035627_Sse 2547 0
FBgn0284236_CG46320 85478 1
FBgn0265714_CG44521 698 1
FBgn0263106_DnaJ-1 2160 0
FBgn0016756_Usp47 8913 1
FBgn0035630_CG10576 3739 1
FBgn0035631_Txl 1238 0
FBgn0035632_Ppat-Dpck 1777 0
FBgn0260936_scny 7269 1
FBgn0052418_vito 1009 0
FBgn0040298_Myt1 2115 0
FBgn0044419_Pmi 4634 0
FBgn0260458_PGRP-LD 4634 0
FBgn0035636_Cralbp 3503 1
FBgn0086694_Bre1 4361 0
FBgn0035638_Tektin-C 2138 1
FBgn0283472_S6k 13382 1
FBgn0259167_CG42272 2716 0
FBgn0035639_kri 1255 0
FBgn0035640_mad2 958 0
FBgn0003984_vn 32326 1
FBgn0035641_CG5568 2017 0
FBgn0035642_CG18586 2155 0
FBgn0035643_CG13287 1786 0
FBgn0035644_PolE2 1744 0
FBgn0035645_CG5592 1757 0
FBgn0052409_CG32409 1408 0
FBgn0052412_QC 1621 0
FBgn0052413_CG32413 1168 0
FBgn0035647_CG10486 2488 0
FBgn0035648_CG13288 10159 1
FBgn0035649_CG10483 3411 1
FBgn0052407_CG32407 1512 0
FBgn0053523_CG33523 6258 1
FBgn0002638_Rcc1 2511 0
FBgn0053993_Egfrap 17622 1
FBgn0035656_CG10479 8462 1
FBgn0052406_PVRAP 29109 1
FBgn0035657_alphaKap4 1575 1
FBgn0035661_CG10477 1412 1
FBgn0040060_yip7 959 1
FBgn0035663_CG6462 1077 0
FBgn0250815_Jon65Aiv 980 1
FBgn0035665_Jon65Aiii 933 1
FBgn0035666_Jon65Aii 894 1
FBgn0035667_Jon65Ai 950 1
FBgn0028980_tant 1866 0
FBgn0035669_CG6592 1720 0
FBgn0035670_CG10472 1538 0
FBgn0259164_CG42269 5249 1
FBgn0035673_CG6602 1400 1
FBgn0035674_CG13295 1755 0
FBgn0035675_CG6610 722 1
FBgn0035676_ssp6 5769 1
FBgn0035677_CG13293 9305 1
FBgn0035678_CG10469 1125 0
FBgn0035679_CG10467 1543 0
FBgn0061492_loj 1530 0
FBgn0005658_Ets65A 26296 1
FBgn0002440_l(3)mbn 4873 1
FBgn0086611_Lcp65Ag3 603 0
FBgn0042119_Cpr65Au 867 0
FBgn0020637_Lcp65Ag2 603 0
FBgn0020638_Lcp65Ag1 577 0
FBgn0020639_Lcp65Af 576 0
FBgn0020640_Lcp65Ae 535 0
FBgn0052405_Cpr65Av 751 1
FBgn0052404_Cpr65Aw 510 1
FBgn0020641_Lcp65Ad 706 1
FBgn0020642_Lcp65Ac 574 1
FBgn0020643_Lcp65Ab2 415 1
FBgn0086900_Cpr65Ax1 456 1
FBgn0020646_Lcp65APsi 262 1
FBgn0020644_Lcp65Ab1 412 1
FBgn0042118_Cpr65Ax2 799 1
FBgn0020645_Lcp65Aa 499 1
FBgn0020765_Acp65Aa 695 1
FBgn0035685_CG13297 785 0
FBgn0085300_Cpr65Ay 555 0
FBgn0035686_Cpr65Az 775 0
FBgn0035687_Prdm13 1555 0
FBgn0035688_fmt 8964 0
FBgn0035689_CG7376 4693 0
FBgn0035690_CG10274 3152 1
FBgn0022699_D19B 2744 1
FBgn0262985_CG43293 664 0
FBgn0022935_D19A 3293 0
FBgn0035691_CG7386 2304 0
FBgn0035692_Sf3b6 1055 0
FBgn0024921_Tnpo 6905 0
FBgn0035693_CG8219 3303 0
FBgn0002526_LanA 14191 1
FBgn0047000_CG33946 371 1
FBgn0035694_CG13299 556 0
FBgn0047334_BG642312 912 0
FBgn0261631_CG42714 565 0
FBgn0035695_CG10226 5745 0
FBgn0004513_Mdr65 5246 0
FBgn0035696_Best2 10732 1
FBgn0035697_CG10163 1337 1
FBgn0001258_Ldh 3589 1
FBgn0262787_CG43168 1248 0
FBgn0041625_Or65a 1487 1
FBgn0041624_Or65b 1437 1
FBgn0041623_Or65c 1461 1
FBgn0035699_CG13300 23066 1
FBgn0259969_Sfp65A 553 0
FBgn0261801_CG42747 85374 1
FBgn0035702_CG10147 2257 1
FBgn0035703_Bulli 2529 1
FBgn0035704_Vps8 4067 1
FBgn0020251_sfl 54424 1
FBgn0052396_betaTub65B 1700 0
FBgn0042185_MCU 43202 1
FBgn0263973_jv 26282 1
FBgn0002926_ndl 9428 0
FBgn0286051_Rexo5 5055 0
FBgn0024177_zpg 1666 0
FBgn0035708_axed 9788 1
FBgn0004619_GluRIA 11027 1
FBgn0035709_eIF4E4 1417 0
FBgn0041232_CG32395 1178 0
FBgn0035710_SP1173 14194 1
FBgn0035711_CG8519 4140 1
FBgn0005626_ple 6169 1
FBgn0261934_dikar 14364 1
FBgn0035713_velo 8326 1
FBgn0035714_Sbds 1116 0
FBgn0035715_Ist1 2480 0
FBgn0052392_Rsph3 6617 1
FBgn0086680_vvl 4783 0
FBgn0041194_Prat2 2877 1
FBgn0266962_CG45413 927 1
FBgn0035718_CG14820 1898 1
FBgn0035719_tow 6457 1
FBgn0035720_CG10077 6413 0
FBgn0035721_CG9948 1449 0
FBgn0035722_CG10075 1162 0
FBgn0029117_Surf1 1240 0
FBgn0261445_sgl 5204 1
FBgn0035724_CG10064 2637 1
FBgn0035725_Mis12 1013 1
FBgn0035726_CG9953 2008 0
FBgn0035727_CG10063 888 0
FBgn0001104_Galphai 7294 1
FBgn0250849_CG32388 1113 0
FBgn0263387_CG43439 1113 0
FBgn0045759_bin 3825 1
FBgn0260660_Mp 54656 1
FBgn0035730_CG17744 993 0
FBgn0035733_CG8641 18532 1
FBgn0035734_CG14823 3149 1
FBgn0052391_CG32391 988 1
FBgn0054030_CG34030 1771 1
FBgn0035735_Cpr65Ea 605 1
FBgn0035736_Cpr65Eb 1074 0
FBgn0035737_Cpr65Ec 637 1
FBgn0053556_form3 28479 1
FBgn0002775_msl-3 2320 0
FBgn0035741_BBS1 2213 1
FBgn0035742_Acbp4 351 1
FBgn0035743_Acbp6 770 1
FBgn0250836_Acbp3 631 1
FBgn0010387_Acbp2 1600 1
FBgn0023001_melt 8558 1
FBgn0259173_corn 14082 1
FBgn0040837_CG8620 775 0
FBgn0265296_Dscam2 30732 1
FBgn0035750_CG14826 1453 1
FBgn0035751_CG14829 1322 1
FBgn0261111_BHD 1703 0
FBgn0035753_RpL18 1148 0
FBgn0024542_Neos 1511 0
FBgn0028648_mRpL50 853 0
FBgn0016036_mei-P22 995 0
FBgn0012058_Cdc27 3859 0
FBgn0035754_MED4 998 1
FBgn0035755_CG14830 13202 1
FBgn0035756_unc-13-4A 46704 1
FBgn0035760_CG8607 1143 1
FBgn0035761_RhoGEF4 2312 0
FBgn0035762_Rint1 2636 0
FBgn0035763_mrva 2569 0
FBgn0002909_mus312 4339 0
FBgn0259203_CG42307 4339 0
FBgn0264302_wrm1 1682 0
FBgn0264303_wrm2 1682 0
FBgn0035766_eco 3898 0
FBgn0011640_lark 2627 0
FBgn0035767_Cln7 3299 0
FBgn0035768_CG14834 1425 0
FBgn0015298_Srp19 724 0
FBgn0019662_qm 5309 0
FBgn0035769_CTCF 3135 1
FBgn0035770_pst 2988 1
FBgn0035771_Sec63 3805 1
FBgn0035772_Sh3beta 4676 1
FBgn0082598_akirin 3868 0
FBgn0052380_SMSr 7424 1
FBgn0016983_smid 4023 1
FBgn0035776_CG8564 2266 0
FBgn0035777_CG8563 5271 1
FBgn0052379_CG32379 1853 1
FBgn0035779_CG8562 1627 0
FBgn0035780_CG18417 1601 0
FBgn0035781_CG8560 1849 1
FBgn0259935_CG42458 30890 1
FBgn0014011_Rac2 2428 0
FBgn0035782_CG14835 658 0
FBgn0052383_sphinx1 984 0
FBgn0052382_sphinx2 1179 0
FBgn0053278_CG33278 1306 0
FBgn0035785_ppk26 2459 1
FBgn0035786_Tsp66A 3299 1
FBgn0261536_CG42660 3299 1
FBgn0261537_CG42661 3299 1
FBgn0035787_CG8543 800 1
FBgn0035788_CG8541 955 0
FBgn0262984_CG43292 677 1
FBgn0035789_mthl6 1951 0
FBgn0035790_Cyp316a1 1620 1
FBgn0015033_Cyp4d8 2640 0
FBgn0035791_CG8539 1620 1
FBgn0035792_CG7548 677 1
FBgn0035793_CG7546 6330 1
FBgn0268063_ltl 9016 0
FBgn0028582_lqf 11232 1
FBgn0035795_CG16998 776 0
FBgn0052374_CG32374 899 1
FBgn0052376_CG32376 875 1
FBgn0035797_CG14837 4257 1
FBgn0035798_frac 6889 1
FBgn0035799_mmm 3794 1
FBgn0035800_t-Grip84 2390 1
FBgn0035802_Pura 46482 1
FBgn0053276_Urm1 635 0
FBgn0035805_CG7506 850 0
FBgn0052373_CG32373 108575 1
FBgn0035806_PGRP-SD 720 0
FBgn0035807_CG7492 2886 0
FBgn0261788_Ank2 63006 1
FBgn0265084_CG44195 37245 1
FBgn0035811_Mcad 2122 0
FBgn0035812_CG7457 6574 1
FBgn0035813_CG8492 4387 0
FBgn0035815_Snmp2 9791 0
FBgn0035816_CG13685 3208 1
FBgn0035817_CG7409 759 0
FBgn0001208_Hn 2713 0
FBgn0023076_Clk 12370 1
FBgn0052371_CG32371 1083 0
FBgn0052369_CG32369 32720 1
FBgn0016694_Pdp1 55911 1
FBgn0052365_CG32365 25772 1
FBgn0035823_eIF4E5 1129 0
FBgn0003041_pbl 15845 1
FBgn0035824_CG8281 1300 0
FBgn0035825_Tmem43 1456 0
FBgn0024187_syd 19470 1
FBgn0035827_Srp9 885 1
FBgn0264472_CG43880 609 1
FBgn0041156_exex 3377 0
FBgn0027554_CG8042 2542 0
FBgn0035829_HP4 716 0
FBgn0035830_CG8209 1443 0
FBgn0035831_Pop4 845 0
FBgn0011817_nmo 75101 1
FBgn0026263_bip1 4380 1
FBgn0262579_Sarm 45023 1
FBgn0260967_CG42590 854 1
FBgn0260968_CG42591 507 1
FBgn0035833_CG7565 4151 0
FBgn0028379_fan 911 0
FBgn0027549_Nulp1 3038 0
FBgn0262442_mir-2501 70 0
FBgn0262716_Arp3 2495 0
FBgn0026252_msk 5400 0
FBgn0035838_ldbr 1788 0
FBgn0035839_CG7550 919 0
FBgn0042112_mRpL36 548 0
FBgn0029113_Uba2 2491 0
FBgn0010350_Cds 3913 0
FBgn0035842_Setx 6069 0
FBgn0002899_mus301 4206 1
FBgn0035844_CG13676 9945 0
FBgn0259916_CG42445 4219 1
FBgn0264478_CG43886 413 1
FBgn0035845_CG13675 5203 0
FBgn0040290_RecQ4 5338 0
FBgn0020392_Nmt 2294 1
FBgn0035847_mthl7 1839 1
FBgn0035848_Uxs 2446 0
FBgn0035849_ERR 3310 0
FBgn0035850_Atg18a 4261 0
FBgn0035851_MED24 5303 0
FBgn0035852_CG7387 1594 0
FBgn0035853_UbcE2M 2140 0
FBgn0035854_Dhps 1284 0
FBgn0035855_CG7366 1339 1
FBgn0035856_CG13679 553 1
FBgn0052364_tut 1166 1
FBgn0035857_CG8006 1732 1
FBgn0040832_CG8012 918 1
FBgn0035858_CG13674 751 1
FBgn0035859_CG13678 812 1
FBgn0265089_eIF4E3 1344 0
FBgn0035861_CG7213 8787 1
FBgn0263219_Dscam4 43751 1
FBgn0027569_cert 7342 0
FBgn0035865_CG7201 5041 1
FBgn0015793_Rab19 1488 0
FBgn0035866_Arl5 1338 0
FBgn0035867_CG13671 2277 0
FBgn0035868_CG7194 1695 0
FBgn0087039_Sbp2 1168 0
FBgn0035870_Gr66a 1644 0
FBgn0035871_BI-1 1796 1
FBgn0035872_Cpsf6 5009 0
FBgn0262361_CG43059 424 0
FBgn0035873_CG13670 1517 1
FBgn0250833_CG34461 2448 0
FBgn0085491_CG34462 1654 1
FBgn0035875_Cpr66Cb 1923 0
FBgn0035876_Pex2 1225 0
FBgn0011762_Prim1 4090 1
FBgn0035877_CG7083 2091 1
FBgn0035878_CG7182 1961 0
FBgn0035879_GAPcenA 5718 1
FBgn0035880_Culd 3941 1
FBgn0263553_mir-4913 57 1
FBgn0001248_Idh 4502 1
FBgn0001253_ImpE1 18766 1
FBgn0035886_Jon66Ci 837 0
FBgn0035887_Jon66Cii 829 0
FBgn0035888_CG7120 6295 1
FBgn0035889_mkg-p 3109 0
FBgn0053057_Tpt 3109 0
FBgn0035890_CG13667 1900 0
FBgn0265102_Oseg1 5557 0
FBgn0266667_Exo70 4059 0
FBgn0010431_mtrm 1091 0
FBgn0052354_CG32354 6348 1
FBgn0020224_Cbl 7292 1
FBgn0263352_Unr 10059 1
FBgn0035896_CG6983 6335 1
FBgn0010825_Gug 22747 1
FBgn0262719_CG43163 34339 1
FBgn0035900_ZC3H3 2294 0
FBgn0035901_Pus7 3004 0
FBgn0035903_CG6765 5971 1
FBgn0035902_CG6683 1047 0
FBgn0035904_GstO3 1410 1
FBgn0086348_se 937 1
FBgn0035906_GstO2 2072 1
FBgn0035907_GstO1 1124 1
FBgn0024236_foi 9259 0
FBgn0035909_ergic53 3036 0
FBgn0260442_rhea 29408 1
FBgn0262387_mir-190 99 0
FBgn0035911_CG6638 1671 0
FBgn0262508_CG43078 22809 1
FBgn0017430_Nelf-E 1437 1
FBgn0017579_RpL14 1386 1
FBgn0017429_CG5989 1738 0
FBgn0035914_CG6282 12417 1
FBgn0035915_S-Lap1 2239 0
FBgn0052351_S-Lap2 2203 0
FBgn0035916_GAPsec 1862 0
FBgn0035917_Zasp66 14442 1
FBgn0035918_Cdc6 2560 0
FBgn0052029_Cpr66D 3145 1
FBgn0035921_CG13305 1906 0
FBgn0035922_Pex7 3866 1
FBgn0000121_Arr2 1675 0
FBgn0001168_hry 3494 1
FBgn0011509_SrpRbeta 1276 0
FBgn0052022_CG32022 992 0
FBgn0035923_CG6511 4784 0
FBgn0264696_CG43965 254 0
FBgn0000357_Cp18 822 0
FBgn0000355_Cp15 585 0
FBgn0000358_Cp19 739 0
FBgn0000356_Cp16 655 0
FBgn0003149_Prm 12452 1
FBgn0040828_CG13306 587 0
FBgn0266084_Fhos 45100 1
FBgn0035924_CG6576 1178 1
FBgn0035926_Acbp5 401 0
FBgn0035928_CG13310 1802 0
FBgn0035929_CG13311 624 0
FBgn0085455_CG34426 1136 0
FBgn0052023_CG32023 580 0
FBgn0085456_CG34427 1048 0
FBgn0035931_CG13312 1402 0
FBgn0052024_CG32024 806 1
FBgn0035932_CG13308 763 1
FBgn0286938_CR46432 508 1
FBgn0035933_CG13309 870 1
FBgn0263930_dally 63687 1
FBgn0052026_CG32026 2381 0
FBgn0262788_CG43169 488 1
FBgn0020633_Mcm7 2714 1
FBgn0035934_TrpA1 10796 1
FBgn0266757_mfr 6753 1
FBgn0035936_Tsp66E 19566 1
FBgn0264305_CG43783 22037 1
FBgn0264307_orb2 17363 1
FBgn0040321_GNBP3 1530 0
FBgn0011787_mRpL12 793 0
FBgn0035941_CG13313 2064 1
FBgn0035942_ValRS-m 3495 0
FBgn0035943_CG5653 1462 0
FBgn0035944_CG5021 1342 0
FBgn0035945_CG5026 3224 0
FBgn0086706_pix 2709 0
FBgn0035947_Srp68 2355 1
FBgn0035948_CG5644 2485 1
FBgn0035949_CG13314 1417 0
FBgn0263199_Galk 3879 0
FBgn0035951_CG5068 2425 0
FBgn0035952_CG5280 1159 0
FBgn0016070_smg 7672 1
FBgn0035953_CG5087 4382 1
FBgn0035954_Doc3 2053 0
FBgn0035955_CG5194 1214 0
FBgn0035956_Doc2 6560 1
FBgn0028789_Doc1 3667 1
FBgn0035957_Argk2 1285 0
FBgn0000116_Argk1 17246 1
FBgn0035959_CG4911 5536 1
FBgn0035960_CG4942 1362 1
FBgn0023479_teq 17488 1
FBgn0043806_CG32032 1803 1
FBgn0040827_CG13315 617 0
FBgn0011206_bol 36776 1
FBgn0035964_Dhpr 1356 1
FBgn0035965_Use1 1472 0
FBgn0263456_nwk 7833 1
FBgn0263556_mir-4940 104 0
FBgn0004244_Rdl 36311 1
FBgn0035968_Slc45-1 5788 1
FBgn0035969_CG4476 3376 1
FBgn0035970_CG4483 1498 1
FBgn0035971_CG4477 1113 0
FBgn0264000_GluRIB 36544 1
FBgn0035975_PGRP-LA 4004 1
FBgn0035976_PGRP-LC 9526 1
FBgn0035977_PGRP-LF 1880 1
FBgn0035978_UGP 8068 0
FBgn0052040_CG32040 1424 0
FBgn0052039_Svip 997 0
FBgn0085484_Pdxk 1726 0
FBgn0085485_CG34456 626 0
FBgn0004379_Klp67A 4410 0
FBgn0035980_mRRF1 890 0
FBgn0035981_CG4452 2923 1
FBgn0011769_Fdx1 1043 1
FBgn0001229_Hsp67Bc 986 0
FBgn0001228_CG4456 2242 0
FBgn0001223_Hsp22 2033 0
FBgn0035982_CG4461 863 0
FBgn0001225_Hsp26 1009 0
FBgn0001227_Hsp67Ba 1732 0
FBgn0001224_Hsp23 883 1
FBgn0001226_Hsp27 1631 1
FBgn0263494_CR43483 466 1
FBgn0263493_CR43482 351 1
FBgn0035983_CG4080 12400 1
FBgn0015218_eIF4E1 2842 0
FBgn0035985_Cpr67B 1377 0
FBgn0035986_CG4022 4653 0
FBgn0288470_Cpsf5 2797 0
FBgn0035989_Atat 13162 1
FBgn0035988_CG3982 1633 0
FBgn0023129_aay 1528 1
FBgn0015296_Shc 1661 0
FBgn0005533_RpS17 1026 0
FBgn0040305_MTF-1 9178 0
FBgn0260431_CG42526 1713 0
FBgn0260859_Bet3 3785 1
FBgn0035993_Nf-YA 2211 1
FBgn0053926_Srg3 3156 1
FBgn0035995_CG3529 3921 0
FBgn0035996_CG3448 1027 0
FBgn0266124_ghi 914 0
FBgn0035997_phol 3478 0
FBgn0035999_CG3552 3052 0
FBgn0035998_CG3437 1327 0
FBgn0036000_CG3434 1430 0
FBgn0266101_CG44838 14425 1
FBgn0011327_Uch-L5 1472 0
FBgn0036004_Jarid2 9492 0
FBgn0036005_pall 1342 0
FBgn0052036_CG32036 1183 0
FBgn0052037_CG32037 2713 0
FBgn0036007_path 10773 1
FBgn0036008_CG3408 2765 1
FBgn0010408_RpS9 1738 0
FBgn0053703_CG33703 652 0
FBgn0053702_CG33702 612 0
FBgn0053701_CR33701 314 1
FBgn0053700_CG33700 11425 1
FBgn0036009_Or67a 2319 1
FBgn0036010_Ir67a 1754 1
FBgn0261555_CG42673 49493 1
FBgn0267796_Tmc 16237 1
FBgn0036014_CG3222 1353 0
FBgn0036015_CG3088 835 0
FBgn0036016_CG3306 1025 0
FBgn0267348_LanB2 9066 0
FBgn0036018_CG3335 3084 0
FBgn0036019_Or67b 1877 1
FBgn0036020_Cyp40 3119 1
FBgn0016081_fry 47269 1
FBgn0036022_CG8329 909 0
FBgn0036023_CG18179 869 1
FBgn0036024_CG18180 900 1
FBgn0053696_CNMaR 15324 1
FBgn0036028_CG16717 1859 0
FBgn0087040_alphaTub67C 2102 1
FBgn0036030_Prps 13121 1
FBgn0036029_CG16719 1079 1
FBgn0015321_Ubc4 2145 0
FBgn0036031_CG6761 3078 0
FBgn0036032_CG16711 5998 0
FBgn0040475_SH3PX1 3405 0
FBgn0045823_vsg 3392 0
FBgn0036035_CG18178 1358 0
FBgn0036036_CG14174 1136 0
FBgn0261530_nbs 2780 0
FBgn0036038_defl 3283 1
FBgn0036039_Naa60 2755 1
FBgn0019644_ATPsynB 1225 0
FBgn0036040_CG6749 2569 1
FBgn0263541_mir-4986 121 1
FBgn0259163_CG42268 26383 1
FBgn0036043_Ae2 22922 1
FBgn0044328_CG32052 21667 1
FBgn0036044_Zasp67 9754 0
FBgn0044051_Ilp1 630 0
FBgn0036046_Ilp2 742 1
FBgn0044050_Ilp3 822 1
FBgn0044049_Ilp4 864 0
FBgn0264489_CG43897 20498 1
FBgn0044048_Ilp5 548 1
FBgn0028429_I-2 2438 0
FBgn0015618_Cdk8 1590 0
FBgn0004390_RasGAP1 16192 1
FBgn0036052_CG10809 2506 1
FBgn0036053_iPLA2-VIA 4132 0
FBgn0027567_Ciz1 6035 0
FBgn0085411_CG34382 5508 1
FBgn0011836_Taf2 4272 0
FBgn0025866_CalpB 4557 0
FBgn0036056_CG6709 1555 0
FBgn0036057_Hez 1555 0
FBgn0036058_CG6707 3768 1
FBgn0286833_CG46387 761 1
FBgn0036059_nudE 3790 0
FBgn0085385_bma 59178 1
FBgn0036062_CG6685 1714 0
FBgn0026404_Dronc 2523 0
FBgn0036063_CG6674 903 0
FBgn0259932_CG42455 1711 1
FBgn0263251_vnc 1711 1
FBgn0040823_dpr6 164709 1
FBgn0036066_CG14160 2653 1
FBgn0052053_CG32053 2176 1
FBgn0052054_CG32054 1970 0
FBgn0262007_Srg2 2361 1
FBgn0262008_CG42826 1524 1
FBgn0267539_CR45879 1114 1
FBgn0052057_dpr10 38654 1
FBgn0036070_CG8072 1157 0
FBgn0036072_CG6628 1214 1
FBgn0000451_ect 11561 1
FBgn0036075_CG8065 1315 1
FBgn0052055_CG32055 1660 1
FBgn0052056_scramb1 4757 1
FBgn0036078_Or67c 1386 1
FBgn0011569_can 3202 1
FBgn0036080_Or67d 1420 0
FBgn0262381_mir-276b 98 1
FBgn0266076_mir-276a 97 1
FBgn0036082_CG12362 1956 1
FBgn0036083_Ir67b 2294 1
FBgn0052058_Ir67c 1721 0
FBgn0011802_Gem3 4020 1
FBgn0052061_CG32061 819 1
FBgn0045770_S-Lap3 3787 0
FBgn0286933_CG46430 933 1
FBgn0052062_Rbfox1 112600 1
FBgn0052064_S-Lap4 2073 0
FBgn0036085_CG6527 2059 0
FBgn0260396_CG42521 510 0
FBgn0262592_CG43127 871 1
FBgn0085267_CG34238 940 1
FBgn0036089_CG14151 804 0
FBgn0260644_CG42536 986 0
FBgn0260643_CG42535 901 0
FBgn0001179_hay 2890 0
FBgn0054001_CG34001 3533 0
FBgn0000629_E(z) 3555 0
FBgn0036090_Cnep1r2 1532 0
FBgn0036091_CG18628 396 0
FBgn0052066_CG32066 20727 1
FBgn0036093_CG14154 1120 0
FBgn0036094_CG14153 1087 0
FBgn0036096_CG8003 1682 1
FBgn0052068_Adi1 1059 0
FBgn0010762_simj 25995 1
FBgn0036099_CG11811 1574 1
FBgn0053493_CG33493 637 0
FBgn0047038_ND-13B 924 1
FBgn0036101_NijA 2517 1
FBgn0262890_CG43245 1474 0
FBgn0036102_CG12523 1160 1
FBgn0262020_CG42831 1265 1
FBgn0026160_tna 40968 1
FBgn0036104_CG6418 2722 0
FBgn0036105_Blos4 1103 0
FBgn0036106_CG6409 1687 0
FBgn0036107_galla-2 683 1
FBgn0027615_OXA1L 2210 1
FBgn0036108_Cpr67Fa1 710 1
FBgn0036109_Cpr67Fa2 802 1
FBgn0036110_Cpr67Fb 520 0
FBgn0036111_Aps 4347 0
FBgn0036112_CG14147 828 1
FBgn0013469_klu 28017 1
FBgn0029172_Fad2 1311 1
FBgn0052079_CG32079 1771 1
FBgn0052081_CG32081 1865 1
FBgn0263776_CG43693 15013 1
FBgn0036116_CG7888 5624 1
FBgn0036117_CG6321 1787 1
FBgn0036118_Blos2 644 1
FBgn0052069_CG32069 483 1
FBgn0052075_CG32075 2215 0
FBgn0025355_SuUR 4034 0
FBgn0266540_CG45101 4034 0
FBgn0036121_CG6310 821 0
FBgn0263241_Mocs1 2822 0
FBgn0010741_Pfdn2 1096 0
FBgn0036124_CG7839 3967 0
FBgn0020412_JIL-1 14441 1
FBgn0286979_CG46439 2874 0
FBgn0286980_Iyd 2874 0
FBgn0083068_CG33947 2060 0
FBgn0036126_Irbp18 740 0
FBgn0261112_APP-BP1 2166 0
FBgn0036128_Elo68beta 1023 0
FBgn0052072_Elo68alpha 1155 1
FBgn0052071_CG32071 452 1
FBgn0052073_CG32073 574 1
FBgn0036131_CG12522 497 1
FBgn0054012_CG34012 685 1
FBgn0036133_emei 2427 1
FBgn0003462_Sod1 1459 1
FBgn0036134_FoxK 6614 1
FBgn0036135_mRpL2 1194 1
FBgn0036136_Ufd1 1250 0
FBgn0260795_NaPi-III 11315 1
FBgn0014368_nol 567 1
FBgn0052074_CG32074 439 1
FBgn0036138_CG14143 493 1
FBgn0052082_IRSp53 27935 1
FBgn0036139_CG6216 1207 0
FBgn0052076_Alg10 1649 0
FBgn0036141_wls 3005 1
FBgn0036142_Adck5 2594 1
FBgn0036143_CG14142 3378 1
FBgn0036144_GlcAT-P 20582 1
FBgn0036147_Plod 7850 1
FBgn0036145_CG7607 967 1
FBgn0036146_nkt 807 1
FBgn0061469_Ube3a 4161 1
FBgn0064766_CG7600 3311 0
FBgn0261553_CG42671 16240 1
FBgn0036150_Ir68a 3246 1
FBgn0041094_scyl 3865 0
FBgn0036152_Dyro 7983 1
FBgn0036153_CG7573 1650 0
FBgn0036154_CG6168 2077 0
FBgn0036155_CG6163 2899 1
FBgn0036156_CG11726 983 0
FBgn0265469_CG44362 323 1
FBgn0036157_CG7560 1237 0
FBgn0036158_CG6149 781 1
FBgn0036159_CG7557 1418 1
FBgn0036160_CG12289 1394 0
FBgn0036161_CG7551 1135 0
FBgn0036162_Fum3 2294 1
FBgn0028667_Vha16-3 681 0
FBgn0028668_Vha16-2 594 0
FBgn0036165_chrb 11505 1
FBgn0053500_CG33500 266 1
FBgn0003378_Sgs8 427 1
FBgn0003377_Sgs7 386 1
FBgn0053272_CG33272 266 1
FBgn0003373_Sgs3 1181 0
FBgn0036168_CG7512 5199 1
FBgn0036170_CG11714 3915 1
FBgn0285958_Fuca 3915 1
FBgn0259481_Mob2 39476 1
FBgn0263569_mir-4968 154 1
FBgn0036173_CG7394 2316 1
FBgn0286893_CG46412 485 1
FBgn0053267_CG33267 8313 1
FBgn0053490_CG33490 1866 1
FBgn0053489_CG33489 2280 1
FBgn0053271_CG33271 489 1
FBgn0053270_CG33270 387 1
FBgn0263247_CG43390 207 1
FBgn0263248_CG43391 190 1
FBgn0053269_CG33269 782 1
FBgn0052086_CG32086 1663 1
FBgn0003292_rt 3648 1
FBgn0036176_CG7377 284 1
FBgn0036177_CG33268 359 0
FBgn0036179_CG7368 8172 1
FBgn0036178_CG14137 560 1
FBgn0286872_CG46394 531 1
FBgn0036180_Duba 4029 1
FBgn0262021_CG42832 251 1
FBgn0036181_Muc68Ca 9523 1
FBgn0086254_Akr1B 3846 1
FBgn0036183_CG6083 1597 1
FBgn0036184_PCID2 1274 1
FBgn0042138_Apt1 2712 1
FBgn0263632_mir-3642 75 1
FBgn0052091_CG32091 11510 1
FBgn0036186_CG6071 3127 0
FBgn0036187_RIOK1 2240 1
FBgn0036188_Polr3H 1743 1
FBgn0052085_CG32085 29827 1
FBgn0262437_mir-274 99 1
FBgn0015828_TfIIEalpha 1767 1
FBgn0036191_Sugb 6175 1
FBgn0036192_Pldn 1768 0
FBgn0036193_CG14135 1186 1
FBgn0036194_Dph1 3084 0
FBgn0036195_Dnai2 2137 0
FBgn0036196_CG11658 9057 1
FBgn0261353_Ccdc56 1591 1
FBgn0261381_mtTFB1 1591 1
FBgn0036198_crim 879 0
FBgn0040817_CG14132 3056 0
FBgn0036199_Bmcp 7184 1
FBgn0052088_sunn 3668 1
FBgn0052087_CG32087 1469 0
FBgn0036202_loaf 32593 1
FBgn0041231_Gr68a 1169 0
FBgn0036203_Muc68D 4858 1
FBgn0262396_mir-314 89 1
FBgn0262291_mir-956 147 0
FBgn0036204_Tim13 441 1
FBgn0015278_Pi3K68D 15363 1
FBgn0036205_CG14131 3412 0
FBgn0036206_twy 3071 1
FBgn0036207_CG10907 1904 1
FBgn0004381_Klp68D 3261 0
FBgn0036208_Gcat 1913 0
FBgn0259140_Cubn2 12804 0
FBgn0036210_CG14130 1266 0
FBgn0036211_CG5946 5580 1
FBgn0036212_CG11597 1937 1
FBgn0036213_RpL10Ab 1360 1
FBgn0052095_CG32095 1525 1
FBgn0000404_CycA 6859 1
FBgn0036214_CG7264 1814 1
FBgn0262366_CG43064 2000 1
FBgn0040816_CG12521 420 1
FBgn0266100_CG44837 88227 1
FBgn0036217_CG5906 848 0
FBgn0036218_Sprn 2067 1
FBgn0036219_CCDC151 2162 0
FBgn0036220_CG5897 1751 1
FBgn0036221_CG11588 1086 0
FBgn0036222_SdhAL 2147 0
FBgn0011723_byn 8226 1
FBgn0036224_Rpt4R 1573 0
FBgn0036225_CG5883 1212 0
FBgn0262401_mir-285 98 0
FBgn0036226_CG7252 1573 0
FBgn0036227_CG17826 2386 1
FBgn0036228_obst-G 1016 1
FBgn0036229_CG7248 2697 0
FBgn0036230_CG11570 1061 0
FBgn0262986_CG43294 626 0
FBgn0028573_prc 7259 1
FBgn0053265_Muc68E 5636 1
FBgn0259748_CG42397 705 1
FBgn0036232_CG14125 905 1
FBgn0264488_CG43896 7653 0
FBgn0036235_CG6938 5599 0
FBgn0036236_CG6931 1264 0
FBgn0036237_viaf 1326 0
FBgn0026432_Grip163 4864 0
FBgn0036239_Pop2 4517 0
FBgn0036240_CG6928 4896 1
FBgn0041096_rols 56634 1
FBgn0264725_CG43993 442 1
FBgn0036242_CG6793 1830 1
FBgn0263647_CG43638 777 0
FBgn0284221_Sema5c 14319 1
FBgn0036246_CG17154 599 1
FBgn0011335_vers 1954 0
FBgn0036248_ssp 1532 0
FBgn0036249_CG11560 1166 0
FBgn0022959_yps 3876 0
FBgn0036250_Ir68b 1907 1
FBgn0250825_CG34241 482 1
FBgn0002565_Lsp2 2476 1
FBgn0046296_DEF8 1688 0
FBgn0036254_CG5645 2935 0
FBgn0036255_Atg12 592 0
FBgn0011455_ND-SGDH 1088 0
FBgn0036257_RhoGAP68F 4512 0
FBgn0036258_eIF3l 2651 0
FBgn0013997_Nrx-IV 10471 1
FBgn0052099_CG32099 1056 1
FBgn0036259_CG9760 6683 1
FBgn0036260_Rh7 11277 1
FBgn0027843_CAH2 5746 1
FBgn0036262_CG6910 2876 1
FBgn0000592_Est-6 1887 1
FBgn0036263_thoc6 2992 1
FBgn0000594_Est-P 1795 1
FBgn0036264_CG11529 1239 0
FBgn0022709_Ak1 3760 0
FBgn0036266_Tsen54 1899 0
FBgn0260941_app 60603 1
FBgn0052100_CG32100 2275 0
FBgn0036271_Pbgs 1893 0
FBgn0036272_Sms 5595 1
FBgn0036273_INPP5E 3821 0
FBgn0036274_CG4328 5167 1
FBgn0265455_CG44355 1156 1
FBgn0052105_Lmx1a 6669 1
FBgn0036277_CG10418 560 0
FBgn0036278_CrzR 12428 1
FBgn0036279_Ncc69 22798 1
FBgn0052104_CG32104 5518 1
FBgn0011279_Obp69a 786 0
FBgn0036282_Smyd4-2 2396 0
FBgn0052103_SCaMC 12547 1
FBgn0020655_ArfGAP1 2554 1
FBgn0036285_toe 10158 1
FBgn0000625_eyg 5484 1
FBgn0052102_CG32102 712 1
FBgn0036286_CG10616 2700 1
FBgn0036287_CG10663 10617 1
FBgn0053725_CG33725 3837 0
FBgn0036288_CG10660 4008 1
FBgn0036289_CG10657 5386 1
FBgn0036290_CG10638 3205 1
FBgn0036291_CG10681 1134 0
FBgn0036292_CG10646 1427 0
FBgn0264848_vih 1529 0
FBgn0036294_CG10654 2466 0
FBgn0002466_sti 6817 1
FBgn0041775_tral 5895 1
FBgn0020388_Gcn5 2885 0
FBgn0262524_ver 1163 0
FBgn0004926_eIF2beta 1638 1
FBgn0036298_nst 2956 1
FBgn0036299_Tsf2 3288 0
FBgn0085271_CG34242 407 0
FBgn0036300_Pmm2 923 0
FBgn0036301_CG4069 1889 0
FBgn0036302_sowah 35029 1
FBgn0015904_ara 15346 1
FBgn0015919_caup 12167 1
FBgn0014343_mirr 16610 1
FBgn0261933_SmD1 1247 1
FBgn0014007_Ptp69D 6623 0
FBgn0052112_CG32112 3436 1
FBgn0052109_CG32109 1426 1
FBgn0010235_Klc 3440 0
FBgn0036305_CG10984 3283 0
FBgn0036306_CG10973 1535 0
FBgn0052113_Vps13D 13556 0
FBgn0036309_Hip1 5141 0
FBgn0052106_CG32106 4765 0
FBgn0036310_CG10969 2347 0
FBgn0036311_CG17666 3052 0
FBgn0260945_Atg1 20687 1
FBgn0261674_CG42709 5892 1
FBgn0262714_Sap130 7134 0
FBgn0052110_CG32110 1375 0
FBgn0036314_Sf3a2 991 0
FBgn0260965_CG42588 10396 0
FBgn0036316_nebu 18226 1
FBgn0036317_CG10948 5863 1
FBgn0036318_Wbp2 3004 1
FBgn0036319_Ent3 3782 1
FBgn0052107_CG32107 4023 1
FBgn0036320_CG10943 1203 1
FBgn0036321_CG14120 4205 1
FBgn0264486_CG43894 2392 0
FBgn0036323_CG14118 2100 0
FBgn0036324_CG12520 1490 1
FBgn0052117_CG32117 786 0
FBgn0287591_CR46461 550 0
FBgn0052115_CG32115 1619 0
FBgn0036325_CG10752 1961 1
FBgn0041622_Or69a 3373 1
FBgn0036327_CG10748 1145 0
FBgn0036328_CG10749 1176 0
FBgn0036329_CG11262 2283 1
FBgn0036330_CG11263 1064 1
FBgn0036331_CR14117 1165 1
FBgn0036332_Cul6 2286 1
FBgn0036333_MICAL-like 3356 0
FBgn0036334_CG11267 853 0
FBgn0036335_mRpL20 718 0
FBgn0036336_Icmt 1421 0
FBgn0036337_Adk2 2973 1
FBgn0286213_RpS12 1410 0
FBgn0266709_Zmynd10 1674 0
FBgn0083978_CG17672 7542 0
FBgn0036340_Srrm1 4155 0
FBgn0011284_RpS4 2478 0
FBgn0036341_Syx13 2460 0
FBgn0036342_CG11279 1942 1
FBgn0036343_CG14115 1022 0
FBgn0085457_CG34428 956 0
FBgn0085458_CG34429 883 0
FBgn0036345_CG17300 902 0
FBgn0036346_CG11251 1388 0
FBgn0010452_trn 3806 0
FBgn0053262_CG33262 797 1
FBgn0086916_snky 2303 0
FBgn0023095_caps 50950 1
FBgn0052119_CG32119 1838 0
FBgn0259970_Sfp70A4 330 1
FBgn0259971_CG42481 226 0
FBgn0262623_CG43147 311 0
FBgn0003034_SP 287 1
FBgn0040814_CG14113 564 0
FBgn0036348_CG17687 5907 1
FBgn0287423_Nplp2 847 1
FBgn0036350_CG14111 2423 1
FBgn0036349_SNCF 607 1
FBgn0036351_CG14107 987 1
FBgn0001256_ImpL1 1234 0
FBgn0036352_CG14110 1136 1
FBgn0036353_CG10171 1961 1
FBgn0036354_Poc1 1707 0
FBgn0002573_sens 4897 0
FBgn0036356_CG10222 1331 1
FBgn0260049_flr 3610 0
FBgn0052121_CG32121 5760 0
FBgn0053263_CG33263 848 0
FBgn0260459_CG14106 1100 0
FBgn0036359_CG14105 782 0
FBgn0036360_CG10713 6390 1
FBgn0036361_CG10154 1456 0
FBgn0036362_CG10725 1055 0
FBgn0036363_CG10140 1153 0
FBgn0036364_CG14109 1510 1
FBgn0036365_cmb 6651 1
FBgn0036366_JMJD7 1096 1
FBgn0036368_CG10738 14769 1
FBgn0036367_CG10116 1030 1
FBgn0036369_CG10089 9235 0
FBgn0086708_stv 5974 1
FBgn0036372_Abp1 2747 1
FBgn0036373_Tgi 15695 1
FBgn0036374_Spt20 8834 0
FBgn0086785_Vps36 1466 0
FBgn0036376_Liprin-beta 3022 0
FBgn0036377_CG10710 3332 1
FBgn0264001_bru3 281493 1
FBgn0262415_mir-289 98 0
FBgn0262813_CG43184 324 1
FBgn0036380_CG8757 2043 1
FBgn0040812_CG8750 640 1
FBgn0043550_Tsp68C 1660 1
FBgn0029167_Hml 13947 1
FBgn0036381_CG8745 6878 1
FBgn0264006_dysc 35822 1
FBgn0036382_CG13737 4062 0
FBgn0026376_Rgl 18438 1
FBgn0036386_CG8833 3118 0
FBgn0001108_DCTN1-p150 5269 1
FBgn0052137_CG32137 23397 1
FBgn0025874_Meics 2044 0
FBgn0036389_ssp2 7864 0
FBgn0263232_Nxf3 7864 0
FBgn0036390_CG13738 354 0
FBgn0001216_Hsc70-1 3700 0
FBgn0036391_CG17364 15495 1
FBgn0036393_CG17362 564 0
FBgn0036394_CG9040 748 1
FBgn0250848_26-29-p 2340 1
FBgn0036395_CG17361 864 1
FBgn0036396_CG17359 1351 1
FBgn0036397_Nprl3 2500 0
FBgn0036398_upSET 18021 0
FBgn0052133_Ptip 8806 0
FBgn0061515_endos 2127 0
FBgn0036402_CG6650 3459 0
FBgn0036403_CG6661 1975 0
FBgn0026418_Hsp110 6667 0
FBgn0283503_Neurl4 6198 1
FBgn0036405_CG6833 1263 1
FBgn0036406_CG13484 651 0
FBgn0267795_Frl 18368 1
FBgn0013563_Pex1 4231 1
FBgn0285896_btl 7457 1
FBgn0036410_CG8100 2806 1
FBgn0000639_Fbp1 3464 0
FBgn0036411_Sox21a 4637 1
FBgn0042630_Sox21b 18919 1
FBgn0000411_D 3010 1
FBgn0036414_nan 3399 1
FBgn0013718_nuf 42380 1
FBgn0052141_saturn 971 0
FBgn0036415_CG7768 770 1
FBgn0036416_CG7924 1140 0
FBgn0085273_CG34244 888 0
FBgn0036417_CG7906 1637 0
FBgn0001085_fz 94296 1
FBgn0036419_CG13482 539 0
FBgn0036421_CG13481 782 0
FBgn0262580_CG43120 1386 1
FBgn0036422_CG3868 1956 1
FBgn0003459_stwl 7009 1
FBgn0036423_CG3919 2106 0
FBgn0087007_bbg 123448 1
FBgn0036426_CG9592 650 0
FBgn0036427_CG4613 1930 0
FBgn0262891_CG43246 638 0
FBgn0026409_Mpcp2 2790 0
FBgn0036428_Gbs-70E 10038 1
FBgn0054039_CG34039 2613 1
FBgn0028418_Lk 625 1
FBgn0261816_CG42758 693 1
FBgn0040318_HGTX 16318 1
FBgn0003388_shd 7747 1
FBgn0036433_CG9628 5378 0
FBgn0027375_RecQ5 3917 1
FBgn0041604_dlp 39008 1
FBgn0262581_CG43121 502 1
FBgn0259175_ome 75029 1
FBgn0036436_CG4914 3609 0
FBgn0036437_Dnaaf6 1074 1
FBgn0036438_gdrd 615 0
FBgn0036439_CG13474 554 0
FBgn0036440_CG17177 4365 0
FBgn0036441_CG13476 693 0
FBgn0036442_CG13473 583 1
FBgn0036443_CG13471 928 1
FBgn0260233_CG42507 10033 1
FBgn0013263_Trl 13120 1
FBgn0053260_Tsen34 1324 0
FBgn0036446_Mgat4a 5675 1
FBgn0036447_Mgat4b 1580 0
FBgn0036448_mop 6788 0
FBgn0036449_bmm 9916 1
FBgn0036450_Tdrd3 2874 0
FBgn0036451_Helz 11154 0
FBgn0029148_NHP2 840 0
FBgn0001120_gnu 980 0
FBgn0036454_CG17839 77088 1
FBgn0085274_CG34245 682 0
FBgn0259099_DCX-EMAP 39102 1
FBgn0040809_CG13465 601 1
FBgn0040487_BobA 626 0
FBgn0026320_Tom 962 1
FBgn0000216_Brd 531 1
FBgn0040296_Ocho 1192 1
FBgn0036459_CG3349 2812 0
FBgn0036460_CG5114 1651 0
FBgn0002778_mnd 6567 0
FBgn0036461_Zip71B 5694 0
FBgn0036462_mRpL39 1685 1
FBgn0023174_Prosbeta2 1368 1
FBgn0036463_Reck 12824 0
FBgn0261090_Sytbeta 50282 1
FBgn0047338_CG32148 517 0
FBgn0036465_Rpn12R 939 0
FBgn0025776_ind 1125 0
FBgn0263761_CG43678 316 1
FBgn0036466_CG18581 659 1
FBgn0036467_CG12310 543 0
FBgn0263762_CG43679 569 0
FBgn0036468_CG13461 559 1
FBgn0263763_CG43680 353 1
FBgn0036469_CG18649 567 1
FBgn0036470_EAChm 788 1
FBgn0036471_CG13460 676 1
FBgn0086690_Plp 28643 1
FBgn0036474_Or71a 1540 0
FBgn0036476_sstn 3896 1
FBgn0027088_GlyRS 2544 0
FBgn0266452_Ctps 15089 1
FBgn0264703_CR43972 1986 1
FBgn0266441_CG45071 4848 0
FBgn0036479_CG13458 2816 0
FBgn0036480_Cep135 11292 0
FBgn0036481_CG16959 5443 0
FBgn0052847_CG32847 729 0
FBgn0036482_CG13457 3438 0
FBgn0036483_CG12316 5426 0
FBgn0286818_Pdi 5102 0
FBgn0047178_CG32147 996 0
FBgn0036484_Pex3 2024 1
FBgn0036485_FucTA 7258 1
FBgn0036486_Msh6 4329 1
FBgn0036487_Prp31 2038 1
FBgn0036489_CG7011 2752 1
FBgn0036488_CG6878 653 0
FBgn0036490_Prx1 742 1
FBgn0029114_Tollo 7213 1
FBgn0036491_Best4 1984 1
FBgn0036492_Best3 1870 0
FBgn0036493_CG7255 6940 0
FBgn0036494_Toll-6 7623 1
FBgn0036495_CG33259 435 0
FBgn0036496_cocoon 1913 1
FBgn0036497_Ran-like 1006 0
FBgn0040805_CG12355 2585 1
FBgn0036498_CG13455 1481 1
FBgn0036499_CG7276 619 0
FBgn0036500_CG7275 1602 0
FBgn0036501_CG7272 2831 1
FBgn0026738_CG7857 1294 1
FBgn0036502_CG7841 3064 0
FBgn0004052_Z600 452 0
FBgn0028377_gdl-ORF39 1392 0
FBgn0001099_gdl 1602 0
FBgn0000565_MsrA 2150 0
FBgn0036503_CG13454 523 1
FBgn0004228_mex1 2168 0
FBgn0036504_yellow-k 1033 0
FBgn0036505_CG7945 2426 0
FBgn0053986_CG33986 928 0
FBgn0053985_CG33985 921 0
FBgn0261682_CG42729 606 0
FBgn0261681_CG42728 576 0
FBgn0053983_obst-H 978 0
FBgn0262893_CG43248 1388 0
FBgn0004396_CrebA 17819 1
FBgn0087035_AGO2 6929 1
FBgn0036509_CG7739 2339 0
FBgn0036510_SCCRO 2132 0
FBgn0267390_dop 10300 1
FBgn0036512_Ufsp2 2104 0
FBgn0261109_mrn 1768 0
FBgn0036514_CG12301 2573 0
FBgn0036515_AIMP2 1709 0
FBgn0036516_CG7656 2744 0
FBgn0036518_RhoGAP71E 20265 0
FBgn0036519_CG7650 1679 0
FBgn0036520_CG13449 2197 0
FBgn0259236_comm3 34578 1
FBgn0036522_Phs 4229 1
FBgn0262529_CG43083 554 0
FBgn0004588_Eig71Ea 535 0
FBgn0004589_Eig71Eb 605 0
FBgn0262530_CG43084 540 0
FBgn0004590_Eig71Ec 775 0
FBgn0004591_Eig71Ed 559 0
FBgn0004592_Eig71Ee 1538 1
FBgn0004593_Eig71Ef 735 1
FBgn0004594_Eig71Eg 521 1
FBgn0014848_Eig71Eh 505 1
FBgn0014849_Eig71Ei 644 1
FBgn0014850_Eig71Ej 466 1
FBgn0014851_Eig71Ek 561 1
FBgn0262528_CG43082 412 1
FBgn0036527_CG7304 1750 1
FBgn0036528_CG7579 1812 1
FBgn0036529_Pgant8 2726 0
FBgn0085481_CG34452 1550 0
FBgn0085480_CG34451 3551 1
FBgn0041160_comm2 2256 0
FBgn0260777_CG42571 1296 0
FBgn0260776_CG42570 2254 1
FBgn0010105_comm 6919 1
FBgn0036531_CG6244 561 1
FBgn0036532_CG13445 492 0
FBgn0261722_fwe 6329 1
FBgn0015025_CkIIalpha-i1 1642 0
FBgn0036534_DCP2 7689 0
FBgn0040230_dbo 5116 0
FBgn0036536_CG12713 1483 1
FBgn0036537_CG18081 1593 1
FBgn0036538_CG15715 1789 0
FBgn0052150_meru 6289 1
FBgn0262371_mir-263b 89 1
FBgn0264908_pHCl-1 50451 1
FBgn0036544_sff 24705 1
FBgn0000489_Pka-C3 28992 1
FBgn0036545_GXIVsPLA2 1369 0
FBgn0283649_elgi 1883 0
FBgn0036547_CG17032 1766 0
FBgn0263599_Brr2 7036 0
FBgn0036549_CG10516 1698 1
FBgn0000212_brm 12787 0
FBgn0036550_CG17026 1060 0
FBgn0036551_CG17029 1565 0
FBgn0036552_CG17028 1480 0
FBgn0036553_CG17027 1788 0
FBgn0000115_Arl1 1227 0
FBgn0263600_PolD1 3493 0
FBgn0259824_Hip14 4228 0
FBgn0036556_hzg 12067 1
FBgn0036557_mRpS31 1406 1
FBgn0263601_mib1 5260 1
FBgn0044028_Notum 9272 1
FBgn0263570_mir-4941 102 0
FBgn0261634_CG42717 428 1
FBgn0261633_CG42716 392 1
FBgn0260646_CG42538 329 1
FBgn0036560_CG5895 1742 1
FBgn0260635_Diap1 12624 1
FBgn0005536_Mbs 30067 1
FBgn0053258_CG33258 1087 0
FBgn0036563_CG13075 1271 0
FBgn0263602_Tasp1 2304 0
FBgn0036565_CG5235 2765 0
FBgn0036566_ClC-c 5697 0
FBgn0036567_CG13074 1725 0
FBgn0036568_ATPsynbetaL 2254 0
FBgn0036569_IleRS-m 3202 0
FBgn0036570_IntS9 2195 0
FBgn0262987_CG43295 576 0
FBgn0263603_Zn72D 6032 0
FBgn0010280_Taf4 8439 0
FBgn0036571_Strump 4050 0
FBgn0003076_Pgm1 2513 1
FBgn0011016_SsRbeta 1366 0
FBgn0266724_Trs20 631 0
FBgn0036574_elg1 4663 1
FBgn0036575_CG5157 1392 1
FBgn0036576_CG5151 26899 1
FBgn0052152_CG32152 4535 0
FBgn0053796_CG33796 651 1
FBgn0053795_CG33795 651 1
FBgn0053687_CG33687 984 1
FBgn0053688_CG33688 706 0
FBgn0053689_CG33689 697 0
FBgn0053690_dls 704 0
FBgn0036577_CG13073 4252 1
FBgn0263605_l(3)72Dn 2611 0
FBgn0036579_Tmx3 2039 0
FBgn0036580_PDCD-5 957 1
FBgn0036581_MED10 693 1
FBgn0263606_Hsc20 1038 1
FBgn0263607_l(3)72Dp 2859 1
FBgn0263608_l(3)72Dr 1739 1
FBgn0036583_CG13055 2795 0
FBgn0036584_CG13054 1339 1
FBgn0040801_CG13053 685 1
FBgn0085276_CG34247 420 1
FBgn0036585_CG13071 507 0
FBgn0036586_CG13070 808 0
FBgn0040799_CG13051 387 0
FBgn0040798_CG13069 419 0
FBgn0036587_CG4950 2359 0
FBgn0036588_CG13068 519 0
FBgn0085277_CG34248 533 0
FBgn0036589_CG13067 636 0
FBgn0040797_CG13066 699 0
FBgn0036590_CG13065 745 0
FBgn0036591_CG13050 813 0
FBgn0040796_CG13064 456 1
FBgn0036592_CG13049 798 1
FBgn0036593_CG13048 1112 1
FBgn0036594_CG13047 716 1
FBgn0036595_CG13046 842 1
FBgn0036596_CG13045 1238 1
FBgn0036597_CG4962 836 0
FBgn0036598_CG4982 574 1
FBgn0036599_CG13044 688 1
FBgn0262894_CG43249 380 1
FBgn0036600_CG13043 645 1
FBgn0036601_CG13063 605 1
FBgn0036602_CG13042 634 1
FBgn0036603_CG13062 864 0
FBgn0042201_Nplp3 666 1
FBgn0036605_CG13041 572 1
FBgn0036606_CG13060 598 0
FBgn0261635_CG42718 442 0
FBgn0036607_CG13059 636 1
FBgn0036608_CG13040 1674 1
FBgn0036609_CG13039 705 0
FBgn0040795_CG13038 635 1
FBgn0036610_CG13058 693 1
FBgn0053061_CG33061 1432 0
FBgn0053060_CG33060 727 0
FBgn0040074_retinin 856 1
FBgn0040794_CG13056 469 1
FBgn0036612_CG4998 6238 0
FBgn0053257_CG33257 1297 0
FBgn0285951_mRpS34 708 0
FBgn0036614_Golgin104 3204 0
FBgn0283681_Tcs3 1295 0
FBgn0011693_Pdh 1064 0
FBgn0266417_ringer 4682 1
FBgn0036617_Cpr72Ea 1147 0
FBgn0036618_Cpr72Eb 808 0
FBgn0036619_Cpr72Ec 1446 1
FBgn0036620_CG4842 1129 1
FBgn0042137_CG18814 1119 0
FBgn0036621_roq 7628 0
FBgn0036622_Agpat4 2596 0
FBgn0036623_Agpat3 4185 0
FBgn0036624_RAF2 4489 0
FBgn0266099_CG44836 9323 0
FBgn0036627_Gagr 2294 0
FBgn0014163_fax 9032 0
FBgn0028399_Serinc 2664 0
FBgn0036629_GluRS-m 1885 0
FBgn0027080_TyrRS 1953 1
FBgn0053158_CG33158 76963 1
FBgn0261799_dsx-c73A 29163 1
FBgn0004569_aos 13264 1
FBgn0260388_CG42514 4398 1
FBgn0263131_CG43373 51532 1
FBgn0003515_st 2809 1
FBgn0036638_CG13033 1061 1
FBgn0036639_CG4229 1135 0
FBgn0026061_Mipp1 9886 0
FBgn0262842_UQCR-6.4L 550 0
FBgn0262732_mbf1 2435 0
FBgn0036640_nxf2 3447 0
FBgn0036641_Smn 1149 0
FBgn0263975_CR43727 1130 0
FBgn0028693_Rpn12 994 0
FBgn0250814_UQCR-C2 1987 0
FBgn0036643_Syx8 949 0
FBgn0052163_CG32163 986 0
FBgn0002283_l(3)73Ah 1657 0
FBgn0003741_tra 991 0
FBgn0027500_spd-2 3807 0
FBgn0042178_Apl 5278 0
FBgn0036646_CR18217 2275 0
FBgn0042177_Arts 5295 0
FBgn0036648_CG4098 1209 0
FBgn0002284_Prosbeta6 1018 0
FBgn0004465_Su(P) 1537 0
FBgn0025558_CG4101 464 0
FBgn0017572_Mo25 2254 0
FBgn0000017_Abl 32016 1
FBgn0260960_Baldspot 13173 1
FBgn0010223_Galphaf 5377 1
FBgn0040512_zetaCOP 1891 1
FBgn0036652_CG13032 2300 1
FBgn0063485_Lasp 35271 1
FBgn0264605_CG43954 35271 1
FBgn0036654_CG9692 1455 0
FBgn0000414_Dab 12449 1
FBgn0036656_CG13026 1491 0
FBgn0036655_CG13031 514 0
FBgn0043577_PGRP-SB2 747 0
FBgn0043578_PGRP-SB1 690 0
FBgn0004556_Dbp73D 2322 0
FBgn0036659_CG9701 5818 1
FBgn0262099_CG42852 231 1
FBgn0004108_Nrt 11393 1
FBgn0287696_mus302 3205 0
FBgn0036661_CG9705 2319 0
FBgn0036662_CG9706 2236 0
FBgn0025582_eIF3e 1699 1
FBgn0036663_CG9674 20158 1
FBgn0021768_nudC 14538 0
FBgn0036665_CG13024 19416 1
FBgn0036666_TSG101 2291 1
FBgn0036667_kud 423 0
FBgn0036668_Zcchc7 6964 0
FBgn0052161_CG32161 773 0
FBgn0003250_Rh4 9990 1
FBgn0003410_sina 4961 1
FBgn0259794_sinah 1449 1
FBgn0036670_CG13029 1216 0
FBgn0036671_CG9951 1825 0
FBgn0261565_Lmpt 57192 1
FBgn0052170_CG32170 2063 1
FBgn0036676_CG13028 742 0
FBgn0036677_CG13023 3520 1
FBgn0036678_CG11905 7155 1
FBgn0036679_CG13022 622 0
FBgn0036680_Cpr73D 18589 1
FBgn0036681_Obp73a 10581 1
FBgn0010352_Ogdh 13902 1
FBgn0261547_Exn 24375 1
FBgn0036684_CG3764 17848 1
FBgn0262189_mir-2500 67 0
FBgn0036685_CG6664 3294 0
FBgn0036686_CG7728 3734 0
FBgn0036687_CG6652 2508 0
FBgn0011293_a10 618 1
FBgn0036688_Fit2 2789 1
FBgn0036689_CG7730 2299 0
FBgn0036690_Ilp8 2268 0
FBgn0036691_beg 1197 1
FBgn0261872_scaf6 5715 0
FBgn0036695_Papst2 1668 0
FBgn0036696_Pop5 637 0
FBgn0010424_TpnC73F 2327 1
FBgn0036697_rogdi 5942 0
FBgn0036698_CG7724 2920 0
FBgn0260943_Rbp6 179438 1
FBgn0036702_Afg3l2 3515 0
FBgn0036703_CG7707 1310 1
FBgn0036704_CG6497 1560 0
FBgn0036705_CG13723 570 1
FBgn0262376_mir-219 99 1
FBgn0036706_ND-24L 842 0
FBgn0036707_CG13724 1652 0
FBgn0036708_CG13725 900 0
FBgn0036709_Or74a 1436 0
FBgn0036710_CG6479 2090 0
FBgn0036711_CG13727 1037 0
FBgn0036712_brv2 2646 1
FBgn0036713_Mip 4719 1
FBgn0036714_CG7692 6234 0
FBgn0015550_tap 2129 1
FBgn0036715_Cad74A 11777 0
FBgn0036716_CG13728 2702 0
FBgn0036717_CG13731 5320 1
FBgn0027660_blot 25483 1
FBgn0266669_Sec3 3430 0
FBgn0040793_COX7B 805 0
FBgn0053051_Polr3G 844 0
FBgn0053052_Gorab 1531 0
FBgn0042641_frc 4254 0
FBgn0052174_Coq4 4685 0
FBgn0052176_CG32176 4103 0
FBgn0036723_CG12229 1959 0
FBgn0036725_CG18265 18060 1
FBgn0036726_QIL1 823 0
FBgn0036727_SecCl 4390 0
FBgn0036728_UQCR-Q 1363 0
FBgn0288810_CG46525 209 0
FBgn0085279_CG34250 881 0
FBgn0036729_CG13733 1131 0
FBgn0036730_qjt 1045 0
FBgn0036731_CG6333 6101 0
FBgn0036732_Oatp74D 24575 1
FBgn0052185_edin 420 0
FBgn0036733_U4-U6-60K 2057 0
FBgn0036734_CG7564 10442 1
FBgn0036735_Edc3 4528 1
FBgn0259174_Nedd4 16579 1
FBgn0023197_Jon74E 1050 1
FBgn0036738_CG7542 1154 0
FBgn0025455_CycT 6784 1
FBgn0000567_Eip74EF 60653 1
FBgn0036740_Vps60 1502 0
FBgn0036741_anchor 9147 0
FBgn0036742_CG7497 4552 1
FBgn0004401_Pep 6933 0
FBgn0262531_CG43085 1251 1
FBgn0052177_Ndfip 6838 1
FBgn0052179_Krn 4718 1
FBgn0036745_CG7484 1028 0
FBgn0036746_Crtc 9416 1
FBgn0085280_CG34251 11959 1
FBgn0052183_Ccn 58824 1
FBgn0261294_CheB74a 661 0
FBgn0036747_CG6052 5665 0
FBgn0036749_CG7460 2000 1
FBgn0036750_CG6034 1687 1
FBgn0036751_Adgf-B 1755 1
FBgn0036752_Adgf-A 12427 1
FBgn0043025_Adgf-A2 9222 0
FBgn0052182_CG32182 1441 0
FBgn0052181_CG32181 3207 0
FBgn0261997_CG42815 407 1
FBgn0261998_CG42816 5506 1
FBgn0052190_NUCB1 4541 1
FBgn0036754_ais 2225 1
FBgn0052187_CG32187 1449 0
FBgn0052191_CG32191 2695 0
FBgn0036756_Cln3 4888 0
FBgn0036757_Ir75a 2351 0
FBgn0261402_Ir75b 2120 0
FBgn0261401_Ir75c 2341 0
FBgn0001134_Grd 16434 1
FBgn0052188_CG32188 348 1
FBgn0052189_CG32189 429 1
FBgn0036759_CG5577 2777 0
FBgn0036760_CG5567 2004 0
FBgn0036761_MED19 2776 0
FBgn0036762_CG7430 2685 0
FBgn0036763_TrpRS-m 2726 0
FBgn0036764_CG5535 4170 1
FBgn0054002_CG34002 2008 1
FBgn0262532_CR43086 1833 1
FBgn0262533_CR43087 1858 1
FBgn0036765_CG7408 4557 1
FBgn0036766_CG5506 727 1
FBgn0260721_CR42548 274 1
FBgn0036767_CG16775 697 1
FBgn0036768_CG7402 3699 1
FBgn0036769_Tsp74F 4042 1
FBgn0036770_Prestin 8923 1
FBgn0036771_Wdr92 1540 0
FBgn0036772_CG5290 3082 0
FBgn0000568_Eip75B 113743 1
FBgn0052192_CG32192 1421 1
FBgn0259739_CG42393 1481 1
FBgn0264748_CG44006 1422 1
FBgn0264747_CG44005 1823 0
FBgn0264746_CG44004 1501 0
FBgn0266940_CR45391 580 1
FBgn0085282_CG34253 646 0
FBgn0036773_CG13698 17732 1
FBgn0036774_mRpS26 920 0
FBgn0036775_Polr3D 1726 0
FBgn0002901_mus304 3033 1
FBgn0052195_CG32195 6191 1
FBgn0036777_CG7341 8044 1
FBgn0262100_CG42853 1057 1
FBgn0036778_Cyp312a1 3749 0
FBgn0020300_geko 6016 1
FBgn0036780_CG7330 4884 1
FBgn0036781_CG13699 7625 1
FBgn0003997_hid 17896 1
FBgn0036782_CG7320 2143 1
FBgn0036783_CheA75a 758 1
FBgn0036784_CG5103 2137 0
FBgn0036785_CG13700 2518 1
FBgn0015946_grim 1698 0
FBgn0011706_rpr 900 1
FBgn0014380_RhoL 5480 1
FBgn0037700_CG8149 1209 0
FBgn0267790_rump 4471 0
FBgn0003205_Ras85D 2506 0
FBgn0014022_Rlb1 1500 0
FBgn0014023_mRpL47 1086 0
FBgn0037703_Kdm3 4931 0
FBgn0037702_CG8176 11230 1
FBgn0262180_mir-2283 75 0
FBgn0000244_by 4773 0
FBgn0037705_mura 16181 0
FBgn0037707_RnpS1 1713 0
FBgn0037708_CG9386 1712 0
FBgn0037709_CG8199 1991 0
FBgn0024833_AP-1mu 1813 0
FBgn0027950_MBD-like 1773 0
FBgn0037710_CG9393 2090 0
FBgn0261049_Vps45 2168 0
FBgn0037712_CG16789 2994 0
FBgn0037713_CG16790 1140 0
FBgn0037714_CG9396 1209 0
FBgn0037715_CG9399 2300 0
FBgn0027338_Kap-alpha3 3249 0
FBgn0037716_Son 3183 0
FBgn0037717_CG8301 5342 0
FBgn0053654_CG33654 707 0
FBgn0037718_P58IPK 2639 0
FBgn0037719_bocks 1534 0
FBgn0037720_CG8312 33764 1
FBgn0037721_CG9427 1773 0
FBgn0037722_CG8319 1355 0
FBgn0005585_Calr 2160 0
FBgn0037723_SpdS 2032 0
FBgn0003334_Scm 4252 0
FBgn0012344_Dh44 12524 1
FBgn0037724_Fst 1176 1
FBgn0287844_Dhc1 23464 1
FBgn0263389_CR43441 569 1
FBgn0037727_Nepl12 2255 1
FBgn0037728_p23 1731 0
FBgn0028997_nmdyn-D7 1563 0
FBgn0037730_CG9444 2849 0
FBgn0069242_eca 1007 0
FBgn0037731_CG18542 1381 1
FBgn0260463_Unc-115b 5715 1
FBgn0053105_p24-2 5392 1
FBgn0052939_CG32939 1382 1
FBgn0051352_Unc-115a 11031 1
FBgn0037734_trbd 5041 0
FBgn0278604_dmt 3533 1
FBgn0002431_hyd 10992 1
FBgn0262477_FoxP 4852 1
FBgn0003886_alphaTub85E 2029 0
FBgn0037736_side-VII 5967 1
FBgn0037737_Pnn 1945 1
FBgn0085438_CG34409 3490 0
FBgn0051415_CG31415 1145 0
FBgn0037739_CG12948 1577 0
FBgn0005777_PpD3 3219 0
FBgn0037741_Tti1 3598 0
FBgn0037742_Rpt3R 1775 0
FBgn0037743_Alg12 2822 0
FBgn0286506_Mpi 1586 1
FBgn0266720_Snap24 1845 1
FBgn0037746_CG8478 2485 0
FBgn0024330_MED6 2953 0
FBgn0037747_Naa80 2193 0
FBgn0037749_CG9471 1010 0
FBgn0037750_Whamy 2624 0
FBgn0037751_topi 2822 0
FBgn0261599_RpS29 1486 0
FBgn0037753_CG12947 2990 0
FBgn0002868_MtnA 963 0
FBgn0037754_CG8500 4670 1
FBgn0037755_CG12945 3405 1
FBgn0037756_CG8507 1615 0
FBgn0037757_CG8516 4459 0
FBgn0037758_CG9467 3257 0
FBgn0037759_CG8526 2181 0
FBgn0037760_FBXO11 5882 0
FBgn0037761_CG8534 1192 1
FBgn0037762_eloF 997 1
FBgn0037763_CG16904 1051 0
FBgn0037764_CG9459 967 1
FBgn0037765_CG9458 963 1
FBgn0262104_CG42857 677 1
FBgn0085331_CG34302 824 1
FBgn0037766_Teh1 42039 1
FBgn0287598_CG46467 114195 1
FBgn0267336_Glut4EF 120683 1
FBgn0037770_Art4 3244 0
FBgn0283554_mir-9371 60 0
FBgn0045473_Gr85a 1245 0
FBgn0037772_Spn85F 3151 0
FBgn0037773_CG5359 1505 0
FBgn0053208_Mical 41341 0
FBgn0051407_CG31407 2305 0
FBgn0027524_CG3909 1336 0
FBgn0037777_CG11722 946 0
FBgn0037778_mtTFB2 1686 0
FBgn0037779_CG12811 1545 0
FBgn0037780_ohgt 2328 0
FBgn0037781_Fancl 1361 0
FBgn0051410_Npc2e 1016 0
FBgn0037782_Npc2d 727 0
FBgn0037783_Npc2c 884 1
FBgn0053629_CR33629 628 1
FBgn0053630_CG33630 703 1
FBgn0053631_CG33631 638 0
FBgn0053783_CG33783 797 1
FBgn0053784_CG33784 667 1
FBgn0041105_nerfin-2 2644 0
FBgn0037786_Alp13 1552 0
FBgn0262378_mir-317 91 0
FBgn0262419_mir-277 99 0
FBgn0262459_mir-34 98 0
FBgn0028734_Fmr1 8701 0
FBgn0037788_CAH7 7844 1
FBgn0266721_gammaSnap2 1001 0
FBgn0051477_ATPsynepsilonL 547 0
FBgn0001321_knk 3299 0
FBgn0004889_tws 13643 1
FBgn0037792_TAF1B 4081 0
FBgn0261817_CG42759 413 0
FBgn0086359_Invadolysin 14466 1
FBgn0085332_CG34303 727 0
FBgn0037794_CG6254 2187 0
FBgn0040238_Best1 9023 1
FBgn0037796_CG12814 18447 1
FBgn0004575_Syn 31753 1
FBgn0025879_Timp 9132 1
FBgn0037797_CG12420 1047 1
FBgn0037798_CG12817 1285 0
FBgn0083943_CG34107 678 0
FBgn0261928_CG42795 25587 1
FBgn0037801_CG3999 3750 1
FBgn0037802_Sirt6 6500 1
FBgn0040078_pont 1776 0
FBgn0262617_Nuak 44161 1
FBgn0037807_CG6293 3807 1
FBgn0266717_Bruce 19314 1
FBgn0037809_CG12818 1114 0
FBgn0037810_sle 5150 1
FBgn0037811_CG12592 2530 1
FBgn0037812_CG18545 719 1
FBgn0051406_CG31406 1249 1
FBgn0015396_jumu 11430 1
FBgn0020379_Rfx 16308 1
FBgn0259938_cwo 12494 1
FBgn0045443_mthl11 1934 1
FBgn0037814_CG6325 4318 1
FBgn0262223_mir-994 90 0
FBgn0262420_mir-318 67 0
FBgn0024957_Irp-1B 4251 0
FBgn0037815_Rrp46 941 0
FBgn0037816_CG6345 1828 1
FBgn0278600_CG46270 287 1
FBgn0037817_Cyp12e1 1915 0
FBgn0001235_hth 132007 1
FBgn0263547_mir-4944 128 0
FBgn0037818_CG6465 1691 0
FBgn0037819_Phyhd1 3188 0
FBgn0262717_Skel 9327 1
FBgn0020385_pug 6782 0
FBgn0037822_CG14683 2329 0
FBgn0287589_CG46459 2329 0
FBgn0051391_CG31391 1703 0
FBgn0051467_CG31467 1693 0
FBgn0037824_CG14684 486 1
FBgn0051278_CG31278 942 1
FBgn0051373_CG31373 877 1
FBgn0037826_CG14689 1660 0
FBgn0037827_CG4073 1103 0
FBgn0037828_tomboy20 680 0
FBgn0004841_TkR86C 13636 1
FBgn0037829_CG14691 2303 1
FBgn0051272_CG31272 3102 1
FBgn0051390_MED7 961 0
FBgn0037831_Cap-H2 5446 1
FBgn0010421_TfIIFbeta 1182 0
FBgn0266446_CG45076 9373 1
FBgn0266451_fau 4177 1
FBgn0266448_CG45078 4035 1
FBgn0037832_Desi 1256 1
FBgn0261356_CG42633 1302 1
FBgn0261380_mRpL37 1529 1
FBgn0260944_Rbp1 2082 1
FBgn0037834_Art1 1745 1
FBgn0017577_Mcm5 2626 1
FBgn0037835_CG14687 739 0
FBgn0037836_CG14692 9897 1
FBgn0037837_CG14693 3466 1
FBgn0037838_TTLL15 2202 0
FBgn0261053_Cad86C 21951 1
FBgn0259740_CG42394 1963 1
FBgn0037841_CG4565 920 1
FBgn0037842_CG6567 1077 1
FBgn0037843_CG4511 1911 0
FBgn0037844_CG4570 1259 0
FBgn0037845_CG14694 1611 1
FBgn0037846_CG6574 2457 1
FBgn0267376_SelR 5287 1
FBgn0037848_Tsp86D 1847 0
FBgn0011768_Fdh 1475 0
FBgn0037849_CG4596 2544 0
FBgn0022359_Sodh2 1873 1
FBgn0037850_CG14695 1115 1
FBgn0037852_Tpc1 2616 1
FBgn0037853_CG14696 2568 0
FBgn0037856_Leash 10878 0
FBgn0042094_Ak3 2243 0
FBgn0037855_CG6621 3763 0
FBgn0037857_Tengl4 1513 1
FBgn0083950_side-VI 77794 1
FBgn0263403_CG43449 936 0
FBgn0037860_SdhCL 1035 0
FBgn0040256_Ugt35C1 1731 1
FBgn0037862_mAcon2 2565 0
FBgn0261291_CheA86a 889 1
FBgn0040251_Ugt302K1 2823 1
FBgn0040257_Ugt302E1 1887 1
FBgn0040259_Ugt302C1 2646 0
FBgn0027584_CG4757 2291 0
FBgn0040253_Ugt35E1 1651 0
FBgn0040255_Ugt35E2 1804 1
FBgn0026314_Ugt35B1 1743 1
FBgn0026315_Ugt35A1 1847 1
FBgn0040250_Ugt304A1 1967 1
FBgn0040252_Ugt303A1 2381 1
FBgn0037870_CG18577 1193 0
FBgn0261808_cu 11041 1
FBgn0037873_SdhC 962 0
FBgn0037874_Tctp 1651 0
FBgn0037875_ZnT86D 2231 0
FBgn0086472_RpS25 1259 0
FBgn0037876_CG4820 1363 0
FBgn0037877_CG6689 2166 0
FBgn0037878_CG6693 1371 0
FBgn0020910_RpL3 3279 0
FBgn0037879_scpr-C 1161 1
FBgn0037880_CG17726 1465 1
FBgn0037881_GCC88 2442 0
FBgn0037882_CG17187 1262 0
FBgn0037883_Dph3 627 0
FBgn0037884_Arfip 2584 0
FBgn0037885_CG17721 937 0
FBgn0051441_CG31441 1338 0
FBgn0051388_CG31388 2299 0
FBgn0037888_scpr-B 950 1
FBgn0037889_scpr-A 937 1
FBgn0037890_CG17734 1791 1
FBgn0037891_CG5214 2560 1
FBgn0004595_pros 79147 1
FBgn0026063_KP78b 6837 1
FBgn0026064_KP78a 6837 1
FBgn0037892_mRpL40 838 0
FBgn0264694_mgr 1083 0
FBgn0011774_Irbp 2393 0
FBgn0037894_Ipo9 3620 0
FBgn0037895_bumpel 2450 0
FBgn0267236_CG45676 410 0
FBgn0037896_ninaG 2317 1
FBgn0037897_CG5270 7877 1
FBgn0037898_Dtd 701 1
FBgn0037899_RpL24-like 842 1
FBgn0037900_CG5276 1805 1
FBgn0037901_Exd2 2215 0
FBgn0037902_CG5281 1673 0
FBgn0051374_sals 14244 1
FBgn0046225_CG17230 29587 1
FBgn0263520_mir-4945 114 1
FBgn0037906_PGRP-LB 7703 1
FBgn0037908_dpr5 5967 1
FBgn0053512_dpr4 9466 1
FBgn0037910_CG14708 724 1
FBgn0037911_CG10898 2101 0
FBgn0037912_sea 7158 1
FBgn0037913_fabp 7158 1
FBgn0263316_Mrp4 6687 1
FBgn0037915_CG6790 2844 0
FBgn0037916_CG5342 2650 0
FBgn0037917_wkd 3729 0
FBgn0037918_CG6791 4792 0
FBgn0051363_Jupiter 29520 1
FBgn0037920_CG14710 1638 0
FBgn0037921_Zaf1 4178 0
FBgn0037922_CG14711 1609 0
FBgn0037923_CG6813 1587 0
FBgn0042205_CG18764 1563 0
FBgn0037924_CG14712 4447 0
FBgn0262081_Csk 17428 1
FBgn0037926_Elp1 4720 0
FBgn0259227_CG42327 17825 1
FBgn0037930_CG14715 702 0
FBgn0037931_CG18476 3196 0
FBgn0011290_Taf12 1304 0
FBgn0037933_Ho 1233 1
FBgn0037934_CG6830 3370 1
FBgn0037935_CG6834 3461 0
FBgn0037936_CG6908 1670 0
FBgn0042110_CG18765 1413 0
FBgn0037937_Fer3 901 0
FBgn0265271_CG14717 1818 0
FBgn0037939_CG14718 2106 0
FBgn0025821_I-t 886 0
FBgn0037940_CG14720 695 0
FBgn0037941_CG12594 10745 1
FBgn0037942_CG14721 1430 0
FBgn0002906_Blm 4973 0
FBgn0037943_CG14722 2137 0
FBgn0037944_CG6923 5800 0
FBgn0262364_CG43062 583 0
FBgn0017581_Lk6 13526 1
FBgn0265276_l(3)neo38 14090 1
FBgn0037949_prd1 5883 0
FBgn0037950_HisCl1 2217 0
FBgn0025802_Sbf 7655 0
FBgn0051116_ClC-a 15963 0
FBgn0259139_glo 4214 1
FBgn0019624_COX5A 940 0
FBgn0037955_Kyat 2112 0
FBgn0037956_CG6959 46758 1
FBgn0003312_sad 2519 1
FBgn0037958_CG6962 2832 0
FBgn0051368_CG31368 9592 0
FBgn0037960_mthl5 3230 0
FBgn0037962_Dnali1 991 0
FBgn0037963_Cad87A 55617 1
FBgn0085336_CG34307 837 0
FBgn0037964_CG14731 2378 0
FBgn0051211_CG31211 4358 0
FBgn0013275_Hsp70Aa 2381 1
FBgn0013276_Hsp70Ab 2374 1
FBgn0260741_CG3281 1922 1
FBgn0000147_aurA 1702 0
FBgn0260742_CG12213 3017 0
FBgn0260743_GC1 3978 1
FBgn0260744_Tango9 3903 1
FBgn0037970_GC2 1202 1
FBgn0037972_CG10005 2041 0
FBgn0037973_CG18547 1816 0
FBgn0037974_CG12224 1358 1
FBgn0037975_CG3397 1443 1
FBgn0260745_mfas 8453 1
FBgn0037976_Tk 11298 1
FBgn0260746_Ect3 4238 1
FBgn0037978_KLHL18 2958 0
FBgn0037979_GCC185 4287 0
FBgn0037980_DCAF12 2088 0
FBgn0037981_Spt3 1394 0
FBgn0051358_CG31358 4021 1
FBgn0260230_CG42504 3687 1
FBgn0260231_CG42505 3687 1
FBgn0037985_ssp5 2383 1
FBgn0037986_CG14736 2925 1
FBgn0037987_CG14739 960 0
FBgn0037988_CG14740 1874 0
FBgn0037989_ATP8B 22237 1
FBgn0051361_dpr17 16544 1
FBgn0037992_CG4702 6618 1
FBgn0037993_dpr15 19762 1
FBgn0261714_Cpn 3299 1
FBgn0037994_eIF3d2 2308 0
FBgn0263404_CG43450 280 0
FBgn0037995_Adk1 1532 1
FBgn0037996_CG4830 2201 1
FBgn0037998_Cog1 5894 1
FBgn0037997_CG14742 1158 1
FBgn0037999_CG4860 1583 0
FBgn0038000_Rsbp15 1661 0
FBgn0038001_CG17404 1028 0
FBgn0038002_CG12256 1057 0
FBgn0038003_CG3916 1012 0
FBgn0011270_Pglym87 1084 0
FBgn0038005_Cyp313a5 1890 0
FBgn0038006_Cyp313a2 1924 0
FBgn0038007_Cyp313a3 2128 0
FBgn0038008_CG3942 2405 0
FBgn0264829_CG44037 4142 0
FBgn0003651_svp 44048 1
FBgn0264830_CG44038 261 0
FBgn0038009_CG17738 410 0
FBgn0259975_Sfp87B 395 0
FBgn0038011_CG4066 1766 0
FBgn0038012_CG10013 1689 0
FBgn0266261_Sgsf 699 0
FBgn0038013_CG10038 1657 0
FBgn0038014_CG10041 1288 0
FBgn0038016_MBD-R2 4122 0
FBgn0038017_CG4115 3247 0
FBgn0038018_Tim17a1 1013 1
FBgn0042206_GstD10 959 1
FBgn0038020_GstD9 1401 0
FBgn0001149_GstD1 1451 0
FBgn0010038_GstD2 733 1
FBgn0010039_GstD3 745 1
FBgn0010040_GstD4 724 1
FBgn0010041_GstD5 839 1
FBgn0010042_GstD6 779 0
FBgn0010043_GstD7 755 0
FBgn0010044_GstD8 807 1
FBgn0038028_CG10035 1822 1
FBgn0038029_GstD11 2288 0
FBgn0085431_Sol1 16653 1
FBgn0053098_CG33098 1606 0
FBgn0038032_CG10096 5814 1
FBgn0038033_CG10097 5814 1
FBgn0038034_Cyp9f3 2922 1
FBgn0286075_DNAlig3 2828 0
FBgn0038037_Cyp9f2 2688 1
FBgn0038038_Sccpdh2 1575 1
FBgn0038039_CG5196 3452 1
FBgn0000455_Dip-C 1950 1
FBgn0082831_pps 7423 1
FBgn0038042_Scgbeta 1193 0
FBgn0038043_CG17202 838 1
FBgn0004103_Pp1-87B 2296 1
FBgn0038045_NANS 1299 0
FBgn0038046_CG5641 1487 0
FBgn0038047_CG5245 1675 1
FBgn0086134_Prosalpha2 1235 1
FBgn0029512_Aos1 1289 0
FBgn0038049_Srlp 1545 1
FBgn0043043_Desat2 1609 1
FBgn0038051_CG17207 1322 0
FBgn0286930_CG46427 1322 0
FBgn0086687_Desat1 8016 1
FBgn0286507_vrs 1393 0
FBgn0038053_CG18549 7059 1
FBgn0038054_CG5509 732 0
FBgn0038055_trus 1871 0
FBgn0038056_CG5961 1873 0
FBgn0038057_Polr3C 2004 0
FBgn0038058_CG5608 2736 1
FBgn0013277_Hsp70Ba 2323 1
FBgn0051354_Hsp70Bbb 2346 1
FBgn0267866_CR46154 273 1
FBgn0013278_Hsp70Bb 2346 1
FBgn0267867_CR46155 273 1
FBgn0013279_Hsp70Bc 2385 1
FBgn0250910_Octbeta3R 36659 1
FBgn0028374_Hug 2888 1
FBgn0038063_Octbeta2R 45100 1
FBgn0262383_mir-284 99 0
FBgn0005671_Vha55 4067 0
FBgn0038065_Snx3 2464 0
FBgn0260444_Not10 2541 0
FBgn0042207_CG18530 1311 1
FBgn0038067_CG11598 1366 1
FBgn0038068_CG11600 1436 0
FBgn0038069_CG11608 1552 0
FBgn0038070_CG6753 2319 0
FBgn0038071_Dtg 4852 0
FBgn0038072_CG6225 6283 1
FBgn0038073_CG14395 11128 0
FBgn0038074_Gnmt 1476 1
FBgn0263621_CG43630 250 1
FBgn0026207_mbo 2565 1
FBgn0038076_Cyp313a4 2096 1
FBgn0001296_kar 7181 1
FBgn0005355_Su(fu) 1595 0
FBgn0051347_CG31347 864 0
FBgn0011745_Arp1 2489 0
FBgn0038078_CG14391 613 0
FBgn0038079_NijC 2250 1
FBgn0016693_Past1 7553 1
FBgn0038080_CG12279 724 0
FBgn0002905_PolQ 6776 0
FBgn0002719_Men 9339 1
FBgn0038082_Ugt37A2 1775 0
FBgn0038083_Ugt37A3 1722 0
FBgn0038084_beat-Vc 37180 1
FBgn0051345_CG31345 5884 1
FBgn0038087_beat-Va 7859 0
FBgn0038088_CG10126 3702 1
FBgn0038089_d-cup 1202 1
FBgn0053929_CR33929 557 1
FBgn0038090_CG10909 1172 0
FBgn0038092_beat-Vb 18757 1
FBgn0040493_grsm 17670 1
FBgn0087021_Spc25 1504 0
FBgn0038095_Cyp304a1 2132 0
FBgn0038097_CG14384 1774 0
FBgn0038098_CG7381 9696 1
FBgn0038099_CG7091 2535 1
FBgn0038100_Paip2 4696 0
FBgn0051342_CG31342 5502 0
FBgn0038102_CG14383 1135 0
FBgn0041710_yellow-f 1752 0
FBgn0038105_yellow-f2 1752 1
FBgn0038106_CG7488 1305 1
FBgn0038107_CG17327 850 0
FBgn0265083_CG44194 850 0
FBgn0038108_CG7518 10315 0
FBgn0038110_CG8031 2926 0
FBgn0038109_CG11656 1191 0
FBgn0020496_CtBP 14626 0
FBgn0283438_CG46280 4376 0
FBgn0283439_CG46281 1387 0
FBgn0002354_l(3)87Df 685 0
FBgn0003308_ry 5492 0
FBgn0038113_CG11668 1809 0
FBgn0003450_snk 2605 0
FBgn0038114_CG11670 2036 0
FBgn0266615_CG45122 372 0
FBgn0001217_Hsc70-2 2629 0
FBgn0051157_CG31157 1563 0
FBgn0038115_CG7966 2055 1
FBgn0260962_pic 4480 1
FBgn0004666_sim 20369 1
FBgn0262365_CG43063 537 1
FBgn0038118_timeout 75225 1
FBgn0085337_CG34308 839 0
FBgn0260793_2mit 33736 1
FBgn0038122_CG8138 850 1
FBgn0038123_CG8508 970 1
FBgn0038124_CG14380 1049 0
FBgn0038125_CG8141 910 1
FBgn0038126_CG8483 5711 0
FBgn0038127_CG8476 934 0
FBgn0000024_Ace 36566 1
FBgn0040551_CG11686 1871 0
FBgn0038128_Ravus 1328 0
FBgn0003598_Su(var)3-7 5674 0
FBgn0038129_TBC1D5 2874 1
FBgn0038130_CG8630 4806 0
FBgn0038131_CG15888 1583 1
FBgn0038132_apn 1158 0
FBgn0038133_Osi22 1217 1
FBgn0038134_wntD 1146 0
FBgn0038135_CG8773 3540 0
FBgn0038136_CG8774 3566 0
FBgn0052473_CG32473 10137 1
FBgn0262844_CG43208 430 0
FBgn0264991_CG44142 333 1
FBgn0286885_CR46407 634 1
FBgn0266455_CG45080 279 1
FBgn0038139_PK2-R2 5096 1
FBgn0038140_PK2-R1 6776 1
FBgn0045442_mthl12 1740 1
FBgn0086371_poly 5094 0
FBgn0027610_Dic1 4340 0
FBgn0038142_CheA87a 698 0
FBgn0023495_Lip3 1664 0
FBgn0259831_CG34309 696 1
FBgn0038143_CG9813 6671 1
FBgn0038144_CG8870 1667 1
FBgn0044511_mRpS21 533 1
FBgn0038145_Droj2 3177 1
FBgn0038146_CG9799 3061 1
FBgn0038147_CCHa2 6138 1
FBgn0040553_CG14374 446 1
FBgn0038148_CG14377 748 1
FBgn0038149_GILT1 3336 1
FBgn0053977_Dpm3 492 0
FBgn0038150_yellow-e3 1447 0
FBgn0038151_yellow-e2 1889 0
FBgn0041711_yellow-e 5743 1
FBgn0038153_Ir87a 2861 0
FBgn0000046_Act87E 2392 0
FBgn0004049_yrt 6117 1
FBgn0038156_side-IV 13594 1
FBgn0262323_mir-252 92 0
FBgn0038157_CG12538 584 1
FBgn0287587_CG46457 759 0
FBgn0051337_CG31337 1434 1
FBgn0038158_CG14370 728 1
FBgn0038159_CG14369 1025 0
FBgn0038160_CG9759 2168 1
FBgn0003060_CG9757 850 1
FBgn0038161_CG9269 575 0
FBgn0038163_CG10841 2919 1
FBgn0263396_sqd 11442 1
FBgn0015778_rin 7523 0
FBgn0010258_Rbp4 1838 1
FBgn0004237_Hrb87F 3685 1
FBgn0004587_B52 5580 0
FBgn0038165_Task6 7496 1
FBgn0038166_CG9588 1589 0
FBgn0038167_Lkb1 2881 0
FBgn0038168_omd 7770 0
FBgn0024555_flfl 9984 0
FBgn0038170_CG14367 1460 0
FBgn0028487_f-cup 5575 0
FBgn0002937_ninaB 2599 0
FBgn0038172_Adgf-D 2318 0
FBgn0038173_Adgf-C 2372 0
FBgn0051469_Argp 780 0
FBgn0040076_primo-2 1818 1
FBgn0040077_primo-1 1818 1
FBgn0085412_kmr 49460 1
FBgn0267383_Ubc87F 722 0
FBgn0038179_CG9312 1347 0
FBgn0038180_Cht5 3183 1
FBgn0038181_CG9297 7822 0
FBgn0259721_CG42375 1171 0
FBgn0260464_CG9288 1171 0
FBgn0038183_CG9286 1118 0
FBgn0000454_Dip-B 3388 0
FBgn0259730_tal-1A 1539 0
FBgn0259731_tal-2A 1539 0
FBgn0259732_tal-3A 1539 0
FBgn0259733_tal-AA 1539 0
FBgn0002862_Mst87F 857 0
FBgn0266464_Nsf2 4494 1
FBgn0051495_CG31495 1694 1
FBgn0286915_CR46415 134 1
FBgn0038186_CG14362 855 0
FBgn0008646_E5 7571 0
FBgn0000576_ems 2767 1
FBgn0038188_Art9 1222 0
FBgn0038189_Art6 1158 1
FBgn0047199_CG31517 1322 1
FBgn0038190_CG9926 1684 0
FBgn0016672_Ipp 1685 0
FBgn0038191_Kots 3462 0
FBgn0015270_Orc2 2190 0
FBgn0264493_rdx 64996 1
FBgn0038194_Cyp6d5 2255 1
FBgn0038195_CG3061 2670 1
FBgn0038196_CG9922 1380 0
FBgn0038197_foxo 31033 1
FBgn0038198_Npc2b 2908 1
FBgn0038199_CCHa1 4331 1
FBgn0038200_CG9920 787 1
FBgn0038201_PK1-R 3290 1
FBgn0038202_CG12402 3833 1
FBgn0038203_Or88a 1378 1
FBgn0038204_CG14357 1015 0
FBgn0038205_Kif19A 5999 1
FBgn0020510_Abi 3158 0
FBgn0038206_twf 1820 0
FBgn0010340_140up 1385 0
FBgn0262955_Polr2B 4320 0
FBgn0038207_CG14356 1392 1
FBgn0038208_CG14355 3432 0
FBgn0260226_CG42500 439 0
FBgn0038209_Recs1 944 1
FBgn0265146_CG44215 451 1
FBgn0051533_CG31533 2703 1
FBgn0051327_CG31327 2718 0
FBgn0038210_CG3199 916 1
FBgn0011582_Dop1R1 49431 1
FBgn0038211_CG9649 2423 0
FBgn0051326_CG31326 2069 0
FBgn0053109_CG33109 1024 0
FBgn0053329_Sp212 2081 0
FBgn0027563_CG9631 1664 0
FBgn0038213_CG9624 1127 0
FBgn0262983_CG43291 9693 1
FBgn0038214_CG9616 667 1
FBgn0027083_MetRS-m 10948 1
FBgn0262808_CG43179 822 1
FBgn0038217_CG14840 1005 0
FBgn0038218_CG14841 1027 0
FBgn0038219_CG14839 980 0
FBgn0003862_trx 23545 1
FBgn0285913_red 13205 1
FBgn0038221_IFT54 2030 0
FBgn0003567_su(Hw) 4134 1
FBgn0004855_Polr2I 1089 1
FBgn0051321_CG31321 4050 0
FBgn0013767_Crz 862 0
FBgn0011474_Set8 4456 0
FBgn0038223_Afti 6498 0
FBgn0038224_ATPsynE 788 0
FBgn0003480_spn-B 1557 0
FBgn0024321_NK7.1 43538 1
FBgn0288976_Dnaaf5 3430 1
FBgn0038225_soti 1036 0
FBgn0285955_cv-c 90030 1
FBgn0262327_mir-2281 102 1
FBgn0085417_natalisin 3272 1
FBgn0038233_HtrA2 2663 0
FBgn0038234_mRpL11 853 0
FBgn0038235_CG8461 998 0
FBgn0038237_Pde6 44403 1
FBgn0085302_CG34273 445 0
FBgn0038236_Cyp313a1 2015 1
FBgn0038238_CG14854 888 0
FBgn0038239_CG14850 586 0
FBgn0038240_CG14851 505 1
FBgn0038241_CG8087 482 1
FBgn0038242_CG14852 586 1
FBgn0051313_CG31313 997 1
FBgn0038243_CG8066 1236 1
FBgn0004629_Cys 541 0
FBgn0038244_CG7987 5415 0
FBgn0264903_CG44094 280 0
FBgn0020299_stumps 30862 1
FBgn0038246_CG14853 9345 0
FBgn0003169_put 6673 0
FBgn0013981_His4r 859 0
FBgn0038248_CG7886 15887 0
FBgn0038247_Cad88C 11298 0
FBgn0086686_l(3)L1231 13044 0
FBgn0038250_CG3505 1781 0
FBgn0038251_Hexim 1739 1
FBgn0025808_Rad17 2021 1
FBgn0038252_BigH1 1372 0
FBgn0265140_Meltrin 32385 1
FBgn0262127_kibra 26572 0
FBgn0038256_CG7530 6749 0
FBgn0011217_eff 8905 1
FBgn0263929_jvl 54286 1
FBgn0038257_smp-30 5345 1
FBgn0038258_CG7362 2712 1
FBgn0038260_CG14855 2169 0
FBgn0038261_CG14856 2177 0
FBgn0038262_CG14857 2569 0
FBgn0266756_btsz 71396 1
FBgn0038266_CG3610 1694 0
FBgn0038268_CG3631 3174 1
FBgn0038269_Rrp6 3748 0
FBgn0067628_CG33331 1283 0
FBgn0067629_CG33332 2690 1
FBgn0004597_CycC 1201 1
FBgn0038271_UQCR-C1 2156 0
FBgn0038272_Dph2 1562 0
FBgn0038273_CG14860 1662 0
FBgn0038274_Nup93-2 2669 0
FBgn0038275_CG3817 878 1
FBgn0262514_VhaPPA1-2 671 1
FBgn0038277_RpS5b 1131 1
FBgn0028662_VhaPPA1-1 1731 0
FBgn0038279_Sdr 4455 1
FBgn0038280_CG14861 1264 0
FBgn0038281_RpL10Aa 783 0
FBgn0038282_dpr9 22276 1
FBgn0038285_CG6974 755 1
FBgn0038286_CG6966 16311 1
FBgn0261859_CG42788 35969 1
FBgn0262315_mir-2493 105 0
FBgn0038290_CG6912 1866 1
FBgn0038291_CG3984 1859 1
FBgn0038292_CG3987 1757 1
FBgn0266064_GlyS 5688 1
FBgn0038295_Gyc88E 40867 1
FBgn0038294_Mf 10885 1
FBgn0038296_Kpc1 5152 0
FBgn0263633_mir-3644 60 0
FBgn0260659_CG42542 6476 0
FBgn0028984_Spn88Ea 3378 0
FBgn0038299_Spn88Eb 2059 1
FBgn0038300_Mau2 2143 1
FBgn0038301_CG6654 2381 1
FBgn0038302_CG4210 871 1
FBgn0038303_SIDL 4112 1
FBgn0038304_CG12241 3115 1
FBgn0283562_mir-9383 60 1
FBgn0051155_Polr2G 929 1
FBgn0051344_CG31344 1951 1
FBgn0263979_Caf1-55 1988 0
FBgn0038306_Art3 1803 0
FBgn0038307_mRpS10 851 0
FBgn0085345_CG34316 1101 1
FBgn0045035_tefu 10024 1
FBgn0266599_Hsc70-4 3927 0
FBgn0038309_Amt 1974 1
FBgn0259823_CG42404 7671 1
FBgn0263740_eIF2gamma 5614 0
FBgn0263755_Su(var)3-9 3594 0
FBgn0014879_Set 1701 0
FBgn0016691_ATPsynO 1099 0
FBgn0038311_CG14864 1854 0
FBgn0038312_Zip88E 1870 0
FBgn0000283_Cp190 4809 0
FBgn0038313_CG4338 952 0
FBgn0027378_MRG15 1669 0
FBgn0011476_l(3)neo43 687 0
FBgn0003721_Tm1 30559 0
FBgn0266745_CG45218 490 0
FBgn0004117_Tm2 5004 0
FBgn0038315_CG14866 1814 0
FBgn0038316_CG6276 1866 0
FBgn0264832_CG44040 313 0
FBgn0026441_ear 4523 0
FBgn0038318_CG6236 2944 0
FBgn0000533_ea 1679 0
FBgn0038319_mRpL9 850 0
FBgn0013269_Fkbp39 1549 0
FBgn0038320_Cyfip 5099 0
FBgn0038321_Nagk 5348 0
FBgn0021750_SerRS-m 2551 0
FBgn0019925_Surf4 2523 0
FBgn0051301_CG31301 1807 0
FBgn0261679_CG42726 2343 0
FBgn0261680_CG42727 2343 0
FBgn0266722_Trs33 650 0
FBgn0038324_CG5038 2701 0
FBgn0038325_Atg4b 3204 0
FBgn0038326_Hibch 2034 0
FBgn0026634_Cog2 3176 0
FBgn0038327_Trax 1158 1
FBgn0026737_CG6171 1061 1
FBgn0085433_CG34404 3879 1
FBgn0038330_CG14868 2129 0
FBgn0038332_CG6136 2176 0
FBgn0038331_Ccm3 2280 0
FBgn0262483_Rbp 27908 1
FBgn0038334_h-cup 1544 0
FBgn0038337_CG6125 4472 1
FBgn0041188_Atx2 8854 1
FBgn0262367_mir-13b-1 67 0
FBgn0262429_mir-13a 74 0
FBgn0262397_mir-2c 101 0
FBgn0038339_CG6118 13630 1
FBgn0000047_Act88F 2208 1
FBgn0286071_AdamTS-A 33947 1
FBgn0038342_B9d1 998 1
FBgn0019940_Rh6 1541 0
FBgn0038343_Trissin 666 0
FBgn0038344_obe 7260 0
FBgn0038345_maca 1018 0
FBgn0264776_CG44014 946 0
FBgn0264775_CG44013 1021 0
FBgn0051296_CG31296 1401 1
FBgn0267408_AOX1 5155 0
FBgn0038348_AOX2 4701 0
FBgn0038349_AOX3 5440 1
FBgn0038350_AOX4 4205 0
FBgn0263040_CG43335 1021 1
FBgn0263041_CG43336 1013 1
FBgn0053207_pxb 24330 1
FBgn0051446_CG31446 1108 0
FBgn0038353_CG5399 1901 0
FBgn0038354_CG5404 3758 0
FBgn0051294_CG31294 1080 0
FBgn0085303_CG34274 948 0
FBgn0038355_CG4520 1757 0
FBgn0038356_CG12784 436 0
FBgn0038357_CG5623 1192 1
FBgn0038358_Ttc26 3224 1
FBgn0266734_CG45207 570 1
FBgn0038359_CG5614 1287 0
FBgn0038360_CG9590 1636 0
FBgn0038361_Uros2 973 0
FBgn0000246_c(3)G 3106 1
FBgn0038363_Acyp2 799 1
FBgn0262527_nsl1 8320 1
FBgn0038365_CG9593 1378 0
FBgn0026616_alpha-Man-IIb 19870 1
FBgn0003227_rec 9613 0
FBgn0038366_CG4576 4574 0
FBgn0263023_CG43318 724 1
FBgn0263022_CG43317 963 1
FBgn0038369_Arpc3A 1373 1
FBgn0017567_ND-23 1069 0
FBgn0263525_mir-4911 67 0
FBgn0003483_spn-E 6996 0
FBgn0038371_Pbp45 1369 0
FBgn0265048_cv-d 9115 1
FBgn0038373_CG4546 1902 0
FBgn0038376_Hmt-1 3602 0
FBgn0051183_CG31183 18068 1
FBgn0038377_CG9632 1282 0
FBgn0038380_CG14877 6884 1
FBgn0027657_glob1 7717 1
FBgn0051292_CR31292 510 1
FBgn0038381_EndoU 1969 0
FBgn0266566_CG45105 7635 0
FBgn0038385_Fbxl7 11989 1
FBgn0085305_CG34276 1948 1
FBgn0038386_CG5478 1034 0
FBgn0038387_blp 1093 0
FBgn0013334_Sap47 27024 1
FBgn0051088_CG31088 742 0
FBgn0286741_CG46383 742 0
FBgn0038388_CG4287 1700 0
FBgn0038389_CG5516 877 0
FBgn0052856_CG32856 673 0
FBgn0038390_Rbf2 2692 0
FBgn0002783_mor 4779 0
FBgn0022787_Hel89B 10153 1
FBgn0003507_srp 17933 1
FBgn0038391_GATAe 10028 0
FBgn0003117_pnr 15717 1
FBgn0038394_Jhbp4 1334 1
FBgn0038395_Jhbp5 1383 0
FBgn0024222_IKKbeta 3074 0
FBgn0038396_CG5013 1023 0
FBgn0027948_msps 9874 1
FBgn0038397_CG10185 7005 1
FBgn0026059_Mhcl 30238 1
FBgn0052855_CG32855 2012 0
FBgn0038398_sxe2 3344 0
FBgn0010379_Akt 6442 1
FBgn0003319_Sb 29123 1
FBgn0038400_Mic26-27 2454 0
FBgn0038401_CG5916 2607 0
FBgn0038402_Fer2 1943 1
FBgn0063649_CG6006 16784 1
FBgn0038404_CG8925 8484 0
FBgn0038405_CG8927 5215 0
FBgn0024491_Bin1 3408 1
FBgn0086370_sra 10585 1
FBgn0038407_CG6126 5083 0
FBgn0051287_CG31287 1590 0
FBgn0010438_mtSSB 1056 0
FBgn0040071_tara 34678 1
FBgn0287225_bor 2760 0
FBgn0020407_asun 2620 0
FBgn0020399_Mst89B 1421 1
FBgn0261286_Mat89Ba 4086 1
FBgn0250823_gish 32316 1
FBgn0038412_Zip89B 2942 0
FBgn0040271_Sulf1 29033 1
FBgn0264836_CG44044 351 1
FBgn0038414_CG6901 1713 0
FBgn0038415_CG17929 1839 0
FBgn0038416_CG17930 1773 0
FBgn0283477_SF2 3045 0
FBgn0038418_pad 3511 0
FBgn0038419_CG14879 3401 0
FBgn0027095_Manf 1397 0
FBgn0038420_CG10311 6229 0
FBgn0038421_CG17931 1931 0
FBgn0259917_CG42446 1964 0
FBgn0038422_js 7977 1
FBgn0038423_CG10317 1678 1
FBgn0003513_ss 29256 0
FBgn0051279_CG31279 2216 0
FBgn0038424_Fntb 1742 0
FBgn0038425_CG14881 1167 1
FBgn0038426_mRpS33 552 1
FBgn0038427_ema 4781 1
FBgn0038428_CG14894 1164 0
FBgn0038429_CG14882 1803 0
FBgn0044826_Pak3 8814 0
FBgn0038431_CG10405 1305 0
FBgn0038432_CG14883 2181 0
FBgn0250754_CG42232 11383 0
FBgn0027053_CSN5 1307 0
FBgn0038435_Gyc89Da 2876 1
FBgn0038436_Gyc89Db 3960 0
FBgn0004087_Dhfr 711 0
FBgn0038437_Sdhaf3 591 1
FBgn0038438_Der-2 1529 1
FBgn0038439_Cad89D 10856 1
FBgn0038440_Gr89a 1142 1
FBgn0028381_Decay 1992 1
FBgn0259244_CG42342 68593 1
FBgn0038445_CG14891 1643 0
FBgn0038446_CG14903 573 0
FBgn0020907_Scp2 9120 1
FBgn0038447_CG14892 2827 1
FBgn0027562_CG10345 7788 1
FBgn0027109_NPF 2105 0
FBgn0038448_CG12783 1981 0
FBgn0022344_CG10340 993 0
FBgn0038449_CG17562 1845 0
FBgn0038450_CG17560 1928 1
FBgn0262233_mir-2494 116 0
FBgn0038451_CG14893 1924 1
FBgn0038452_Ccdc114 1982 0
FBgn0285925_Fas1 14533 0
FBgn0015520_nonA-l 2907 0
FBgn0038453_Arl6IP1 1566 0
FBgn0038454_CG10324 1932 0
FBgn0015019_CCT3 2373 0
FBgn0015351_Mettl4 1176 0
FBgn0038455_CG14907 1102 0
FBgn0051217_modSP 3216 0
FBgn0003944_Ubx 77803 1
FBgn0063261_CG31275 593 0
FBgn0015230_Glut3 1710 0
FBgn0000014_abd-A 22835 1
FBgn0288835_MSAmiP 65178 1
FBgn0262290_mir-iab-8 67 0
FBgn0262462_mir-iab-4 67 0
FBgn0000015_Abd-B 45024 1
FBgn0038458_VhaM9.7-d 493 0
FBgn0015008_Actn3 1910 0
FBgn0015011_AhcyL2 3719 0
FBgn0038460_CG18622 4222 1
FBgn0043069_MESK4 1605 1
FBgn0038461_EMC2B 1544 1
FBgn0051274_CG31274 1516 1
FBgn0038462_EMC2A 1529 1
FBgn0038463_CG3534 3003 1
FBgn0266917_Sf3a1 2971 0
FBgn0038465_Irc 4333 0
FBgn0038466_CG8907 4264 0
FBgn0004577_Pxd 13411 1
FBgn0038467_AdSL 2340 0
FBgn0038468_CG5225 2008 0
FBgn0051268_CG31268 1713 0
FBgn0038469_CG4009 2457 0
FBgn0038470_CG18213 3809 0
FBgn0038471_Trm7-32 1213 0
FBgn0038472_CG3995 1240 0
FBgn0266053_Patr-1 4857 1
FBgn0020493_Dad 16401 1
FBgn0038473_Ns1 2152 0
FBgn0038474_mRpS11 1063 0
FBgn0038475_Keap1 6003 0
FBgn0038476_kuk 4537 0
FBgn0266465_GckIII 2475 0
FBgn0038478_cal1 3658 0
FBgn0014141_cher 33856 1
FBgn0085307_CG34278 343 1
FBgn0261847_CG42779 510 1
FBgn0266454_CG45079 309 0
FBgn0038479_CG17477 850 0
FBgn0051269_CG31269 1075 0
FBgn0051265_CG31265 908 0
FBgn0038481_CG17475 1087 0
FBgn0038482_CG4053 987 0
FBgn0051266_CG31266 1057 0
FBgn0051267_CG31267 1086 1
FBgn0038484_CG5246 1084 1
FBgn0038485_CG5255 972 1
FBgn0038486_CG5265 2169 0
FBgn0038487_TwdlW 1196 0
FBgn0038488_m-cup 4937 0
FBgn0264291_Det 788 0
FBgn0038490_Smug 1043 0
FBgn0038491_CG5292 1910 0
FBgn0038492_Mur89F 49135 1
FBgn0051262_CG31262 5958 1
FBgn0038494_beat-IIb 32796 1
FBgn0265199_CG44259 548 0
FBgn0265197_CG44257 543 0
FBgn0051418_CG31418 716 1
FBgn0051419_CG31419 773 0
FBgn0038498_beat-IIa 46115 1
FBgn0038499_Brf 16504 1
FBgn0262871_lute 10321 1
FBgn0028992_sds22 1426 0
FBgn0025456_CREG 1368 1
FBgn0038504_Sur-8 7316 1
FBgn0085308_CG34279 926 1
FBgn0085309_CG34280 446 0
FBgn0262005_CG42823 622 1
FBgn0262006_CG42824 463 1
FBgn0261932_CG42798 856 1
FBgn0038505_CG17283 1584 1
FBgn0038506_CG5860 1221 0
FBgn0038507_CG5863 1572 0
FBgn0262003_CG42821 562 0
FBgn0262004_CG42822 706 0
FBgn0038508_CG5866 766 0
FBgn0053333_CG33333 575 1
FBgn0262023_CG42834 535 1
FBgn0262024_CG42835 351 1
FBgn0038509_CG14332 512 1
FBgn0038511_cysu 20731 1
FBgn0264899_CG44090 439 0
FBgn0038510_CG14331 1760 1
FBgn0000564_Eh 2216 0
FBgn0038512_CG14330 886 1
FBgn0261046_Dscam3 31732 1
FBgn0038515_CG5823 2262 1
FBgn0038516_P5cr-2 2321 1
FBgn0010926_l(3)07882 4430 1
FBgn0025571_SF1 4727 0
FBgn0038519_Prx3 1309 0
FBgn0264005_Hmx 10167 1
FBgn0038523_Sgs5bis 671 0
FBgn0003375_Sgs5 750 0
FBgn0040565_CG7606 1917 1
FBgn0038524_sll 2435 1
FBgn0038525_CG14329 1174 1
FBgn0004554_Edg91 655 1
FBgn0085310_CG34281 517 1
FBgn0038526_CG14327 1224 0
FBgn0038527_CG14324 518 1
FBgn0038528_CG14326 588 1
FBgn0038529_CG14323 913 1
FBgn0038530_AttD 818 1
FBgn0038531_CG14325 1885 0
FBgn0262794_CG43175 14545 1
FBgn0038532_CG14322 22306 1
FBgn0266405_CG45045 253 0
FBgn0038533_CG7523 1751 0
FBgn0000063_Mps1 2557 0
FBgn0038535_alt 8783 1
FBgn0038536_CG7655 1104 0
FBgn0051251_CG31251 1175 0
FBgn0051360_CG31360 710 0
FBgn0051249_CG31249 1382 1
FBgn0261885_osa 30532 1
FBgn0261987_Pxt 3501 1
FBgn0038539_Atg8b 653 0
FBgn0016650_Lgr1 7430 1
FBgn0038540_CG14321 783 1
FBgn0038541_TyrRII 10859 0
FBgn0038542_TyrR 13059 1
FBgn0262562_CG43102 26218 1
FBgn0038545_pasi1 1242 0
FBgn0038546_CG7379 1928 0
FBgn0038547_CG17803 2635 0
FBgn0038548_CG17806 1718 0
FBgn0038549_Nnk 2024 0
FBgn0038550_CG17801 1406 0
FBgn0038551_Odj 1815 0
FBgn0038552_Alg1 1733 1
FBgn0261649_tinc 60966 1
FBgn0053547_Rim 43830 1
FBgn0038558_CG12347 1006 1
FBgn0263399_CG43445 669 0
FBgn0263995_cpo 99060 1
FBgn0000477_DNaseII 1786 1
FBgn0038564_CG7785 2089 0
FBgn0038565_CG7794 1671 0
FBgn0010389_htl 7768 1
FBgn0038566_bard 1535 0
FBgn0003499_sr 44780 1
FBgn0038567_CG14316 1520 0
FBgn0038568_CG14315 770 1
FBgn0038569_CG7218 3005 1
FBgn0022943_Cbp20 778 1
FBgn0038570_Prx5 1831 0
FBgn0038571_CG7215 1831 0
FBgn0042693_wrd 12292 1
FBgn0261532_cdm 4204 1
FBgn0038575_CG7208 2059 0
FBgn0038576_Arp5 2377 0
FBgn0038577_CG12321 902 0
FBgn0038578_MED17 2193 0
FBgn0038579_CG14313 723 0
FBgn0011481_Ssdp 7101 0
FBgn0028499_CG7985 15144 1
FBgn0265041_CG44158 503 1
FBgn0038581_CG14314 1872 1
FBgn0038583_CG7183 2552 0
FBgn0038582_CG7988 947 0
FBgn0038584_mTerf5 2160 0
FBgn0038585_Non3 1220 0
FBgn0038586_CG7168 1180 0
FBgn0262559_Mdh2 2322 0
FBgn0011701_repo 3410 1
FBgn0038588_CG7156 2739 1
FBgn0020238_14-3-3epsilon 8019 1
FBgn0038590_CG12320 1665 0
FBgn0038589_CG18598 424 0
FBgn0263738_Ada2a 2644 0
FBgn0263757_Polr2D 2644 0
FBgn0261019_moi 2147 0
FBgn0266195_Tgs1 2147 0
FBgn0038592_CG18599 3383 1
FBgn0038593_Vps39 3257 1
FBgn0026250_eIF1A 8340 0
FBgn0038595_CG7142 1341 0
FBgn0038596_CG14312 550 0
FBgn0038597_CG8064 2964 1
FBgn0038598_CG7131 2157 0
FBgn0010877_l(3)05822 10013 0
FBgn0024432_Dlc90F 815 0
FBgn0038601_Polr1E 1533 1
FBgn0038602_CG7126 797 1
FBgn0038603_PKD 11128 1
FBgn0286852_naz 12867 1
FBgn0038606_CG15803 29796 1
FBgn0038607_hmw 2283 0
FBgn0038608_WRNexo 1918 0
FBgn0038609_Nup43 1275 0
FBgn0004618_gl 4811 1
FBgn0038610_CG7675 3054 1
FBgn0038611_CG14309 3492 0
FBgn0038612_cona 1059 0
FBgn0038613_Vha100-4 2964 0
FBgn0028670_Vha100-2 8846 1
FBgn0264751_Vti1b 3344 1
FBgn0038617_Wdr37 2343 1
FBgn0264816_koko 1700 0
FBgn0038619_CG7685 1062 1
FBgn0051122_CG31122 6810 1
FBgn0038621_CG10864 1551 0
FBgn0004652_fru 131313 1
FBgn0038626_CG7691 1484 1
FBgn0262823_hemo 909 1
FBgn0262846_CG43210 909 1
FBgn0023083_fray 16368 1
FBgn0038627_CG7694 17635 1
FBgn0263974_qin 59110 1
FBgn0038629_CG14304 28526 1
FBgn0038630_CG14305 1406 0
FBgn0038631_CG7695 757 1
FBgn0038632_CG14301 12306 1
FBgn0051224_CG31224 9188 1
FBgn0027841_CstF64 1508 0
FBgn0261065_Cpsf73 2431 1
FBgn0044871_Gos28 1569 1
FBgn0051231_CG31231 2372 1
FBgn0051229_CG31229 1231 1
FBgn0038638_CG7702 5289 1
FBgn0051230_CG31230 415 0
FBgn0286828_dind 2913 1
FBgn0038640_CG7706 2503 1
FBgn0284234_CG46318 4686 1
FBgn0038641_ChT 6135 1
FBgn0038642_Muc91C 5163 1
FBgn0038643_CG14300 418 1
FBgn0085311_CG34282 743 1
FBgn0270928_VAChT 13415 1
FBgn0000303_ChAT 26843 1
FBgn0085312_CG34283 623 1
FBgn0038645_CG7714 1035 1
FBgn0038646_CG7715 895 1
FBgn0038647_CG14302 353 0
FBgn0024329_Mekk1 10488 0
FBgn0038649_PGS1 1978 0
FBgn0260399_gwl 3990 0
FBgn0038651_Epg5 8437 0
FBgn0038652_CG7720 35933 1
FBgn0038653_Octalpha2R 49944 1
FBgn0051226_CG31226 493 1
FBgn0038654_CG14298 1676 1
FBgn0038655_CG14297 1221 0
FBgn0003248_Rh2 1596 0
FBgn0038656_CG14294 601 0
FBgn0085313_CG34284 595 0
FBgn0038658_CG14292 722 1
FBgn0038659_EndoA 4146 1
FBgn0038660_Sgsh 1869 1
FBgn0261113_Xrp1 12021 1
FBgn0038662_Mpc1 1663 1
FBgn0261262_CG42613 48892 1
FBgn0263983_CG43732 26361 1
FBgn0038665_euc 536 0
FBgn0038666_Smu1 2344 0
FBgn0022338_dnk 1754 0
FBgn0261792_snRNP-U1-C 686 0
FBgn0026239_gukh 38411 1
FBgn0038672_CG6005 1572 0
FBgn0038673_CG14286 761 0
FBgn0038674_CG14285 1104 0
FBgn0260779_GatA 2683 0
FBgn0027785_NP15.6 647 0
FBgn0015781_P5cr 1228 0
FBgn0027784_Prp18 1303 0
FBgn0038675_CG6013 906 0
FBgn0038676_CG6026 11155 1
FBgn0004876_cdi 49388 1
FBgn0038678_mRpL55 511 0
FBgn0016120_ATPsynD 1271 0
FBgn0038679_CG6040 34968 1
FBgn0038680_Cyp12a5 2056 1
FBgn0038681_Cyp12a4 1978 1
FBgn0261285_Ppcs 8856 1
FBgn0038682_CG5835 5054 1
FBgn0038683_CG11779 5781 0
FBgn0002962_nanos 2964 0
FBgn0259704_Nsun5 2201 1
FBgn0259705_CG42359 1041 1
FBgn0010768_sqz 6365 1
FBgn0038685_CG14282 986 1
FBgn0038686_CG5555 2453 0
FBgn0051475_myd 20437 1
FBgn0025680_cry 3288 0
FBgn0267975_vib 11217 1
FBgn0038690_CG11703 1277 0
FBgn0038691_CG5250 1059 0
FBgn0038692_Polr2M 1369 0
FBgn0038693_unc79 15366 0
FBgn0038694_CG5217 1084 0
FBgn0038695_CG14280 3355 0
FBgn0265063_CG44174 449 1
FBgn0000463_Delta 23486 1
FBgn0262839_CG43203 833 0
FBgn0086613_Ino80 34158 1
FBgn0038697_CG3581 1032 1
FBgn0051404_CG31404 980 1
FBgn0051245_CG31245 1030 0
FBgn0085314_CR34285 1642 0
FBgn0038700_CG3734 2005 0
FBgn0038701_CG18493 1862 0
FBgn0038702_CG3739 1828 0
FBgn0051244_CG31244 1137 0
FBgn0038704_CG5316 2839 1
FBgn0038705_CG11626 2392 0
FBgn0051221_CG31221 47622 1
FBgn0038706_CG3517 1420 1
FBgn0260003_Dys 136203 1
FBgn0038708_Scsalpha2 1187 0
FBgn0038709_CG15025 1545 1
FBgn0038714_Cpr92A 1453 0
FBgn0038715_CG7333 1994 0
FBgn0038716_CG7342 3100 1
FBgn0038717_CG17751 2068 1
FBgn0038718_CG17752 2212 1
FBgn0038719_CG16727 2403 1
FBgn0038720_CG6231 16694 1
FBgn0283555_mir-9373 58 0
FBgn0038721_subdued 9304 1
FBgn0083974_CG34138 930 0
FBgn0283536_Vha13 1368 1
FBgn0038722_Nup58 1880 0
FBgn0038723_CG6195 1480 0
FBgn0051220_CG31220 2099 0
FBgn0051219_CG31219 1412 0
FBgn0038725_CG6184 5497 0
FBgn0003011_ort 3924 0
FBgn0038727_CG7432 5820 0
FBgn0051216_Naam 27292 1
FBgn0085315_CG34286 741 1
FBgn0024963_GluClalpha 44516 1
FBgn0038730_Acsx1L 1843 1
FBgn0038731_Acsx1R 1821 1
FBgn0038732_Acsx2 1977 0
FBgn0038733_Acsx3 1899 0
FBgn0038734_Acsx4 1997 1
FBgn0014135_bnl 42744 1
FBgn0051459_CG31459 1195 0
FBgn0038735_MICU3 7092 1
FBgn0261984_Ire1 7383 1
FBgn0038737_Mrm2 990 1
FBgn0038738_CG4572 1876 0
FBgn0038739_CG4686 2373 1
FBgn0038740_Mrp5 10261 1
FBgn0038741_CG17186 1540 0
FBgn0038742_Arc42 1572 0
FBgn0014006_Ask1 6311 0
FBgn0002940_ninaE 1951 0
FBgn0038744_CG4733 8049 1
FBgn0038745_ClpX 6317 0
FBgn0038746_Surf6 1203 0
FBgn0038747_RhoGAP92B 9108 1
FBgn0260234_Xport-B 1092 1
FBgn0038749_Xport-A 1016 1
FBgn0038750_CG4465 1971 0
FBgn0038751_CG4770 2077 0
FBgn0038752_CG4462 3627 1
FBgn0038753_CG4459 2322 1
FBgn0038755_Hs6st 79235 1
FBgn0021776_mira 3321 1
FBgn0267709_CG46042 415 1
FBgn0038756_CG4783 464 0
FBgn0051213_CG31213 6671 0
FBgn0038760_MED25 2765 0
FBgn0038761_CG17190 1728 1
FBgn0270925_CG4836 4376 1
FBgn0038763_PIG-L 3069 1
FBgn0243511_psidin 4778 1
FBgn0038765_CG4424 1553 0
FBgn0038766_CG4854 1503 0
FBgn0038767_trem 1749 0
FBgn0038768_CG4936 2507 0
FBgn0038769_Regnase-1 2175 0
FBgn0040571_CG17193 19676 1
FBgn0064119_CG33934 5959 0
FBgn0260466_Indy-2 5959 0
FBgn0038771_CG4390 3332 0
FBgn0038772_mdlc 1543 0
FBgn0003249_Rh3 1390 0
FBgn0051206_CG31206 1027 0
FBgn0038773_CG10887 2301 1
FBgn0045471_Gr92a 1217 0
FBgn0038774_CG5023 5437 1
FBgn0083975_Nlg4 40664 1
FBgn0038775_CG17199 1590 0
FBgn0262582_cic 51172 1
FBgn0038783_CG4367 1022 1
FBgn0038784_CG4362 1321 1
FBgn0261550_Orp8 14852 1
FBgn0038787_CG4360 3729 0
FBgn0038788_Sirt2 2450 1
FBgn0038789_Ir92a 4929 0
FBgn0038790_MtnC 326 0
FBgn0262869_Gfrl 106130 1
FBgn0038795_Tmlh 1256 0
FBgn0038796_eIF3g2 978 1
FBgn0038797_Dic2 1435 1
FBgn0287211_CG46441 694 1
FBgn0002869_MtnB 644 1
FBgn0038798_Or92a 1398 1
FBgn0038799_MFS9 5076 1
FBgn0262146_MtnE 683 0
FBgn0053192_MtnD 339 0
FBgn0016917_Stat92E 16988 1
FBgn0067783_DPCoAC 5282 1
FBgn0067782_att-ORFB 1765 0
FBgn0043457_CG5180 1830 1
FBgn0040575_CG15922 572 1
FBgn0038803_CG5191 12135 1
FBgn0038804_CG10877 1581 1
FBgn0038805_TFAM 1765 1
FBgn0038806_CG5412 1078 0
FBgn0023212_EloB 1628 0
FBgn0038808_Srp14 649 1
FBgn0054008_CG34008 839 1
FBgn0038809_CG16953 4063 1
FBgn0014029_Septin2 2227 0
FBgn0038810_Srp72 2329 0
FBgn0038811_Pus1 1647 0
FBgn0023097_bon 19401 1
FBgn0038814_CG15923 5650 1
FBgn0038815_CG5466 3386 1
FBgn0001169_H 6977 0
FBgn0015279_Pi3K92E 5760 0
FBgn0038816_Lrrk 8799 0
FBgn0051201_GluRIIE 4562 0
FBgn0028422_GluRIID 3855 0
FBgn0038818_Nep4 7337 0
FBgn0038819_Cpr92F 3250 0
FBgn0038820_CG4000 1127 1
FBgn0024944_Oamb 25559 1
FBgn0051205_CG31205 1076 1
FBgn0261857_CR42786 575 1
FBgn0004107_Cdk2 2791 0
FBgn0262185_mir-995 89 0
FBgn0038821_CG17267 1775 0
FBgn0259222_CG42322 16531 0
FBgn0051199_CG31199 1069 0
FBgn0051200_CG31200 1104 0
FBgn0265606_Prosalpha4T1 890 0
FBgn0038826_Syp 53997 1
FBgn0051195_CG31195 5100 0
FBgn0046689_Takl1 1773 1
FBgn0038827_Fancd2 5386 0
FBgn0038828_CG17270 2484 0
FBgn0038829_CG17271 2719 1
FBgn0019936_RpS20 1175 0
FBgn0038830_CG17272 926 0
FBgn0027493_AdSS 5913 1
FBgn0051223_CG31223 1328 0
FBgn0053094_Synd 7319 1
FBgn0038832_CG15695 2841 1
FBgn0038833_CG15696 680 1
FBgn0038834_RpS30 911 1
FBgn0259215_Ir93a 8236 1
FBgn0262422_mir-1011 53 0
FBgn0038837_KaiR1D 6044 1
FBgn0028396_TotA 664 1
FBgn0044812_TotC 592 1
FBgn0038838_TotB 584 1
FBgn0044809_TotZ 627 0
FBgn0038839_Ktl 2868 1
FBgn0038840_Grik 6307 1
FBgn0044810_TotX 601 1
FBgn0051191_CG31191 36317 1
FBgn0038842_hdly 14917 1
FBgn0002921_Atpalpha 27525 1
FBgn0013995_Calx 37430 1
FBgn0263400_CG43446 1432 1
FBgn0038845_Alp5 1830 0
FBgn0038846_CG5697 1171 0
FBgn0026056_Rlip 3069 0
FBgn0046763_peg 3119 0
FBgn0013812_Dhc93AB 17919 1
FBgn0038847_CG12278 837 1
FBgn0051189_CG31189 944 0
FBgn0051207_CG31207 995 0
FBgn0038849_CG7079 1367 1
FBgn0038850_Jhbp15 961 1
FBgn0011672_Mvl 9417 0
FBgn0025865_Cortactin 2791 0
FBgn0000083_AnxB9 5676 1
FBgn0003257_r-l 2762 1
FBgn0038851_dmrt93B 2791 1
FBgn0038852_HHEX 4064 1
FBgn0038853_RhoGAP93B 14784 0
FBgn0038854_CG7044 3489 0
FBgn0038855_Tbc1d22 2914 0
FBgn0266674_Sec15 2926 1
FBgn0028468_rtet 2388 1
FBgn0015790_Rab11 4738 1
FBgn0010770_ppan 1645 0
FBgn0038857_Bdbt 999 0
FBgn0283468_slmb 8233 1
FBgn0038858_CG5793 2028 1
FBgn0038859_Obp93a 767 1
FBgn0038860_Ice2 2504 1
FBgn0038861_Trm7-34 1147 1
FBgn0038862_Usp8 3952 0
FBgn0250820_meigo 2095 0
FBgn0264357_SNF4Agamma 73530 1
FBgn0038865_cDIP 1854 1
FBgn0038866_CG5810 1383 0
FBgn0260004_Snmp1 3038 0
FBgn0038868_CG5862 1147 1
FBgn0264706_CR43975 422 0
FBgn0038869_Smyd5 1523 0
FBgn0038870_Oga 3766 0
FBgn0038871_CG3337 2880 0
FBgn0038872_Nelf-A 5808 1
FBgn0000527_e 7338 0
FBgn0038873_CG5892 2800 1
FBgn0038874_ETHR 18123 1
FBgn0285937_Rab1 3031 1
FBgn0043012_AP-2sigma 866 0
FBgn0038876_Idi 1282 1
FBgn0038877_CG3308 2739 1
FBgn0038878_CG3301 2006 1
FBgn0038880_SIFaR 17334 1
FBgn0038879_CG17298 853 1
FBgn0263537_mir-4951 149 1
FBgn0038881_aus 31301 1
FBgn0002781_mod(mdg4) 26555 1
FBgn0266178_pre-mod(mdg4)-B 5323 0
FBgn0267648_pre-mod(mdg4)-G 5323 0
FBgn0267649_pre-mod(mdg4)-H 5323 0
FBgn0266173_pre-mod(mdg4)-K 4076 0
FBgn0266174_pre-mod(mdg4)-L 4076 0
FBgn0266175_pre-mod(mdg4)-P 4076 0
FBgn0266176_pre-mod(mdg4)-J 4076 0
FBgn0266177_pre-mod(mdg4)-I 4076 0
FBgn0261837_pre-mod(mdg4)-T 1955 0
FBgn0261838_pre-mod(mdg4)-Z 1955 0
FBgn0266170_pre-mod(mdg4)-C 2322 1
FBgn0266171_pre-mod(mdg4)-AB 2322 1
FBgn0266172_pre-mod(mdg4)-E 2520 1
FBgn0261839_pre-mod(mdg4)-Y 2670 1
FBgn0261841_pre-mod(mdg4)-AD 2670 1
FBgn0261842_pre-mod(mdg4)-AE 2670 1
FBgn0261840_pre-mod(mdg4)-X 3721 1
FBgn0261843_pre-mod(mdg4)-W 4640 1
FBgn0261844_pre-mod(mdg4)-V 4640 1
FBgn0261845_pre-mod(mdg4)-U 4640 1
FBgn0267650_pre-mod(mdg4)-AA 2657 1
FBgn0267651_pre-mod(mdg4)-O 2657 1
FBgn0267652_pre-mod(mdg4)-N 2657 1
FBgn0004110_tin 2993 1
FBgn0004862_bap 1569 0
FBgn0038886_Ugt49B2 1961 0
FBgn0038887_CG7907 2955 1
FBgn0038888_CheB93a 879 1
FBgn0051438_CheB93b 801 1
FBgn0008651_lbl 24154 1
FBgn0011278_lbe 4960 1
FBgn0038889_Fancm 5119 0
FBgn0004863_C15 12828 1
FBgn0038890_sp3 7670 1
FBgn0002941_slou 8521 1
FBgn0038892_CG15498 1630 1
FBgn0283499_InR 49073 1
FBgn0011766_E2f1 40567 1
FBgn0262405_mir-998 142 0
FBgn0262434_mir-11 74 0
FBgn0289108_Archease 1786 0
FBgn0038894_Jhbp16 2287 0
FBgn0259113_PolA1 5188 1
FBgn0051176_CG31176 47357 1
FBgn0262542_CR43096 393 1
FBgn0261060_Sfp93F 387 1
FBgn0262143_CG42869 336 1
FBgn0262144_CG42870 431 1
FBgn0286926_CR46423 182 1
FBgn0054034_CG34034 765 1
FBgn0038897_CG5849 4326 0
FBgn0051343_CG31343 3737 1
FBgn0051233_CG31233 3384 1
FBgn0051198_CG31198 3434 1
FBgn0259237_CG42335 10537 1
FBgn0038901_Burs 761 0
FBgn0027575_GABA-B-R2 5507 0
FBgn0038902_CG6800 1075 0
FBgn0038903_Polr1H 644 0
FBgn0003867_tsl 4422 0
FBgn0013759_CASK 39274 1
FBgn0262331_mir-999 104 1
FBgn0263521_mir-4969 157 1
FBgn0041229_Gr93a 1510 0
FBgn0045470_Gr93b 1244 0
FBgn0045469_Gr93c 1251 1
FBgn0045468_Gr93d 1205 1
FBgn0015229_glec 5572 1
FBgn0260940_lsn 1070 0
FBgn0038909_CG6569 1747 0
FBgn0067317_Cby 767 0
FBgn0051174_CG31174 833 0
FBgn0051431_CG31431 2959 0
FBgn0064912_CG31178 1183 0
FBgn0038912_CG6656 2495 1
FBgn0083984_CG34148 816 0
FBgn0053092_P5CDh2 2760 1
FBgn0051465_CG31465 3180 1
FBgn0038914_fit 530 0
FBgn0038915_CG17819 822 0
FBgn0038916_dnd 1679 0
FBgn0038917_CG6678 20153 1
FBgn0264426_CG43844 632 1
FBgn0038918_Qsox3 1775 1
FBgn0038919_Qsox2 1799 0
FBgn0264490_Eip93F 65425 1
FBgn0038921_Theg 1515 1
FBgn0038922_Idh3b 2991 0
FBgn0019960_Mitofilin 3830 0
FBgn0038923_mRpL35 814 0
FBgn0038924_CG6028 1247 1
FBgn0038925_Cchl 1505 1
FBgn0019957_ND-42 1684 0
FBgn0038926_CG13409 2460 0
FBgn0038927_CG6015 2136 0
FBgn0266538_CG45099 2136 0
FBgn0266581_pit 4627 1
FBgn0038928_Fadd 1162 1
FBgn0264491_how 37130 1
FBgn0038929_CG13408 3091 1
FBgn0038930_BomT3 1023 0
FBgn0040582_BomBc3 1426 0
FBgn0038931_CG13407 2176 0
FBgn0051164_Ir94a 1787 0
FBgn0051424_Ir94b 1778 1
FBgn0051423_Ir94c 1814 1
FBgn0259736_CG42390 13306 1
FBgn0051163_SKIP 162296 1
FBgn0038934_Gld2 5591 1
FBgn0262382_mir-1010 70 0
FBgn0263834_CR43696 674 1
FBgn0263835_CR43697 503 1
FBgn0038938_CG7084 5615 1
FBgn0263117_CG34377 15431 1
FBgn0038941_CG7080 1246 1
FBgn0053721_CG33721 732 1
FBgn0038942_CG13862 568 1
FBgn0038943_CG5391 1062 1
FBgn0038944_CG5388 6050 1
FBgn0038945_CG5386 1015 0
FBgn0038946_rdhB 4568 1
FBgn0038947_Sar1 4026 1
FBgn0038948_JMJD6 1589 0
FBgn0083967_Muted 1960 0
FBgn0260467_CG7071 1960 0
FBgn0038950_CG5382 1410 0
FBgn0038951_Polr3F 1293 0
FBgn0267385_PyK 5210 0
FBgn0038952_CG7069 2744 0
FBgn0038953_CG18596 4032 0
FBgn0083985_CG34149 1125 0
FBgn0263047_CG43342 807 0
FBgn0263048_Gpdh3 4513 0
FBgn0038956_CAH8 3225 0
FBgn0038957_CG7059 2569 0
FBgn0038958_CG13857 1915 0
FBgn0038959_CG13856 2404 0
FBgn0038960_CG13855 2701 0
FBgn0038961_CG13850 2349 0
FBgn0261279_lqfR 7750 0
FBgn0038964_Nop56 1973 0
FBgn0038965_mats 2141 0
FBgn0038966_pinta 1613 0
FBgn0038967_CG13847 10936 1
FBgn0038968_CG12499 6435 0
FBgn0085317_CG34288 500 0
FBgn0085405_CG34376 12650 1
FBgn0028688_Rpn7 1392 0
FBgn0263351_AP-2mu 2148 0
FBgn0038972_CG7054 953 0
FBgn0038973_Pebp1 645 0
FBgn0038974_CG5377 1252 0
FBgn0038975_Nrx-1 18457 0
FBgn0263554_mir-4952 125 0
FBgn0038976_Pfdn5 1071 0
FBgn0038977_CG5376 922 0
FBgn0003676_CCT1 2334 1
FBgn0038978_tHMG1 552 1
FBgn0038979_tHMG2 793 1
FBgn0038980_Octbeta1R 22863 1
FBgn0038981_CG5346 8576 0
FBgn0053099_CG33099 1652 1
FBgn0053093_CG33093 1228 1
FBgn0038983_CG5326 7745 1
FBgn0038984_AdipoR 4153 1
FBgn0260942_bond 5814 0
FBgn0038986_sit 4230 0
FBgn0053110_CG33110 10204 1
FBgn0028837_CSN6 1260 0
FBgn0024558_Dph5 1197 0
FBgn0053107_CG33107 1366 0
FBgn0038989_CG6937 1436 0
FBgn0014949_btn 476 0
FBgn0051158_Efa6 21087 1
FBgn0051156_CG31156 4986 0
FBgn0038993_CG13843 1230 0
FBgn0051159_mRRF2 2936 0
FBgn0051161_CG31161 1789 0
FBgn0263863_mRpL45 1334 1
FBgn0020278_loco 19419 1
FBgn0266418_wake 44019 1
FBgn0046114_Gclm 1504 0
FBgn0039002_CG17625 558 0
FBgn0039003_wfs1 2838 0
FBgn0039004_Nup133 4165 0
FBgn0263986_cd 3031 0
FBgn0039006_Cyp6d4 1988 1
FBgn0039007_CCAP 1502 1
FBgn0039008_CG6972 2331 0
FBgn0039009_CG13842 3024 0
FBgn0039010_CG4907 2976 0
FBgn0051151_wge 10267 0
FBgn0024958_Irp-1A 3267 0
FBgn0039013_RNF220 1530 0
FBgn0266409_CG45049 5395 1
FBgn0039015_Takl2 1495 1
FBgn0039016_Dcr-1 7084 1
FBgn0039017_CG6985 1931 0
FBgn0263143_vret 2627 0
FBgn0039019_HP1c 985 0
FBgn0039020_CG17141 1153 0
FBgn0051139_CG31139 1366 0
FBgn0086253_rumi 1583 0
FBgn0039025_Usp12-46 25473 1
FBgn0039026_CG7029 43129 1
FBgn0039022_Nepl13 2266 0
FBgn0039023_Nepl14 2271 0
FBgn0039024_Nepl15 2212 0
FBgn0040588_CG13841 967 0
FBgn0262537_CG43091 612 0
FBgn0262538_CG43092 784 1
FBgn0262539_CG43093 532 1
FBgn0262540_CG43094 374 1
FBgn0262541_CG43095 614 1
FBgn0263513_mir-4953 92 0
FBgn0039027_CG7031 2999 1
FBgn0039028_CG13840 1695 0
FBgn0039029_CG4704 2209 1
FBgn0017590_klg 62447 1
FBgn0039030_CG6660 1173 0
FBgn0051281_Tpl94D 1558 1
FBgn0039031_Gbp3 894 0
FBgn0263390_Nha2 17069 1
FBgn0039033_Or94a 1222 0
FBgn0039034_Or94b 1273 0
FBgn0085404_CG34375 10423 1
FBgn0039038_CG6688 3063 1
FBgn0039039_lmd 5491 1
FBgn0039040_CG13833 2279 0
FBgn0039041_CG13838 428 0
FBgn0039042_CG13837 671 0
FBgn0039043_CG17121 3550 1
FBgn0039044_p53 4425 1
FBgn0041225_Gr94a 1214 0
FBgn0039045_Ctns 4548 1
FBgn0053193_sav 2695 1
FBgn0027526_Ublcp1 1258 0
FBgn0039048_CG17111 4546 1
FBgn0039054_Cow 42214 1
FBgn0039049_CG6726 3460 0
FBgn0039050_CG17110 3717 0
FBgn0039051_CG17109 1550 0
FBgn0039052_CG6733 1463 1
FBgn0039053_CG6738 1450 1
FBgn0039055_Rassf 3917 0
FBgn0039056_CenB1A 5817 0
FBgn0051365_CG31365 2460 0
FBgn0051457_CG31457 1400 1
FBgn0004644_hh 13737 1
FBgn0004395_unk 8209 0
FBgn0039058_VhaAC39-2 1299 0
FBgn0039059_CG13829 861 0
FBgn0265042_Irk1 17325 1
FBgn0284226_CG46310 11769 1
FBgn0262975_cnc 41131 1
FBgn0011596_fzo 2390 0
FBgn0039064_CG4467 21176 1
FBgn0039065_Rad60 2034 1
FBgn0039066_EloA 3508 0
FBgn0039067_wda 3017 0
FBgn0039068_Pex11c 2237 1
FBgn0004882_orb 20246 1
FBgn0025781_Cdc16 2922 0
FBgn0039069_CG6763 2039 0
FBgn0039070_wam 1958 0
FBgn0039071_bb8 1972 0
FBgn0003118_pnt 55936 1
FBgn0264326_PolE1 7035 0
FBgn0016119_ATPsynCF6 844 0
FBgn0024509_Sec13 2253 1
FBgn0002622_RpS3 1395 0
FBgn0039073_CG4408 1685 1
FBgn0262009_CG42827 676 0
FBgn0262010_CG42828 542 0
FBgn0039075_CG4393 8849 0
FBgn0051515_CG31515 525 1
FBgn0039077_CG17380 1120 0
FBgn0259193_Ir94d 2331 0
FBgn0259194_Ir94e 1893 0
FBgn0039078_CG4374 63594 1
FBgn0263777_CG43694 427 1
FBgn0051225_Ir94f 1676 0
FBgn0039079_Ir94g 1637 0
FBgn0039080_Ir94h 1679 0
FBgn0085318_CG34289 568 0
FBgn0039081_Irk2 5828 1
FBgn0039083_CG10177 1437 0
FBgn0039084_CG10175 8722 1
FBgn0039085_Ugt303B3 1822 1
FBgn0039086_Ugt303B1 1810 1
FBgn0039087_Ugt303B2 1915 1
FBgn0039088_CG10164 2620 0
FBgn0039089_beat-IV 22665 1
FBgn0039091_CG10182 2699 1
FBgn0053337_CG33337 2628 1
FBgn0039092_CG16723 2648 1
FBgn0039093_CG10183 2473 1
FBgn0039094_CG10184 2988 1
FBgn0051145_CG31145 63908 1
FBgn0039098_GILT3 1063 1
FBgn0039099_GILT2 960 1
FBgn0040227_eIF3d1 2278 1
FBgn0039101_CG16710 1477 1
FBgn0042106_CG18754 2480 1
FBgn0039102_SPE 1892 0
FBgn0027512_CG10254 5976 0
FBgn0039104_CG10252 1024 0
FBgn0043005_prt 2655 0
FBgn0047351_CG31468 1026 0
FBgn0051148_Gba1a 1984 0
FBgn0051413_Qsox4 1781 0
FBgn0051414_Gba1b 3708 0
FBgn0039106_CG10301 1180 1
FBgn0039107_CG10300 1786 1
FBgn0002922_nau 5543 1
FBgn0039108_CG10232 2282 1
FBgn0039109_CG10365 8168 1
FBgn0028691_Rpn9 2087 1
FBgn0263782_Hmgcr 17668 1
FBgn0039110_RanBP3 1897 0
FBgn0028684_Rpt5 1747 0
FBgn0028475_Hrd3 3934 0
FBgn0039111_PTPMT1 1267 0
FBgn0039112_SdhD 1117 0
FBgn0039113_udt 2526 0
FBgn0039114_Lsd-1 2805 1
FBgn0039115_CG10214 969 0
FBgn0039116_CG10375 1272 0
FBgn0039117_tst 4460 0
FBgn0039118_CG10208 1129 1
FBgn0039120_Nup98-96 7396 1
FBgn0015513_mbc 19869 1
FBgn0053111_CG33111 17523 0
FBgn0085384_CG34355 55308 1
FBgn0260634_eIF4G2 10952 0
FBgn0025574_Pli 29890 1
FBgn0013347_TfIIA-S 672 1
FBgn0039124_tbrd-1 1963 1
FBgn0286880_CR46402 644 0
FBgn0016754_sba 28799 1
FBgn0051141_CG31141 1019 0
FBgn0039125_Ndc1 2037 0
FBgn0039126_CG13601 1262 0
FBgn0264740_CG43998 1272 0
FBgn0264741_CG43999 1272 0
FBgn0047114_CG31142 745 0
FBgn0015282_Rpt2 1685 0
FBgn0039128_CG13599 1089 0
FBgn0039129_RpS19b 801 0
FBgn0039130_CG5854 2052 0
FBgn0001098_Gdh 7143 1
FBgn0039131_CG12268 4796 0
FBgn0005674_GluProRS 6255 0
FBgn0039132_AP-1sigma 3904 1
FBgn0051140_CG31140 20052 1
FBgn0283548_mir-9381 73 0
FBgn0039135_CG13603 1356 0
FBgn0039136_CG5902 2096 0
FBgn0039137_Epp 4110 0
FBgn0015795_Rab7 2444 0
FBgn0053108_CG33108 1885 0
FBgn0051184_LSm3 755 0
FBgn0020647_KrT95D 34289 1
FBgn0039139_Mettl3 2100 1
FBgn0039140_Miro 4485 1
FBgn0039141_spas 4767 1
FBgn0005649_Rox8 5209 1
FBgn0043455_CG5986 1378 0
FBgn0264325_Atg6 1602 1
FBgn0026576_Pisd 2809 1
FBgn0039145_CG6000 701 0
FBgn0001230_Hsp68 2230 0
FBgn0040283_SMC1 4528 0
FBgn0053100_eIF4EHP 45883 1
FBgn0013343_Syx1A 4163 1
FBgn0039147_CG10694 967 0
FBgn0039149_CG18428 674 0
FBgn0039150_CG13605 2445 0
FBgn0039152_Root 14907 1
FBgn0039151_CG13607 2279 1
FBgn0039153_GatB 2206 1
FBgn0026317_Tsc1 4347 0
FBgn0266673_Sec10 2707 0
FBgn0039154_Npc2f 3041 0
FBgn0039155_Kal1 6095 0
FBgn0051133_Slimp 1531 0
FBgn0267339_p38c 1183 0
FBgn0015765_p38a 1905 0
FBgn0039156_CG6178 2549 1
FBgn0039157_Myo95E 6672 1
FBgn0039158_TBC1d7 1488 0
FBgn0039159_mRpS24 716 0
FBgn0026598_Apc2 4298 0
FBgn0039160_CG5510 1887 0
FBgn0039161_CG13606 11516 1
FBgn0029503_mora 1426 0
FBgn0039163_CG5515 1172 0
FBgn0266282_SMC6 4373 0
FBgn0039165_CG6204 3048 0
FBgn0011725_twin 25072 1
FBgn0039167_CG17786 4087 0
FBgn0026257_cav 2425 0
FBgn0039169_Spps 3489 0
FBgn0039170_CG13609 1515 0
FBgn0039172_Spase22-23 1693 0
FBgn0002863_Acp95EF 304 0
FBgn0043884_mask 19686 1
FBgn0039175_beta-PheRS 2219 0
FBgn0011225_jar 18407 0
FBgn0086365_Orct2 2699 0
FBgn0019952_Orct 2532 0
FBgn0286199_shps 2004 0
FBgn0039178_CG6356 4662 1
FBgn0085319_CG34290 1265 0
FBgn0263398_Uck 3199 1
FBgn0039180_CG5715 1033 1
FBgn0259685_crb 19463 1
FBgn0028471_Nab2 3759 0
FBgn0011785_BRWD3 9619 0
FBgn0039182_Rrp5 4861 0
FBgn0039183_Dis3 3815 0
FBgn0039184_CG6432 3723 0
FBgn0262457_mir-1015 63 0
FBgn0011581_Ms 2274 0
FBgn0039186_CG5746 4896 0
FBgn0039187_CG6454 7059 0
FBgn0039188_Golgin84 1868 0
FBgn0039189_CG18528 2049 0
FBgn0039190_CG5762 978 0
FBgn0053339_CG33339 1295 0
FBgn0053340_CG33340 1151 0
FBgn0039192_CG17784 899 0
FBgn0039193_CG13613 795 0
FBgn0261993_CG42811 693 0
FBgn0261994_CG42812 804 1
FBgn0053341_CG33341 1061 1
FBgn0039194_CG13614 1163 1
FBgn0039195_CG17782 2011 1
FBgn0039196_CG17781 2205 1
FBgn0086610_CG33342 840 1
FBgn0039197_CG17780 2132 1
FBgn0039198_CG5768 4235 1
FBgn0039199_CG13615 1352 1
FBgn0039200_CG13616 873 0
FBgn0000036_nAChRalpha1 63261 1
FBgn0051128_CG31128 913 1
FBgn0000039_nAChRalpha2 5719 0
FBgn0262389_mir-1017 70 0
FBgn0004118_nAChRbeta2 5878 1
FBgn0039201_DZIP1 2850 0
FBgn0003134_Pp1alpha-96A 4061 0
FBgn0039202_CG13622 1200 1
FBgn0039203_Jhbp12 2739 1
FBgn0039204_CG6607 1768 0
FBgn0039205_CG13623 785 0
FBgn0262167_ana1 5819 0
FBgn0039207_Cftr 7710 0
FBgn0266758_Esyt2 11830 1
FBgn0039209_REPTOR 25496 1
FBgn0039210_CG13625 2093 0
FBgn0263490_mld 38246 1
FBgn0039212_Syx18 1760 1
FBgn0039213_atl 9043 1
FBgn0046685_Wsck 3009 1
FBgn0262858_MtnF 540 0
FBgn0039214_puf 14773 0
FBgn0000139_ash2 3251 1
FBgn0051125_CG31125 1449 1
FBgn0039215_CG6695 4219 1
FBgn0262431_mir-1003 55 0
FBgn0051126_CG31126 644 0
FBgn0020018_Ppox 1654 1
FBgn0003429_slo 49104 1
FBgn0039217_CG13627 4650 0
FBgn0284232_CG46316 4650 0
FBgn0039218_Polr2L 487 0
FBgn0039219_CG13630 1427 0
FBgn0004885_tok 29428 1
FBgn0003719_tld 3779 1
FBgn0000140_asp 6664 1
FBgn0015591_AstA 4541 1
FBgn0040600_CG13631 1582 0
FBgn0259233_CG42331 12381 1
FBgn0039223_CG5805 2869 1
FBgn0039225_Ets96B 9901 1
FBgn0039224_CG13634 1888 1
FBgn0039226_Ude 2208 0
FBgn0039227_polybromo 5292 0
FBgn0027539_lili 8567 1
FBgn0039228_CG6980 1056 0
FBgn0083986_CG34150 668 0
FBgn0027617_CG5808 2104 0
FBgn0039229_Saf-B 4886 0
FBgn0045980_niki 3247 1
FBgn0051118_RabX4 1744 1
FBgn0051357_Kaz 1680 0
FBgn0262962_CG43273 672 0
FBgn0039232_sosie 6536 0
FBgn0053658_CG33658 654 0
FBgn0013953_Esp 8477 0
FBgn0039233_CG7006 758 0
FBgn0039234_Nct 3268 0
FBgn0051119_HDAC11 1747 0
FBgn0039235_CAH4 1176 0
FBgn0051105_ppk22 2216 0
FBgn0265266_CG13639 466 0
FBgn0039237_CG13640 506 1
FBgn0039238_CG7016 1285 0
FBgn0039239_Srg1 541 0
FBgn0013949_Elal 2301 0
FBgn0015625_CycB3 2882 0
FBgn0039240_CG3744 5452 0
FBgn0043799_CG31381 1782 0
FBgn0039241_CG11089 4433 0
FBgn0051121_CG31121 13139 1
FBgn0039244_CG11069 2871 0
FBgn0040601_CG13643 8319 0
FBgn0039246_CG10845 1932 0
FBgn0265190_PIG-S 4648 0
FBgn0265189_sud1 2024 0
FBgn0039249_CG11168 4279 0
FBgn0039250_Mink 2687 0
FBgn0039251_Trf4-2 1869 1
FBgn0039252_CG11771 2909 1
FBgn0020626_Osbp 3353 0
FBgn0029157_ssh 6246 0
FBgn0039254_Nmnat 2163 0
FBgn0285912_mah 1907 1
FBgn0039257_tnc 38483 1
FBgn0039258_beta4GalT7 1226 0
FBgn0039259_EMC6 544 0
FBgn0015240_Hr96 4116 1
FBgn0039260_Smg6 4036 0
FBgn0039261_Ythdf 5373 0
FBgn0051115_CG31115 1038 0
FBgn0045866_bai 1069 0
FBgn0259178_5PtaseI 4724 0
FBgn0039264_CG11786 1086 0
FBgn0039265_CG11790 1749 0
FBgn0039266_CG11791 3458 1
FBgn0051109_CG31109 1284 1
FBgn0051111_CG31111 1101 0
FBgn0266719_stac 8062 1
FBgn0039269_veli 1173 0
FBgn0039270_PQBP1 927 0
FBgn0011336_Stt3B 2925 0
FBgn0039271_CG11839 987 0
FBgn0039272_CG11836 1586 0
FBgn0039273_shams 1878 0
FBgn0039274_CG11920 1505 1
FBgn0004897_fd96Ca 2194 1
FBgn0004898_fd96Cb 1087 1
FBgn0053095_CG33095 4474 1
FBgn0053096_CG33096 4474 1
FBgn0266534_CG45095 1064 0
FBgn0054027_CG34027 5362 0
FBgn0039277_Nepl16 3290 0
FBgn0051108_TTLL5 10053 1
FBgn0051510_CG31510 5702 1
FBgn0046214_vig2 2246 0
FBgn0039280_Mocs2B 1727 0
FBgn0260229_Mocs2A 1727 0
FBgn0259152_Clbn 3653 1
FBgn0039282_Bili 5403 1
FBgn0039283_danr 1831 0
FBgn0083946_lobo 24211 1
FBgn0039286_dan 8423 1
FBgn0039288_CG13653 1004 0
FBgn0022800_Cad96Ca 10712 1
FBgn0039290_CG13654 14437 1
FBgn0039291_CG13663 863 1
FBgn0051106_CG31106 2411 1
FBgn0051103_CG31103 2126 0
FBgn0039293_Alg9 2529 0
FBgn0039294_Cad96Cb 8165 1
FBgn0039296_Sil1 1893 1
FBgn0039297_Jhbp7 1281 0
FBgn0039298_to 1488 1
FBgn0039299_CG11854 1242 1
FBgn0000158_bam 2070 0
FBgn0039300_RpS27 1559 0
FBgn0039301_Nup37 1442 0
FBgn0039302_Nup358 9324 1
FBgn0039303_CG11857 1861 0
FBgn0039304_Kdsr 1535 0
FBgn0039305_CG11858 551 0
FBgn0027090_GlnRS 2454 0
FBgn0039306_RIOK2 1913 1
FBgn0263002_CR43310 455 1
FBgn0039307_CR13656 1304 1
FBgn0039308_CG11889 3058 1
FBgn0039309_CG11891 3058 1
FBgn0039310_CG11878 1400 1
FBgn0039311_CG10513 1422 0
FBgn0039312_CG10514 1419 0
FBgn0039313_CG11892 1689 0
FBgn0051300_CG31300 1604 0
FBgn0051104_CG31104 1501 0
FBgn0039315_CG13658 1456 0
FBgn0039316_CG11893 1477 0
FBgn0051098_CG31098 1607 1
FBgn0051102_CG31102 2136 1
FBgn0051097_CG31097 1650 0
FBgn0051288_CG31288 1597 0
FBgn0039319_CG13659 1426 1
FBgn0051370_CG31370 1522 1
FBgn0051436_CG31436 1514 1
FBgn0039321_CG10550 1984 1
FBgn0051099_CG31099 1514 0
FBgn0051087_CG31087 2806 0
FBgn0039323_CG10559 1622 1
FBgn0039324_CG10553 1650 1
FBgn0039325_CG10560 1551 0
FBgn0039326_CG10562 1704 0
FBgn0045761_CHKov1 6160 1
FBgn0039328_CHKov2 1673 1
FBgn0039329_CG10669 3880 0
FBgn0028647_CG11902 4831 0
FBgn0027376_rha 4586 1
FBgn0261575_tobi 2160 1
FBgn0004509_Fur1 125627 1
FBgn0039331_ND-49L 1749 1
FBgn0039332_alrm 1716 0
FBgn0051437_CG31437 923 0
FBgn0051439_Muc96D 2857 1
FBgn0039335_Vps33B 2266 0
FBgn0039336_CG4553 1279 1
FBgn0039337_MED28 742 1
FBgn0039338_XNP 4966 1
FBgn0259991_CG42488 2383 0
FBgn0039339_CG5116 2757 0
FBgn0040212_Gnpat 5318 0
FBgn0039341_CG5112 1802 0
FBgn0053494_CG33494 1680 0
FBgn0039342_CG5107 740 1
FBgn0039343_CG5111 2004 1
FBgn0011666_msi 92305 1
FBgn0039344_CG4582 1956 0
FBgn0262319_mir-1000 99 0
FBgn0261287_ymp 17625 1
FBgn0039348_Npl4 13649 1
FBgn0039346_CG5079 785 0
FBgn0039347_CG5071 3424 1
FBgn0039349_Ssadh 2119 1
FBgn0039350_jigr1 14031 0
FBgn0262411_mir-92a 94 0
FBgn0262388_mir-92b 99 0
FBgn0027508_Tnks 8195 1
FBgn0261986_RASSF8 3845 1
FBgn0039354_Lgr3 11405 1
FBgn0039355_CG4730 1610 1
FBgn0039356_CG5039 846 1
FBgn0039357_CG4743 1308 1
FBgn0039358_Idh3g 2935 0
FBgn0039359_RpL27 1428 0
FBgn0039360_CLS 2134 1
FBgn0051092_LpR2 41738 1
FBgn0066101_LpR1 21757 1
FBgn0039366_CG17198 2035 1
FBgn0039367_CG17197 2035 1
FBgn0039368_CG17196 949 0
FBgn0039369_CG17195 922 0
FBgn0039370_CG4956 1037 0
FBgn0039371_CG4960 969 0
FBgn0051380_CG31380 1458 0
FBgn0051093_CG31093 652 0
FBgn0250831_BG642167 516 0
FBgn0039373_CG5024 679 0
FBgn0011273_Acam 1223 0
FBgn0039374_CG17770 1223 0
FBgn0039376_CG14354 1095 0
FBgn0011670_Mst57Dc 377 1
FBgn0261061_Sfp96F 167 1
FBgn0011669_Mst57Db 194 1
FBgn0011668_Mst57Da 324 1
FBgn0039378_alpha4GT2 10648 1
FBgn0040602_CG14545 881 0
FBgn0039379_CG5886 2357 0
FBgn0039380_CG5890 16516 1
FBgn0027865_Tsp96F 8527 1
FBgn0039381_SppL 6246 1
FBgn0028717_Lnk 4728 0
FBgn0039385_CG5913 1531 0
FBgn0039386_Sodq 1352 0
FBgn0039387_Mco3 2268 1
FBgn0051091_CG31091 2269 1
FBgn0051089_CG31089 1535 1
FBgn0250757_kumpel 14024 1
FBgn0039395_CG14546 1592 0
FBgn0039396_CCAP-R 32771 1
FBgn0039398_CG14540 2407 0
FBgn0000206_boss 4954 0
FBgn0259146_fid 12656 1
FBgn0015269_Nf1 12724 1
FBgn0262576_CG43116 1117 1
FBgn0002734_E(spl)mdelta-HLH 1012 1
FBgn0002735_E(spl)mgamma-HLH 910 0
FBgn0002733_E(spl)mbeta-HLH 977 0
FBgn0002732_E(spl)malpha-BFM 675 0
FBgn0002578_Kaz-m1 1766 0
FBgn0002592_E(spl)m2-BFM 956 0
FBgn0002609_E(spl)m3-HLH 1304 0
FBgn0002629_E(spl)m4-BFM 758 0
FBgn0002631_E(spl)m5-HLH 881 0
FBgn0002632_E(spl)m6-BFM 1136 0
FBgn0002633_E(spl)m7-HLH 981 0
FBgn0000591_E(spl)m8-HLH 768 0
FBgn0001139_gro 8175 0
FBgn0266668_Exo84 2526 0
FBgn0039402_Vps2 1307 0
FBgn0028833_Cmpk 1201 0
FBgn0039403_Sld5 890 0
FBgn0039404_CG14543 720 0
FBgn0039405_PIG-P 876 0
FBgn0260224_Tcs6 876 0
FBgn0039406_RpL34a 847 0
FBgn0039407_Trmt61 1797 0
FBgn0039408_CG14551 1743 0
FBgn0039411_dysf 22119 0
FBgn0051324_Cipc 23806 1
FBgn0039413_CG14556 1209 0
FBgn0039415_CG6142 3994 1
FBgn0051323_CG31323 16460 1
FBgn0051086_CG31086 976 0
FBgn0039417_CG6073 1789 0
FBgn0083966_CG34130 973 0
FBgn0083965_CG34129 971 0
FBgn0039419_CG12290 4452 1
FBgn0000064_Ald1 7522 1
FBgn0039420_CG6154 14388 1
FBgn0053970_osy 44233 1
FBgn0039421_Nil 1183 1
FBgn0039424_ppk15 1747 1
FBgn0039425_Ald2 2104 0
FBgn0040606_CG6503 407 1
FBgn0085320_CG34291 491 1
FBgn0288888_tx 8213 1
FBgn0042711_Hex-t1 1506 0
FBgn0042710_Hex-t2 1656 0
FBgn0039427_CG5447 2051 1
FBgn0262577_CG43117 318 1
FBgn0023178_Pdf 679 1
FBgn0039428_CG14237 365 0
FBgn0039429_CG14238 2732 1
FBgn0039430_CG5455 8481 1
FBgn0039431_plum 65139 1
FBgn0263289_scrib 67701 1
FBgn0039434_TwdlM 1106 0
FBgn0039435_TwdlP 756 1
FBgn0039436_TwdlB 1092 1
FBgn0039437_TwdlL 1065 0
FBgn0039438_TwdlO 806 0
FBgn0039439_TwdlK 839 1
FBgn0039440_TwdlJ 907 1
FBgn0039441_TwdlN 1087 1
FBgn0051080_TwdlH 982 1
FBgn0051081_TwdlR 1113 0
FBgn0039443_TwdlS 869 0
FBgn0039444_TwdlD 1029 0
FBgn0250908_beat-VII 36684 1
FBgn0243586_Tb 1091 0
FBgn0039448_TwdlQ 1044 1
FBgn0023179_amon 16462 1
FBgn0039449_CG6425 2224 1
FBgn0288631_Yif1 1935 1
FBgn0039451_CG6420 5369 0
FBgn0040607_CG14244 548 0
FBgn0040608_CG14246 2803 1
FBgn0039452_CG14245 614 0
FBgn0039453_CG6403 890 1
FBgn0039454_CG14247 983 1
FBgn0261860_CG42789 599 1
FBgn0262473_Tl 43362 1
FBgn0051072_Lerp 20668 1
FBgn0262379_mir-1012 58 1
FBgn0039459_IntS12 1183 0
FBgn0027889_ball 2202 0
FBgn0001197_His2Av 2291 1
FBgn0026562_SPARC 2757 0
FBgn0004903_Rb97D 3613 0
FBgn0002838_ms(3)K81 710 0
FBgn0039461_CG5500 3829 0
FBgn0003267_ro 4400 0
FBgn0004359_T48 29263 1
FBgn0004510_Ets97D 2111 0
FBgn0285963_CG46339 29548 1
FBgn0039462_CG14252 1714 0
FBgn0039463_Spag1 1852 0
FBgn0039464_CG6330 8799 1
FBgn0039465_Tsp97E 3753 1
FBgn0041224_Gr97a 1361 1
FBgn0039466_CG5521 10948 0
FBgn0039467_CG14253 7165 1
FBgn0284229_CG46313 7165 1
FBgn0051075_CG31075 2893 1
FBgn0051076_CG31076 817 1
FBgn0039469_TwdlC 1610 0
FBgn0004842_RYa-R 60955 1
FBgn0051077_CG31077 3209 0
FBgn0039470_CG6296 2233 0
FBgn0039471_CG6295 1156 1
FBgn0039472_CG17192 1107 1
FBgn0039473_CG17191 1143 1
FBgn0039474_CG6283 1140 0
FBgn0039475_CG6277 1146 0
FBgn0039476_CG6271 1141 0
FBgn0029170_TwdlT 1784 0
FBgn0039478_Nep5 6291 0
FBgn0085321_CG34292 843 0
FBgn0003495_spz 5080 0
FBgn0264563_CG43935 371 0
FBgn0039479_CG14257 6948 1
FBgn0039480_Cpr97Ea 4648 1
FBgn0039481_Cpr97Eb 1426 0
FBgn0039482_CG14258 1081 0
FBgn0039483_CG14259 1323 0
FBgn0243514_eater 3812 1
FBgn0039485_Jhbp11 1687 1
FBgn0039486_CAH9 3196 1
FBgn0039487_gb 3803 1
FBgn0027574_CG5815 2560 0
FBgn0039488_CG6066 1555 1
FBgn0039489_CG5880 1787 1
FBgn0039490_CG5882 2944 0
FBgn0039491_CG6059 3070 0
FBgn0039492_CG6051 26310 1
FBgn0029155_Men-b 5941 1
FBgn0039494_grass 1833 0
FBgn0039495_CG5909 1753 0
FBgn0051065_ppk31 2007 0
FBgn0085322_CG34293 867 0
FBgn0003482_spn-D 1406 0
FBgn0004197_Ser 22177 1
FBgn0261995_CG42813 1491 0
FBgn0261996_CG42814 795 0
FBgn0051064_CG31064 9580 1
FBgn0051068_CG31068 2662 0
FBgn0005696_PolA2 2065 1
FBgn0039498_CG17991 1063 0
FBgn0042111_CG18766 2914 0
FBgn0039500_CG5984 1589 0
FBgn0039501_TTLL6B 2773 0
FBgn0011289_TfIIA-L 5351 0
FBgn0010441_pll 2051 0
FBgn0010328_woc 7460 0
FBgn0039503_CG14262 1056 0
FBgn0039504_CG14260 966 0
FBgn0002441_l(3)mbt 6947 0
FBgn0039505_CG5934 860 0
FBgn0046247_CG5938 2624 0
FBgn0039507_mrt 5412 0
FBgn0039508_CG3368 3668 0
FBgn0039509_bigmax 1160 0
FBgn0015737_Hmu 2823 0
FBgn0040609_CG3348 674 1
FBgn0039510_CG3339 28039 1
FBgn0039511_CG3330 1189 1
FBgn0260487_CG42534 31952 1
FBgn0285938_CG46335 2059 0
FBgn0016061_side 62394 1
FBgn0265317_CG44290 2073 1
FBgn0263401_CG43447 533 1
FBgn0039518_CG13978 2891 0
FBgn0039519_Cyp6a18 4229 1
FBgn0039520_Gr98a 2041 1
FBgn0262613_CG43139 659 1
FBgn0039521_CG5402 866 1
FBgn0039522_CG13972 1346 0
FBgn0039523_CG12885 13068 1
FBgn0046887_Gr98b 1391 0
FBgn0046886_Gr98c 1393 1
FBgn0046885_Gr98d 1410 0
FBgn0004387_Klp98A 11370 1
FBgn0039525_CG5646 1940 0
FBgn0027492_wdb 20566 1
FBgn0040080_pins 3536 0
FBgn0039527_CG5639 9656 1
FBgn0039528_dsd 9833 0
FBgn0039530_Tusp 27053 1
FBgn0039529_CG5612 2652 0
FBgn0039531_CG5611 1435 0
FBgn0039532_Mtl 3459 0
FBgn0266579_tau 17110 1
FBgn0262286_mir-1001 89 0
FBgn0027494_RpS10a 603 0
FBgn0002772_Mlc1 3099 0
FBgn0039536_unc80 14660 0
FBgn0039537_Hsdl2 1491 0
FBgn0039538_CG12883 1045 0
FBgn0003330_Sce 1598 0
FBgn0051055_CG31055 2502 0
FBgn0046258_CG12880 6828 1
FBgn0263024_CG43319 223 1
FBgn0263597_Acp98AB 174 1
FBgn0263025_HSPBAP1 1296 1
FBgn0086346_ALiX 3644 0
FBgn0045862_btz 3084 0
FBgn0039543_CROT 3372 0
FBgn0039544_CG12877 3757 0
FBgn0005659_Ets98B 11828 0
FBgn0085382_CG34353 137877 1
FBgn0067407_Or98P 325 1
FBgn0039551_Or98a 1310 1
FBgn0039552_CG12426 889 0
FBgn0267366_mil 1338 0
FBgn0039554_CG5003 2739 0
FBgn0039555_mRpS22 1340 0
FBgn0053213_Boh1 1278 0
FBgn0039557_CG12259 1245 0
FBgn0039558_BCAS2 1073 0
FBgn0003279_RpL4 2067 0
FBgn0027579_mino 7886 0
FBgn0051053_nenya 817 0
FBgn0039559_NSD 4871 0
FBgn0039560_BOD1 4533 0
FBgn0039561_mfrn 5225 0
FBgn0039562_Gp93 3440 0
FBgn0039563_CG4951 2061 0
FBgn0039564_Nep7 2409 0
FBgn0039565_CG4884 1889 1
FBgn0259990_CG42487 1889 1
FBgn0051253_CG31253 1227 1
FBgn0051054_CR31054 708 1
FBgn0267108_CR45548 378 1
FBgn0051131_CG31131 1227 1
FBgn0039566_CG4849 3543 1
FBgn0003890_betaTub97EF 21376 1
FBgn0039568_CG4815 1052 0
FBgn0085391_trv 64125 1
FBgn0085383_CG34354 93646 1
FBgn0262588_CG43125 887 1
FBgn0262587_CG43124 902 0
FBgn0085465_CG34436 968 1
FBgn0085466_CG34437 1006 1
FBgn0002865_Mst98Ca 1318 1
FBgn0004171_Mst98Cb 1065 0
FBgn0039576_UQCR-14L 502 0
FBgn0039577_CG12516 974 0
FBgn0261618_larp 18278 1
FBgn0039580_Gfat2 2746 1
FBgn0039581_Moca-cyp 4835 1
FBgn0039582_Or98b 1378 1
FBgn0039584_beat-VI 56606 1
FBgn0039585_CG1894 1505 1
FBgn0013813_Dhc98D 32445 1
FBgn0051051_CG31051 967 0
FBgn0003137_Ppn 19659 0
FBgn0039588_mIF2 2543 0
FBgn0000659_fkh 4288 0
FBgn0026400_Noa36 1229 0
FBgn0001215_Hrb98DE 5943 0
FBgn0039589_CG9986 2293 0
FBgn0039590_CG10011 27160 1
FBgn0039591_CG9988 2388 1
FBgn0267952_CR46232 1289 1
FBgn0039592_CG14062 1306 0
FBgn0051050_CG31050 571 0
FBgn0053346_CG33346 1219 0
FBgn0039593_Sid 1317 0
FBgn0039594_snu 20898 1
FBgn0027655_htt 38574 1
FBgn0039595_AstA-R2 7673 0
FBgn0039596_CG10000 3277 1
FBgn0039597_CG9997 1495 1
FBgn0039598_aqrs 1235 1
FBgn0085324_CG34295 866 0
FBgn0039599_intr 939 0
FBgn0261289_CheB98a 799 1
FBgn0005642_wdn 3354 1
FBgn0039600_Prp39 5252 1
FBgn0039601_CG1523 2326 0
FBgn0039602_CG1647 4287 0
FBgn0024273_WASp 7518 1
FBgn0015589_Apc 12447 0
FBgn0264324_spg 25169 1
FBgn0265274_Inx3 5891 0
FBgn0053203_CG33203 17103 1
FBgn0039609_Nepl17 2126 0
FBgn0039611_Nepl18 2184 1
FBgn0039612_Nepl19 2098 1
FBgn0039613_Nepl20 2153 0
FBgn0027578_Nepl21 2322 0
FBgn0265998_Doa 34699 1
FBgn0039616_CG11828 2042 1
FBgn0039617_DIP-gamma 45368 1
FBgn0039620_wat 27429 1
FBgn0263579_mir-4947 99 0
FBgn0039621_CG14518 1188 1
FBgn0039622_eIF4E6 735 1
FBgn0039623_CG1951 3702 1
FBgn0041780_Ssl2 1691 0
FBgn0039625_beta4GalNAcTB 1348 1
FBgn0027873_Cpsf100 2489 1
FBgn0039626_Slu7 2013 0
FBgn0003093_Pkc98E 9992 1
FBgn0039627_CG11837 1228 0
FBgn0039628_CG11841 1211 0
FBgn0039629_CG11842 1233 1
FBgn0039630_CG11843 1490 1
FBgn0039631_Sirt7 3277 0
FBgn0288875_Cul5 3703 0
FBgn0039633_Bicra 45908 1
FBgn0039634_alpha-Man-Ib 3769 0
FBgn0039635_Pdhb 3126 0
FBgn0039636_Atg14 1999 0
FBgn0005596_yem 4549 0
FBgn0039637_Ctl2 4877 0
FBgn0039638_dgt6 2388 0
FBgn0028671_Vha100-1 6787 0
FBgn0039639_Alg13 603 0
FBgn0039640_superdeath 7125 0
FBgn0039641_CG14511 1215 0
FBgn0039642_CG11882 1156 0
FBgn0014869_Pglym78 1653 0
FBgn0041588_eIF2D 1898 0
FBgn0041186_Slbp 1192 0
FBgn0028692_Rpn2 3731 0
FBgn0039644_rdog 6844 1
FBgn0039645_CG11898 5865 1
FBgn0039647_jus 23803 1
FBgn0039648_CG14515 1655 0
FBgn0014427_CG11899 1316 0
FBgn0039650_Mesh1 769 0
FBgn0039651_Cyt-c1L 1473 1
FBgn0262448_mir-279 99 0
FBgn0262404_mir-996 96 0
FBgn0029176_eEF1gamma 1937 1
FBgn0062442_Cisd2 1211 0
FBgn0039654_Brd8 2791 0
FBgn0039655_CG14507 1521 0
FBgn0028476_Usp1 6141 1
FBgn0039656_CG11951 3401 1
FBgn0051427_CR31427 1478 1
FBgn0051445_CG31445 4247 0
FBgn0263236_SP1029 5490 1
FBgn0003525_stg 3974 0
FBgn0267104_CG45544 940 0
FBgn0039659_CG14506 3437 1
FBgn0015622_Cnx99A 4390 1
FBgn0267106_CG45546 439 0
FBgn0004369_Ptp99A 109485 1
FBgn0039663_CG2321 4482 0
FBgn0039664_CG2006 1915 0
FBgn0040623_Spase12 606 0
FBgn0039665_CG2310 1994 1
FBgn0039666_Diedel 415 1
FBgn0039667_FipoQ 4141 1
FBgn0039668_Trc8 4772 0
FBgn0039669_ND-20L 810 0
FBgn0000492_Dr 8858 1
FBgn0039670_CG7567 867 0
FBgn0039671_CG11470 769 0
FBgn0051041_CG31041 836 0
FBgn0086361_alph 25326 1
FBgn0039673_CG7568 2192 1
FBgn0262873_Diedel2 377 0
FBgn0039674_CG1907 1693 0
FBgn0266137_Dop1R2 29680 1
FBgn0039675_ppk21 2004 0
FBgn0039676_ppk20 2063 0
FBgn0039677_ppk30 2329 0
FBgn0039678_Obp99a 677 0
FBgn0039679_ppk19 1767 0
FBgn0025457_Bub3 1414 0
FBgn0039680_Cap-D2 4606 0
FBgn0039681_CG7582 2037 1
FBgn0013972_Gycalpha99B 3255 1
FBgn0039682_Obp99c 3575 1
FBgn0039683_dmrt99B 4434 1
FBgn0039684_Obp99d 499 0
FBgn0250832_Dup99B 309 0
FBgn0039685_Obp99b 642 0
FBgn0039686_CG15506 3725 0
FBgn0085325_CG34296 475 0
FBgn0024841_Pcd 1063 0
FBgn0039687_Naa40 791 0
FBgn0042213_CG18731 663 0
FBgn0039688_Kul 9530 1
FBgn0027583_CG7601 1476 1
FBgn0039689_CIA30 1105 1
FBgn0039690_Gnpnat 3677 1
FBgn0027518_Wdr24 3120 0
FBgn0039691_IntS11 2176 0
FBgn0020235_ATPsyngamma 1459 0
FBgn0260990_yata 5309 1
FBgn0001297_kay 28118 1
FBgn0039694_fig 1179 1
FBgn0262112_sro 1208 0
FBgn0039696_Rnb 3657 0
FBgn0019972_Drice 1926 0
FBgn0039697_Etfb 1346 0
FBgn0039698_CG7789 1193 0
FBgn0002924_ncd 2837 0
FBgn0000247_ca 8236 0
FBgn0039702_Vps16B 1530 0
FBgn0039703_CG7829 1026 0
FBgn0039704_neo 6669 1
FBgn0039705_Atg16 7820 0
FBgn0260969_CG42592 678 0
FBgn0039707_Prtl99C 1497 0
FBgn0039709_Cad99C 13042 0
FBgn0039710_dgt1 2796 0
FBgn0039711_CG7824 1284 1
FBgn0051032_CR31032 824 1
FBgn0039712_CG15514 1439 1
FBgn0039713_RpS8 2320 0
FBgn0039714_Zip99C 5194 1
FBgn0083969_CG34133 5794 0
FBgn0051038_CG31038 26172 1
FBgn0039718_CG15517 585 0
FBgn0039719_CG15515 984 0
FBgn0051036_CG31036 4785 0
FBgn0039722_Capa 1355 0
FBgn0003861_trp 5768 1
FBgn0003357_Jon99Ciii 1239 1
FBgn0003356_Jon99Cii 861 1
FBgn0003358_Jon99Ci 963 1
FBgn0039723_CG15522 1511 0
FBgn0051202_alpha-Man-Ic 1685 0
FBgn0051040_Cog7 2506 0
FBgn0260759_CG42557 1300 0
FBgn0260760_CG42558 1300 0
FBgn0039726_eIF2Balpha 1306 0
FBgn0039727_Vps13B 12229 0
FBgn0004622_TkR99D 18651 1
FBgn0039728_CG7896 7359 0
FBgn0000032_Acph-1 2267 0
FBgn0039730_CG7903 1756 0
FBgn0039731_Sas-6 1677 0
FBgn0039732_CG15525 715 0
FBgn0039733_CG11504 1855 0
FBgn0085327_CG34298 608 0
FBgn0039734_Tace 3148 0
FBgn0039735_Nph 1180 0
FBgn0016685_Nlp 5567 0
FBgn0039736_CG7912 3155 0
FBgn0039737_CG7920 4808 1
FBgn0039738_Mgat2 6708 1
FBgn0039739_RpS28a 303 0
FBgn0026597_Axn 12469 1
FBgn0039740_ZIPIC 1630 0
FBgn0041102_ocn 727 0
FBgn0001281_janB 744 0
FBgn0001280_janA 911 0
FBgn0003510_Sry-alpha 3352 1
FBgn0003511_Sry-beta 3352 1
FBgn0003512_Sry-delta 1545 0
FBgn0002626_RpL32 932 0
FBgn0039741_CG7943 2195 0
FBgn0039742_CG15528 3477 1
FBgn0039743_Jasper 2183 0
FBgn0003479_spn-A 1341 0
FBgn0039744_Rpp14b 646 0
FBgn0085346_Rpp14a 1272 0
FBgn0260468_CG7950 1272 0
FBgn0266411_sima 63487 1
FBgn0266442_CG45072 1240 0
FBgn0266443_CG45073 934 0
FBgn0051025_Ppi1 3486 0
FBgn0051029_CG31029 3116 1
FBgn0086355_Tpi 1618 1
FBgn0039747_AdoR 14750 1
FBgn0039748_CG15529 1640 0
FBgn0039749_CG11498 7451 0
FBgn0051030_VhaAC45RP 1727 0
FBgn0051028_Rsod 4576 1
FBgn0002773_Mlc2 3113 1
FBgn0039751_CG1983 1914 0
FBgn0039752_CG15530 2301 0
FBgn0260860_Bet5 1254 0
FBgn0039754_CG9747 5829 0
FBgn0039755_CG15531 1438 0
FBgn0039756_CG9743 6638 0
FBgn0039757_RpS7 2573 1
FBgn0000094_Anp 434 1
FBgn0000276_CecA1 399 1
FBgn0000280_Cec-Psi1 226 1
FBgn0000277_CecA2 412 1
FBgn0000281_Cec2 239 1
FBgn0000278_CecB 482 1
FBgn0000279_CecC 454 0
FBgn0263402_CG43448 640 0
FBgn0039758_CG9737 2044 0
FBgn0039759_CG9733 2725 1
FBgn0085328_CG34299 1078 0
FBgn0039760_CG9682 1902 1
FBgn0039761_CG18404 915 1
FBgn0010113_heca 94450 1
FBgn0085329_CG34300 832 1
FBgn0015222_Fer1HCH 2605 0
FBgn0015221_Fer2LCH 2780 0
FBgn0027544_CG2217 4204 0
FBgn0261704_CG42740 4204 0
FBgn0039764_CG15535 897 0
FBgn0039765_mRpS18C 582 0
FBgn0039766_CG15536 663 0
FBgn0039767_CG2218 2849 0
FBgn0039768_CG15533 2542 0
FBgn0039769_CG15534 3075 0
FBgn0039770_CG15537 8422 0
FBgn0039771_Osi23 970 0
FBgn0028646_aralar1 10232 1
FBgn0039773_CG2224 2859 0
FBgn0039774_CDase 6215 1
FBgn0039776_PH4alphaEFB 19749 1
FBgn0260440_spdo 2165 1
FBgn0039777_Jon99Fii 912 1
FBgn0039778_Jon99Fi 932 1
FBgn0039779_PH4alphaSG2 1913 0
FBgn0026190_PH4alphaMP 4340 0
FBgn0039780_PH4alphaNE1 3575 1
FBgn0051371_CG31371 2382 1
FBgn0051014_PH4alphaSG1 1996 1
FBgn0039782_CG15539 1990 0
FBgn0263527_mir-4908 58 0
FBgn0054041_CG34041 2123 0
FBgn0039783_PH4alphaNE2 2131 0
FBgn0051524_CG31524 2030 1
FBgn0039784_CG9698 2203 1
FBgn0027654_jdp 9978 1
FBgn0082582_tmod 46298 1
FBgn0083991_CG34155 5645 1
FBgn0039787_CG9702 2688 0
FBgn0039788_Rpt6R 1499 0
FBgn0039789_CG9717 3282 0
FBgn0039790_CG2246 8518 1
FBgn0051019_CG31019 2292 0
FBgn0051021_CG31021 1835 0
FBgn0051017_PH4alphaNE3 1963 0
FBgn0051016_CG31016 4267 1
FBgn0266259_CG44954 3280 1
FBgn0039792_CG2267 1787 0
FBgn0051013_CG31013 2113 0
FBgn0051015_PH4alphaPV 2445 0
FBgn0085461_CG34432 722 1
FBgn0085462_CG34433 897 1
FBgn0039795_Spn100A 2126 0
FBgn0039796_CG12069 1926 0
FBgn0000274_Pka-C2 1601 0
FBgn0051010_CG31010 1359 0
FBgn0039797_eIF4H2 1965 1
FBgn0039798_CG11313 1328 0
FBgn0039799_CG15543 1594 0
FBgn0039800_Npc2g 658 0
FBgn0039801_Npc2h 811 0
FBgn0004606_zfh1 23276 0
FBgn0011739_wts 16994 1
FBgn0262444_mir-1013 60 0
FBgn0039802_dj-1beta 861 1
FBgn0027598_cindr 18388 1
FBgn0039804_CG15544 14215 1
FBgn0003720_tll 2085 1
FBgn0039805_Cpr100A 1663 0
FBgn0039806_CG15545 1412 1
FBgn0039807_CG15546 1821 0
FBgn0039808_CG12071 3943 0
FBgn0039809_CG15547 1711 0
FBgn0000416_Sap-r 5598 0
FBgn0015032_Cyp4c3 6650 1
FBgn0053483_CG33483 1443 1
FBgn0020912_Ptx1 17928 0
FBgn0039810_CG15549 1111 0
FBgn0039811_CG15550 513 0
FBgn0039812_CG15548 2607 0
FBgn0062411_Ctr1C 1030 0
FBgn0004573_5-HT7 48639 1
FBgn0051008_CG31008 528 0
FBgn0051007_CG31007 757 0
FBgn0053773_CG33773 778 0
FBgn0010015_CanA1 7447 0
FBgn0053920_CG33920 714 0
FBgn0286884_CR46406 266 0
FBgn0016123_Alp4 3611 1
FBgn0263562_mir-4948 105 0
FBgn0010808_Chchd3 1299 0
FBgn0002413_dco 7125 1
FBgn0024288_Sox100B 18154 1
FBgn0039816_CG11317 6609 0
FBgn0039817_CG15553 2301 1
FBgn0039818_CG11318 2829 1
FBgn0261395_Prosalpha3T 888 0
FBgn0039820_CG15554 1186 0
FBgn0039821_CG15556 2701 0
FBgn0013973_Gycbeta100B 43886 1
FBgn0086704_stops 10950 1
FBgn0051004_mesh 17373 1
FBgn0004389_bnk 1027 0
FBgn0039827_CG1544 6806 1
FBgn0267435_chp 6550 0
FBgn0061476_Zwilch 2410 0
FBgn0039828_CG1542 1326 0
FBgn0039829_CG15561 1166 0
FBgn0039830_ATPsynC 3485 0
FBgn0263544_mir-4949 98 0
FBgn0039831_CG12054 10557 0
FBgn0039832_CG15563 651 0
FBgn0039833_CG15564 2947 0
FBgn0051005_qless 16573 1
FBgn0039835_mRpL32 814 0
FBgn0039836_CG1750 1241 0
FBgn0086362_spn-F 1532 1
FBgn0039838_CAH6 2450 1
FBgn0040628_CAH16 1420 0
FBgn0040629_CAH5 1280 1
FBgn0039839_ppk24 2781 0
FBgn0039840_pHCl-2 4466 1
FBgn0085376_CG34347 60591 1
FBgn0046332_gskt 1771 1
FBgn0039844_CG1607 9784 1
FBgn0051204_CG31204 1633 0
FBgn0051002_Ugt35D1 1722 1
FBgn0019990_Gcn2 6353 1
FBgn0039846_PNPase 3892 0
FBgn0261988_Gprk2 52628 1
FBgn0039848_Loxl1 1489 1
FBgn0039849_CG11334 3215 0
FBgn0039850_CG11333 833 0
FBgn0039851_mey 7757 0
FBgn0039852_nyo 23133 1
FBgn0028968_gammaCOP 3564 0
FBgn0043900_pygo 4864 0
FBgn0003268_rod 7293 0
FBgn0039854_CG1635 1719 0
FBgn0039855_CG1638 1735 0
FBgn0039856_CG1774 1916 0
FBgn0039857_RpL6 1412 0
FBgn0039858_CycG 16022 1
FBgn0288966_Med 4329 0
FBgn0039859_Mnat9 876 0
FBgn0039860_CG1792 1534 0
FBgn0039861_pasha 4240 0
FBgn0039862_kek6 42510 1
FBgn0039863_Zmynd8 8506 1
FBgn0039864_CG11550 1733 0
FBgn0261583_CG42693 470 0
FBgn0003870_ttk 21525 1
FBgn0039867_CstF50 1460 0
FBgn0039868_CG11563 964 0
FBgn0000557_eEF1alpha2 4838 0
FBgn0039869_Tbca 758 0
FBgn0039870_CG1896 896 0
FBgn0000150_awd 905 0
FBgn0261479_nero 1113 0
FBgn0022349_CG1910 4251 1
FBgn0039872_salt 2880 1
FBgn0262384_mir-1014 67 0
FBgn0017448_CG2187 3281 0
FBgn0039873_Smvt 2175 0
FBgn0003065_CG2150 1468 0
FBgn0270927_betaGlu 2555 0
FBgn0039875_sip3 2944 0
FBgn0039876_CG2126 1603 0
FBgn0005632_faf 13661 0
FBgn0039877_Mccc1 3315 0
FBgn0027620_Acf 5818 0
FBgn0250755_CG42233 5644 0
FBgn0039879_Ir100a 1811 0
FBgn0039881_CG1971 1301 0
FBgn0039882_Rift 3319 0
FBgn0266268_FeCH 1836 0
FBgn0039883_RhoGAP100F 33961 1
FBgn0024989_CG3777 70801 1
FBgn0262266_mir-980 97 0
FBgn0040370_CG13375 11776 1
FBgn0040371_CG12470 1251 1
FBgn0029521_Or1a 1443 0
FBgn0052816_CG32816 154150 1
FBgn0262810_CG43181 567 1
FBgn0262811_CG43182 250 0
FBgn0004034_y 4736 0
FBgn0000022_ac 916 0
FBgn0004170_sc 1437 0
FBgn0002561_l(1)sc 1096 0
FBgn0011822_Pgcl 1309 0
FBgn0000137_ase 2429 0
FBgn0010019_Cyp4g1 2278 0
FBgn0266572_ebo 5560 0
FBgn0029523_CR18275 2452 0
FBgn0029522_CG13373 1207 0
FBgn0052817_CG32817 1100 0
FBgn0029526_CR18166 1962 0
FBgn0029524_CG3176 906 0
FBgn0029525_CG18273 4804 0
FBgn0023536_CG3156 2847 0
FBgn0023537_CG17896 2708 0
FBgn0023534_CG17778 1755 0
FBgn0004648_svr 12626 1
FBgn0260400_elav 13991 1
FBgn0023535_arg 18593 1
FBgn0024983_CG4293 2350 0
FBgn0000108_Appl 48543 1
FBgn0263534_mir-4960 100 0
FBgn0261930_vnd 16030 0
FBgn0025633_spdi 35114 1
FBgn0286917_CR46417 176 1
FBgn0029529_CG13365 498 1
FBgn0016038_Vsp37A 1521 1
FBgn0025640_CG13369 1297 0
FBgn0026879_CG13364 446 0
FBgn0025635_Hinfp 2474 0
FBgn0002579_RpL36 1145 0
FBgn0001341_Mybbp1A 3860 0
FBgn0020381_Dredd 1923 1
FBgn0283549_mir-9372 60 0
FBgn0003575_su(sable) 7870 1
FBgn0266102_CR44839 390 1
FBgn0025634_CG13367 1625 1
FBgn0025638_Roc1a 1293 1
FBgn0025639_Hmt4-20 7550 1
FBgn0025637_SkpA 1785 1
FBgn0286919_CR46419 427 0
FBgn0021764_sdk 62662 1
FBgn0029531_CG13362 2060 0
FBgn0040383_CG5254 8372 1
FBgn0029532_CG13361 1642 1
FBgn0040382_CG5273 2345 1
FBgn0015288_RpL22 2570 1
FBgn0027343_fz3 14277 1
FBgn0086368_tw 3469 0
FBgn0025620_CG13360 2234 0
FBgn0025621_CG16989 3914 0
FBgn0015799_Rbf 4389 0
FBgn0025616_CG13359 1801 0
FBgn0026874_CG13358 1497 0
FBgn0260855_Sec22 2124 0
FBgn0264449_CG43867 119758 1
FBgn0029535_CG14635 474 0
FBgn0040343_CG3713 986 0
FBgn0040892_CG14634 592 0
FBgn0040341_CG11664 880 1
FBgn0029539_CG11663 718 0
FBgn0040344_Lztr1 4693 1
FBgn0040339_MED22 721 0
FBgn0040345_CG3708 1300 0
FBgn0040342_CG3706 1544 0
FBgn0052815_CG32815 6958 0
FBgn0040340_TRAM 2590 0
FBgn0040346_CG3704 1635 0
FBgn0040347_mus81 2154 0
FBgn0040348_CG3703 3299 0
FBgn0040349_CG3699 838 0
FBgn0040350_CG3690 3315 0
FBgn0042146_CG18823 666 0
FBgn0040338_TfIIA-S-2 542 0
FBgn0029552_CG14631 589 0
FBgn0003638_su(w[a]) 33261 1
FBgn0040351_CG11638 12719 1
FBgn0052814_CG32814 6905 1
FBgn0040337_CG3021 1499 0
FBgn0026143_Cdc45 2265 0
FBgn0053082_Rpp21 2361 1
FBgn0014903_CG14630 1669 1
FBgn0266569_CG42259 785 0
FBgn0040398_CG14629 1106 0
FBgn0040397_CG3655 61855 1
FBgn0040365_CG14628 488 0
FBgn0040368_eIF4E7 3790 0
FBgn0085349_CR34320 485 1
FBgn0040364_CG11378 2969 1
FBgn0040363_CG11384 2158 1
FBgn0040362_CG11379 1386 1
FBgn0040361_CG14627 1882 1
FBgn0040360_CG14626 3807 0
FBgn0040359_CG11380 5352 1
FBgn0040358_CG14625 3611 0
FBgn0029568_CG11381 1656 0
FBgn0040357_CG14624 818 0
FBgn0040367_CG11382 1883 0
FBgn0040366_CG11398 3167 0
FBgn0261444_CG3638 21395 0
FBgn0026876_CG11403 3011 0
FBgn0028550_Atf3 32544 1
FBgn0025642_CG32812 1655 1
FBgn0025641_DAAM 32649 1
FBgn0052811_CG32811 403 0
FBgn0004650_fs(1)N 6925 1
FBgn0024366_CG11409 12069 1
FBgn0024362_Naa30A 2664 0
FBgn0024360_MTPAP 4485 0
FBgn0024361_Tsp2A 1590 0
FBgn0024365_CG12773 4358 0
FBgn0024364_CG11417 2459 0
FBgn0000826_png 1113 1
FBgn0029573_CG14770 927 0
FBgn0024987_ssx 4677 0
FBgn0263552_mir-4961 132 0
FBgn0023169_AMPKalpha 3360 0
FBgn0024986_CG3719 1595 0
FBgn0052813_CG32813 11929 0
FBgn0024985_Rilpl 4283 0
FBgn0259108_futsch 44617 1
FBgn0265139_Gr2a 1747 1
FBgn0027795_CG14785 1839 0
FBgn0027794_Lrpprc2 3442 0
FBgn0027793_CG14787 869 1
FBgn0266284_Ns3 2376 1
FBgn0027791_O-fut2 1633 0
FBgn0026872_CG14777 2558 0
FBgn0029580_CG14778 3121 0
FBgn0052808_CG32808 1124 0
FBgn0013720_pck 1659 0
FBgn0025383_CG14780 1205 0
FBgn0025382_Rab27 3090 0
FBgn0260986_mei-38 4357 1
FBgn0025381_rush 2868 1
FBgn0003517_sta 1616 1
FBgn0025394_inc 34136 1
FBgn0053513_Nmdar2 24184 1
FBgn0025393_CG14795 576 0
FBgn0025390_Mur2B 145234 1
FBgn0283451_br 89737 1
FBgn0000482_dor 3399 0
FBgn0023530_CG3740 891 0
FBgn0001189_hfw 4038 1
FBgn0023531_CG32809 19658 1
FBgn0029587_CG14797 3325 0
FBgn0024897_b6 3563 0
FBgn0029588_CR14798 1019 0
FBgn0023130_a6 2274 0
FBgn0025378_CG3795 1376 1
FBgn0025391_Scgdelta 18120 1
FBgn0283741_prage 79948 1
FBgn0026086_Adar 14340 0
FBgn0262178_mir-981 96 0
FBgn0052806_CG32806 852 0
FBgn0029589_CG14810 846 0
FBgn0029590_CG14811 912 0
FBgn0026090_Lamtor5 1082 0
FBgn0028969_deltaCOP 2649 0
FBgn0023515_Gcna 3826 0
FBgn0026873_MED18 978 0
FBgn0023516_Pex5 2229 0
FBgn0023513_CG14803 3538 0
FBgn0023517_Pgam5 1165 0
FBgn0014411_Vps26 2621 0
FBgn0026089_CG14817 976 0
FBgn0023514_CG14805 1760 0
FBgn0026088_CG14818 755 0
FBgn0029594_Coa8 1150 0
FBgn0023518_trr 8637 0
FBgn0023519_mRpL16 1226 0
FBgn0000117_arm 9245 0
FBgn0052803_Ldaf1 1212 0
FBgn0052801_CG32801 1095 1
FBgn0023511_Edem1 5123 1
FBgn0023509_mip130 12079 0
FBgn0023510_Rbcn-3B 7905 0
FBgn0023512_eIF2Bepsilon 2708 0
FBgn0023508_Ocrl 4543 0
FBgn0023522_CG11596 2834 1
FBgn0023520_CG3857 2340 1
FBgn0023521_CG3587 1229 0
FBgn0264562_Hr4 66016 1
FBgn0287217_CR46447 828 1
FBgn0023545_PIG-K 1453 0
FBgn0262297_mir-2496 117 0
FBgn0261954_east 13787 1
FBgn0000667_Actn 18489 1
FBgn0263542_mir-4954 90 0
FBgn0003964_usp 3513 0
FBgn0025632_CG4313 13546 1
FBgn0026878_CG4325 1088 0
FBgn0025631_moody 5828 1
FBgn0025625_Sik2 6605 0
FBgn0025626_CG4281 2829 0
FBgn0029596_CG14054 1086 0
FBgn0025628_CG4199 7048 1
FBgn0025627_CG4194 1096 1
FBgn0025630_Rtca 2477 1
FBgn0025629_CG4045 1105 0
FBgn0025624_CG4025 1489 0
FBgn0040394_CG16903 2062 0
FBgn0040395_Unc-76 13338 0
FBgn0000382_csw 21467 1
FBgn0004860_ph-d 7559 0
FBgn0004861_ph-p 12161 1
FBgn0023507_D2hgdh 3448 0
FBgn0004654_Pgd 3430 1
FBgn0013432_bcn92 1184 0
FBgn0004655_wapl 9047 0
FBgn0005670_Cyp4d1 3035 0
FBgn0023540_CG3630 10085 1
FBgn0263630_mir-3641 68 1
FBgn0025839_ND-B14.5A 906 0
FBgn0023541_Cyp4d14 1900 1
FBgn0011576_Cyp4d2 2722 0
FBgn0015036_Cyp4ae1 1991 0
FBgn0003116_pn 1705 0
FBgn0023542_Nmd3 1850 0
FBgn0040899_CG17776 533 0
FBgn0040900_CG17777 886 0
FBgn0024984_CG3457 1099 0
FBgn0023549_Mct1 16185 1
FBgn0029603_CG14053 2270 1
FBgn0023550_FarO 2046 0
FBgn0053548_SmydA-8 8294 1
FBgn0004397_Vinc 8220 1
FBgn0029606_CG14052 1215 0
FBgn0003048_pcx 12749 0
FBgn0001330_kz 4177 0
FBgn0000810_fs(1)K10 3903 0
FBgn0023523_Or2a 1336 0
FBgn0000377_crn 2389 0
FBgn0023525_CG3191 1848 0
FBgn0029608_CG3091 1865 0
FBgn0023524_CG3078 5460 0
FBgn0027296_temp 2308 0
FBgn0023527_CG3071 1988 0
FBgn0023528_CG2924 6104 0
FBgn0023529_Grp170 4060 0
FBgn0085362_Vml 1959 1
FBgn0023526_CG2865 15380 1
FBgn0003079_Raf 48404 1
FBgn0040392_CG14050 1469 0
FBgn0040391_CG2854 1813 0
FBgn0044047_Ilp6 3165 1
FBgn0040389_mRpL14 652 0
FBgn0003159_CG2841 21407 0
FBgn0264598_PsGEF 20543 0
FBgn0040385_CG12496 1536 0
FBgn0052797_CG32797 930 1
FBgn0001150_gt 1854 1
FBgn0003714_tko 1663 0
FBgn0040388_boi 25876 1
FBgn0004050_z 2781 0
FBgn0284408_trol 74967 1
FBgn0263531_mir-4955 168 0
FBgn0260753_Pdfr 26434 1
FBgn0040377_Vha36-3 1469 1
FBgn0040376_AANATL7 2865 1
FBgn0040375_CG13760 1954 0
FBgn0040066_wds 2237 0
FBgn0001404_egh 10608 1
FBgn0011606_Klp3A 4894 0
FBgn0004643_Zw10 2627 0
FBgn0011566_Smyd3 2196 0
FBgn0029629_eIF3g1 1089 1
FBgn0040334_Tsp3A 1980 1
FBgn0040336_Seipin 2341 0
FBgn0040333_brv3 2506 0
FBgn0267350_Pi4KIIIalpha 8868 0
FBgn0003371_sgg 45601 1
FBgn0011276_HLH3B 1524 0
FBgn0025838_CG2652 945 1
FBgn0003068_per 7200 0
FBgn0000092_dyw 1154 0
FBgn0024992_Spg7 3819 0
FBgn0024993_Lint-O 2332 0
FBgn0024994_Ugalt 2728 0
FBgn0024996_eIF2Bbeta 1646 0
FBgn0024995_CG2680 1276 1
FBgn0024997_CG2681 2984 1
FBgn0024998_CG2685 2204 0
FBgn0024991_CG2694 3575 0
FBgn0024973_CG2701 2689 0
FBgn0000928_fs(1)Yb 3690 0
FBgn0000927_fs(1)Ya 2291 0
FBgn0283545_vilya 890 0
FBgn0000520_dwg 2344 0
FBgn0250874_ttm50 2113 0
FBgn0024975_CG2712 1933 0
FBgn0000376_crm 4525 0
FBgn0024980_Syx4 4987 0
FBgn0028369_kirre 394148 1
FBgn0040384_CG32795 7661 0
FBgn0003996_w 5867 1
FBgn0040356_CG12498 965 1
FBgn0040352_CG14416 969 0
FBgn0040353_CG14417 1105 0
FBgn0040354_CG14418 1435 1
FBgn0029639_CG14419 728 0
FBgn0040355_CG3526 3464 0
FBgn0025643_CG3588 4656 0
FBgn0025644_CG14424 1374 0
FBgn0052793_CG32793 2830 0
FBgn0029642_CG3592 839 1
FBgn0025645_CG3598 1046 0
FBgn0029643_CG14420 1671 1
FBgn0029644_CG14421 921 0
FBgn0029645_CG14422 1183 0
FBgn0029646_CG14423 1186 1
FBgn0029647_CG17959 486 1
FBgn0029648_CG3603 1086 0
FBgn0003285_rst 23435 1
FBgn0029649_CG4116 947 0
FBgn0004647_N 37351 1
FBgn0028746_CG18508 872 0
FBgn0000644_Fcp3C 1098 0
FBgn0040396_CG3939 1205 0
FBgn0000479_dnc 167327 1
FBgn0040393_CG14265 556 1
FBgn0010294_ng2 545 1
FBgn0010295_ng3 593 1
FBgn0002933_ng1 522 1
FBgn0010296_ng4 266 1
FBgn0003086_Pig1 689 0
FBgn0003374_Sgs4 951 1
FBgn0288967_CG10793 1658 0
FBgn0262656_Myc 18538 0
FBgn0029657_CG12535 60999 1
FBgn0029658_CG14269 864 0
FBgn0029659_CG16782 1224 0
FBgn0029660_CG10801 1908 1
FBgn0029661_CG16781 1570 1
FBgn0029662_CG12206 8787 1
FBgn0029663_CG10804 5859 1
FBgn0029664_CG10802 1590 0
FBgn0029665_CG14270 773 0
FBgn0029666_CG10803 5265 0
FBgn0029667_Gas8 13840 1
FBgn0052791_DIP-alpha 64404 1
FBgn0029669_CG13021 1441 0
FBgn0052792_ppk8 14188 1
FBgn0029672_CG2875 2166 0
FBgn0266429_AstA-R1 92188 1
FBgn0044046_Ilp7 1224 0
FBgn0023216_Parg 2665 0
FBgn0023215_Mnt 29871 1
FBgn0015286_Rala 15025 1
FBgn0283657_Tlk 69763 1
FBgn0263532_mir-4962 123 0
FBgn0029676_HIP-R 2508 1
FBgn0021738_Crg-1 4116 1
FBgn0260225_CR42499 1196 1
FBgn0053221_CR33221 1531 1
FBgn0260484_HIP 2420 1
FBgn0264954_fd3F 8724 1
FBgn0000542_ec 45923 1
FBgn0029679_CG2901 3349 0
FBgn0265575_yin 8973 1
FBgn0028491_CG2930 11406 1
FBgn0285910_VhaAC39-1 2219 1
FBgn0029681_CG15239 6318 0
FBgn0260658_CG42541 39081 1
FBgn0029685_CG2938 4469 0
FBgn0029686_Glos 4065 0
FBgn0052786_Gem4b 3418 0
FBgn0052783_Gem4c 3417 0
FBgn0029687_Vap33 6467 1
FBgn0029688_lva 9784 0
FBgn0029689_CG6428 3220 0
FBgn0029690_CG6414 2562 0
FBgn0263772_CG43689 16494 1
FBgn0029693_Cmtr1 3439 1
FBgn0029694_CG15375 1677 0
FBgn0004832_Xpac 1242 0
FBgn0000221_brn 1449 0
FBgn0026084_cib 4868 0
FBgn0026079_Nsun2 2578 0
FBgn0026085_dgt4 1228 0
FBgn0026080_Tip60 2687 0
FBgn0026083_tyf 12996 1
FBgn0066114_GlcAT-I 1622 1
FBgn0000635_Fas2 73206 1
FBgn0262980_CG43288 396 0
FBgn0029696_CG15571 521 0
FBgn0029697_CG15570 5161 0
FBgn0041252_Femcoat 939 0
FBgn0052774_Muc4B 2044 0
FBgn0262608_CG43134 472 0
FBgn0262609_CG43135 280 1
FBgn0029700_CG15576 920 0
FBgn0029701_CG12691 572 0
FBgn0029702_CG15572 2382 0
FBgn0040904_CG15577 507 1
FBgn0040905_CG15578 414 0
FBgn0029703_CG12692 2229 1
FBgn0040906_CG15579 520 0
FBgn0002707_mei-9 4571 1
FBgn0266570_NO66 2307 1
FBgn0040907_mRpL33 467 0
FBgn0262738_norpA 42782 1
FBgn0029705_CG12693 2377 1
FBgn0262339_mir-982 92 1
FBgn0262390_mir-303 69 1
FBgn0029706_CG3626 4719 1
FBgn0262235_mir-983-1 90 0
FBgn0262279_mir-983-2 98 0
FBgn0262282_mir-984 89 0
FBgn0000179_bi 72791 1
FBgn0029708_CG3556 5233 0
FBgn0003210_rb 4991 0
FBgn0029709_CHOp24 1598 0
FBgn0029710_CG3568 1867 1
FBgn0029711_Usf 4177 1
FBgn0029712_CG15912 887 0
FBgn0029713_CG11436 1995 0
FBgn0029714_CG3527 1033 0
FBgn0029715_CG11444 1281 0
FBgn0029716_CG3546 2245 0
FBgn0029717_CG12684 938 0
FBgn0003053_peb 9642 1
FBgn0025387_Alms1b 3556 1
FBgn0025388_Alms1a 4952 1
FBgn0025739_pon 2794 1
FBgn0025613_CG3081 4728 1
FBgn0025612_CG3062 3599 1
FBgn0011277_HLH4C 2287 1
FBgn0029718_mRpL30 775 0
FBgn0025615_Torsin 1440 0
FBgn0022942_Cbp80 8244 0
FBgn0029719_CG15473 2542 0
FBgn0029720_CG3009 8542 1
FBgn0262699_fzr 12247 0
FBgn0022768_Pp2C1 6915 0
FBgn0011760_ctp 14234 1
FBgn0028325_Pdha 2981 0
FBgn0029722_CG7024 2195 0
FBgn0029723_Proc-R 21571 1
FBgn0029724_CG15472 1410 0
FBgn0025679_Klf15 1031 0
FBgn0029725_CG2871 1391 0
FBgn0029726_CG15471 588 0
FBgn0029727_CG6978 1984 0
FBgn0029728_CG2861 7631 1
FBgn0029729_CG12682 859 0
FBgn0260971_CG42594 65742 1
FBgn0029730_boil 1593 0
FBgn0029733_CG6927 1921 0
FBgn0052772_CG32772 6059 0
FBgn0029736_CG4041 3167 0
FBgn0029737_CG6903 2918 0
FBgn0266000_CG44774 11441 1
FBgn0004368_Ptp4E 16788 1
FBgn0061196_CG15468 1199 1
FBgn0029740_CG12680 947 1
FBgn0003028_ovo 22656 1
FBgn0052767_CG32767 13741 1
FBgn0029746_CG15465 169105 1
FBgn0266098_rg 169105 1
FBgn0029745_Rpn13R 1087 0
FBgn0029747_CG5062 2187 0
FBgn0261803_CG42749 10222 1
FBgn0029750_CG3323 2703 0
FBgn0029751_CG17764 1156 0
FBgn0263237_Cdk7 1518 0
FBgn0003449_snf 1259 0
FBgn0029752_TrxT 1307 0
FBgn0011761_dhd 954 0
FBgn0029753_CG4198 1932 0
FBgn0029754_CG15930 2165 0
FBgn0029755_Sas10 1662 0
FBgn0014024_Rnp4F 3768 1
FBgn0284442_Mcm3 2883 1
FBgn0029756_CG3309 2672 0
FBgn0026751_XRCC1 2559 0
FBgn0010014_CanB 1950 1
FBgn0029761_SK 64902 1
FBgn0029762_NAAT1 5611 1
FBgn0263987_spoon 8481 0
FBgn0029763_Usp16-45 5686 1
FBgn0029765_CG16756 700 1
FBgn0029766_CG15784 2955 1
FBgn0029768_SPR 47356 1
FBgn0029769_frma 3038 0
FBgn0052762_CG32762 1021 0
FBgn0029770_CG4151 1306 1
FBgn0029771_CG12730 2163 0
FBgn0263512_Vsx2 31256 1
FBgn0263511_Vsx1 18610 0
FBgn0085464_CG34435 1142 0
FBgn0250904_CG34434 1816 0
FBgn0029778_RhoGAP5A 2234 0
FBgn0004687_Mlc-c 3403 0
FBgn0263631_mir-3645 136 0
FBgn0026702_Pop1 2845 0
FBgn0259994_OtopLa 22811 1
FBgn0259150_OtopLc 12294 1
FBgn0029783_Sirt4 1312 1
FBgn0028474_CG4119 4600 0
FBgn0015794_Rab18 985 0
FBgn0029785_RpL35 1146 1
FBgn0046687_Tre1 6147 1
FBgn0003747_Gr5a 1871 0
FBgn0259926_CG42449 1216 1
FBgn0029789_PGAP1 4220 1
FBgn0000394_cv 3082 0
FBgn0027564_CG3149 2260 0
FBgn0029791_AdamTS-B 10076 0
FBgn0053080_CG33080 9219 1
FBgn0052758_Snx27 18657 1
FBgn0029795_CG15773 1874 1
FBgn0261383_IntS6 8591 1
FBgn0029798_Rtel1 4330 1
FBgn0029799_CG15772 1792 1
FBgn0029800_lin-52 1568 1
FBgn0029801_CG15771 4177 0
FBgn0013987_MAPk-Ak2 4295 1
FBgn0261610_CG42699 25023 1
FBgn0029804_CG3097 4925 0
FBgn0259149_CG42264 3624 1
FBgn0029807_CG3108 4425 0
FBgn0029809_CG15767 1432 0
FBgn0263545_mir-4963 108 0
FBgn0029810_CG12239 2403 0
FBgn0029811_Cpr5C 667 0
FBgn0029812_Prosbeta2R1 1204 1
FBgn0265417_CG44329 704 1
FBgn0029813_AgmNAT 956 0
FBgn0029814_CG15765 22264 1
FBgn0029816_CG12729 826 1
FBgn0262610_CG43136 703 0
FBgn0262611_CG43137 601 0
FBgn0029817_CG15764 1171 1
FBgn0029818_GAA1 2516 1
FBgn0014340_mof 3013 0
FBgn0029819_Usp30 2787 0
FBgn0029820_CG16721 3522 1
FBgn0000042_Act5C 4538 0
FBgn0029821_CG4020 2255 0
FBgn0029822_CG12236 4944 0
FBgn0029823_Shmt 3730 0
FBgn0029824_CG3726 24755 1
FBgn0029825_CG12728 2644 0
FBgn0052756_CG32756 2671 0
FBgn0029826_CG6041 2048 1
FBgn0052755_CG32755 1460 1
FBgn0029827_CG6048 1481 0
FBgn0029828_CG6067 2654 0
FBgn0005390_fs(1)M3 6040 0
FBgn0029830_Grip 20420 1
FBgn0029831_CG5966 3849 1
FBgn0027546_CG4766 3289 0
FBgn0029003_mab-21 4998 1
FBgn0003302_rux 2047 1
FBgn0029833_MCTS1 1684 1
FBgn0029834_CG5937 10376 1
FBgn0029835_CG5921 14818 0
FBgn0262575_CG43115 687 0
FBgn0029836_CG5928 1306 0
FBgn0029837_Tsp5D 5726 1
FBgn0029838_CG4666 1714 0
FBgn0029839_CG4660 2664 0
FBgn0029840_raptor 7567 0
FBgn0026060_Mipp2 8762 0
FBgn0029843_Nep1 12766 0
FBgn0264386_Ca-alpha1T 88398 1
FBgn0052750_CG32750 1702 0
FBgn0052751_CG32751 2074 1
FBgn0262536_CG43090 675 1
FBgn0040069_vanin-like 2371 0
FBgn0029848_Btnd 2059 0
FBgn0029849_Efr 2762 0
FBgn0003514_sqh 2079 0
FBgn0262730_dtn 10571 1
FBgn0029851_CG14445 3243 0
FBgn0023458_Rbcn-3A 14742 0
FBgn0015818_Spx 1774 0
FBgn0040918_schlank 9560 1
FBgn0029853_Josd 950 1
FBgn0028982_Spt6 7187 0
FBgn0029854_CG3566 1752 0
FBgn0086558_Ubi-p5E 2771 1
FBgn0052745_CR32745 519 1
FBgn0029856_CG11700 1538 1
FBgn0026015_Top3beta 3852 0
FBgn0029857_wuho 1462 0
FBgn0028685_Rpt4 1775 0
FBgn0029858_mldr 2874 0
FBgn0029859_CG15892 1237 0
FBgn0029860_CG15891 828 0
FBgn0029861_CG3815 3581 0
FBgn0043796_CG12219 2231 0
FBgn0029863_CG3823 2770 1
FBgn0029864_CG15894 20616 1
FBgn0250869_CG42240 2186 1
FBgn0029866_CG3842 5969 1
FBgn0029867_CG3847 2133 0
FBgn0029868_ND-B16.6 1385 0
FBgn0261955_kdn 10694 1
FBgn0016974_swaPsi 1814 0
FBgn0003655_swa 2290 0
FBgn0029870_Marf 4975 0
FBgn0003139_PpV 1850 0
FBgn0053664_CG33664 679 1
FBgn0053669_CG33669 645 1
FBgn0053668_CG33668 674 1
FBgn0259242_CG42340 101200 1
FBgn0053667_CG33667 705 1
FBgn0053666_CG33666 724 1
FBgn0053665_CG33665 711 1
FBgn0029873_CG3918 1878 1
FBgn0029874_CG3342 1782 1
FBgn0014031_Agxt 1778 1
FBgn0014026_RpL7A 2451 1
FBgn0000524_dx 4576 0
FBgn0085446_CG34417 48402 1
FBgn0029877_CG17717 1356 0
FBgn0029878_Pat1 6178 1
FBgn0029879_APC7 2611 0
FBgn0029881_pigs 52953 1
FBgn0029880_CG14443 2210 0
FBgn0029882_CG3226 1135 0
FBgn0028360_Cdc7 5168 0
FBgn0029885_CG3224 910 0
FBgn0062413_Ctr1A 6611 0
FBgn0029887_CG3198 5434 1
FBgn0025815_Mcm6 2789 0
FBgn0029888_ND-ASHI 1856 0
FBgn0286222_Fum1 3421 0
FBgn0029890_Fum2 1929 0
FBgn0029891_Pink1 3504 0
FBgn0265362_CG44303 457 0
FBgn0029892_CG3184 1178 0
FBgn0029893_CG14442 5711 0
FBgn0029894_CG14440 2701 0
FBgn0029895_CG14441 19881 0
FBgn0029896_CG3168 19982 1
FBgn0029897_RpL17 2701 1
FBgn0029898_CG14439 8208 0
FBgn0287725_sov 14390 0
FBgn0029502_Coq7 1814 0
FBgn0003390_shf 8196 0
FBgn0259228_C3G 22803 1
FBgn0029903_pod1 10146 0
FBgn0086693_iav 4178 0
FBgn0029905_Nf-YC 2741 0
FBgn0029906_xit 1824 0
FBgn0029907_Atx-1 999 0
FBgn0263968_nonC 13626 0
FBgn0029909_mAChR-C 1287 0
FBgn0029911_CG14435 5747 1
FBgn0029912_Tmf 3506 0
FBgn0029913_Cht11 1640 0
FBgn0029914_CG4558 2114 1
FBgn0029915_CG14434 15285 1
FBgn0263993_CG43736 17692 1
FBgn0029922_CG14431 60552 1
FBgn0029920_CR4575 756 1
FBgn0052733_CR32733 473 1
FBgn0052732_Setd3 10718 1
FBgn0029924_CG4586 2347 1
FBgn0029925_CG3040 1069 0
FBgn0004646_ogre 17698 1
FBgn0261284_bou 702 1
FBgn0027106_Inx7 2000 0
FBgn0027108_Inx2 5479 1
FBgn0000330_cm 2139 0
FBgn0052736_CG32736 780 0
FBgn0259204_CG42308 780 0
FBgn0029928_CG3032 1642 0
FBgn0029929_CG4593 1122 1
FBgn0029930_CG12541 44444 1
FBgn0029931_CG14427 1166 1
FBgn0004143_nullo 845 1
FBgn0029932_CG4607 3276 1
FBgn0264270_Sxl 23503 1
FBgn0263563_mir-4956 116 0
FBgn0029935_CG4615 3722 0
FBgn0029936_CG4617 1936 0
FBgn0029937_CG8300 1460 0
FBgn0027342_fz4 4049 0
FBgn0029939_Cph 104209 1
FBgn0029940_CG1958 979 1
FBgn0029941_CG1677 124708 1
FBgn0029942_CG2059 1759 0
FBgn0025549_unc-119 2931 1
FBgn0024250_brk 3193 1
FBgn0029943_Atg5 9148 1
FBgn0029944_Dok 4592 1
FBgn0029945_Acsf3 2209 0
FBgn0261848_CG42780 926 1
FBgn0026144_CBP 5379 1
FBgn0029946_CG15034 1247 1
FBgn0029947_CG1999 1262 0
FBgn0029948_CheA7a 813 0
FBgn0261849_CG42781 257 0
FBgn0029949_CG15035 1476 1
FBgn0265265_CG32727 646 0
FBgn0259098_CG42246 639 0
FBgn0261615_CG42704 628 0
FBgn0261616_CG42705 793 1
FBgn0085366_CG34337 440 0
FBgn0029950_rumpel 3548 0
FBgn0040922_CG15036 315 0
FBgn0052726_CG32726 523 0
FBgn0040923_CG11368 434 1
FBgn0262827_CG43198 642 1
FBgn0052719_CG32719 39341 0
FBgn0262612_CG43138 492 0
FBgn0052720_CG32720 1334 0
FBgn0029951_CG11369 2477 0
FBgn0029952_CG12689 828 1
FBgn0004198_ct 70431 1
FBgn0029504_CHES-1-like 27047 1
FBgn0029955_CG15478 5149 1
FBgn0022786_Hira 3798 0
FBgn0027553_NELF-B 2365 1
FBgn0029957_CG12155 2974 1
FBgn0029958_Pdp 2872 1
FBgn0029959_Rab39 1833 0
FBgn0016041_Tom40 3085 0
FBgn0029961_Ir7a 1844 1
FBgn0085367_CG34338 424 0
FBgn0052718_CG32718 1165 0
FBgn0029962_CARPA 16482 1
FBgn0029963_CG10920 1763 0
FBgn0029964_CG1409 621 0
FBgn0029965_Ir7b 2020 0
FBgn0000427_dec 6061 1
FBgn0029966_Ir7c 2453 0
FBgn0259190_Ir7d 1873 0
FBgn0259189_Ir7e 1879 0
FBgn0259188_Ir7f 2087 0
FBgn0029968_Ir7g 2316 1
FBgn0029969_Acat1 1655 1
FBgn0029970_Nek2 2580 0
FBgn0029971_ND-MNLL 745 0
FBgn0266490_CG45089 745 0
FBgn0040087_p115 2960 0
FBgn0260447_CR11386 737 1
FBgn0053222_CR33222 2864 1
FBgn0261592_RpS6 1707 0
FBgn0010292_bys 1763 0
FBgn0029974_dpr14 4582 0
FBgn0029975_spidey 2954 0
FBgn0029976_snz 6355 0
FBgn0029977_hdm 1614 0
FBgn0260858_Ykt6 1557 0
FBgn0029979_mahe 9224 1
FBgn0029980_Dhdds 1606 0
FBgn0004403_RpS14a 935 0
FBgn0004404_RpS14b 894 0
FBgn0260970_Ubr3 17987 0
FBgn0027280_orion 5430 0
FBgn0029986_CG15332 2138 0
FBgn0029987_CG15330 638 0
FBgn0003656_sws 11416 1
FBgn0003447_sn 22577 1
FBgn0010329_Tbh 31697 1
FBgn0029989_CG15333 1822 0
FBgn0029990_CG2233 1776 1
FBgn0004656_fs(1)h 23628 1
FBgn0004657_mys 8592 1
FBgn0029992_Upf2 5222 0
FBgn0029993_CG1571 2363 0
FBgn0029994_Ldsdh1 3255 0
FBgn0029995_CG2256 3195 1
FBgn0029996_UbcE2H 6520 1
FBgn0029997_CG2258 7845 0
FBgn0040319_Gclc 13966 1
FBgn0029999_CG1575 2118 0
FBgn0030000_CG2260 2065 1
FBgn0030001_cyr 14433 1
FBgn0030003_CG2116 1971 0
FBgn0030004_CG10958 2682 0
FBgn0030005_CG2120 1222 0
FBgn0025800_Smox 5238 0
FBgn0030006_CG17982 1285 0
FBgn0030007_alpha-PheRS 1698 0
FBgn0030008_CG2129 2016 0
FBgn0030009_CG15336 756 0
FBgn0030010_CG10959 1903 0
FBgn0030011_Gbeta5 1544 0
FBgn0030012_CG18262 1585 0
FBgn0265464_Traf6 2787 0
FBgn0030013_GIIIspla2 1720 0
FBgn0030014_CG15337 1498 0
FBgn0030015_CG10761 1252 0
FBgn0030016_Or7a 1442 0
FBgn0030017_CG2278 4433 0
FBgn0030018_slpr 6956 0
FBgn0261873_sdt 61925 1
FBgn0030025_CG2147 799 0
FBgn0030026_sni 2515 0
FBgn0020653_Trxr1 5505 0
FBgn0017566_ND-75 3036 1
FBgn0030027_CG1632 19792 1
FBgn0030028_Corp 1511 0
FBgn0030029_CG15343 1482 0
FBgn0030030_CG1636 3038 0
FBgn0015519_nAChRalpha3 90969 1
FBgn0030033_CG1387 3723 1
FBgn0040928_CR15345 1141 1
FBgn0030034_CG10555 5576 1
FBgn0030035_PIG-T 2728 0
FBgn0262976_lawc 3650 0
FBgn0261793_Trf2 23739 1
FBgn0052712_CG32712 722 0
FBgn0030037_Miga 3897 1
FBgn0030038_CG1440 4207 1
FBgn0030039_CG12123 1101 0
FBgn0021767_org-1 7378 1
FBgn0052713_CG32713 795 0
FBgn0030040_CG15347 2404 0
FBgn0023506_Es2 1870 0
FBgn0014032_Sptr 1142 0
FBgn0053223_CG33223 18195 1
FBgn0030041_CG12116 1569 1
FBgn0014464_Cp7Fa 2199 0
FBgn0014465_Cp7Fb 2234 0
FBgn0014466_Cp7Fc 1203 0
FBgn0000359_Cp36 1204 0
FBgn0000360_Cp38 1474 0
FBgn0003023_otu 4527 0
FBgn0053181_CG33181 27681 1
FBgn0264975_Nrg 37797 1
FBgn0024943_PIP82 4311 0
FBgn0026679_IntS4 3542 0
FBgn0030048_CG12112 1313 0
FBgn0030049_Trf4-1 9837 0
FBgn0030050_CG12111 740 0
FBgn0030051_spirit 2494 0
FBgn0030052_CG12065 14222 1
FBgn0030053_CG12081 1963 0
FBgn0040929_CG12659 954 0
FBgn0025864_Crag 10005 0
FBgn0030054_Caf1-180 4167 0
FBgn0004102_oc 20522 1
FBgn0030055_Rubicon 3849 0
FBgn0030056_CAH3 7508 1
FBgn0030057_Ppt1 1600 0
FBgn0027864_Ogg1 1484 0
FBgn0030058_CG11294 1800 0
FBgn0041629_Hexo2 2826 1
FBgn0030060_CG2004 2452 0
FBgn0030061_CG1785 2129 0
FBgn0027330_l(1)G0020 3564 1
FBgn0030063_CG1789 983 1
FBgn0026411_Lim1 49265 1
FBgn0030065_CG12075 34451 1
FBgn0011661_Moe 25320 1
FBgn0030066_Uros1 1710 0
FBgn0030067_Rbm13 2062 0
FBgn0011586_e(r) 2104 1
FBgn0261549_rdgA 122408 1
FBgn0030071_CG12661 799 1
FBgn0262900_CG43255 489 0
FBgn0263519_mir-4964 111 0
FBgn0030073_CG10962 1347 1
FBgn0030074_CG12662 808 0
FBgn0262369_mir-31b 126 0
FBgn0259734_Nost 24370 1
FBgn0030077_CG15365 13285 1
FBgn0030078_CG10970 1809 0
FBgn0265413_CG44325 8181 0
FBgn0030081_CG7246 2234 0
FBgn0030082_HP1b 1683 0
FBgn0052707_APC4 2936 0
FBgn0052708_CG32708 932 0
FBgn0052706_CG32706 944 0
FBgn0030085_CG6999 947 0
FBgn0030086_CCT2 3313 0
FBgn0262421_mir-13b-2 69 0
FBgn0030087_CG7766 10127 0
FBgn0004856_Bx42 2734 1
FBgn0030088_Arfrp1 1285 1
FBgn0030089_AP-1gamma 9053 0
FBgn0030090_fend 13126 1
FBgn0030091_CG7065 5401 0
FBgn0030092_fh 991 0
FBgn0030093_Bap111 2667 0
FBgn0004828_His3.3B 4146 1
FBgn0014868_Ost48 1586 0
FBgn0040467_Dlip1 753 0
FBgn0040931_CG9034 538 0
FBgn0030096_Zpr1 1966 0
FBgn0265725_CG44532 1061 0
FBgn0026206_mei-P26 26054 1
FBgn0030097_CG12115 1279 1
FBgn0030098_CG12057 891 1
FBgn0030099_CG12056 951 1
FBgn0030100_CG12106 1435 0
FBgn0030101_CG12118 1664 0
FBgn0086450_su(r) 5012 0
FBgn0030102_SmydA-9 4761 0
FBgn0030103_Obp8a 823 0
FBgn0030104_CG15368 755 0
FBgn0030105_CG15369 594 1
FBgn0086367_t 5602 1
FBgn0030107_CG15370 1251 0
FBgn0030108_Gr8a 1690 0
FBgn0030109_CG12121 3582 0
FBgn0052704_Ir8a 3859 0
FBgn0263578_mir-4916 58 0
FBgn0260789_mxc 6666 0
FBgn0260771_Larp7 2108 0
FBgn0000077_amx 1421 0
FBgn0010269_Dsor1 2695 0
FBgn0030114_CG17754 5533 0
FBgn0028292_ric8a 3034 0
FBgn0030116_CR17438 1304 1
FBgn0030117_ric8b 635 1
FBgn0052703_Erk7 6322 1
FBgn0030120_CG17440 1487 0
FBgn0030121_Cfp1 2526 0
FBgn0030122_Aladin 2240 0
FBgn0040236_c11.1 7799 0
FBgn0002576_lz 18987 1
FBgn0040235_c12.1 1308 0
FBgn0040234_c12.2 5099 0
FBgn0085478_Zdhhc8 31719 1
FBgn0085479_CG34450 1471 0
FBgn0026149_BCL7-like 1960 0
FBgn0261260_mgl 141633 1
FBgn0266050_CG44815 397 0
FBgn0267253_CG32700 48012 1
FBgn0054028_CG34028 638 0
FBgn0054026_CG34026 807 1
FBgn0028327_l(1)G0320 2610 0
FBgn0030136_RpS28b 1038 0
FBgn0030137_CG15317 937 1
FBgn0052702_Cubn 12643 0
FBgn0052699_LPCAT 8450 1
FBgn0259741_CG42395 1121 1
FBgn0001186_Hex-A 4138 0
FBgn0030141_Gga 3250 0
FBgn0264691_Lst8 1815 0
FBgn0027084_LysRS 2521 0
FBgn0261931_Hecw 14297 1
FBgn0028341_Ptpmeg2 32851 1
FBgn0030148_CG3106 3808 0
FBgn0261617_nej 21624 0
FBgn0000233_btd 3372 0
FBgn0020378_Sp1 26721 1
FBgn0030151_CG1354 3352 0
FBgn0052698_CARPB 72226 1
FBgn0019929_Ser7 1837 0
FBgn0266430_CG45060 500 0
FBgn0266431_CG45061 604 1
FBgn0052695_CG32695 1675 1
FBgn0030156_CG15247 2179 1
FBgn0030157_CG1468 857 0
FBgn0030158_CG9686 665 1
FBgn0030159_CG9689 1717 1
FBgn0030160_CG9691 602 1
FBgn0030161_CG15249 11613 1
FBgn0030162_CG1986 2463 1
FBgn0026415_Idgf4 2975 1
FBgn0030163_CG1791 1425 1
FBgn0030164_CG1889 1718 0
FBgn0263216_CG43386 10790 1
FBgn0030167_CG15252 2411 0
FBgn0052694_CG32694 17192 1
FBgn0053557_CG33557 839 0
FBgn0288690_Dna2 3798 1
FBgn0263132_Cht6 33958 1
FBgn0005391_Yp2 1685 0
FBgn0004045_Yp1 1687 0
FBgn0030174_CG15312 15239 1
FBgn0052693_Gr9a 1158 0
FBgn0052685_ZAP3 10634 0
FBgn0030177_CG2972 1896 0
FBgn0030178_Naxe 1257 0
FBgn0083940_RhoU 62349 1
FBgn0030181_CG12645 1397 1
FBgn0264503_CG43902 36903 1
FBgn0030183_Ypel 7082 0
FBgn0028342_ATPsyndelta 4423 1
FBgn0030186_CG2962 1784 0
FBgn0040941_CG15308 1226 1
FBgn0085437_CG34408 9978 0
FBgn0030187_CG2961 2078 0
FBgn0263220_Hk 30138 1
FBgn0040942_CG12643 1030 0
FBgn0259170_alpha-Man-Ia 59166 1
FBgn0030189_CG2909 2482 1
FBgn0011770_Gip 995 1
FBgn0030191_CG15306 1658 1
FBgn0263997_CG43740 14142 1
FBgn0028331_l(1)G0289 17593 1
FBgn0052679_CG32679 1070 0
FBgn0028480_CG17841 16131 1
FBgn0052686_CG32686 3599 0
FBgn0030195_CG2898 1254 1
FBgn0052681_CG32681 4701 1
FBgn0030196_Psf3 2508 1
FBgn0000711_flw 23857 1
FBgn0052683_CG32683 44504 1
FBgn0030200_RabX2 790 1
FBgn0030202_CG12640 347 1
FBgn0030204_Or9a 1490 1
FBgn0083167_Neb-cGP 1142 1
FBgn0261710_nocte 12810 0
FBgn0030206_CG2889 3263 0
FBgn0030207_CG2887 1233 0
FBgn0030208_PPP4R2r 3105 0
FBgn0052687_CG32687 5177 1
FBgn0085443_spri 95353 1
FBgn0030215_CG15296 749 0
FBgn0067052_Rab9D 896 0
FBgn0001206_Hmr 4935 0
FBgn0030217_CG2124 3047 1
FBgn0030218_CG1628 4568 1
FBgn0263072_CG43347 17549 0
FBgn0030221_Rab9Db 870 0
FBgn0030222_CG9806 3387 1
FBgn0052677_X11Lbeta 83210 1
FBgn0030223_CG2111 2991 0
FBgn0052673_Rab9E 888 0
FBgn0030224_CG12637 1033 1
FBgn0052676_stx 33780 1
FBgn0003204_ras 4595 0
FBgn0030230_Rph 8589 0
FBgn0052675_Tango5 4365 1
FBgn0052672_Atg8a 3460 0
FBgn0030228_BTBD9 3617 0
FBgn0030234_CG15211 6440 1
FBgn0025111_Ant2 7953 0
FBgn0003360_sesB 6065 0
FBgn0285926_Imp 36408 1
FBgn0003321_sbr 14340 0
FBgn0040850_CG15210 665 0
FBgn0030237_CG15209 790 0
FBgn0052669_CG32669 2384 0
FBgn0030239_Pgls 1096 0
FBgn0030240_CG2202 3570 0
FBgn0030241_feo 2423 0
FBgn0030242_sofe 2413 0
FBgn0030243_CG2186 8591 0
FBgn0030244_CG2157 1421 1
FBgn0030245_CG1637 7299 0
FBgn0017561_Ork1 13196 0
FBgn0030246_CG1582 4555 0
FBgn0030247_CG15208 1846 1
FBgn0264502_CG43901 17669 1
FBgn0003965_v 1659 0
FBgn0030251_CG2145 2313 1
FBgn0263705_Myo10A 33206 1
FBgn0052671_Rab9Fa 870 0
FBgn0052670_Rab9Fb 877 0
FBgn0021742_C901 3102 1
FBgn0259241_vex 72179 1
FBgn0030257_SmydA-4 4784 1
FBgn0030258_CG1552 1385 1
FBgn0030259_CG1545 2074 1
FBgn0030260_CG1537 1143 1
FBgn0030261_CG15203 1827 0
FBgn0003366_sev 14858 1
FBgn0030262_Vago 929 1
FBgn0030263_CG2076 1888 0
FBgn0027498_CG2061 2455 1
FBgn0259101_CG42249 11875 1
FBgn0015245_Hsp60A 3826 0
FBgn0030266_CG11122 12331 0
FBgn0028686_Rpt3 1684 0
FBgn0010391_SrpRalpha 2210 1
FBgn0030268_Klp10A 7756 1
FBgn0265535_CG44385 1072 0
FBgn0030269_CDK2AP1 1830 0
FBgn0052667_ssp7 501 0
FBgn0030270_CG15199 1361 1
FBgn0030271_CG15202 1214 1
FBgn0030272_CG15201 689 0
FBgn0020255_Ran 3864 0
FBgn0030274_Lint-1 3269 1
FBgn0261277_rtv 1506 0
FBgn0030276_Dlic 10249 0
FBgn0052668_CG32668 3084 0
FBgn0026268_Antdh 1028 0
FBgn0030277_CG1394 867 0
FBgn0030278_CG15200 545 1
FBgn0030280_CG11106 558 1
FBgn0265595_CG44422 83404 1
FBgn0030283_CG15198 649 1
FBgn0083979_Ir10a 2675 1
FBgn0003411_sisA 778 0
FBgn0001491_l(1)10Bb 1014 0
FBgn0030286_Gapvd1 8686 0
FBgn0028421_Kap3 5897 1
FBgn0085377_CG34348 4861 0
FBgn0030289_GCS1 3495 0
FBgn0030290_CG11756 745 0
FBgn0030291_CG1738 798 0
FBgn0030292_CG11752 476 0
FBgn0030293_CG1737 4931 0
FBgn0000499_dsh 2843 1
FBgn0287454_Pa1 1693 1
FBgn0004864_hop 7168 1
FBgn0027359_Tim8 838 0
FBgn0001624_dlg1 40111 1
FBgn0030296_CG15196 1720 0
FBgn0030297_Gr10b 1407 1
FBgn0030298_Or10a 3955 1
FBgn0045502_Gr10a 3955 1
FBgn0001145_Gs2 7365 1
FBgn0262740_Evi5 23863 1
FBgn0030300_Sk1 3473 0
FBgn0030301_HP5 4441 0
FBgn0262685_CG43155 16718 1
FBgn0030304_Cyp4g15 6175 1
FBgn0030305_Uba5 1542 0
FBgn0030306_Spase25 1316 0
FBgn0030307_CG33235 5027 1
FBgn0052666_Drak 61910 1
FBgn0262335_mir-2492 75 0
FBgn0030309_CG1572 3604 0
FBgn0030310_PGRP-SA 1136 1
FBgn0003277_Polr2A 7526 1
FBgn0030311_CG11699 1097 1
FBgn0027259_Kmn1 1059 1
FBgn0030313_Reepl1 933 1
FBgn0030314_CG11696 2421 1
FBgn0000618_e(y)2 502 0
FBgn0030316_CG11695 1923 0
FBgn0002948_nod 4978 0
FBgn0030317_pkm 2218 0
FBgn0262853_CR43217 716 1
FBgn0262852_CR43216 1890 1
FBgn0262851_CR43215 1890 1
FBgn0262850_CR43214 1890 1
FBgn0262849_CR43213 1890 1
FBgn0262848_CR43212 1890 1
FBgn0262847_CR43211 1890 1
FBgn0030318_rho-4 6450 1
FBgn0030319_CG2533 951 0
FBgn0030320_CG2247 5362 0
FBgn0030321_CG1703 3201 0
FBgn0288833_RPA3 743 0
FBgn0002723_Met 5156 0
FBgn0004370_Ptp10D 55323 1
FBgn0030323_Vlet 1245 1
FBgn0014133_bif 15770 0
FBgn0011754_PhKgamma 9257 0
FBgn0030326_CG2444 990 1
FBgn0030327_FucT6 3376 1
FBgn0030328_Amun 5445 1
FBgn0283637_mir-9370 49 1
FBgn0030329_prtp 3138 0
FBgn0030330_Tango10 3609 1
FBgn0030331_CG15221 12371 1
FBgn0260812_inaF-D 4431 0
FBgn0259918_inaF-B 8102 0
FBgn0085350_inaF-C 5375 0
FBgn0085351_inaF-A 7505 0
FBgn0263215_CR43385 1476 0
FBgn0002577_m 15235 1
FBgn0030332_CG9360 1116 1
FBgn0004511_dy 9015 0
FBgn0030334_Karl 4872 1
FBgn0000259_CkIIbeta 9054 0
FBgn0001218_Hsc70-3 5421 0
FBgn0030336_CG1578 8045 0
FBgn0266019_rudhira 20562 0
FBgn0030338_CG15741 483 0
FBgn0030339_Cyp28c1 1895 1
FBgn0030340_CG15740 3437 0
FBgn0030341_p24-1 1621 0
FBgn0030342_CG10347 2239 0
FBgn0030343_ATP7 9732 1
FBgn0030344_Nrd1 4242 0
FBgn0030345_CG1847 1998 0
FBgn0030346_BORCS5 1480 0
FBgn0030347_CG15739 2027 0
FBgn0030348_CG10352 1862 0
FBgn0030349_CG10353 9425 1
FBgn0030350_SelG 956 1
FBgn0030351_CG1840 834 1
FBgn0030352_sicily 2013 1
FBgn0260780_wisp 5977 0
FBgn0030354_Upf1 5375 1
FBgn0262686_CG43156 416 1
FBgn0250871_pot 9851 1
FBgn0030357_Sclp 4658 1
FBgn0030358_Pdzd8 4426 0
FBgn0263111_cac 53807 0
FBgn0000808_gd 2610 0
FBgn0003865_tsg 886 0
FBgn0030359_CG18130 2650 0
FBgn0001083_fw 10999 1
FBgn0030360_CG1806 2728 0
FBgn0030361_CG1492 2500 0
FBgn0030362_regucalcin 4998 0
FBgn0043001_Chrac-16 736 0
FBgn0030364_Lsm12a 2079 0
FBgn0030365_Tango4 1678 0
FBgn0030366_Usp7 6195 0
FBgn0030367_Cyp311a1 1711 0
FBgn0030369_Cyp318a1 2651 0
FBgn0267001_Ten-a 291516 1
FBgn0030370_Uch-L5R 1297 1
FBgn0052656_Muc11A 5349 1
FBgn0085352_CG34323 826 0
FBgn0030373_moon 810 0
FBgn0030374_CG15734 556 0
FBgn0030375_CG11356 1043 0
FBgn0030376_CG2750 6157 0
FBgn0030377_CG1924 2186 0
FBgn0052655_CG32655 1315 0
FBgn0267163_CG45603 520 1
FBgn0030384_CG2577 1330 0
FBgn0030385_Ir11a 2159 0
FBgn0052651_CG32651 3861 1
FBgn0030386_CG2574 964 0
FBgn0287828_Pkcdelta 21426 1
FBgn0030389_CG15927 954 0
FBgn0030390_CG15731 1354 1
FBgn0030391_Rab40 3316 1
FBgn0259143_CG42258 14903 1
FBgn0030394_Cpr11A 2478 1
FBgn0002562_Lsp1alpha 2691 1
FBgn0030395_Mks1 2202 1
FBgn0030396_CG2556 19377 1
FBgn0264542_hwt 51818 1
FBgn0030398_Cpr11B 1111 0
FBgn0030400_Pits 14024 1
FBgn0283712_LIMK1 7808 0
FBgn0030403_CG1824 3069 0
FBgn0052654_Sec16 13863 0
FBgn0030406_CG1463 1690 1
FBgn0030407_Fpgs 3663 1
FBgn0030408_CG11085 4900 1
FBgn0030409_CG15728 4153 1
FBgn0030410_Aven 1270 0
FBgn0030411_CG2540 1233 0
FBgn0030412_Tomosyn 21837 1
FBgn0262187_mir-970 94 0
FBgn0015024_CkIalpha 4208 1
FBgn0011837_Tis11 23145 1
FBgn0283559_mir-9377 51 1
FBgn0265523_Smr 58415 1
FBgn0030417_CG15725 2987 0
FBgn0030418_CG4004 5573 0
FBgn0020513_Paics 3581 1
FBgn0030420_pira 2969 0
FBgn0030421_Agpat1 7585 0
FBgn0052647_CG32647 13114 1
FBgn0259171_Pde9 111764 1
FBgn0030425_Nep6 2571 0
FBgn0030429_CG4661 2034 0
FBgn0052650_CG32650 1166 0
FBgn0052649_Coq8 2346 0
FBgn0030431_CG4407 2163 0
FBgn0030432_CG4404 2273 0
FBgn0030433_mRpL49 837 0
FBgn0030434_Brms1 1636 0
FBgn0030435_CG4645 2117 1
FBgn0086675_fne 32940 1
FBgn0030437_hec 7026 1
FBgn0052642_CG32642 1570 1
FBgn0052644_Mur11Da 2168 0
FBgn0030438_CG15721 3256 0
FBgn0030439_CG12716 1548 1
FBgn0052643_CG32643 547 1
FBgn0265597_rad 90455 1
FBgn0030440_CG15719 924 1
FBgn0030441_CG2209 751 1
FBgn0030443_CG12715 2481 0
FBgn0262222_mir-971 95 0
FBgn0010303_hep 11229 1
FBgn0261524_lic 2841 1
FBgn0030447_CG2200 1433 1
FBgn0263005_Chpf 16891 1
FBgn0030449_Fer3HCH 812 0
FBgn0250862_CG42237 7935 1
FBgn0052638_CG32638 5918 1
FBgn0030451_CG15717 5613 1
FBgn0030452_MFS10 5821 1
FBgn0052645_CG32645 14263 1
FBgn0030455_CG4318 1463 1
FBgn0030456_CG4332 2334 0
FBgn0025463_Bap60 2063 0
FBgn0030457_CG12096 3250 1
FBgn0085440_Lgr4 27450 1
FBgn0052640_CG32640 518 1
FBgn0052641_CG32641 518 0
FBgn0030459_CG12723 2240 1
FBgn0030460_Coq5 1457 0
FBgn0265630_sno 16175 0
FBgn0265629_CG44437 1092 0
FBgn0029133_REG 2083 0
FBgn0004456_mew 44081 1
FBgn0052639_CG32639 641 0
FBgn0030462_CG15742 1103 1
FBgn0000346_comt 3467 1
FBgn0041210_HDAC4 22945 1
FBgn0030465_CG15743 2034 0
FBgn0030466_CG15744 6382 1
FBgn0030467_CG1764 7942 1
FBgn0030468_CG1622 2828 0
FBgn0283680_IP3K2 25670 1
FBgn0040309_Prx2 2170 1
FBgn0010198_RpS15Aa 2068 0
FBgn0030474_CG15747 2691 0
FBgn0261085_Syt12 8931 1
FBgn0030477_dmrt11E 2281 1
FBgn0030478_CG1640 9554 1
FBgn0030479_Rbp1-like 4711 1
FBgn0030480_Tim9a 683 0
FBgn0288857_Ype 1503 0
FBgn0030481_CG1662 1769 0
FBgn0030482_Bcat 4325 1
FBgn0030483_CG12725 1024 1
FBgn0030484_GstT4 4574 1
FBgn0030485_CG1998 3705 0
FBgn0030486_Set2 7782 0
FBgn0265416_Neto 81379 1
FBgn0085353_CG34324 1129 0
FBgn0030492_CG15754 1274 0
FBgn0265610_CG44428 593 1
FBgn0030493_CG15756 1802 0
FBgn0030494_Cpr12A 1264 0
FBgn0030495_CG11816 3241 0
FBgn0052631_CG32631 1394 1
FBgn0052633_CG32633 1688 1
FBgn0284227_CG46311 26747 1
FBgn0086674_Tpst 29401 1
FBgn0004169_up 9104 0
FBgn0030499_CG11178 3848 0
FBgn0030500_Ndc80 2391 0
FBgn0030501_BthD 1097 0
FBgn0030502_tth 3393 0
FBgn0030503_Tango2 2218 0
FBgn0030504_CG2691 5132 0
FBgn0030505_NFAT 39823 1
FBgn0030506_DNAlig4 3227 0
FBgn0030507_CG11164 1559 1
FBgn0030508_CG15760 6533 1
FBgn0030509_CG11162 988 1
FBgn0030510_CG12177 2601 1
FBgn0030511_CG11158 1664 1
FBgn0030512_Nadsyn 33905 1
FBgn0265726_Nna1 25543 1
FBgn0030514_Mrgn1 3243 0
FBgn0002878_mus101 4867 0
FBgn0001087_g 9074 0
FBgn0001612_Grip91 8113 1
FBgn0030518_CG11134 1235 1
FBgn0030519_CG11151 2208 1
FBgn0030520_Pdcd4 9829 0
FBgn0052625_CG32625 662 1
FBgn0020909_Rtc1 1419 1
FBgn0004047_Yp3 2001 1
FBgn0003218_rdgB 16736 1
FBgn0030521_CtsB 2323 0
FBgn0030522_amrt 922 0
FBgn0261244_inaE 27779 1
FBgn0030524_CG10993 773 1
FBgn0030525_CG10996 1249 1
FBgn0030528_CG11095 1186 0
FBgn0030529_Clic 9336 0
FBgn0027537_Nup93-1 3084 0
FBgn0030530_jub 4276 0
FBgn0052626_AMPdeam 15125 1
FBgn0267033_mamo 144411 1
FBgn0030536_CG11068 1338 0
FBgn0000173_ben 3460 0
FBgn0044817_Ste12DOR 679 1
FBgn0053247_Ste:CG33247 723 1
FBgn0053246_Ste:CG33246 723 1
FBgn0053245_Ste:CG33245 723 1
FBgn0053244_Ste:CG33244 723 1
FBgn0053243_Ste:CG33243 723 1
FBgn0053242_Ste:CG33242 724 1
FBgn0053241_Ste:CG33241 723 1
FBgn0053240_Ste:CG33240 723 1
FBgn0053239_Ste:CG33239 723 1
FBgn0053238_Ste:CG33238 725 1
FBgn0053237_Ste:CG33237 723 1
FBgn0053236_Ste:CG33236 1115 1
FBgn0040871_CG12479 427 0
FBgn0030537_CG12480 1953 1
FBgn0030538_betaNACtes1 1137 1
FBgn0030539_CG1368 914 0
FBgn0030540_CG11581 1533 1
FBgn0030541_CG11584 2287 1
FBgn0052603_CG32603 1246 1
FBgn0030542_CG12481 588 1
FBgn0030543_CG11585 1239 0
FBgn0030544_CG13403 798 0
FBgn0004649_yl 6744 0
FBgn0263530_mir-4917 76 0
FBgn0030545_CG11590 729 0
FBgn0026713_Prp16 23370 1
FBgn0040153_l(1)G0469 7496 0
FBgn0030551_CG11674 1232 1
FBgn0030552_mRpL38 1660 1
FBgn0259166_CG42271 6006 1
FBgn0030555_Fbxl4 3510 1
FBgn0030554_CG1434 2164 0
FBgn0260482_CG32599 2828 0
FBgn0002873_mud 10863 0
FBgn0284233_CG46317 3621 1
FBgn0030558_Tat 4156 1
FBgn0030559_CG13404 1513 0
FBgn0002917_na 11049 1
FBgn0052602_Muc12Ea 10426 1
FBgn0030562_CG9400 1309 1
FBgn0030563_betaNACtes2 960 1
FBgn0052598_betaNACtes6 1020 1
FBgn0052600_dpr8 140125 1
FBgn0052601_betaNACtes3 1020 1
FBgn0030566_betaNACtes4 1065 1
FBgn0030569_CG9411 7678 0
FBgn0030570_CG12540 1105 0
FBgn0030571_CG14414 1574 0
FBgn0030572_mRpS25 846 0
FBgn0030573_nmdyn-D6 939 0
FBgn0030574_sbm 17847 1
FBgn0015773_NetA 49916 1
FBgn0030575_CG5321 1850 0
FBgn0015774_NetB 63338 1
FBgn0262534_CG43088 1296 0
FBgn0266710_hog 669 0
FBgn0030576_CG15890 8256 1
FBgn0030577_CG5334 991 0
FBgn0030578_CG5347 1209 1
FBgn0020508_Ag5r2 1090 1
FBgn0015010_Ag5r 1887 0
FBgn0003301_rut 38595 1
FBgn0030581_CG14408 5166 1
FBgn0030582_CG14411 3615 0
FBgn0030583_CG14410 605 0
FBgn0030584_Grx5 727 0
FBgn0052590_CG32590 754 0
FBgn0264078_Flo2 94570 1
FBgn0030586_CG12539 2140 0
FBgn0030587_CG9522 2336 0
FBgn0030588_CG9521 2264 1
FBgn0030589_CG9519 2033 0
FBgn0286877_CG46399 764 1
FBgn0030590_CG9518 8192 1
FBgn0266434_CG45064 7216 1
FBgn0266435_CG45065 7216 1
FBgn0030592_CG9514 10939 1
FBgn0030593_CG9512 3705 1
FBgn0030594_fiz 3374 0
FBgn0030595_CG14406 972 1
FBgn0030596_CG12398 2031 1
FBgn0030597_Eo 2044 1
FBgn0030598_CG9503 4241 0
FBgn0052591_CG32591 1742 1
FBgn0027601_pdgy 19862 1
FBgn0030599_CG9030 977 1
FBgn0000535_eag 54512 1
FBgn0030600_hiw 53292 1
FBgn0052594_be 17624 1
FBgn0030603_CG5541 7719 1
FBgn0030605_ND-B18 1193 0
FBgn0264389_opm 1596 0
FBgn0030607_dob 2084 1
FBgn0030608_Lsd-2 7093 1
FBgn0053177_CG33177 1002 1
FBgn0053178_CG33178 1190 0
FBgn0030610_Cox17 670 0
FBgn0030611_CG15027 668 0
FBgn0030612_Dbct 2504 0
FBgn0030613_Rab3-GEF 24080 1
FBgn0030614_CG9072 584 0
FBgn0030615_Cyp4s3 3240 1
FBgn0260006_drd 11558 1
FBgn0030616_RpL37-1 1497 1
FBgn0030617_CG9095 23288 0
FBgn0263994_CG43737 14490 1
FBgn0052588_CG32588 829 1
FBgn0030620_CG5662 1081 1
FBgn0262485_CG43075 905 0
FBgn0262486_CG43076 925 0
FBgn0030622_CG9101 1131 0
FBgn0030623_PPYR1 1054 1
FBgn0030624_CG9106 1369 0
FBgn0030625_CG5877 4138 0
FBgn0261703_gce 21308 1
FBgn0004924_Top1 8550 1
FBgn0263548_mir-4957 83 0
FBgn0015926_dah 2660 0
FBgn0030628_CG9114 2370 0
FBgn0026428_HDAC6 7050 1
FBgn0030629_CG9123 1744 1
FBgn0030630_CG12608 1768 1
FBgn0030631_Prp5 4852 1
FBgn0000028_acj6 28825 1
FBgn0003132_Pp1-13C 1960 0
FBgn0030634_CG9164 5070 0
FBgn0263257_Cngl 55214 1
FBgn0040285_Scamp 3704 0
FBgn0014455_Ahcy 2906 0
FBgn0030638_CG11655 2080 0
FBgn0004391_shtd 6897 0
FBgn0030640_CG6294 4090 0
FBgn0030641_CG6299 4090 0
FBgn0030642_CG15642 1573 0
FBgn0030643_CG15641 412 0
FBgn0026433_Grip128 3838 0
FBgn0030645_Alg14 695 0
FBgn0267977_mh 2596 0
FBgn0030647_CG6324 5631 0
FBgn0030648_CG6340 4238 0
FBgn0027287_Gmap 24301 1
FBgn0262426_mir-283 99 0
FBgn0262409_mir-304 87 0
FBgn0262395_mir-12 73 0
FBgn0022710_Ac13E 43401 1
FBgn0259196_CG42300 792 0
FBgn0030653_CG7860 1376 1
FBgn0030654_CG15643 1769 1
FBgn0030655_CG9213 2459 0
FBgn0259195_CG42299 736 0
FBgn0262163_betaNACtes5 609 1
FBgn0030657_cerv 1185 1
FBgn0030658_CG7872 1652 0
FBgn0030659_CG9215 1944 0
FBgn0030660_CG8097 2090 1
FBgn0030662_Chsy 8245 1
FBgn0030661_Alp11 1632 0
FBgn0003463_sog 30151 1
FBgn0030663_CG8117 769 0
FBgn0030664_CG8119 734 0
FBgn0030665_CG15646 3144 0
FBgn0030666_CG12708 2261 0
FBgn0030667_CG15599 3910 1
FBgn0030668_CG8128 2540 1
FBgn0030669_CG9240 1087 1
FBgn0030670_Pis 2319 1
FBgn0030671_Hap40 1681 0
FBgn0030672_CG9281 4733 0
FBgn0030673_CG15601 1662 0
FBgn0030674_HUWE1 19307 0
FBgn0030675_CG8191 1485 0
FBgn0030676_CG12379 774 0
FBgn0026666_MagR 1510 0
FBgn0011741_Arp6 1346 0
FBgn0030678_CG11679 1461 0
FBgn0030679_CG8206 1187 0
FBgn0030680_CG8944 4888 0
FBgn0027329_CCT6 2323 0
FBgn0030683_Mvd 2571 0
FBgn0030685_Graf 9059 0
FBgn0030684_CG8260 1449 0
FBgn0030686_mRpL3 1415 0
FBgn0030687_Polr3A 6558 0
FBgn0030688_CG8952 975 0
FBgn0053172_CG33172 3321 0
FBgn0263747_CG43672 5811 0
FBgn0263748_CG43673 1068 0
FBgn0030691_Efhc1.1 3312 0
FBgn0025809_Paf-AHalpha 1574 0
FBgn0030692_mRpS30 2241 0
FBgn0026374_Rhp 4735 0
FBgn0030693_sordd1 2307 1
FBgn0265533_CR44383 420 1
FBgn0052581_sordd2 2254 1
FBgn0030694_CG15602 1535 1
FBgn0030695_PGRP-LE 2727 0
FBgn0003345_sd 23312 1
FBgn0030696_CG8509 1392 0
FBgn0000319_Chc 7504 0
FBgn0030697_CG8565 3330 0
FBgn0027093_ArgRS 2376 0
FBgn0030699_CG8578 3382 0
FBgn0014391_sun 1399 0
FBgn0026076_UBL3 3444 0
FBgn0030700_CG15914 1549 0
FBgn0002914_Myb 2991 0
FBgn0287210_CG46440 2966 0
FBgn0065035_AlkB 1353 0
FBgn0001105_Gbeta13F 6060 1
FBgn0001092_Gapdh2 1516 0
FBgn0030701_CG16952 5424 1
FBgn0260938_tay 10943 0
FBgn0030703_MSBP 2542 0
FBgn0030704_CG15916 958 0
FBgn0003392_shi 14600 1
FBgn0010315_CycD 2854 0
FBgn0030706_Lrp4 10143 0
FBgn0030707_CG8916 2603 0
FBgn0010240_Lcch3 3424 0
FBgn0053180_Ranbp16 6682 0
FBgn0045073_Stim 5956 1
FBgn0030710_CG8924 3372 0
FBgn0030711_Rrp47 1352 1
FBgn0259110_mmd 26223 1
FBgn0262210_mir-927 91 0
FBgn0030715_Or13a 2281 1
FBgn0261834_CG42766 792 0
FBgn0030716_CG9170 4977 0
FBgn0030717_Slc25A46a 1633 0
FBgn0030718_ND-20 1335 0
FBgn0030719_eIF5 4966 0
FBgn0284228_CG46312 4808 0
FBgn0000611_exd 4041 1
FBgn0030720_CG8939 2682 0
FBgn0003969_vap 5861 1
FBgn0030721_CG12698 2574 1
FBgn0052580_Muc14A 52608 1
FBgn0030722_CG12395 996 0
FBgn0030723_dpr18 6566 1
FBgn0030724_Nipsnap 3203 1
FBgn0028397_Tob 16778 1
FBgn0263516_mir-4958 133 0
FBgn0030725_CG8958 2519 1
FBgn0259699_CG42353 11887 1
FBgn0259700_CG42354 11887 1
FBgn0285879_disco-r 30910 1
FBgn0262283_mir-985 85 0
FBgn0000459_disco 6152 0
FBgn0030729_CG12507 1295 1
FBgn0040207_kat80 9173 1
FBgn0030731_Mfe2 2864 0
FBgn0004066_Prosalpha4 1317 0
FBgn0000536_eas 7290 0
FBgn0052576_CG32576 2580 0
FBgn0030733_UQCR-14 700 0
FBgn0285954_caz 4710 0
FBgn0030734_ERp44 3865 0
FBgn0030735_CG3632 6637 0
FBgn0027521_CG3679 3507 0
FBgn0286508_Had1 1755 0
FBgn0030738_CG9915 3321 0
FBgn0030739_SWIP 4041 0
FBgn0004432_Cyp1 2697 0
FBgn0030740_CG9917 1800 0
FBgn0052579_CG32579 2482 1
FBgn0260450_CalpC 2760 1
FBgn0030742_CG9919 2322 1
FBgn0030743_CG9921 2319 0
FBgn0278608_Dsp1 7012 1
FBgn0003416_sl 6167 1
FBgn0005411_U2af50 2343 0
FBgn0086448_PIG-Q 2132 0
FBgn0004227_nonA 9978 0
FBgn0004598_Fur2 8696 0
FBgn0030744_CG9992 2954 0
FBgn0030745_CG4239 3424 0
FBgn0010416_TH1 2618 0
FBgn0004367_mei-41 8152 0
FBgn0030746_CG9981 5340 0
FBgn0030747_CG4301 9142 0
FBgn0030748_Traf-like 2539 0
FBgn0030749_AnxB11 5307 0
FBgn0026575_hang 15623 1
FBgn0030752_Cdc50 2616 0
FBgn0030753_rngo 3934 0
FBgn0261609_eIF2alpha 1817 0
FBgn0054015_CG34015 734 0
FBgn0262734_eIF4H1 6307 1
FBgn0285944_para 78069 1
FBgn0264077_Cnx14D 2448 1
FBgn0030756_CG9903 1699 1
FBgn0030757_CG9902 5396 1
FBgn0011742_Arp2 5678 0
FBgn0011826_Pp2B-14D 5389 0
FBgn0267912_CanA-14F 26488 1
FBgn0030759_CG13014 1057 0
FBgn0015615_SMC3 4443 0
FBgn0267384_Ubc7 2190 1
FBgn0030761_CG9784 4079 1
FBgn0061200_Nup153 11218 0
FBgn0263538_mir-4965 86 0
FBgn0025743_mbt 4171 0
FBgn0030763_CG9782 6561 1
FBgn0026181_Rok 13402 0
FBgn0030764_CG9777 1562 0
FBgn0010412_RpS19a 1355 0
FBgn0261791_SNRPG 609 0
FBgn0030766_mthl1 9341 1
FBgn0052573_CG32573 1899 1
FBgn0260238_CG42512 1899 1
FBgn0030768_Nemp 1795 1
FBgn0003189_r 13353 0
FBgn0015336_CG15865 3557 0
FBgn0030769_CG13012 7935 1
FBgn0030770_CG13010 680 0
FBgn0261245_sing 2487 0
FBgn0000152_Axs 3806 0
FBgn0259923_Septin4 10957 1
FBgn0030778_CG4678 15014 1
FBgn0030773_CG9676 1018 1
FBgn0030774_sphe 1526 0
FBgn0030775_CG9673 1098 0
FBgn0030776_CG4653 1197 0
FBgn0030777_CG9672 903 1
FBgn0030780_CG13008 3069 0
FBgn0085354_CG34325 6962 1
FBgn0052572_CG32572 5765 1
FBgn0027528_goe 24606 1
FBgn0052571_TwdlX 1539 1
FBgn0052570_TwdlY 1033 0
FBgn0052569_TwdlZ 690 0
FBgn0052568_CG32568 2012 1
FBgn0052574_Twdlalpha 1518 0
FBgn0001250_if 31245 1
FBgn0030786_mRpL22 1159 0
FBgn0030787_CG9609 1893 0
FBgn0030788_Sap30 2361 0
FBgn0030789_Rrp45 1861 0
FBgn0030790_CG4768 5623 0
FBgn0030791_CG9132 3808 0
FBgn0030792_CG4789 1070 0
FBgn0030793_Rai1 1415 0
FBgn0030794_CG13005 2104 0
FBgn0030795_ppk28 2447 0
FBgn0030796_CG4829 14795 1
FBgn0030797_CG13004 8839 0
FBgn0284222_CG46306 8839 0
FBgn0024941_RSG7 6260 0
FBgn0030798_CG13003 31737 1
FBgn0030799_CG4872 1443 0
FBgn0030800_Nprl2 1856 0
FBgn0030801_Polr3I 2031 0
FBgn0030802_DENR 1014 0
FBgn0030803_CG4880 1911 1
FBgn0030804_CG13002 827 1
FBgn0053252_CG33252 972 1
FBgn0027556_CG4928 25029 1
FBgn0030805_wus 2629 1
FBgn0030806_CG13001 1785 1
FBgn0030808_RhoGAP15B 12944 0
FBgn0030807_CG13000 507 0
FBgn0030809_Ubr1 12447 0
FBgn0266354_CG45002 97663 1
FBgn0264738_CG43996 1066 0
FBgn0264739_CG43997 543 0
FBgn0262487_CG43077 1219 0
FBgn0030812_wcy 9180 0
FBgn0030813_CG4949 2401 0
FBgn0030815_CG8945 7252 0
FBgn0030814_CG4955 1909 0
FBgn0030816_CG16700 6634 1
FBgn0030817_CG4991 12708 1
FBgn0065032_Arpc3B 1281 1
FBgn0260748_CG5004 28406 1
FBgn0002709_mei-218 7005 0
FBgn0028581_mei-217 6412 0
FBgn0002590_RpS5a 4676 1
FBgn0260747_Chchd2 1646 0
FBgn0286809_xmas 8075 0
FBgn0000163_baz 40722 1
FBgn0030823_TTLL1A 1872 1
FBgn0030824_CG5070 813 1
FBgn0052564_CG32564 1447 1
FBgn0052563_CG32563 627 1
FBgn0030826_CG12995 629 1
FBgn0265267_CG18258 1670 0
FBgn0030828_CG5162 2061 1
FBgn0030829_CG12998 1120 1
FBgn0030830_CG5172 1209 1
FBgn0085356_CG34327 847 1
FBgn0003057_CG10598 1710 0
FBgn0030832_CG10597 769 0
FBgn0262111_f 48022 1
FBgn0030833_CG8915 4533 0
FBgn0262101_CG42854 1663 1
FBgn0030834_CG8675 1130 1
FBgn0030836_CG8664 1808 1
FBgn0030838_CG5445 22979 1
FBgn0030837_CG8661 738 0
FBgn0024238_Fim 16225 0
FBgn0004854_B-H2 9594 1
FBgn0011758_B-H1 5800 0
FBgn0027602_CG8611 8878 0
FBgn0040877_CG12994 21674 1
FBgn0287595_CG46464 21674 1
FBgn0030839_ENGase 5144 1
FBgn0030840_p-cup 2424 1
FBgn0030841_CG8568 3553 0
FBgn0263706_CG43658 105011 1
FBgn0030844_ppk23 2676 1
FBgn0028343_Ankle2 7375 0
FBgn0030847_CG12991 19453 0
FBgn0030846_CG12992 2841 0
FBgn0026313_X11L 7271 0
FBgn0030850_stas 4674 0
FBgn0030851_CG8326 1328 0
FBgn0267967_corolla 2256 0
FBgn0030853_ND-24 1420 0
FBgn0030854_CG8289 2353 0
FBgn0030855_CG5800 2722 0
FBgn0026375_RhoGAPp190 13415 0
FBgn0030858_IntS2 4057 0
FBgn0250788_beta-Spec 11999 0
FBgn0030859_CG12990 2680 1
FBgn0263258_chas 26272 1
FBgn0030863_CG8188 4107 0
FBgn0026192_par-6 3744 0
FBgn0030864_CG8173 2252 0
FBgn0261570_raskol 41863 1
FBgn0024184_unc-4 10139 1
FBgn0026058_OdsH 23001 1
FBgn0030868_CG12986 530 0
FBgn0030869_Socs16D 6800 0
FBgn0030870_CG6398 10877 1
FBgn0000617_Taf9 1187 0
FBgn0030871_CG8142 1361 0
FBgn0030872_Ucp4A 3274 0
FBgn0030873_CG15814 2232 0
FBgn0030874_Spt7 1429 0
FBgn0052554_CG32554 816 0
FBgn0052557_Mco4 3171 1
FBgn0030876_Srx 1636 1
FBgn0030877_Arp8 2421 0
FBgn0030878_CG6769 1773 0
FBgn0259168_mnb 24525 1
FBgn0030881_CG12985 1520 1
FBgn0030880_CG6788 1227 1
FBgn0030882_Gss1 9056 1
FBgn0052496_CR32496 855 1
FBgn0052495_Gss2 6323 1
FBgn0030883_CG7772 1230 0
FBgn0283469_Vps4 3405 0
FBgn0030884_CG6847 12701 1
FBgn0003380_Sh 138940 1
FBgn0030886_CG12672 1709 0
FBgn0030887_CG6867 4391 0
FBgn0030889_CG15373 4729 1
FBgn0283476_Dhc16F 13989 0
FBgn0030890_CG7536 10041 0
FBgn0030891_Ada3 2657 0
FBgn0030892_Swt1 1784 0
FBgn0021765_scu 1594 1
FBgn0030893_RhoGAP16F 4268 1
FBgn0030894_Mvb12 3756 0
FBgn0022724_Taf8 1512 0
FBgn0030895_CG7135 1740 0
FBgn0283471_wupA 11354 1
FBgn0262263_mir-969 93 1
FBgn0262433_mir-210 99 0
FBgn0262607_CG43133 593 0
FBgn0017418_ari-1 7392 1
FBgn0262874_CG43229 458 0
FBgn0030897_Frq1 19375 1
FBgn0083228_Frq2 26795 1
FBgn0030898_Andorra 946 0
FBgn0030899_Hesr 741 0
FBgn0030900_Him 1314 0
FBgn0053639_CG33639 15264 1
FBgn0030904_upd2 2630 0
FBgn0030905_CG15059 966 0
FBgn0053542_upd3 7363 1
FBgn0004956_upd1 3937 0
FBgn0030912_CG6023 7069 1
FBgn0030913_kairos 33233 1
FBgn0030914_CG6106 3646 1
FBgn0265784_CrebB 11507 1
FBgn0004957_por 2333 0
FBgn0030915_CG6179 1397 0
FBgn0008635_betaCOP 3693 0
FBgn0022355_Tsf1 3260 0
FBgn0052549_Nt5b 19646 1
FBgn0085357_CG34328 496 1
FBgn0030918_CG15056 1496 1
FBgn0259223_CG42323 4588 1
FBgn0052548_CG32548 4862 1
FBgn0030921_CG6290 743 0
FBgn0052551_CG32551 392 0
FBgn0264393_CG43841 409 0
FBgn0052547_CG32547 36460 1
FBgn0264395_CG43843 1280 0
FBgn0030925_Hayan 3789 0
FBgn0030926_psh 2434 0
FBgn0030927_CG15046 2170 1
FBgn0286881_CR46403 517 1
FBgn0030928_CG15044 821 1
FBgn0030929_CG15043 975 0
FBgn0030930_Pgant7 4919 1
FBgn0030931_Xrcc2 1131 0
FBgn0010194_Wnt5 4004 0
FBgn0030932_Ggt-1 6638 0
FBgn0030933_CG6470 2038 0
FBgn0027087_HisRS 5017 1
FBgn0265598_Bx 57381 1
FBgn0030936_CG6481 1371 0
FBgn0030937_CG15042 1404 0
FBgn0030938_CG15047 910 0
FBgn0030940_CG15040 10979 1
FBgn0030941_wgn 10866 0
FBgn0027335_Rip11 12006 1
FBgn0030943_Nup35 1307 0
FBgn0030944_Hou 1048 0
FBgn0030945_Ing3 2373 0
FBgn0030946_CG6659 3894 0
FBgn0001079_fu 3449 1
FBgn0030947_CG6696 1681 1
FBgn0004959_phtm 2667 0
FBgn0010383_Cyp18a1 4504 0
FBgn0259231_CCKLR-17D1 19078 1
FBgn0030949_Cyp308a1 1773 0
FBgn0259198_CG42302 758 0
FBgn0030951_CG6873 679 1
FBgn0030952_CG12609 1939 0
FBgn0030954_CCKLR-17D3 9544 0
FBgn0030955_CG6891 6117 1
FBgn0030956_CG18259 2229 1
FBgn0030958_CR6900 405 0
FBgn0030959_CG6961 2068 0
FBgn0283473_S6KL 17593 0
FBgn0030960_Atg101 1849 0
FBgn0001090_bnb 3441 0
FBgn0030961_CG7058 5308 0
FBgn0259927_CG42450 17109 1
FBgn0030963_CG7101 1532 0
FBgn0030964_Pvf1 10219 1
FBgn0085451_htk 12195 1
FBgn0030966_shop 2177 0
FBgn0030968_CG7322 1884 0
FBgn0030969_Usp39 1869 0
FBgn0052544_CG32544 1680 0
FBgn0030970_CG7326 2579 0
FBgn0085430_Dora 20125 1
FBgn0030973_CG7332 4347 0
FBgn0030974_Flacc 4658 0
FBgn0030975_SdhBL 2135 0
FBgn0030976_CG7378 11433 1
