# Supplementary material for: Structural variants are enriched in deleterious visible phenotypes in Drosophila
Source: Genome Res. 2026 Jul;36(7):1369–85. doi: 10.1101/gr.281434.125 (PMC13322080; doi:10.1101/gr.281434.125)
Supplement: Supplement 2 [file Supplemental_Code.zip › visible_phenotype-main/enrichment_analysis/dspr_INDELS_100Ksims.txt]

35
33
27
29
26
28
32
27
28
29
27
27
29
29
33
32
26
28
31
31
28
28
29
32
28
28
32
24
27
29
30
23
27
29
33
27
31
29
30
31
29
30
26
32
30
34
29
30
31
30
31
31
32
36
26
28
31
33
29
33
30
29
38
31
29
31
36
26
29
26
25
33
33
28
27
31
32
29
31
28
26
26
31
33
32
25
27
26
33
30
27
24
29
32
28
35
35
25
26
29
27
28
29
30
32
31
30
26
23
27
30
26
20
27
30
34
31
34
32
31
27
35
27
28
24
33
24
29
30
31
32
26
26
30
28
19
25
36
29
34
29
23
32
32
28
30
29
32
34
31
28
30
30
23
33
31
32
29
27
34
26
28
29
33
33
31
29
32
21
33
30
28
31
28
34
24
25
34
31
33
28
30
34
27
32
25
31
29
34
28
27
33
31
28
29
26
26
33
29
27
29
32
30
32
31
28
25
28
31
27
29
31
31
26
32
33
32
31
28
25
27
30
33
32
30
30
30
27
30
28
30
34
29
33
32
29
30
27
32
28
30
29
33
27
31
28
29
26
29
30
30
26
30
34
30
29
30
28
30
27
19
24
37
30
35
29
24
31
30
31
32
29
33
28
30
33
30
28
23
30
27
30
25
36
30
32
29
30
26
35
31
29
31
28
32
25
29
31
33
32
30
32
34
34
30
30
28
31
26
23
32
34
29
24
31
28
28
30
31
29
17
31
32
35
28
31
31
30
27
32
28
30
29
28
27
27
29
28
31
31
31
33
25
29
24
27
31
28
32
29
33
31
30
33
26
26
26
35
29
25
33
33
27
31
28
31
36
23
28
31
32
31
31
31
29
19
32
32
24
27
31
31
29
34
29
27
29
32
25
28
32
29
32
24
31
26
24
32
33
26
24
30
26
29
24
32
26
33
25
32
30
27
26
33
35
32
28
32
30
31
29
27
30
30
29
23
24
28
24
33
29
32
28
22
32
29
23
25
24
29
25
26
28
33
32
25
28
28
28
28
29
31
27
33
31
30
30
35
33
29
34
28
33
35
30
28
27
28
29
27
31
31
30
25
32
28
28
26
30
38
29
32
25
30
33
29
27
32
32
31
32
31
30
29
30
29
31
27
28
29
31
29
30
34
27
30
27
35
31
28
27
23
28
33
24
30
31
30
29
28
32
32
31
26
30
29
27
30
32
29
31
36
27
28
28
33
26
33
28
28
26
31
29
32
29
32
28
30
29
31
30
29
34
25
27
28
29
27
29
27
31
28
28
34
32
29
27
31
35
29
30
33
28
28
28
28
29
27
31
33
30
27
32
31
29
34
31
28
28
35
32
30
31
28
28
33
32
29
27
32
29
37
22
30
35
29
29
31
24
32
28
30
30
28
31
34
34
29
34
29
32
32
35
30
26
26
32
28
31
25
24
27
29
33
30
26
36
28
23
31
32
23
27
30
34
30
29
30
29
26
30
25
30
30
26
32
31
30
29
32
28
32
24
32
35
21
31
30
24
31
31
23
29
29
36
29
31
33
26
32
27
22
34
24
33
28
27
33
27
31
30
26
31
30
27
28
32
30
25
31
22
32
29
29
29
22
26
36
34
29
28
28
31
28
28
22
32
35
25
25
29
29
32
27
32
30
30
30
31
35
33
29
28
28
31
30
32
30
31
32
32
31
31
33
29
35
32
32
33
25
28
33
33
30
30
33
24
29
31
36
28
30
28
31
33
27
30
30
29
29
29
31
28
29
29
32
28
25
33
31
27
25
27
33
26
32
29
32
34
27
30
26
30
25
29
36
30
33
30
31
30
28
30
30
26
33
26
32
28
28
31
32
32
26
32
29
29
30
26
30
32
33
30
26
26
24
34
28
32
35
31
36
32
31
27
32
25
33
30
30
32
31
33
28
31
33
25
29
23
26
34
34
28
32
32
29
27
35
32
26
25
29
31
32
34
26
27
31
30
30
31
30
25
32
26
22
34
28
33
29
34
25
27
33
34
30
32
28
32
27
25
28
29
31
26
24
29
33
27
27
30
31
35
34
27
27
24
33
37
29
25
30
29
31
28
29
23
35
28
29
28
26
25
32
32
28
32
19
31
34
24
29
26
25
28
30
24
31
27
35
27
31
27
27
31
28
30
24
30
30
29
30
28
28
34
28
31
28
28
29
30
26
27
28
32
30
31
30
29
30
23
30
26
29
34
29
26
32
35
27
25
30
28
29
26
35
31
28
30
29
24
30
31
32
36
30
23
27
32
32
26
30
29
29
28
25
32
33
32
28
31
25
32
32
32
33
23
30
35
28
28
33
31
32
25
26
26
30
34
25
32
31
30
26
31
30
29
29
27
31
29
32
31
22
36
33
37
26
35
31
27
30
30
29
30
31
31
28
31
27
26
29
23
31
33
27
31
28
26
34
28
26
28
26
32
33
28
32
28
35
32
34
30
31
24
31
32
35
36
31
31
29
28
29
28
32
32
27
30
31
27
33
23
24
34
31
30
33
34
28
26
31
29
31
35
24
27
35
33
29
31
32
33
31
29
34
33
28
32
26
27
32
29
33
31
32
30
26
32
27
31
32
32
33
29
28
24
36
30
29
32
29
26
37
28
27
28
37
30
28
28
29
32
24
25
31
31
29
28
36
33
31
26
32
30
27
25
29
30
30
29
27
30
32
32
23
31
30
31
24
26
31
28
28
27
31
26
33
37
30
29
27
23
29
30
32
28
30
33
32
27
28
34
34
29
31
25
32
36
29
31
29
25
29
32
27
33
31
27
35
27
28
31
27
32
33
29
27
28
24
25
30
30
27
33
27
29
26
30
30
34
32
33
31
28
31
27
30
26
29
30
27
33
28
28
24
27
30
30
25
29
30
33
30
34
30
26
30
28
30
30
32
29
25
28
29
26
32
26
23
25
33
31
28
25
32
26
31
32
31
34
35
29
28
31
24
30
30
30
29
29
29
24
33
28
26
28
26
33
30
27
26
30
29
28
26
30
33
27
33
32
32
33
28
28
34
31
34
28
30
24
25
28
35
35
28
34
26
34
24
29
25
30
25
32
32
29
31
22
30
36
29
33
24
30
32
36
32
29
36
28
30
28
30
27
26
31
29
32
30
32
33
31
29
30
33
30
34
36
27
29
23
31
28
34
28
26
35
26
27
28
31
33
30
32
30
26
28
27
28
34
29
28
27
30
33
30
26
34
26
29
33
30
31
27
29
30
30
30
30
26
27
28
29
23
30
26
35
39
30
29
29
24
28
30
31
29
34
28
29
34
29
31
23
31
32
30
33
33
26
31
30
30
23
30
25
30
29
30
26
29
36
27
25
36
29
32
26
34
27
33
33
31
29
27
27
34
32
27
26
27
31
29
29
30
32
28
28
23
27
29
24
31
27
33
30
34
32
31
32
31
26
30
29
28
27
32
27
32
28
32
34
30
34
26
27
27
31
26
27
25
31
27
32
24
33
33
23
24
32
35
34
28
26
32
31
29
31
29
28
29
27
24
31
27
23
28
34
30
27
30
29
27
29
29
32
24
32
29
34
30
27
33
33
27
24
32
31
31
36
29
29
30
29
27
33
27
33
26
33
28
32
31
33
28
29
33
32
30
29
27
30
27
31
27
33
30
29
30
32
30
28
33
23
24
34
29
32
28
29
32
34
22
26
24
25
32
29
24
28
30
26
31
26
29
27
31
30
36
28
33
33
26
33
34
29
30
33
30
27
31
29
31
30
30
30
25
27
31
26
30
29
31
27
29
33
25
30
30
27
29
30
32
31
30
29
28
29
27
24
32
20
31
26
31
33
27
25
31
31
31
31
29
36
31
31
32
30
26
28
30
25
32
36
32
31
27
34
31
28
29
27
24
35
27
31
27
31
32
30
29
32
31
28
31
25
25
36
31
29
33
31
20
31
26
30
31
26
26
29
28
35
31
32
31
31
28
28
29
33
28
32
27
32
31
28
28
28
30
26
25
28
32
29
26
27
36
31
26
30
31
30
33
34
25
29
24
35
26
31
31
33
26
27
24
33
35
28
25
28
28
29
28
34
30
23
31
27
30
31
35
30
27
33
31
27
27
33
33
25
31
24
27
28
32
35
24
33
22
28
28
28
32
32
27
25
35
26
21
25
26
32
36
20
29
28
35
29
32
31
30
29
33
27
29
30
28
29
32
34
32
26
26
29
25
26
25
29
30
31
28
26
33
28
27
31
24
27
33
29
29
30
27
26
27
28
31
32
27
29
34
29
29
33
30
34
29
30
32
32
30
31
28
31
25
31
23
30
26
28
35
30
29
31
28
34
31
30
31
28
31
25
30
33
25
29
30
29
28
26
29
33
31
31
29
34
27
33
30
30
30
26
30
32
29
27
29
30
35
30
28
30
27
27
28
35
31
26
25
32
31
28
27
30
33
34
27
24
28
30
33
32
36
34
32
29
29
29
30
34
30
23
24
29
31
33
30
28
29
26
34
27
25
24
27
31
30
27
31
28
29
31
26
26
34
31
34
28
29
31
30
28
27
31
32
24
31
32
28
29
29
30
27
31
26
25
27
30
29
28
28
32
31
31
35
24
22
30
33
33
33
34
33
32
36
32
27
32
28
31
29
27
31
31
34
26
25
25
34
23
26
32
32
30
26
26
26
27
26
35
31
35
31
25
27
30
27
22
29
35
28
32
27
26
29
33
30
25
28
32
25
31
32
30
31
29
29
34
31
26
29
28
30
27
31
26
27
31
27
31
27
32
29
36
35
29
35
29
24
23
25
28
35
26
35
30
33
30
37
24
32
30
30
31
27
33
33
33
28
31
30
28
29
31
33
32
29
25
27
27
27
29
29
33
30
26
29
34
31
26
24
27
34
27
25
32
28
38
35
35
26
27
33
28
29
29
29
32
28
31
26
28
32
34
28
30
31
29
30
35
30
26
23
25
30
29
25
30
31
31
33
29
31
28
29
29
29
30
26
28
28
22
29
25
32
27
31
34
27
28
33
29
28
30
28
32
29
30
26
32
29
27
29
30
26
31
33
26
25
29
29
32
29
34
26
31
32
30
34
29
30
32
23
24
30
30
26
32
28
27
28
30
30
38
31
29
29
30
26
33
28
27
30
25
32
29
26
25
27
33
28
27
30
32
34
29
29
28
25
30
28
31
30
29
34
22
29
32
33
32
34
27
29
28
30
30
36
27
35
29
29
31
27
31
32
25
33
32
30
28
33
28
34
35
27
32
29
30
27
25
32
32
34
29
24
26
36
33
30
30
33
32
28
30
26
29
28
28
21
24
27
31
30
32
30
32
29
26
31
32
27
30
30
28
29
32
28
26
26
28
31
30
31
32
33
32
36
26
30
32
25
34
28
30
33
28
28
30
27
31
32
35
32
27
28
30
34
26
31
29
38
30
31
32
29
31
32
34
28
26
29
33
32
27
34
33
32
29
31
27
23
28
27
29
31
28
28
25
25
34
25
28
32
28
33
32
34
27
33
28
28
33
30
33
27
28
27
28
35
31
29
31
26
34
25
33
32
26
27
31
35
30
31
29
28
30
30
29
34
30
28
33
28
33
32
30
27
32
30
31
32
29
25
30
25
32
38
25
30
30
36
24
31
30
31
30
35
30
31
27
35
27
30
34
26
28
27
33
30
30
31
33
29
28
29
32
32
36
29
32
26
30
32
30
30
32
28
32
22
31
29
33
34
30
35
26
34
26
32
31
31
23
31
30
26
27
25
32
34
31
35
32
27
33
27
28
26
30
34
30
28
24
31
29
29
25
32
31
32
27
31
31
29
38
27
31
34
27
28
32
27
33
28
31
33
33
25
33
26
29
31
32
30
32
30
30
35
32
26
29
24
26
29
29
28
31
32
32
28
30
32
29
23
31
25
35
35
29
30
28
34
34
32
32
26
31
30
24
31
28
23
30
28
33
30
24
32
30
27
28
34
29
30
29
33
35
28
31
27
34
25
28
29
33
33
28
32
32
30
32
33
27
33
25
33
29
26
27
27
26
29
25
29
34
28
27
32
29
34
31
30
24
25
28
27
27
31
27
23
34
30
26
31
25
32
28
27
30
27
29
30
24
28
24
28
22
26
30
33
30
29
30
28
30
24
27
29
32
29
29
28
27
31
26
28
34
33
25
31
31
36
30
27
31
30
28
35
29
27
31
33
31
25
32
32
28
29
27
29
30
30
29
27
33
31
34
30
37
26
36
28
28
29
32
28
23
30
29
28
28
29
32
29
28
29
26
30
31
25
28
29
29
27
32
32
32
27
33
30
28
33
31
29
30
34
30
29
27
34
30
27
32
28
29
34
30
28
30
31
29
28
34
24
34
28
35
32
31
34
30
31
35
31
27
28
35
32
35
28
31
30
31
29
31
32
27
31
28
33
27
26
26
30
25
30
30
28
29
27
27
32
26
33
24
32
31
24
30
29
29
34
28
33
30
31
32
33
28
30
28
22
27
31
28
30
29
29
25
30
27
29
30
25
32
29
31
33
32
31
30
29
30
32
26
30
30
33
29
27
35
32
27
31
33
26
29
32
34
30
31
34
32
31
30
26
26
32
24
22
33
26
33
27
32
31
35
36
26
32
29
32
29
32
28
26
25
30
25
27
26
25
31
33
33
25
28
29
32
25
29
26
31
35
28
27
32
35
28
32
31
30
28
29
31
32
30
26
33
26
27
30
29
29
25
34
28
25
27
27
31
33
26
33
30
35
28
31
25
31
23
31
30
28
30
28
30
30
27
24
32
29
33
28
29
33
27
32
32
28
25
31
33
28
31
31
25
26
33
25
30
31
33
29
31
28
21
30
31
27
33
30
30
29
33
27
27
28
32
29
25
30
29
30
28
33
28
28
29
33
32
32
25
31
26
32
27
30
27
27
29
25
32
32
28
27
30
25
32
31
31
29
27
30
31
30
29
25
24
31
30
34
25
33
32
31
30
31
30
32
27
34
30
29
29
31
31
28
29
31
29
28
34
25
33
30
32
36
27
32
33
35
31
29
32
29
25
27
33
31
27
28
33
27
30
32
25
29
30
29
30
30
28
31
26
28
36
27
33
32
23
30
31
29
29
30
26
32
33
26
26
27
28
31
31
28
33
29
31
31
33
32
34
25
24
29
31
24
31
35
36
31
33
23
32
27
27
32
27
30
31
32
30
26
28
28
27
28
34
29
35
30
31
26
34
30
33
31
31
33
32
33
31
34
28
24
31
29
30
31
30
29
28
31
27
29
31
33
28
31
24
30
29
28
30
29
29
30
30
21
32
29
30
26
29
28
28
25
28
28
32
35
29
30
27
31
28
27
27
34
28
31
30
27
27
30
31
29
30
28
33
31
31
24
28
32
29
28
32
29
28
31
32
30
23
26
25
28
24
30
37
31
30
28
27
31
37
32
27
30
30
27
33
27
33
26
29
28
28
33
32
30
29
27
32
26
31
29
30
29
31
25
30
28
34
32
26
29
29
31
32
32
28
29
26
26
33
31
29
32
29
32
29
31
35
28
31
29
37
26
27
32
30
34
32
30
26
28
35
27
31
30
25
30
29
31
29
29
30
26
28
29
29
36
29
31
26
31
25
24
31
25
28
26
29
31
30
32
29
34
30
26
29
30
28
33
30
32
27
35
31
24
37
31
31
25
33
26
30
28
29
27
28
30
27
29
33
33
33
31
33
25
26
27
37
27
27
36
30
34
31
31
29
27
34
25
32
29
31
36
26
31
30
29
32
35
26
31
28
27
31
29
34
36
30
36
25
29
28
28
28
29
29
27
31
28
30
29
28
30
29
35
30
30
33
27
32
33
32
32
29
30
32
30
31
34
32
25
35
35
26
31
31
30
35
26
30
26
32
29
33
33
30
33
34
30
26
33
23
30
33
27
22
32
27
32
31
30
35
27
31
25
28
26
29
25
25
27
30
24
27
29
31
33
31
34
31
30
31
30
29
29
27
35
31
32
32
24
30
25
28
26
25
27
33
27
33
32
27
30
29
32
31
31
30
23
26
35
29
32
25
33
29
37
30
28
30
33
26
31
33
33
32
34
31
28
29
31
30
31
30
29
31
33
23
27
33
25
33
29
29
26
35
31
29
33
32
29
32
31
29
28
33
24
25
26
25
29
31
30
34
30
33
24
29
29
34
30
32
31
31
30
29
24
22
26
37
26
30
28
26
31
28
29
28
32
28
29
24
29
26
31
27
35
32
36
27
32
32
27
27
30
24
29
29
29
31
26
35
33
29
30
30
31
31
28
28
32
29
29
32
32
22
27
27
35
28
32
28
32
32
31
34
31
27
27
31
33
32
30
33
33
30
27
34
29
31
27
29
30
31
32
32
32
33
29
30
30
32
25
22
29
30
28
30
37
36
31
30
27
34
29
29
29
25
28
25
30
28
25
32
28
28
22
31
33
34
33
28
33
31
29
25
24
29
28
29
26
22
26
30
31
30
30
32
24
31
31
34
33
32
27
25
26
30
31
32
25
31
29
32
27
26
29
31
30
26
25
23
32
24
34
30
28
31
26
31
27
27
24
30
30
28
28
32
28
30
29
30
36
30
29
27
26
32
33
25
32
35
29
28
28
30
34
31
30
31
28
33
28
31
27
27
28
26
32
32
29
33
30
27
27
27
37
19
25
34
35
22
28
28
30
30
31
26
32
24
30
37
24
30
32
29
33
32
28
32
34
30
31
29
28
28
28
24
31
27
30
33
27
29
29
28
24
29
35
37
27
26
30
24
35
34
27
24
31
28
28
33
31
26
31
36
35
29
34
33
36
25
27
28
30
31
26
31
29
35
30
34
29
29
27
30
30
33
29
27
31
27
29
28
26
28
29
31
31
32
32
30
28
30
27
29
26
30
31
28
27
33
32
34
29
31
28
24
25
29
32
32
25
31
28
30
28
29
34
26
25
24
29
31
29
28
32
35
33
28
28
31
33
35
29
25
31
29
28
33
32
34
27
32
24
28
22
34
25
33
31
27
30
31
31
33
28
27
30
27
32
34
31
27
26
31
27
27
32
25
38
30
32
29
24
30
28
30
34
31
31
21
26
25
29
31
27
30
33
30
25
29
31
31
24
26
32
27
32
31
36
28
27
30
27
34
32
28
36
26
30
35
25
30
31
28
35
31
30
32
28
31
30
29
31
32
35
35
33
25
26
28
31
27
30
27
31
34
27
32
30
30
32
29
31
34
29
32
35
34
33
29
29
29
32
27
30
30
33
31
29
33
24
25
26
30
27
31
30
33
28
28
29
24
35
24
25
30
28
25
29
35
27
30
26
27
31
32
28
32
35
30
32
28
26
30
32
26
28
29
30
31
29
29
33
27
27
28
28
27
32
26
30
30
29
32
36
30
32
28
28
32
27
30
29
30
31
31
29
31
29
33
32
29
31
33
30
27
30
26
31
28
25
34
26
28
29
31
33
28
32
34
33
30
26
32
29
29
33
29
28
26
30
33
29
31
30
28
35
32
34
23
31
24
34
30
31
35
32
30
25
32
28
30
28
34
32
28
31
29
32
27
29
30
30
29
33
27
34
29
33
35
30
32
29
28
28
31
33
32
29
20
34
30
28
27
31
24
29
26
25
26
31
23
28
33
29
32
31
36
32
30
26
26
34
28
25
33
28
32
31
31
32
31
34
28
31
26
32
24
34
30
26
29
28
36
27
28
29
28
24
32
29
30
35
30
35
36
27
31
30
23
36
30
33
29
30
35
27
28
26
27
31
31
34
31
30
33
31
33
26
30
26
31
32
30
38
29
29
36
30
35
29
29
29
28
28
25
22
29
30
28
31
33
35
30
27
31
26
24
32
28
32
26
35
23
29
30
33
29
24
32
34
31
24
27
32
27
33
33
30
29
29
27
34
33
28
29
34
19
34
27
31
30
24
25
27
28
36
26
24
25
35
26
30
28
35
32
31
24
32
26
26
30
28
31
34
32
28
29
28
30
26
24
30
24
30
28
28
28
28
32
26
29
28
32
31
27
30
30
30
31
35
27
29
31
31
26
35
26
30
30
33
23
28
27
26
33
34
36
36
30
26
32
24
32
30
32
28
23
36
28
30
28
33
27
25
25
27
29
28
31
34
31
33
31
30
31
31
27
27
32
32
34
31
30
32
31
31
32
34
30
31
28
28
25
31
27
33
32
25
29
31
27
31
28
32
31
27
34
25
32
32
24
27
29
34
32
32
29
29
34
35
28
29
34
28
28
31
30
31
30
31
30
29
31
30
31
26
33
28
30
28
29
30
28
27
31
30
31
29
30
29
30
31
27
27
31
34
30
25
31
28
34
26
29
29
30
28
28
31
32
26
30
28
26
33
30
31
28
26
25
29
31
31
29
28
32
28
32
31
30
27
33
30
31
31
31
33
30
30
29
29
25
27
32
23
29
28
29
26
30
31
28
31
30
30
32
31
31
28
32
31
32
27
32
34
26
32
30
33
28
27
27
29
28
31
29
29
28
29
32
33
30
29
28
27
35
34
35
32
31
26
29
32
27
33
32
31
28
31
30
28
28
35
33
32
30
32
25
28
30
27
29
27
28
26
35
32
31
28
27
33
32
28
26
29
27
33
28
33
29
29
24
26
30
27
29
29
35
32
29
32
34
30
34
26
31
30
29
28
31
28
29
25
26
29
33
27
31
30
27
31
26
28
32
29
33
32
31
31
27
27
30
29
29
29
28
22
26
29
30
33
25
31
28
25
30
29
31
27
36
33
26
30
34
29
33
31
30
33
22
26
29
29
27
27
27
30
31
29
29
28
30
36
30
31
33
34
29
31
33
31
33
31
33
35
27
27
28
30
31
30
27
27
26
27
26
28
26
31
31
28
29
30
29
27
28
33
28
28
33
26
28
28
29
32
25
27
36
32
31
28
25
30
31
28
29
31
30
30
27
32
30
33
30
29
28
30
31
24
29
27
29
25
24
26
35
29
31
34
32
27
29
31
32
30
26
29
32
30
25
38
27
33
34
28
29
30
28
30
30
25
29
29
31
28
32
25
31
25
32
35
20
29
29
29
28
34
31
31
28
27
29
29
27
27
28
30
27
29
29
34
33
35
30
32
30
29
31
33
31
32
30
32
31
32
27
25
29
29
27
27
25
35
29
26
34
25
32
31
31
29
27
24
28
36
29
29
36
33
26
31
29
32
28
31
32
30
33
28
29
29
34
32
35
33
27
32
28
28
34
28
29
30
28
26
27
33
27
29
33
33
29
26
30
29
32
31
29
35
33
32
33
31
26
32
31
30
30
30
30
30
31
28
31
28
29
31
34
29
27
27
32
37
32
25
31
28
29
29
28
32
27
34
35
26
32
27
28
26
36
31
30
23
28
34
26
35
26
32
33
29
28
26
26
33
32
37
32
31
27
23
32
33
32
27
28
29
32
30
25
30
31
35
30
31
29
32
22
31
28
30
33
27
29
27
29
27
29
28
26
33
28
30
28
33
28
26
33
30
25
26
30
29
32
31
29
29
32
29
29
30
30
28
31
24
29
33
27
27
31
32
28
33
25
32
26
32
24
32
32
26
32
34
29
31
23
28
28
25
31
32
30
29
28
32
35
30
27
27
31
31
33
34
28
32
30
32
31
27
31
33
27
32
30
29
32
31
29
35
25
30
31
33
26
36
33
29
33
30
33
31
33
27
30
27
26
27
27
35
30
30
28
28
27
29
28
28
28
27
33
32
29
26
25
29
31
28
33
32
27
26
29
25
29
29
37
31
26
30
26
35
28
36
30
28
30
28
31
27
31
30
26
27
26
26
32
28
35
26
31
31
34
31
30
30
29
31
27
29
32
36
28
31
30
30
33
33
36
26
30
31
29
28
31
30
32
26
30
29
25
30
29
26
32
33
26
33
35
33
32
34
35
25
31
31
32
27
30
31
28
26
30
30
23
29
25
30
31
28
31
31
30
28
27
33
30
28
30
27
30
28
34
29
33
29
26
35
33
25
27
34
29
29
21
25
27
31
24
34
30
30
32
30
31
35
39
33
30
30
31
32
24
26
31
27
27
30
30
32
26
28
32
23
29
26
32
28
32
30
25
29
29
33
31
25
30
30
22
30
33
26
33
26
32
32
31
24
27
28
27
31
30
32
28
25
35
25
31
28
33
27
29
33
30
30
32
29
33
36
25
34
28
34
28
29
28
30
30
32
28
31
25
30
30
27
27
32
30
28
31
30
26
23
31
33
35
29
31
27
32
32
28
28
22
28
28
33
30
34
31
24
36
30
32
28
30
29
29
25
27
30
30
31
29
30
29
32
29
30
31
30
26
28
28
31
23
26
29
31
26
29
30
31
29
29
28
33
35
31
34
25
28
29
27
32
32
28
35
31
31
38
28
25
29
33
27
26
31
30
29
30
32
31
24
32
29
28
31
36
33
29
20
29
28
32
27
26
26
27
30
26
34
31
39
32
33
32
30
29
35
30
28
23
31
28
26
25
29
29
28
32
31
30
32
29
29
30
32
33
33
32
32
31
29
31
32
32
28
28
36
28
30
34
27
35
30
25
29
31
33
30
29
31
34
30
33
36
27
27
24
30
32
31
30
35
25
28
28
26
30
29
30
30
31
32
32
27
31
26
25
30
36
31
34
26
31
32
31
24
27
32
21
32
34
31
31
31
27
26
29
28
29
34
28
23
29
26
29
30
27
30
27
35
27
30
34
28
31
29
27
23
21
32
30
28
33
33
29
35
26
28
27
32
28
28
31
35
30
30
35
32
32
24
31
27
28
35
24
25
32
29
27
31
25
29
33
33
32
31
30
28
29
32
22
26
35
29
30
31
25
28
32
33
29
31
31
27
30
25
31
37
33
27
33
33
30
30
25
29
30
31
27
29
26
34
33
28
28
30
28
28
31
33
34
22
33
31
29
27
28
28
28
35
26
28
30
25
27
29
30
35
24
29
24
30
30
32
29
26
28
31
29
34
33
28
30
33
25
28
26
33
25
28
30
23
34
27
27
32
27
35
25
25
29
30
33
34
34
35
30
28
30
29
36
36
30
30
26
28
30
33
30
33
30
31
34
30
33
31
29
29
31
34
30
25
26
31
31
35
29
28
31
32
30
30
30
33
27
32
29
30
33
29
28
29
32
26
27
31
30
29
31
31
27
36
24
33
33
32
29
31
35
21
29
34
29
27
30
30
29
27
30
28
30
24
29
34
31
30
28
29
29
34
32
27
30
31
35
31
31
29
29
36
31
33
29
34
23
26
30
29
25
33
32
25
29
28
26
25
29
30
29
24
26
34
30
29
30
26
28
25
29
25
28
30
29
20
36
27
28
27
30
32
31
24
24
28
30
29
32
28
27
30
29
28
26
31
38
30
34
31
30
29
31
30
28
29
29
28
27
24
29
31
30
29
32
32
30
32
29
32
26
29
27
30
34
28
33
31
28
26
27
30
29
29
33
29
31
32
27
27
22
29
24
22
32
26
28
28
31
28
28
26
27
31
30
30
30
26
31
29
31
27
27
28
31
27
22
30
32
33
29
26
31
29
29
25
28
32
29
31
35
30
25
33
29
27
31
30
31
32
30
28
29
28
27
31
30
30
31
28
31
26
26
30
33
27
35
32
27
28
31
29
27
28
30
27
32
29
29
30
33
33
30
34
30
26
32
29
30
30
25
31
29
32
28
26
33
30
27
28
28
28
30
32
34
31
35
34
33
29
28
34
28
29
31
34
29
31
36
31
29
34
32
31
34
27
23
28
32
32
27
35
27
29
30
28
30
27
31
28
32
31
29
33
34
31
28
33
25
31
31
31
32
34
32
34
25
32
30
27
25
27
29
32
29
27
32
34
30
28
31
30
23
26
32
30
30
30
31
31
35
23
23
29
33
32
32
37
36
33
34
28
31
27
25
28
32
29
28
31
29
33
36
29
27
33
33
25
30
30
29
30
26
34
27
28
30
27
30
23
22
32
32
37
24
30
30
30
28
30
28
33
35
28
28
30
27
27
31
33
29
29
28
35
29
29
36
25
29
35
35
25
35
32
30
26
29
34
30
24
27
25
24
29
36
27
23
32
36
25
30
23
30
22
35
31
28
34
28
30
31
29
32
31
28
29
35
24
29
34
28
26
31
29
30
26
32
34
17
25
32
32
27
26
27
28
32
28
32
28
31
34
31
33
24
33
27
29
26
29
23
31
35
32
28
29
30
32
31
30
30
31
30
27
28
33
37
30
34
27
33
28
28
28
26
35
34
27
31
27
34
34
30
32
32
29
28
29
32
27
27
32
33
35
27
30
31
33
32
31
30
27
30
31
32
28
28
30
30
32
33
29
30
27
28
32
29
34
22
36
26
26
32
26
34
25
32
33
26
24
28
25
31
32
26
25
27
31
26
31
32
22
29
23
33
28
30
31
25
29
32
32
31
33
33
30
31
29
29
31
29
26
31
31
30
28
32
31
28
31
29
28
31
30
28
28
31
31
31
26
33
29
30
31
35
33
32
26
25
30
32
29
32
30
28
33
34
30
28
30
27
27
30
32
27
29
30
26
31
30
31
28
27
23
33
30
35
25
26
24
35
30
31
28
25
32
32
33
34
28
29
29
27
29
30
26
30
32
33
32
31
31
28
24
31
28
29
28
30
37
25
29
32
28
26
32
28
29
33
29
32
32
28
28
31
29
34
30
31
36
28
29
29
35
32
35
31
33
24
28
30
28
27
31
26
37
32
33
26
29
30
30
26
28
30
30
26
30
30
32
34
29
24
29
34
31
29
24
24
32
27
35
29
32
24
28
29
34
32
23
27
28
24
31
30
35
28
33
28
30
28
29
26
31
27
28
29
31
31
28
32
31
33
28
30
33
30
29
28
31
32
26
30
33
30
30
36
32
24
25
26
34
25
27
33
26
26
27
31
26
27
29
28
23
29
32
32
26
28
27
32
31
24
26
28
28
27
27
32
27
30
27
28
30
30
32
28
30
34
27
27
31
34
26
25
27
29
24
32
26
34
32
27
33
27
29
33
27
25
30
28
26
30
30
26
33
31
26
25
23
28
31
34
35
29
29
31
31
28
26
30
30
23
33
26
30
25
30
32
30
31
29
32
32
31
31
30
27
29
26
29
30
29
27
29
26
30
27
34
30
22
31
29
30
27
37
28
31
29
30
30
26
34
31
29
25
30
27
28
28
23
26
32
34
33
30
26
30
30
29
29
31
32
25
33
28
27
25
33
24
28
29
28
29
29
27
33
27
30
33
31
33
25
31
31
28
32
28
30
36
31
29
27
27
34
31
34
29
35
30
32
35
27
34
27
32
32
30
27
33
32
28
29
28
28
28
30
31
29
30
29
32
29
33
28
31
34
30
36
33
27
33
30
29
32
31
25
27
24
31
26
28
28
29
30
36
27
38
30
31
28
25
24
28
34
31
30
28
31
32
27
31
32
28
25
31
29
26
33
32
22
32
30
36
25
30
26
29
30
29
31
28
29
31
28
28
35
30
28
32
33
35
27
31
31
28
30
34
33
31
31
28
29
28
30
27
26
28
31
27
25
30
29
31
30
32
29
28
30
25
32
26
29
26
31
31
24
31
29
32
29
25
31
31
32
31
36
23
31
29
31
31
35
29
33
32
25
28
26
31
31
32
24
25
30
27
31
30
29
30
35
28
28
19
30
25
34
31
30
26
25
28
27
29
27
27
31
30
35
30
26
29
31
29
32
26
28
27
31
31
27
25
33
34
33
30
36
26
33
28
27
31
27
35
33
28
28
29
31
36
31
24
30
31
26
31
35
27
26
32
25
35
30
27
24
30
29
31
30
28
29
28
32
31
31
30
31
28
27
31
28
30
28
34
25
28
33
30
33
34
25
34
30
31
29
27
27
32
28
30
34
28
30
29
25
32
29
31
27
29
29
23
31
31
29
28
28
29
27
31
31
29
32
26
37
29
33
31
33
25
32
31
31
27
34
32
25
27
32
24
31
33
29
29
28
32
32
32
32
32
26
28
30
27
29
27
31
32
28
32
33
29
29
31
22
35
31
28
30
30
35
27
30
32
24
31
34
30
29
33
24
35
31
31
24
28
28
34
30
26
26
32
27
28
31
32
24
31
30
31
25
25
28
27
30
31
25
35
25
32
34
33
28
29
28
29
30
38
31
28
31
28
28
37
27
27
28
29
29
28
32
31
24
29
28
32
30
36
29
29
30
30
32
21
29
30
29
24
31
28
25
28
29
30
29
35
31
29
26
32
30
31
30
31
29
36
29
34
21
29
30
31
31
29
31
30
29
28
32
30
34
31
30
27
26
25
31
30
26
33
30
24
29
26
30
28
31
27
31
23
30
30
32
31
33
31
30
32
29
32
25
32
29
24
29
25
30
30
26
30
24
31
32
33
29
25
26
28
28
31
28
26
25
29
33
35
30
26
32
29
23
25
28
33
28
24
31
32
26
25
29
28
32
29
32
20
30
30
30
29
33
32
28
34
29
30
28
29
29
24
32
31
34
35
29
32
33
30
33
30
31
33
28
29
31
30
28
35
29
27
26
27
32
29
29
31
34
34
31
31
27
30
31
29
29
27
26
31
30
30
32
29
32
32
25
32
30
31
31
32
29
34
30
32
26
29
30
30
30
32
28
27
28
25
30
29
24
32
31
27
26
28
33
31
28
30
30
30
25
33
24
31
28
34
32
33
31
28
32
33
30
26
27
29
26
34
34
33
30
33
33
29
32
31
25
33
28
25
32
26
28
31
34
27
27
29
32
30
27
29
31
31
29
32
29
26
28
25
33
26
30
33
30
25
30
32
29
32
28
33
30
25
27
29
34
33
30
31
33
30
35
27
32
32
36
32
32
25
27
26
27
27
21
28
36
25
29
29
33
29
27
26
31
31
29
30
28
32
25
26
32
25
28
33
36
27
34
36
34
31
36
29
32
30
31
28
29
31
28
31
28
30
32
36
28
31
29
32
31
31
33
28
27
30
33
25
31
27
23
30
28
32
33
33
30
33
34
28
32
27
30
37
30
28
30
27
25
30
30
30
29
24
25
36
34
23
36
31
29
27
28
28
26
26
30
25
28
30
29
33
36
30
26
27
30
23
27
28
23
29
30
30
25
30
25
30
26
27
28
35
33
33
32
30
28
29
32
34
32
29
32
31
28
28
25
26
35
23
29
32
28
37
27
27
23
29
31
24
29
33
24
31
30
28
29
31
26
36
32
27
27
30
31
27
36
22
25
34
32
35
30
26
29
35
27
28
31
31
30
30
25
27
32
30
35
28
30
25
26
27
30
30
34
30
28
26
28
28
29
27
32
26
27
31
31
31
31
24
26
24
31
28
29
30
35
27
31
19
33
32
28
25
31
30
29
30
31
28
26
31
23
29
28
24
29
28
28
24
31
28
32
31
31
34
29
30
25
28
26
26
31
32
29
30
29
29
31
32
25
33
28
27
26
25
29
29
31
29
35
29
35
29
34
37
28
28
31
29
31
35
28
32
26
32
32
33
31
27
27
31
27
27
35
26
25
29
32
33
25
33
27
29
31
26
27
25
33
29
33
29
31
26
29
38
31
33
28
27
33
29
29
25
22
33
29
28
31
27
32
29
35
27
29
34
25
26
26
27
29
29
27
26
31
32
31
34
35
27
25
28
29
29
28
32
30
25
28
31
29
31
29
25
25
27
32
28
33
34
32
23
37
28
33
35
24
27
28
37
30
33
27
35
26
29
30
31
31
29
28
28
27
35
29
28
30
31
27
32
28
24
31
34
28
29
30
27
27
30
28
25
32
31
34
37
34
31
31
32
28
30
29
29
34
31
30
28
30
29
26
31
30
29
35
29
33
35
24
32
33
33
29
29
26
29
28
23
25
29
29
27
33
28
30
26
37
28
27
28
30
33
25
30
25
29
29
24
33
26
28
32
29
33
30
27
29
31
31
31
26
28
31
32
27
21
25
29
26
29
29
27
27
34
34
31
32
28
30
32
29
32
29
31
31
26
32
30
34
29
32
27
30
31
31
35
26
20
32
31
25
35
29
33
26
29
34
28
26
30
27
33
29
26
30
30
27
32
31
30
29
37
29
29
33
29
27
28
31
29
27
34
33
34
34
33
31
33
25
33
25
26
25
31
26
28
31
31
31
32
30
28
36
26
28
33
30
31
34
25
33
31
28
32
30
29
29
33
28
29
30
32
27
33
27
25
33
28
30
24
28
27
30
34
23
28
28
34
34
27
30
31
26
28
32
24
33
28
25
33
25
30
32
28
28
25
30
30
33
25
33
33
32
31
31
27
32
25
32
29
31
30
30
28
28
30
31
29
32
31
25
35
29
34
34
25
34
28
31
36
24
31
29
33
29
36
25
26
30
33
32
27
28
33
24
29
34
24
29
27
34
28
33
31
31
32
31
32
28
28
32
31
32
24
30
30
30
32
34
30
26
26
25
32
35
26
35
32
32
27
29
30
26
34
33
31
27
23
28
26
28
29
32
33
29
30
30
27
34
27
26
28
35
32
29
27
29
30
35
30
31
32
31
36
31
29
26
34
29
30
34
30
27
25
31
33
26
32
31
30
28
29
32
25
33
24
32
27
29
32
34
35
32
31
35
32
31
27
30
26
29
27
29
32
27
29
34
30
33
25
36
23
26
30
29
33
31
27
32
26
37
25
31
30
33
26
31
28
32
30
32
25
30
33
31
29
26
24
29
33
28
28
28
29
30
33
30
29
30
29
25
31
35
33
27
32
29
33
33
30
29
31
31
28
29
31
29
34
32
33
28
31
31
32
31
25
31
31
29
30
25
34
29
28
30
29
30
34
36
31
28
23
26
28
30
28
30
31
26
27
30
31
31
29
27
29
24
34
31
29
27
26
28
25
23
31
33
33
31
28
29
32
23
27
36
28
30
27
29
27
30
29
31
30
28
31
30
27
30
30
30
33
27
31
32
28
30
31
32
31
27
29
30
31
30
23
29
26
27
30
21
25
33
30
33
31
31
23
31
30
27
29
28
26
31
30
28
26
32
28
32
34
32
29
31
26
31
32
31
30
31
36
32
30
31
31
26
30
31
31
25
28
28
31
21
30
29
30
27
27
29
29
27
28
32
27
31
35
31
27
38
28
25
25
30
35
33
31
33
36
28
27
33
29
30
32
27
30
29
26
31
23
28
31
34
28
31
30
26
26
34
30
30
29
27
26
32
31
27
30
28
27
25
29
28
35
24
28
29
25
25
27
33
33
30
25
24
23
30
33
29
30
26
30
30
32
24
28
33
29
32
27
30
29
23
29
30
34
37
28
28
29
30
31
28
33
34
26
33
31
29
24
31
27
30
23
29
25
28
28
31
25
23
29
31
28
32
28
27
28
27
29
31
27
26
28
29
33
28
26
26
29
28
27
29
30
32
28
32
34
31
32
23
32
33
25
32
34
30
32
30
29
27
28
24
27
29
34
25
29
31
28
31
27
28
35
28
26
28
29
26
27
31
26
27
28
34
35
30
31
26
32
28
26
32
35
35
28
26
29
33
28
36
26
30
34
32
33
29
33
31
33
35
33
31
33
33
27
19
34
33
24
31
31
29
31
30
31
31
30
32
33
28
30
34
29
25
29
28
30
35
33
30
26
33
34
26
32
30
34
29
25
30
28
29
34
28
29
27
31
28
30
32
30
27
34
31
21
27
29
23
24
30
34
30
32
32
31
27
28
32
27
31
29
31
28
31
33
23
35
28
28
33
24
31
28
30
34
30
28
34
25
27
30
27
32
32
33
32
30
24
27
29
27
31
36
30
37
35
26
25
25
29
31
26
26
28
36
31
32
32
32
29
29
34
31
34
30
28
25
26
32
26
34
32
30
35
28
22
34
25
24
30
34
31
30
31
34
31
27
25
34
32
32
29
30
34
28
28
28
34
32
30
29
32
31
33
27
31
28
26
25
29
32
33
28
25
32
28
26
34
30
31
32
28
25
31
26
31
29
32
28
27
32
31
31
29
31
29
32
28
32
28
24
30
36
32
28
23
28
27
27
28
30
32
35
34
29
27
33
27
29
26
32
26
32
28
28
34
34
35
29
27
30
30
25
30
30
26
29
30
31
32
31
35
26
28
27
31
30
31
29
31
30
30
29
29
30
27
29
34
27
31
28
32
30
30
26
31
31
30
31
31
29
29
27
26
27
29
33
29
33
25
35
26
22
31
31
36
30
30
35
28
28
35
30
31
32
25
30
38
22
25
32
27
29
36
27
33
28
27
26
25
32
30
24
27
22
28
24
30
27
27
31
32
38
28
32
35
34
31
30
32
27
27
27
32
30
30
29
23
30
34
27
32
34
34
28
29
26
26
27
34
30
23
29
32
26
28
35
31
26
29
25
27
26
30
27
33
26
32
28
31
30
26
29
29
27
29
30
25
32
33
30
33
26
26
28
30
29
30
25
24
33
29
33
31
28
22
27
35
32
30
31
31
29
28
30
29
27
28
29
31
33
30
26
30
29
27
31
33
31
30
28
31
27
25
31
26
24
30
28
30
31
29
33
31
31
27
29
30
26
29
30
29
31
25
29
26
29
29
28
33
24
30
31
31
31
33
19
33
30
30
36
26
33
25
24
29
30
29
30
27
28
30
32
30
24
30
32
25
34
25
29
35
28
24
28
26
37
28
25
28
32
27
30
30
28
34
29
31
26
34
27
25
34
27
27
30
31
29
28
31
29
33
30
29
30
30
25
25
33
32
25
28
28
28
28
27
29
31
29
29
30
25
33
29
33
26
34
32
30
29
31
30
31
31
25
27
34
29
33
31
28
32
29
34
33
35
35
23
29
30
34
27
31
26
33
32
32
32
28
27
25
29
32
31
26
28
31
29
35
28
31
27
26
31
33
34
32
26
31
28
28
30
28
30
34
31
27
31
30
28
29
25
31
23
28
30
29
34
32
29
27
30
30
29
32
32
29
30
31
31
27
29
24
28
27
27
32
27
28
29
26
30
29
24
32
29
25
28
30
32
36
30
27
32
30
23
24
36
32
37
34
24
31
33
34
26
29
28
25
28
39
31
32
28
32
29
34
32
28
30
32
30
35
29
27
32
26
31
32
32
33
26
34
30
32
32
28
25
27
31
28
29
30
29
31
32
30
28
26
28
30
30
29
30
31
26
28
32
30
26
30
22
28
31
26
31
28
27
30
29
32
31
27
29
31
31
27
28
26
33
28
27
28
33
33
27
31
31
29
26
28
28
31
34
30
27
33
33
27
29
24
30
33
33
29
28
29
27
31
34
34
29
29
38
32
31
33
32
35
27
28
28
23
26
30
32
30
30
28
25
30
26
31
24
25
25
33
23
30
34
31
29
32
27
30
31
32
33
28
28
33
34
25
32
31
33
31
32
34
30
31
34
31
26
32
29
31
30
30
31
33
26
31
27
31
30
36
33
29
30
30
27
30
31
27
31
30
25
30
34
21
35
35
31
34
31
28
30
35
29
25
26
25
28
22
30
32
29
32
22
29
26
30
30
30
36
30
33
29
23
33
30
30
27
26
28
29
30
32
25
27
27
27
26
27
31
28
28
30
29
27
33
36
35
28
30
31
32
30
25
26
28
34
30
31
26
31
26
28
28
26
28
33
28
27
28
30
34
31
35
30
28
29
31
27
29
29
27
26
33
35
31
32
23
26
24
28
23
31
27
23
28
30
28
29
28
26
34
27
32
28
29
34
29
24
28
31
27
32
29
29
26
29
34
35
30
31
34
29
26
34
27
31
27
31
33
29
30
29
25
27
29
27
31
36
36
28
32
30
39
21
31
30
31
30
28
28
32
32
28
27
30
34
25
32
29
26
32
27
30
29
30
30
29
30
30
31
28
33
31
31
30
30
25
25
31
26
27
30
26
34
28
29
33
27
30
32
28
31
31
32
30
29
27
25
29
31
32
31
27
34
31
30
29
34
35
30
28
32
29
30
25
29
34
30
31
31
25
29
30
31
28
28
34
23
28
23
28
31
29
31
27
33
31
29
22
32
27
30
29
29
33
30
30
30
33
31
33
27
30
25
28
33
31
28
29
28
28
32
26
25
27
33
29
23
29
27
24
32
32
25
29
33
35
30
32
29
31
27
28
32
22
32
30
28
27
28
23
32
33
31
30
32
31
30
24
30
35
30
27
33
30
27
31
30
31
31
32
27
32
32
29
36
32
28
31
27
34
28
26
36
34
31
31
33
28
30
25
32
30
30
31
35
23
37
24
28
29
28
30
30
33
32
32
25
24
29
30
33
30
31
31
31
32
30
31
29
32
30
28
30
28
30
33
30
27
27
31
27
26
28
28
31
31
29
28
31
29
31
27
32
27
29
31
30
23
27
32
23
27
28
29
29
33
31
28
32
30
30
32
32
32
28
33
30
27
31
30
32
30
26
25
31
29
28
31
30
30
32
30
30
31
32
31
29
32
32
27
30
27
31
29
30
30
34
35
26
32
31
31
30
31
30
34
30
26
21
30
30
29
30
30
29
34
29
30
24
31
25
32
31
31
30
29
30
29
32
33
32
28
27
36
24
30
31
28
30
34
25
29
25
25
33
30
32
35
33
29
33
27
29
33
26
29
26
33
31
34
29
33
24
33
29
30
23
30
34
26
28
36
36
21
35
23
29
27
30
24
27
27
31
31
27
34
33
31
31
33
31
36
31
31
27
29
25
33
32
28
32
25
27
29
29
32
31
31
34
28
31
30
26
24
29
27
29
28
28
30
30
32
31
36
29
27
30
24
31
29
34
27
27
28
29
34
32
28
26
27
31
26
31
26
32
27
27
30
25
29
27
33
24
30
33
31
32
30
29
28
24
25
28
28
35
32
32
28
31
26
29
28
29
31
32
29
29
28
31
32
26
26
31
21
22
28
30
28
33
30
33
28
27
33
30
22
33
22
33
30
31
24
25
26
27
32
26
30
28
31
29
28
26
29
34
29
32
34
26
28
37
30
28
29
32
25
28
28
30
34
27
24
25
29
32
28
33
26
35
29
26
24
34
24
25
30
30
34
27
31
36
30
31
30
27
29
34
30
30
26
29
37
30
29
25
24
36
27
29
30
30
31
31
26
28
30
30
32
28
32
31
26
24
29
30
29
27
30
31
24
31
24
30
22
28
34
26
32
30
30
30
27
31
31
28
27
37
29
30
31
27
29
30
30
31
31
29
33
28
32
27
28
34
24
28
28
27
29
25
24
30
29
27
33
36
31
29
30
34
34
30
24
28
29
26
37
31
30
35
36
27
34
26
33
30
32
34
27
38
32
34
31
38
30
29
28
26
27
26
30
28
30
28
26
34
27
25
33
28
28
29
29
34
27
34
26
28
25
27
28
26
28
35
32
31
30
29
25
25
30
31
33
28
27
29
29
27
29
30
29
36
31
28
33
29
23
28
37
31
33
29
35
31
32
28
35
26
29
36
30
26
25
29
27
28
27
30
30
28
29
28
31
33
27
31
28
30
34
31
34
27
32
29
27
30
33
24
28
30
29
27
33
32
34
27
29
27
29
32
28
29
25
28
31
29
24
30
35
26
31
37
28
30
31
30
29
27
32
35
28
30
31
29
29
31
30
33
27
33
33
32
30
33
37
25
31
27
30
32
33
31
24
26
21
29
32
28
30
28
30
29
29
35
23
29
34
34
30
27
30
30
32
35
28
27
28
31
32
33
33
28
27
25
31
30
28
28
26
32
30
28
26
33
32
26
26
28
27
29
29
27
33
32
29
31
33
35
31
31
31
25
24
28
27
28
27
26
30
27
22
29
30
30
33
28
34
27
32
30
31
25
31
30
33
26
26
30
27
28
32
30
31
23
35
27
31
31
23
30
32
30
33
31
33
30
28
30
28
29
33
29
34
31
31
23
32
32
30
27
29
30
27
29
33
29
28
32
24
29
27
30
35
22
28
33
24
34
26
35
33
30
29
26
28
28
35
29
24
30
34
30
30
25
25
31
29
31
31
31
31
25
33
29
32
28
28
29
33
31
30
30
32
33
24
35
26
28
30
31
33
29
30
34
31
31
30
34
28
27
28
30
28
26
28
28
31
32
32
32
29
31
30
26
27
29
28
27
31
28
29
33
33
35
27
24
28
28
29
25
28
25
33
25
29
31
32
33
27
27
32
27
28
27
30
26
30
32
35
34
36
26
29
30
29
30
32
31
28
29
33
27
31
30
28
31
34
23
32
32
28
28
29
29
31
33
27
32
32
30
24
29
25
32
27
30
28
28
33
37
32
30
24
29
28
28
23
30
27
30
26
31
32
25
28
34
29
28
28
33
29
25
31
30
29
25
31
31
28
28
26
31
27
31
30
28
37
32
33
29
34
23
29
31
31
27
27
31
27
27
37
31
31
28
34
28
29
28
28
29
25
30
29
25
27
29
29
30
26
30
27
26
30
32
33
30
24
30
33
30
30
29
32
28
34
27
32
29
33
31
24
32
31
30
30
27
32
28
29
21
34
32
20
33
35
28
25
28
27
35
30
29
34
29
27
29
31
28
28
30
29
27
26
30
32
25
27
29
31
27
29
28
27
34
31
34
30
30
29
31
29
31
27
32
25
32
30
28
29
27
29
35
26
24
32
32
24
32
31
30
26
30
28
31
32
34
34
27
30
29
32
31
32
29
27
30
31
33
30
30
34
28
29
32
29
26
29
32
29
27
34
28
31
33
28
33
28
26
29
30
27
35
31
31
35
24
31
30
27
32
29
35
32
31
32
36
29
29
32
29
27
31
26
27
30
27
29
34
26
33
28
24
32
32
33
27
26
30
30
28
31
32
29
31
30
33
34
30
30
28
29
27
33
34
35
34
26
29
32
28
29
33
28
28
26
32
29
30
33
26
33
28
28
29
26
23
27
29
30
27
28
30
28
30
35
33
27
30
29
27
33
30
27
32
35
25
31
24
33
31
28
26
32
37
31
34
30
33
31
32
33
29
30
27
31
31
24
31
27
33
34
31
26
31
32
31
27
27
29
30
37
35
34
33
35
29
33
33
28
25
21
32
30
23
32
32
27
26
28
28
35
28
30
29
33
32
31
27
30
27
32
34
27
28
29
29
33
31
32
31
31
30
30
27
30
30
32
27
29
36
35
24
29
27
27
22
27
33
26
28
26
31
26
35
28
29
30
27
32
31
31
28
29
31
33
29
31
31
31
31
32
30
29
30
27
26
26
37
35
31
32
29
29
27
25
30
27
29
32
29
29
27
29
32
31
30
25
28
28
30
28
27
33
31
32
22
31
28
30
30
27
29
32
26
25
29
35
31
33
29
28
33
33
30
35
29
33
25
30
28
29
29
28
30
29
29
25
26
35
25
35
30
32
29
30
32
34
29
26
28
34
30
28
28
28
28
31
30
26
34
26
29
31
31
32
27
24
35
22
30
27
24
30
29
34
32
26
29
33
26
31
33
34
36
28
30
31
30
27
27
29
27
31
32
29
23
27
28
27
21
29
25
31
30
28
33
30
29
27
28
27
30
29
32
32
22
34
32
34
30
32
30
34
32
31
29
28
33
30
28
30
31
30
34
29
30
30
23
31
28
31
29
29
27
25
31
29
22
29
29
34
34
29
29
25
36
29
31
28
34
25
34
28
27
28
30
30
29
29
29
29
35
28
26
28
30
29
27
27
33
30
33
31
33
28
33
23
25
30
30
37
27
31
27
26
26
30
30
25
24
34
31
24
33
33
35
31
30
27
32
30
25
26
34
33
24
26
28
29
33
30
30
28
29
28
31
30
29
32
33
24
30
27
30
27
27
32
30
26
27
34
30
30
30
27
28
30
29
30
33
28
30
37
28
29
27
32
29
31
26
25
33
24
30
25
31
31
31
20
30
30
29
29
34
26
26
27
28
28
24
29
30
30
33
25
31
28
31
36
28
24
27
28
30
31
28
32
30
32
29
30
27
24
32
31
26
32
30
26
26
31
32
32
31
26
26
29
30
24
26
29
29
32
33
32
29
32
27
30
31
30
24
26
31
25
30
32
24
28
30
30
25
27
32
33
27
31
32
28
27
34
29
29
30
34
31
30
29
33
34
24
35
29
34
27
33
36
26
27
30
25
26
32
29
33
28
29
33
35
29
26
32
27
32
37
32
27
27
31
34
32
28
27
33
28
26
32
29
24
21
31
31
28
29
28
29
31
27
34
22
22
28
29
31
26
29
30
26
28
27
28
24
30
32
35
32
28
33
30
28
31
30
21
24
29
30
29
35
26
22
32
27
31
30
29
31
26
34
28
25
29
29
34
32
28
28
29
25
30
27
31
28
27
30
30
34
36
28
30
29
29
26
34
31
27
30
33
34
32
28
31
25
30
31
33
33
27
32
29
30
27
27
35
31
26
25
29
28
25
31
29
28
32
29
35
32
31
32
30
32
29
26
29
31
30
29
28
28
31
31
29
31
32
30
24
28
31
32
32
34
29
31
29
25
31
32
28
28
33
33
27
25
27
26
28
31
29
31
30
32
31
29
27
30
31
32
22
31
32
28
34
30
30
34
29
34
36
30
28
30
23
28
25
31
30
28
24
30
30
25
28
29
28
32
24
28
27
29
30
31
28
32
28
34
27
38
26
32
31
29
30
27
30
33
33
31
27
32
27
29
29
34
31
27
31
32
34
31
31
31
32
31
36
29
32
32
31
31
29
25
29
28
30
22
31
33
31
32
33
29
29
32
33
32
33
33
28
24
31
36
31
31
31
28
27
33
26
34
29
31
32
30
30
31
32
31
31
29
28
27
31
32
29
27
32
30
29
33
24
28
29
25
33
32
31
31
25
26
32
27
29
29
32
31
32
29
28
31
32
31
30
30
28
31
30
23
30
31
31
29
28
26
30
30
26
29
32
25
28
30
27
26
26
22
32
33
31
33
30
29
33
28
26
33
25
33
34
31
30
26
32
31
26
24
33
29
30
21
30
27
30
32
27
26
29
21
27
27
31
33
30
33
30
24
28
30
30
34
30
28
33
28
30
28
29
36
32
28
26
29
26
30
33
29
27
25
31
26
25
29
30
28
31
28
33
27
29
34
29
31
27
27
30
34
29
23
29
31
31
27
26
32
31
25
27
26
33
33
33
27
29
31
29
28
32
32
28
30
31
31
34
27
30
30
29
33
24
30
30
31
31
29
29
24
29
34
30
28
23
34
31
30
33
32
27
30
36
33
27
30
28
28
28
31
30
27
32
28
27
29
31
31
28
26
26
25
23
23
34
28
27
28
28
30
26
28
32
27
29
31
31
32
31
29
28
28
31
30
32
25
33
32
31
33
34
27
35
31
27
31
38
24
29
32
30
29
24
25
30
29
33
31
30
27
29
29
30
26
30
27
26
33
35
32
29
28
32
30
29
23
28
29
30
35
35
30
25
31
30
27
29
31
25
33
34
29
26
35
29
32
24
32
33
27
30
32
31
34
32
26
29
34
28
31
34
28
34
31
35
32
27
26
29
34
30
24
31
28
28
25
31
27
26
31
32
30
28
29
27
33
32
26
26
34
28
28
28
27
24
24
29
26
30
27
28
28
28
28
27
32
33
30
31
29
31
30
35
32
28
25
29
32
29
32
32
25
25
34
32
33
32
23
26
27
29
32
34
33
29
30
26
25
31
31
25
29
31
26
29
31
29
26
28
31
24
31
33
32
26
33
29
38
31
28
27
28
30
31
25
26
23
32
26
28
26
30
29
28
30
35
26
32
27
33
30
24
30
30
27
21
31
30
26
31
27
35
26
31
29
28
31
30
24
30
26
33
30
25
32
29
32
25
26
32
28
26
27
32
30
31
33
31
33
32
32
20
28
31
28
31
28
34
28
25
28
32
30
24
26
29
29
32
28
29
31
25
32
34
29
29
35
30
35
26
28
30
33
28
29
29
28
29
29
27
30
28
34
35
29
35
31
29
31
28
30
32
30
22
29
29
30
25
27
29
32
26
31
31
33
28
28
32
29
25
30
31
27
32
26
34
29
24
28
34
27
28
29
26
34
27
30
29
27
32
27
30
33
33
33
34
32
30
28
32
26
28
27
32
25
26
29
31
31
27
29
30
28
26
26
31
33
28
30
31
33
37
27
33
27
30
23
33
32
33
31
30
29
28
25
27
26
29
38
27
29
28
27
26
31
25
30
32
26
30
28
28
30
27
31
28
31
31
31
30
29
24
33
31
24
27
27
34
31
34
32
29
34
25
30
31
26
35
29
31
27
31
28
28
30
33
29
30
31
28
29
30
35
28
30
34
25
29
32
30
33
29
28
35
27
29
30
22
28
32
30
26
32
27
25
31
28
30
25
34
34
30
30
32
23
33
36
28
33
28
29
30
32
30
31
32
31
27
31
34
31
30
29
30
30
26
33
33
24
26
34
24
33
29
32
37
27
29
28
28
31
28
32
30
26
25
38
28
29
30
25
34
33
31
32
36
28
27
26
28
31
32
31
37
29
25
28
25
28
30
28
25
27
27
26
33
27
31
26
30
34
35
30
27
26
33
28
31
34
33
31
30
27
27
30
25
30
27
34
32
25
27
29
33
31
25
34
28
30
31
35
31
31
35
29
27
28
29
29
30
30
33
30
26
26
27
27
32
27
32
24
31
32
29
27
26
30
31
32
30
24
31
26
34
37
26
29
33
31
32
27
29
29
27
30
31
29
27
29
35
31
31
34
28
22
30
30
32
28
29
26
25
30
37
30
31
24
33
30
27
30
32
28
32
28
33
30
30
33
29
32
24
28
30
28
30
26
27
35
29
29
33
34
30
30
26
24
29
24
30
24
30
29
31
31
33
29
34
32
33
29
27
33
33
27
26
23
30
26
33
36
28
27
24
36
36
28
32
31
21
26
34
35
30
30
28
28
34
27
33
28
34
26
27
25
28
35
33
31
28
32
29
29
29
26
28
31
35
25
29
30
26
29
32
32
26
30
26
33
30
32
32
32
32
30
28
28
27
27
30
35
27
36
29
32
33
31
34
30
26
29
29
33
33
31
31
31
30
28
31
34
30
28
32
29
25
34
26
29
28
27
30
31
29
32
32
33
39
25
26
30
27
30
31
34
27
32
28
30
28
30
29
30
37
30
28
31
30
32
24
31
28
26
34
30
29
27
30
30
26
27
35
28
28
22
29
30
34
32
20
29
29
31
31
34
29
27
27
30
25
29
32
30
29
32
27
30
27
30
30
27
32
27
30
31
30
33
31
29
31
33
29
30
31
31
26
26
28
28
28
27
30
30
30
31
28
34
26
25
28
30
30
30
31
32
33
24
30
26
33
30
30
29
33
33
30
31
29
32
31
29
32
32
25
34
28
25
30
32
31
30
30
28
32
23
26
28
28
28
30
28
32
30
31
28
30
24
34
33
23
27
32
33
33
33
26
28
29
28
31
31
34
27
26
32
29
24
26
29
25
31
31
25
32
30
29
24
26
24
30
26
27
26
28
28
29
29
27
28
25
31
34
32
32
31
29
35
25
33
23
34
37
26
32
29
32
31
30
32
32
29
33
24
30
32
31
32
30
34
27
32
28
31
33
34
33
25
30
28
23
27
31
28
31
31
29
36
23
24
28
30
34
29
30
31
24
27
29
31
26
25
29
32
28
22
27
28
31
28
26
29
36
31
32
35
33
28
29
23
24
32
28
31
20
35
26
28
29
36
34
26
34
30
31
33
33
32
37
28
25
26
33
34
32
33
29
35
28
35
33
25
24
34
21
28
30
23
32
32
32
34
28
30
29
33
35
29
32
28
29
31
37
36
35
25
30
28
32
26
32
36
33
27
28
32
30
28
28
31
25
31
26
33
27
34
31
25
31
29
29
24
33
31
28
32
32
26
24
29
33
35
25
31
32
35
33
26
29
33
31
25
25
32
29
30
27
35
27
30
29
29
32
24
29
30
26
30
32
30
30
30
31
31
29
31
27
27
23
28
29
32
31
27
29
24
30
25
29
31
28
27
27
29
28
30
29
30
31
32
30
31
30
27
34
33
30
35
31
27
31
29
28
31
34
32
30
28
26
26
27
27
30
26
31
28
28
28
28
30
29
33
27
29
31
31
29
28
30
24
28
29
30
27
29
25
31
34
26
30
28
24
32
27
30
25
30
35
27
27
30
32
28
24
26
22
28
33
25
28
30
30
33
28
31
31
32
31
29
31
31
32
30
34
29
27
34
34
36
32
25
28
30
27
23
29
31
30
27
29
28
26
30
32
35
31
30
33
30
33
25
31
28
26
32
32
34
27
36
28
24
31
26
26
32
32
26
27
26
29
32
27
30
26
24
25
33
27
30
33
32
26
30
30
31
34
25
25
35
30
28
29
29
24
28
32
34
28
32
32
32
29
35
27
26
22
28
34
26
23
31
27
29
32
23
30
29
31
29
28
29
30
31
29
33
26
29
36
27
30
31
28
31
28
29
27
21
30
34
29
39
28
30
27
33
28
27
34
26
35
24
28
35
28
26
28
29
31
32
35
29
28
25
29
33
30
26
26
31
28
35
29
29
24
30
32
30
27
32
31
30
37
28
29
28
29
26
25
28
28
31
33
27
27
25
29
29
34
28
27
32
32
26
31
28
30
31
28
30
29
30
27
32
29
28
26
28
30
25
35
32
30
25
33
30
31
32
35
32
35
32
35
23
31
32
30
37
31
25
32
26
30
31
29
24
29
26
30
29
27
32
25
31
25
25
27
33
34
30
23
34
34
29
24
28
28
21
28
32
33
27
30
28
30
24
30
33
24
25
28
27
23
31
26
33
27
26
34
31
25
31
32
29
32
27
28
24
28
30
25
36
32
28
30
29
34
32
28
31
31
28
27
31
34
34
32
28
29
29
33
27
29
30
29
25
31
23
31
29
24
34
32
27
29
33
28
36
29
31
35
29
25
37
34
34
26
33
34
29
26
24
30
25
31
32
31
25
29
30
27
28
31
29
28
26
30
35
31
31
31
28
30
29
29
30
33
36
32
33
32
29
29
31
26
33
32
30
36
29
30
30
31
33
27
35
26
27
27
27
30
28
24
33
26
27
29
22
32
29
35
35
29
26
30
33
27
31
31
30
25
31
28
24
25
27
27
29
32
30
25
30
27
35
33
23
32
33
31
32
32
26
29
29
30
31
32
32
31
38
29
29
33
29
31
27
26
27
29
24
29
30
33
31
29
31
25
28
27
24
28
33
31
32
30
34
28
28
27
36
28
32
33
29
31
28
29
32
22
29
31
32
26
27
27
31
25
31
34
33
30
33
31
26
26
28
27
26
26
29
31
29
28
27
25
32
33
28
27
30
29
32
30
34
25
31
35
32
28
24
31
25
23
28
28
25
31
30
21
30
28
33
29
28
29
27
34
31
32
28
26
30
28
32
31
35
28
33
34
33
32
28
31
34
28
23
28
31
32
30
32
28
35
29
28
29
29
36
33
31
29
32
32
34
30
26
29
29
30
29
27
30
34
30
32
26
25
32
30
30
29
28
34
32
28
29
31
33
33
35
28
29
32
28
32
27
31
32
28
29
31
24
31
31
33
32
30
28
31
29
27
30
31
30
33
29
27
35
27
24
28
31
26
32
29
29
30
32
32
30
24
29
31
32
27
31
31
32
29
33
30
31
27
27
34
23
23
28
31
37
33
25
30
31
29
29
31
30
32
30
28
28
31
27
35
25
38
31
31
21
32
28
25
32
27
29
32
28
31
30
34
32
27
30
30
30
29
32
33
32
23
32
28
26
26
30
34
32
33
30
35
27
31
25
35
25
27
28
31
32
35
34
27
26
34
33
29
32
32
28
32
30
28
31
37
29
33
32
35
30
26
26
29
28
29
28
29
29
29
30
29
35
28
30
29
30
28
32
31
29
29
30
26
31
29
34
27
34
27
30
30
33
30
32
35
28
31
31
26
32
29
28
32
30
26
33
30
31
29
32
27
28
36
28
32
35
27
30
32
32
28
29
28
35
27
24
25
32
28
30
35
30
29
26
29
28
31
32
30
25
33
25
26
33
30
30
25
30
35
27
30
29
30
29
25
27
30
29
23
26
35
34
26
24
34
30
28
25
25
27
25
32
30
24
27
31
27
31
32
32
34
34
29
37
24
21
28
28
28
26
30
32
30
30
27
32
29
25
28
30
31
30
27
30
33
33
31
28
26
31
32
31
26
29
29
31
28
34
30
35
29
33
24
27
26
25
34
30
24
26
24
34
34
24
32
30
32
28
34
28
31
33
24
28
27
30
30
24
27
35
33
27
31
27
31
31
35
27
30
31
32
27
29
32
26
30
28
29
28
30
29
30
31
27
34
29
27
24
33
33
31
27
33
26
27
30
23
32
29
31
25
31
30
27
25
27
32
30
24
29
26
32
31
33
28
26
35
30
31
29
28
32
28
28
28
30
29
26
30
27
29
26
31
29
33
29
35
30
35
33
35
27
25
32
32
29
28
31
27
31
32
31
24
29
28
26
34
27
29
26
27
30
26
32
38
31
26
31
34
28
27
26
27
23
27
37
26
32
29
31
28
29
31
27
25
30
29
29
25
35
29
34
31
31
31
26
25
30
29
26
33
32
30
34
27
30
34
31
31
31
23
32
33
24
34
32
32
34
22
30
27
30
31
24
29
32
24
26
32
30
23
22
25
25
29
35
32
27
23
32
25
28
31
30
29
32
32
28
34
31
31
27
31
28
32
32
30
25
31
29
23
34
29
26
30
25
26
32
29
31
26
35
31
31
34
32
34
32
38
28
30
34
30
31
32
33
35
33
29
25
30
27
29
25
25
31
33
26
29
32
30
26
31
29
30
33
30
27
30
32
29
27
37
27
29
29
20
35
33
26
26
31
30
35
30
35
37
29
31
33
36
33
32
27
32
32
22
27
23
26
27
30
30
29
30
30
28
34
30
32
29
30
26
28
29
23
29
31
23
35
35
30
26
30
32
33
32
35
34
36
32
29
30
30
36
34
32
31
30
30
36
26
24
32
27
25
27
31
23
30
27
29
34
32
28
33
35
28
27
30
33
32
33
31
34
30
30
29
28
31
33
26
31
34
27
29
32
31
32
34
33
33
27
32
27
28
28
35
27
28
26
26
30
31
28
33
27
31
33
26
34
27
29
28
30
28
29
29
29
32
30
32
28
33
29
32
29
28
35
34
28
28
28
35
34
27
28
33
25
29
29
35
32
24
29
28
26
33
31
26
33
30
28
34
27
29
24
26
30
26
30
28
31
31
33
30
28
29
26
25
25
31
35
25
24
33
32
26
26
25
32
37
34
27
25
32
26
24
30
35
34
27
29
30
35
30
31
33
30
28
28
33
33
32
29
33
32
32
30
29
30
33
35
31
33
32
26
31
32
32
25
31
28
30
31
31
27
32
32
23
36
33
27
25
33
28
28
25
35
29
28
32
32
32
26
31
30
31
30
32
29
32
32
26
28
27
30
30
26
35
35
34
26
32
26
29
27
30
33
28
28
31
29
28
27
33
29
24
30
30
28
29
36
32
33
28
29
33
31
34
27
33
31
29
29
26
28
30
33
31
24
33
32
29
27
29
27
35
27
34
33
33
34
27
29
27
28
30
29
31
34
34
27
30
28
30
27
26
32
30
26
33
32
28
30
27
30
25
27
27
28
31
29
29
24
26
31
32
35
24
34
35
33
27
31
35
28
26
30
30
29
25
31
24
26
36
30
30
31
32
35
31
33
29
29
31
32
32
24
30
35
25
30
29
28
29
31
27
31
25
28
27
29
24
31
29
30
30
34
27
30
29
32
31
29
29
38
27
30
27
25
29
27
27
28
29
32
33
27
34
32
30
23
31
32
27
31
30
30
34
22
26
31
30
34
31
26
29
31
29
28
24
33
27
35
26
29
34
32
33
31
30
26
27
21
34
28
33
32
35
31
32
31
25
25
21
28
31
28
25
31
34
26
30
25
27
26
33
32
36
32
27
27
25
28
29
29
31
28
30
32
30
26
32
30
29
30
27
27
32
30
25
29
30
30
30
30
30
28
26
25
28
24
27
29
28
33
32
27
27
28
29
30
28
30
32
30
35
28
29
24
34
33
27
25
28
34
23
26
28
26
29
27
31
30
33
28
31
24
28
32
29
24
24
27
33
32
29
32
26
28
28
27
30
26
32
30
28
27
26
31
29
29
32
34
30
29
32
28
25
26
32
24
33
28
30
29
28
26
29
28
33
33
30
33
25
30
30
28
22
26
31
32
29
30
32
32
26
30
31
28
28
35
28
22
28
23
32
31
32
28
29
32
25
28
31
29
30
31
31
26
35
29
32
35
33
28
31
29
33
38
31
33
26
26
33
26
28
28
31
30
32
27
28
31
24
27
28
27
28
30
32
29
31
26
28
30
31
24
28
31
31
29
33
26
32
26
33
35
35
29
33
31
30
29
26
36
25
31
31
29
31
26
26
27
33
27
26
34
24
29
31
29
28
32
27
29
33
31
29
28
36
28
30
30
34
28
31
28
32
27
27
30
31
33
33
36
29
25
30
30
30
27
25
31
26
35
29
31
28
33
30
29
28
33
30
24
29
23
34
22
28
31
30
29
34
34
37
31
37
31
34
32
34
30
32
33
26
29
32
29
33
31
26
29
28
30
30
29
33
33
29
37
29
33
31
30
31
30
27
33
30
28
29
28
33
28
34
28
33
24
35
28
31
31
30
27
25
26
32
25
27
29
30
32
30
33
27
32
29
32
31
27
25
31
35
30
26
33
32
32
28
30
28
29
30
29
27
34
32
25
26
26
30
25
30
28
22
25
35
34
30
29
28
30
31
26
32
28
31
33
34
29
29
29
22
31
29
28
32
33
30
33
30
27
27
30
34
28
34
28
36
30
32
28
28
24
23
33
25
33
29
29
29
30
27
31
28
31
27
30
27
31
29
30
32
29
34
30
30
35
29
32
21
28
28
31
27
28
30
32
26
29
30
30
32
28
28
30
24
29
33
29
35
34
30
31
33
37
25
21
25
27
34
31
32
28
31
27
32
30
26
31
38
28
31
32
24
27
28
36
34
32
29
29
33
25
30
31
27
31
25
30
30
29
28
29
31
30
29
23
31
30
33
33
28
29
33
28
31
32
30
25
34
33
30
30
31
29
28
32
29
31
33
32
35
30
31
29
33
31
27
29
24
27
32
34
28
34
34
22
26
34
27
26
31
27
33
26
32
22
34
33
26
28
32
26
33
28
34
24
32
28
29
25
28
28
29
30
28
24
35
30
30
29
27
30
26
27
30
31
23
33
28
30
27
30
32
30
34
30
32
33
27
25
27
28
30
28
28
36
35
24
31
30
25
29
29
31
30
31
26
35
27
36
29
31
26
24
32
31
29
30
27
33
30
32
24
30
29
29
34
29
33
22
35
33
33
29
32
32
31
29
35
30
29
27
28
29
28
30
32
31
29
27
32
29
32
24
31
32
33
27
31
32
33
28
24
30
28
27
29
31
29
23
33
30
26
29
25
26
25
28
29
31
32
36
32
30
32
28
30
28
29
32
27
31
30
31
31
31
29
33
30
28
29
30
29
31
25
29
32
34
28
30
31
31
34
31
26
28
28
28
28
28
29
31
34
29
29
28
31
27
29
30
29
29
31
31
31
26
32
32
30
33
35
31
31
27
34
28
27
28
35
28
28
30
27
29
23
29
33
31
31
29
23
28
28
27
29
29
28
30
32
30
25
28
34
36
31
28
34
27
28
23
36
28
27
32
22
27
29
26
32
27
30
28
29
31
29
30
26
24
32
27
21
32
31
30
32
30
31
31
34
26
32
29
26
29
31
24
30
30
27
28
25
32
34
27
29
32
33
32
30
26
25
27
31
34
31
28
33
31
25
31
30
28
33
37
25
33
26
32
32
31
26
34
31
35
27
27
28
26
34
28
30
26
32
30
23
31
24
36
23
29
33
32
26
27
30
32
34
31
31
27
25
32
29
29
32
25
28
31
30
34
29
29
34
32
37
29
33
33
31
27
29
31
34
34
32
30
27
27
33
28
29
32
31
33
31
31
26
26
32
26
33
30
28
30
35
31
33
33
28
32
31
26
30
33
30
27
33
28
27
29
34
25
33
30
29
32
28
32
27
29
28
26
32
32
28
33
30
34
30
30
26
34
26
30
29
29
26
27
32
31
29
28
23
30
28
23
35
31
32
30
31
28
31
29
22
26
36
28
32
30
34
27
29
35
23
29
30
28
27
26
32
26
29
25
27
26
31
28
30
30
31
23
28
25
27
34
32
29
36
29
29
31
26
30
22
25
30
27
28
31
29
29
32
26
27
30
32
32
34
31
26
29
30
35
28
32
28
30
27
33
31
28
33
34
30
29
33
28
30
28
35
28
25
27
37
28
30
28
30
32
29
29
32
28
26
30
34
27
29
27
35
33
32
29
28
31
28
33
31
28
28
31
31
33
33
27
33
32
34
30
29
31
30
35
35
30
33
22
24
27
21
31
29
29
26
31
28
29
38
26
27
28
27
27
28
29
27
29
35
27
24
24
28
26
32
27
28
26
29
32
28
30
31
32
27
33
31
29
28
25
34
29
30
29
29
32
27
25
34
26
31
29
33
33
29
27
25
31
24
26
30
31
32
31
29
25
32
23
24
33
30
30
32
31
29
30
26
31
28
32
30
31
28
29
32
36
27
32
31
27
24
26
26
33
32
29
27
28
31
25
28
29
29
30
27
29
29
29
35
25
29
27
29
26
29
30
30
30
31
35
27
21
32
36
32
26
27
32
27
24
30
26
30
26
27
31
27
30
26
28
33
32
33
28
31
32
33
25
31
35
28
30
27
28
28
26
29
26
26
32
33
33
28
28
22
26
27
34
34
30
32
28
28
29
28
33
33
31
26
26
29
25
25
28
27
28
27
32
29
26
27
32
35
32
31
32
25
28
28
33
28
31
28
27
30
27
37
33
28
32
24
29
28
31
31
32
29
30
32
20
25
24
26
29
31
33
22
30
30
30
32
30
27
30
36
30
23
29
27
31
31
32
30
26
28
37
27
26
33
33
27
29
28
29
29
33
33
31
22
26
29
32
26
30
23
32
29
35
26
28
34
31
32
29
25
31
26
23
31
30
28
28
26
29
29
27
27
30
33
34
30
30
29
30
27
28
31
31
27
28
32
28
30
33
25
29
26
28
32
31
33
25
27
26
29
28
25
25
26
30
31
31
32
31
32
32
34
29
25
31
32
29
34
28
29
33
27
29
29
36
28
29
27
28
30
25
32
34
28
30
26
29
31
32
32
24
28
31
29
27
34
30
30
32
33
29
28
30
31
29
31
29
23
24
34
30
28
29
28
29
36
32
28
29
21
29
34
26
28
33
27
31
27
29
30
29
31
31
29
28
30
35
26
34
22
27
28
27
29
33
32
35
26
33
31
22
27
26
24
29
30
30
30
32
29
33
28
33
27
28
24
26
30
27
29
30
33
29
28
29
23
35
26
30
29
28
33
27
28
29
31
27
29
23
27
28
30
28
31
29
28
26
33
31
30
30
27
29
31
26
32
31
30
29
27
28
26
27
23
24
29
29
26
24
28
32
30
26
28
30
26
22
30
24
27
32
28
26
31
32
30
24
30
27
36
27
31
31
28
30
33
25
29
28
23
32
29
26
36
25
33
31
26
25
29
28
25
33
29
29
31
29
22
28
29
33
32
30
30
26
25
30
26
30
23
27
29
31
28
30
31
29
32
28
29
25
25
29
29
32
24
27
30
33
30
31
27
29
29
31
33
30
31
30
32
30
30
25
30
24
31
30
31
27
30
30
27
31
27
30
30
24
32
30
32
28
33
34
29
29
32
28
33
28
32
35
28
29
32
31
30
27
29
31
26
29
31
24
31
28
31
27
27
30
31
25
33
27
30
29
30
32
29
34
31
30
28
30
33
31
29
29
27
30
28
30
28
28
25
29
33
21
22
32
32
31
31
32
31
27
33
29
29
29
34
30
26
37
28
30
33
34
31
29
29
32
28
30
32
31
34
27
28
33
33
31
29
25
31
27
29
29
33
32
32
28
31
25
32
30
30
33
28
29
28
32
32
27
27
23
32
29
30
24
30
35
30
31
32
36
29
27
30
33
29
33
27
25
27
29
32
29
29
27
27
30
26
27
30
29
28
32
31
25
29
32
35
26
33
27
28
30
28
30
35
29
26
32
28
31
26
26
32
27
27
32
33
22
32
27
27
30
29
29
33
32
30
31
26
27
32
28
25
31
29
32
33
31
28
26
27
29
26
33
27
31
33
33
29
30
33
30
31
27
26
29
33
30
25
33
32
26
31
34
34
33
32
30
35
24
27
33
34
28
28
34
31
34
32
30
26
22
29
28
32
30
29
31
27
33
28
25
30
31
21
31
33
30
27
26
33
28
26
31
24
22
32
34
34
25
31
28
33
24
28
30
28
35
35
32
25
28
30
29
27
24
35
29
30
28
24
31
29
28
31
27
28
34
29
22
28
32
29
30
29
26
29
31
33
28
33
29
33
31
26
28
30
28
25
30
31
28
32
30
30
29
26
33
26
30
26
27
26
28
26
31
34
28
27
30
29
30
33
30
26
33
23
36
31
32
23
32
34
35
26
29
31
29
32
34
26
32
26
32
27
31
27
27
30
34
28
31
29
27
33
29
27
28
34
28
31
25
31
33
32
27
27
34
25
29
32
30
28
27
28
31
33
30
30
25
32
29
33
25
33
29
30
36
30
36
30
25
26
31
25
28
30
30
33
29
27
30
33
35
25
32
29
31
33
30
29
29
29
31
28
32
28
29
27
31
28
31
31
35
30
35
29
33
27
31
29
32
30
30
29
27
27
31
32
30
32
35
28
26
30
31
29
36
36
31
30
30
32
31
27
30
32
27
25
29
33
31
32
23
28
27
31
30
30
27
34
28
27
30
30
27
31
28
32
33
29
31
27
25
30
28
30
30
31
30
28
31
31
28
31
30
32
27
32
27
28
30
28
31
33
30
32
24
31
31
26
26
31
32
30
26
28
34
28
26
32
25
28
27
33
33
29
28
31
30
28
22
26
27
26
31
33
34
30
35
33
28
34
28
30
27
30
32
31
32
27
31
27
25
31
32
25
30
29
31
34
29
33
28
30
28
30
29
29
31
26
32
32
29
24
30
33
26
28
30
33
35
33
28
27
29
29
34
32
33
26
30
31
35
30
28
30
29
36
29
22
24
35
28
32
28
31
26
29
27
34
34
28
32
36
33
25
30
25
32
28
29
29
28
32
32
33
29
29
25
25
29
30
29
30
33
32
31
30
26
37
26
28
29
27
30
29
30
28
27
32
30
29
31
26
30
27
28
31
24
25
32
29
30
28
27
33
29
28
27
30
24
29
35
27
30
28
33
30
31
28
27
28
30
26
27
24
34
33
27
31
32
27
28
31
31
31
29
29
33
29
31
29
35
31
33
33
33
29
35
29
34
31
35
32
31
27
27
30
30
29
29
28
32
29
32
31
31
33
31
32
28
22
27
31
31
26
29
27
30
28
26
30
27
34
32
29
29
29
34
29
29
36
31
33
33
34
34
27
27
27
29
28
29
23
31
24
32
26
27
31
25
28
29
32
29
20
27
23
22
35
31
28
31
29
27
26
33
28
33
31
31
35
36
27
33
35
32
29
32
28
28
29
29
28
31
30
25
31
34
33
32
36
30
31
29
30
28
27
30
27
30
30
28
28
30
28
27
30
29
24
31
31
30
34
26
34
28
34
25
29
27
35
27
29
32
29
27
30
30
31
35
33
31
30
27
31
32
27
29
31
31
27
30
27
28
37
24
27
25
23
29
29
31
33
33
34
30
28
21
27
25
32
32
29
31
32
28
29
25
29
31
30
25
26
30
32
27
34
34
28
27
26
34
29
33
25
30
28
27
30
27
30
28
28
30
29
33
27
33
31
34
30
27
28
29
27
23
34
28
24
26
31
24
30
27
31
33
33
26
28
36
27
26
35
29
30
27
27
29
29
28
33
31
31
29
33
33
29
32
28
30
25
28
21
29
26
29
26
27
28
32
28
26
30
37
30
34
30
34
32
31
29
34
28
31
31
28
29
32
31
26
32
34
32
28
29
30
32
28
26
29
33
33
28
31
29
26
28
27
28
26
33
31
32
29
30
32
30
32
32
29
38
24
26
21
35
35
32
28
29
27
30
33
28
34
28
26
30
30
34
32
31
28
29
33
35
26
37
27
30
33
33
34
28
31
34
33
29
27
36
32
30
27
26
33
30
24
27
30
33
27
28
30
32
30
32
30
31
27
30
32
31
29
28
27
30
31
32
25
29
33
26
33
30
28
33
26
29
30
30
30
29
30
36
35
21
26
36
27
34
36
30
28
29
29
33
32
29
25
30
29
32
35
29
24
26
26
34
29
34
32
28
32
32
29
30
29
31
29
28
26
28
30
26
29
24
24
33
29
31
34
32
26
26
29
34
29
23
32
29
31
32
32
25
30
31
34
31
29
31
29
24
28
32
33
25
32
31
30
33
29
31
29
33
28
32
31
28
31
25
27
30
24
26
24
32
31
31
33
25
27
27
18
28
26
28
33
28
32
33
28
32
29
32
32
25
29
26
27
29
27
29
29
27
27
33
35
27
33
28
30
25
31
29
33
28
34
29
29
32
25
34
28
29
29
27
30
33
32
30
24
25
29
35
25
31
32
27
29
32
31
34
30
30
26
33
34
33
31
32
29
30
31
32
34
31
25
32
27
25
24
26
28
30
28
33
26
33
23
26
30
30
28
32
31
29
27
32
31
28
29
33
30
30
33
30
34
26
30
24
29
30
31
31
28
30
31
34
27
32
35
32
28
36
25
26
33
26
30
28
31
26
32
25
28
32
30
28
27
25
28
32
25
29
29
32
27
33
30
30
32
25
33
27
27
31
28
24
36
26
31
34
29
29
31
27
30
29
30
29
27
31
30
29
23
25
29
26
34
28
34
25
31
30
31
26
28
28
28
29
28
31
30
27
25
34
33
33
31
33
32
27
29
33
27
31
31
30
28
34
31
25
28
31
28
30
33
24
31
33
33
33
25
30
32
33
26
28
29
30
32
27
31
32
27
31
24
32
30
28
34
27
27
28
29
25
31
33
31
29
25
32
28
31
28
30
31
30
32
29
25
28
33
30
34
32
28
32
28
32
30
35
28
34
28
27
25
31
26
28
37
32
29
33
28
30
26
27
29
30
33
24
27
30
30
31
31
28
24
30
23
26
29
32
31
26
34
21
32
31
30
34
29
34
34
34
25
28
30
25
33
32
28
33
28
29
30
29
27
30
26
29
29
31
25
29
34
33
31
34
31
28
20
28
29
26
28
26
30
34
29
32
31
34
29
32
27
28
26
27
21
30
28
30
25
30
27
25
31
30
27
28
22
35
33
30
28
22
28
31
29
26
27
32
35
22
30
28
27
27
28
34
31
26
25
32
27
33
30
32
30
34
26
34
30
32
35
31
25
30
30
30
30
28
29
29
30
28
29
31
28
26
24
35
29
27
31
34
29
27
31
32
24
31
28
26
29
27
29
29
35
25
29
32
33
29
30
33
27
27
29
32
27
31
29
27
28
36
25
34
29
30
29
27
30
26
32
29
32
32
24
29
35
32
30
29
28
28
34
25
25
28
30
32
35
29
33
29
25
32
34
29
30
31
28
30
30
27
25
31
29
31
28
32
28
24
32
37
29
27
30
28
37
25
26
27
30
26
27
25
31
26
28
31
27
28
30
28
29
28
31
32
33
29
30
32
35
27
32
30
25
29
37
30
29
29
23
30
32
30
32
37
27
30
29
27
31
30
31
31
25
29
30
30
34
28
29
32
25
33
24
27
25
26
28
32
37
31
29
27
31
31
30
30
30
33
31
29
29
31
28
32
28
31
30
27
28
33
26
28
33
30
31
33
24
28
36
29
34
25
30
28
33
29
32
31
31
28
29
34
27
38
30
34
26
33
28
27
38
31
29
31
30
29
33
29
31
27
26
28
26
28
27
36
30
30
27
27
32
32
31
30
26
27
23
36
27
33
31
31
27
28
26
33
33
26
26
28
31
29
32
28
30
27
31
27
28
30
24
28
26
29
33
32
30
25
33
34
31
29
24
30
31
32
29
28
32
26
32
28
32
35
32
30
30
31
29
29
29
33
31
28
24
29
33
33
36
25
29
29
29
29
30
32
32
30
33
27
31
32
26
31
28
31
29
34
37
27
30
26
28
35
31
33
30
28
31
30
34
33
25
27
28
31
35
27
28
28
29
27
34
29
33
28
35
29
30
30
30
35
32
32
29
23
31
27
23
24
31
25
31
30
22
30
32
26
31
30
30
33
24
31
25
31
32
25
29
26
29
29
28
28
34
28
34
31
28
30
28
25
25
28
27
27
29
33
32
32
25
33
31
32
32
33
28
29
28
27
33
26
30
29
27
33
24
26
23
32
28
33
34
36
25
28
31
28
33
30
30
32
31
29
32
26
31
33
30
31
29
30
28
33
28
25
32
28
29
29
31
27
25
32
32
32
27
32
26
33
25
26
26
30
32
29
37
29
25
34
28
26
29
27
30
28
31
27
27
30
34
30
27
29
31
33
29
33
29
29
29
27
24
32
27
28
29
28
32
31
29
30
28
31
27
27
28
28
35
29
29
30
31
31
27
31
28
32
29
24
32
32
29
33
31
30
32
29
30
28
26
34
33
30
31
31
31
26
32
28
30
31
33
26
32
29
32
27
28
27
30
32
32
31
31
33
31
33
29
31
36
25
21
32
37
23
27
32
26
33
32
29
31
29
26
28
30
29
32
26
31
30
29
24
30
33
24
34
30
31
31
22
31
26
26
29
33
25
32
31
29
27
28
23
28
29
30
26
29
27
27
34
34
27
25
32
27
31
30
29
30
26
33
30
29
36
34
29
29
30
25
30
33
31
22
34
26
30
28
32
28
27
24
30
33
30
29
28
30
29
28
32
30
31
29
31
27
29
27
29
32
28
27
29
26
28
31
32
29
31
26
32
28
31
36
27
28
31
25
30
33
30
36
26
31
28
33
29
29
38
31
31
25
33
28
29
30
30
31
32
29
25
27
29
31
28
29
32
24
26
32
29
35
29
26
27
32
26
35
32
34
31
32
29
33
34
35
34
31
30
27
24
30
34
26
33
25
24
28
28
31
33
30
25
31
28
31
34
29
32
30
34
31
34
33
34
25
26
27
31
31
31
31
34
27
34
36
33
29
30
32
31
31
27
30
31
28
25
29
30
34
28
31
30
29
29
32
31
29
29
27
30
32
21
25
28
31
31
25
29
27
34
29
35
31
29
27
30
27
28
26
33
32
32
33
25
29
31
30
28
32
29
29
27
27
25
30
29
32
30
29
30
34
31
28
27
32
30
29
33
27
28
31
30
28
31
27
30
32
31
32
31
32
30
33
25
25
32
31
26
24
33
28
31
28
32
29
28
32
35
32
21
31
31
29
27
27
32
27
27
26
27
26
33
29
35
23
30
33
28
35
29
30
32
26
27
28
27
28
28
31
32
27
28
24
29
25
29
32
27
24
29
31
25
33
32
31
29
27
31
31
34
30
27
26
27
29
33
33
30
32
32
33
35
23
32
26
25
33
26
33
28
29
25
33
32
29
28
32
28
31
27
31
36
26
34
26
30
31
28
34
32
28
34
32
36
32
26
34
33
28
34
26
31
32
27
28
28
35
30
28
18
33
29
28
32
29
27
32
34
30
23
30
26
31
31
28
25
29
32
33
35
30
29
31
30
31
26
32
24
34
30
33
33
29
29
27
26
35
34
29
27
33
24
31
27
33
30
30
33
27
25
30
27
33
21
33
29
29
34
30
26
26
30
29
31
31
30
32
30
26
30
34
32
33
30
25
28
32
28
27
30
25
33
33
29
31
30
28
33
29
30
30
30
29
32
29
30
32
33
24
32
27
28
31
32
31
32
28
26
32
31
27
29
32
32
30
31
28
28
32
30
32
27
25
30
33
33
27
25
34
31
35
30
36
32
28
30
22
28
29
33
32
31
32
28
33
26
27
29
27
33
30
31
29
29
29
29
33
25
29
32
31
25
33
33
31
28
32
27
31
33
30
35
24
30
30
29
31
27
33
32
27
26
27
33
30
28
28
29
26
32
31
28
28
31
28
28
30
32
29
27
29
29
30
28
30
26
28
29
30
29
28
30
28
29
30
35
36
28
35
33
34
33
25
30
30
27
23
24
31
29
30
26
29
33
29
34
25
30
30
29
30
30
29
30
30
28
32
30
30
30
31
32
32
34
30
23
33
29
30
32
29
33
31
33
29
27
27
26
32
29
27
33
29
29
28
28
33
29
33
28
34
34
31
32
30
32
29
28
32
26
30
29
28
29
32
30
32
31
33
30
30
25
27
31
27
31
28
34
31
33
34
24
30
28
31
29
30
31
33
25
27
24
26
30
27
28
28
24
30
34
27
31
33
30
26
31
31
37
32
33
27
36
28
32
32
29
35
28
26
23
33
27
34
31
27
29
24
28
31
32
28
22
26
33
28
32
31
23
31
33
31
30
30
30
34
29
27
33
32
33
28
30
33
28
28
28
30
24
26
30
22
31
36
33
34
31
33
28
26
22
27
25
32
31
27
33
25
31
25
28
26
30
33
33
31
29
27
34
25
33
27
32
30
29
32
31
34
29
29
27
31
31
30
23
31
32
33
31
33
27
35
27
26
25
31
35
36
30
24
27
28
30
24
28
28
34
28
28
28
34
30
31
27
29
28
33
30
29
33
26
26
31
26
28
30
28
27
30
27
30
28
28
32
31
35
33
29
28
32
25
24
34
25
32
31
28
31
25
32
26
26
32
28
32
35
30
32
30
31
34
26
30
29
28
30
35
25
30
25
29
32
29
28
27
23
27
30
29
29
30
28
31
36
29
34
30
33
38
28
31
30
33
31
25
35
33
31
25
30
32
28
25
33
27
32
24
26
35
35
27
25
31
35
31
30
34
26
24
29
28
32
30
29
24
27
31
26
33
26
36
33
25
32
32
29
26
26
34
34
34
32
31
29
27
27
28
27
27
27
33
27
30
28
29
27
27
27
33
28
32
26
29
31
25
27
31
34
29
26
28
25
31
31
30
32
25
21
34
31
35
29
26
34
33
28
33
27
31
26
32
27
32
32
37
33
28
33
30
29
33
34
31
34
23
30
31
28
29
26
31
28
30
31
27
32
32
28
28
29
31
33
26
29
31
32
33
31
30
29
35
30
30
32
26
33
30
30
28
27
30
27
33
31
28
33
27
32
33
29
30
31
31
29
26
25
26
32
33
34
31
29
22
33
29
25
31
29
25
25
30
24
28
27
35
32
32
32
28
28
26
28
26
33
26
30
30
29
32
27
29
31
33
34
25
30
32
28
28
35
26
22
31
32
26
24
31
26
35
35
27
31
34
26
28
32
33
35
25
27
30
37
29
27
29
27
30
32
25
29
29
28
28
26
26
33
29
29
30
24
28
24
29
29
29
27
30
25
26
33
31
30
25
25
29
29
32
32
30
27
31
27
33
35
30
25
30
30
33
34
26
31
33
25
30
33
25
31
31
28
31
31
28
32
27
32
30
31
34
28
34
28
29
28
29
29
29
34
34
28
32
30
32
32
28
27
27
34
30
27
31
25
34
28
32
27
24
33
28
33
33
28
31
29
22
29
33
29
30
31
28
26
29
29
30
31
23
32
33
27
32
28
27
29
26
23
29
27
29
28
33
34
31
26
32
28
29
31
30
29
29
29
25
32
27
30
33
25
27
24
31
26
30
30
28
28
25
33
29
36
28
31
29
35
30
33
29
33
28
33
31
28
28
30
32
25
29
28
35
25
30
29
28
29
29
28
31
24
34
25
31
23
30
29
24
26
31
28
33
26
29
29
33
25
31
31
25
34
32
29
31
32
23
32
30
32
30
32
33
31
24
32
33
28
30
27
29
31
30
26
35
30
36
36
28
33
28
26
23
30
31
23
29
29
25
27
27
28
31
26
34
31
31
27
29
33
27
30
32
26
30
25
23
28
30
30
34
33
35
27
29
29
29
32
29
32
30
29
27
27
33
28
34
25
27
31
33
29
28
26
29
28
33
29
24
29
31
29
32
31
38
36
37
24
27
34
34
30
32
33
31
27
27
20
28
28
25
32
28
29
24
25
31
26
29
28
31
31
32
31
25
33
31
27
32
31
27
29
31
27
33
31
30
27
27
32
32
32
26
35
30
30
33
31
31
29
31
28
29
33
30
31
33
31
25
24
31
31
31
31
27
30
27
32
32
31
31
29
30
31
27
29
29
30
29
28
30
29
33
28
28
30
26
28
26
29
28
29
29
28
30
30
29
33
32
28
38
32
29
30
29
30
28
32
31
32
29
32
29
25
29
36
24
28
32
36
28
29
24
25
32
28
26
32
28
27
22
31
27
28
28
32
31
24
30
30
31
27
32
31
34
29
35
33
30
33
34
31
34
32
22
30
30
32
31
28
32
28
28
23
31
31
25
31
24
25
28
28
25
34
32
33
32
34
29
31
34
22
32
23
30
32
26
24
25
28
28
28
26
19
31
32
29
26
32
29
30
29
30
28
30
36
32
30
29
30
31
28
29
26
30
30
29
29
32
28
27
26
32
27
35
30
30
31
26
26
30
26
27
29
31
34
29
30
31
28
25
30
28
23
35
34
31
33
31
31
30
34
28
27
29
32
34
32
31
34
28
28
30
27
30
29
30
28
33
34
32
31
34
35
31
26
29
29
27
31
31
32
34
36
29
27
30
31
25
30
33
30
29
27
28
33
33
32
30
28
27
32
26
35
27
35
27
29
23
34
29
28
26
23
30
30
25
23
34
30
27
29
36
30
28
31
33
25
34
22
29
30
32
31
28
31
30
31
28
27
25
32
31
28
29
26
30
32
30
27
32
25
33
32
31
32
28
34
31
26
25
29
24
27
35
29
35
30
31
28
26
31
33
34
30
31
31
35
28
27
26
30
26
29
25
23
28
26
31
28
33
31
30
34
30
34
28
34
31
31
33
24
29
32
26
25
28
27
26
26
32
31
26
29
33
31
33
29
31
31
34
30
29
29
27
35
33
23
26
28
27
29
31
33
31
30
32
31
31
28
28
28
30
34
31
30
26
24
30
31
29
28
28
26
31
26
28
30
32
28
31
30
31
29
34
23
30
33
27
26
32
28
25
30
32
35
31
30
33
35
26
29
30
28
28
26
32
27
27
31
30
33
25
27
29
28
26
27
32
30
32
31
29
32
29
30
31
24
28
26
28
34
30
27
26
32
35
29
28
34
32
33
36
29
34
27
24
35
33
31
28
25
32
35
35
28
27
30
26
34
31
31
26
28
26
30
29
31
32
22
27
26
30
27
24
31
31
30
28
32
32
31
32
36
32
30
28
31
30
27
30
34
25
22
30
33
35
29
28
31
30
31
24
28
34
31
31
27
30
26
34
25
28
30
34
27
35
35
28
28
25
29
30
29
24
36
32
29
33
30
31
31
29
34
24
29
31
27
30
28
28
34
34
29
27
30
26
32
28
27
29
31
32
35
31
29
32
31
30
27
32
30
34
26
27
30
33
35
27
24
25
33
33
27
33
27
34
29
31
24
27
24
27
33
27
34
23
29
30
27
28
33
29
28
36
30
32
31
31
26
31
25
30
31
30
27
32
31
25
29
33
27
37
29
30
34
27
29
33
26
32
30
32
35
28
27
33
35
33
27
30
20
36
27
34
28
26
31
25
30
33
30
34
31
30
32
26
24
35
31
27
26
32
27
30
30
25
32
27
34
21
30
30
25
34
30
35
29
29
33
30
26
31
29
30
30
33
29
30
26
28
32
32
33
29
40
32
29
32
28
33
31
31
26
31
25
33
29
28
28
35
26
31
31
31
30
29
31
27
29
33
31
30
34
33
30
30
33
30
30
29
30
29
30
26
27
37
30
30
32
30
25
24
24
30
30
26
33
27
31
31
29
28
28
27
30
29
29
34
31
34
27
34
28
34
29
33
27
32
32
32
32
27
30
29
32
25
28
27
34
29
30
27
30
30
28
23
35
34
28
28
33
33
32
24
29
24
30
33
32
31
27
31
30
34
26
26
29
32
25
32
30
24
24
28
27
30
30
28
23
30
30
29
27
27
26
28
33
31
26
32
29
29
35
26
28
25
30
31
34
29
30
37
30
34
30
32
32
29
30
35
32
25
29
37
28
34
31
25
28
27
36
33
28
27
26
32
29
28
33
28
29
31
28
33
26
26
22
31
30
36
29
29
30
30
26
30
28
35
30
29
28
30
29
21
29
32
31
26
30
27
32
26
32
29
25
27
33
31
32
34
28
29
30
31
34
32
33
24
26
25
30
28
28
30
29
30
28
29
33
27
31
28
33
33
26
25
28
24
27
21
31
31
32
31
26
29
32
29
26
34
29
31
32
29
31
32
23
25
22
29
29
26
35
33
29
30
29
27
30
32
26
28
24
27
30
30
28
33
30
32
31
30
31
32
30
28
27
26
28
29
30
28
31
24
28
32
28
25
23
27
26
29
31
32
33
33
33
29
25
29
30
30
30
28
31
29
36
22
29
32
32
32
31
25
28
27
34
27
33
34
30
31
27
29
28
26
31
27
33
34
28
30
30
31
30
30
30
28
30
33
34
30
27
29
25
36
28
26
27
26
31
32
32
33
28
29
22
25
26
27
20
33
27
32
30
31
29
31
33
33
34
31
32
35
26
31
32
38
35
26
29
30
33
29
30
32
29
32
33
31
26
29
28
30
35
26
31
26
33
32
33
26
31
33
26
27
31
23
30
26
30
28
23
33
36
26
30
30
29
34
28
26
30
36
32
31
28
32
28
27
34
27
27
28
33
24
32
29
32
23
28
34
28
27
31
29
29
27
25
28
30
32
35
28
32
30
27
28
23
31
24
29
32
38
29
28
32
34
32
35
31
32
27
31
27
34
29
27
36
34
25
33
26
28
29
32
33
28
32
27
28
31
30
31
28
33
28
31
27
26
29
25
34
25
26
35
29
30
33
31
29
30
30
35
30
28
30
27
18
29
27
22
32
30
32
25
35
23
30
33
34
35
25
32
26
35
32
29
27
31
25
30
30
25
22
30
28
29
29
32
32
28
34
31
33
32
30
23
29
30
34
24
33
30
29
28
27
29
31
24
35
23
30
28
29
26
31
25
32
28
32
26
31
24
29
30
28
34
34
29
27
26
32
29
30
29
33
31
31
30
31
26
31
24
33
29
32
26
29
25
30
30
30
31
30
30
32
32
35
27
31
29
28
32
27
29
30
34
27
32
33
30
29
37
36
31
25
22
37
34
33
27
30
32
30
33
27
24
28
24
32
34
31
29
28
28
24
30
26
29
33
32
28
29
31
27
30
30
31
31
29
32
29
33
28
30
24
33
34
32
26
25
31
29
32
33
25
35
27
35
35
32
38
34
33
24
28
32
31
33
36
31
31
27
27
29
35
30
35
33
24
30
24
28
31
28
30
28
31
26
26
26
25
32
31
34
31
23
26
22
24
26
31
27
30
33
25
26
29
31
22
27
32
28
25
33
30
28
25
31
33
32
27
32
23
27
31
33
27
33
33
30
27
33
27
24
29
31
33
29
28
25
32
32
27
24
26
27
35
31
35
32
31
28
27
31
25
25
33
31
25
29
26
35
33
32
35
21
27
28
23
28
25
25
27
33
30
27
31
27
33
31
32
27
27
22
28
33
31
32
27
26
23
31
31
26
25
28
34
33
33
28
28
28
29
30
28
27
30
26
32
31
29
27
30
25
28
28
25
28
32
33
23
33
27
30
24
34
28
33
26
35
32
31
29
30
30
31
29
29
27
26
25
31
29
30
35
34
28
28
27
33
33
29
31
29
30
29
30
29
26
30
24
27
34
31
29
30
27
30
34
30
28
26
30
23
32
29
31
26
32
30
29
31
26
25
32
31
32
31
24
31
30
29
30
28
26
32
23
31
32
25
33
25
32
33
33
32
30
27
25
31
32
26
37
28
26
26
25
32
26
28
26
29
28
27
31
35
34
31
25
30
34
27
30
27
28
27
27
26
33
33
34
26
31
34
33
27
33
32
36
29
34
25
29
30
26
30
34
29
32
28
31
29
30
26
34
32
29
31
24
30
32
32
31
31
26
34
25
34
26
32
25
30
30
29
35
30
33
28
32
23
28
33
30
26
29
26
26
30
27
29
30
31
27
27
26
28
27
36
26
30
28
26
34
23
22
31
27
30
30
33
28
31
34
27
27
30
30
35
30
31
32
30
31
31
28
33
31
28
28
32
27
33
26
33
31
35
30
30
35
27
26
28
28
29
31
31
32
33
27
24
32
33
30
31
30
27
32
34
35
28
25
28
20
30
29
32
30
25
35
35
35
34
31
28
26
29
24
31
33
30
31
28
25
28
25
25
29
30
32
27
25
29
34
30
33
30
30
30
33
31
34
25
33
33
28
33
27
33
30
29
29
31
35
30
31
36
31
36
29
27
27
33
24
29
31
31
30
33
28
28
23
27
29
29
30
35
32
28
35
34
23
29
33
30
26
33
29
30
30
30
30
30
27
33
25
31
27
29
32
30
28
31
31
30
29
30
27
26
35
28
27
29
32
27
30
27
25
30
33
30
29
32
32
26
24
33
27
27
29
22
37
29
25
33
31
32
30
35
30
25
25
33
30
32
32
26
25
32
26
30
31
30
31
30
29
28
32
30
31
29
33
28
29
26
29
27
31
30
31
34
30
28
31
30
24
30
32
24
32
25
32
25
31
29
34
29
22
28
36
30
34
32
27
31
28
26
25
29
29
30
39
31
32
29
32
32
28
32
30
24
31
29
30
32
29
32
29
31
34
26
28
24
33
27
28
30
32
30
35
30
25
35
29
29
31
29
30
26
32
28
29
28
28
28
29
27
23
28
28
28
36
27
32
34
26
30
31
29
31
34
30
24
24
29
27
27
29
27
29
29
26
28
28
29
30
30
27
33
25
30
30
30
30
28
32
33
29
29
34
31
22
33
30
29
33
29
31
29
32
31
24
25
32
30
31
33
36
25
31
36
33
31
26
28
30
26
29
30
31
33
33
26
27
30
30
31
28
34
28
24
30
29
29
30
28
26
26
26
32
32
29
30
30
27
32
28
27
25
29
30
29
26
26
29
35
31
23
29
32
27
29
29
30
31
32
28
28
27
32
24
30
29
26
29
30
33
33
28
32
27
25
28
29
24
33
31
32
27
32
29
31
27
33
27
31
25
25
31
34
31
30
32
26
26
35
26
33
34
26
28
32
27
24
26
32
35
30
26
27
29
30
27
23
26
30
33
33
29
31
30
30
30
35
25
34
27
35
29
30
34
31
27
27
29
32
31
28
27
29
33
30
31
35
29
32
37
31
32
24
29
31
27
35
36
27
30
31
32
28
30
25
31
27
24
32
28
36
20
32
29
36
26
31
30
31
32
33
33
30
33
23
31
28
31
32
25
31
28
29
33
25
30
26
30
34
22
30
33
31
30
29
29
25
30
30
27
31
20
28
28
29
26
28
28
29
30
33
25
24
31
33
34
28
30
31
30
31
27
27
23
31
31
30
34
33
26
26
30
32
34
34
33
35
27
28
28
29
28
27
31
29
32
27
31
32
26
32
35
33
31
30
40
30
35
31
26
26
31
26
29
36
23
29
31
31
31
26
34
28
26
30
26
24
26
29
30
25
28
32
32
29
27
33
34
31
28
31
29
29
35
24
27
25
33
31
28
33
22
32
31
28
37
33
28
30
24
28
28
27
32
26
34
29
32
25
26
36
33
26
31
36
27
27
25
26
29
33
26
27
31
29
31
29
34
30
26
34
30
24
29
26
28
31
31
29
29
29
27
31
27
24
27
33
31
26
24
35
36
28
30
28
34
30
33
35
31
30
28
35
31
30
27
25
34
32
30
31
25
25
25
28
29
31
31
33
30
32
29
34
27
23
27
34
28
28
30
28
26
36
29
30
34
29
30
32
30
28
32
30
28
29
32
28
29
25
32
29
23
29
32
26
31
24
28
30
26
34
33
27
30
32
31
33
26
30
23
28
29
32
27
28
25
24
23
31
32
33
33
38
28
25
28
31
34
31
30
29
29
27
27
33
29
31
32
33
31
30
35
31
31
34
29
34
31
31
26
26
28
24
29
26
34
31
27
28
34
31
28
30
26
33
31
31
31
26
25
32
26
24
28
30
32
31
30
27
33
27
29
30
30
26
35
31
33
30
31
27
28
25
31
31
30
31
34
32
26
24
24
30
32
29
28
32
33
33
28
30
25
32
29
29
35
30
31
35
27
28
29
34
29
30
28
26
33
33
30
30
30
31
30
29
31
28
33
31
30
33
26
30
31
28
33
22
30
26
25
29
25
29
28
28
29
34
25
27
31
30
33
33
25
27
30
30
24
30
27
29
24
32
35
33
29
30
27
25
29
30
29
31
29
28
34
30
30
30
26
33
29
33
34
31
29
32
27
35
31
28
30
28
26
27
29
31
32
32
26
28
29
29
29
30
27
28
31
31
37
30
34
32
26
29
30
35
27
22
30
23
35
26
28
26
30
35
29
29
30
21
29
32
35
30
27
33
25
32
25
29
30
28
34
29
24
30
25
27
27
28
27
36
37
29
30
32
30
31
31
34
29
35
34
29
26
32
37
30
35
33
31
29
30
26
34
34
33
21
33
27
32
28
27
27
32
34
33
32
26
26
33
32
32
34
29
29
34
28
30
33
29
26
31
34
24
32
28
31
29
32
29
26
26
30
28
28
35
28
26
30
30
28
31
30
35
30
26
26
31
32
31
28
31
28
34
26
29
27
29
32
33
30
30
25
34
27
32
28
31
34
29
30
25
31
25
21
34
30
25
26
37
34
28
22
34
30
29
26
30
27
31
32
34
27
26
31
33
26
33
29
27
32
33
35
31
30
33
27
27
27
30
27
29
28
30
31
32
33
28
33
26
31
31
25
32
30
33
19
28
30
27
32
32
31
29
33
28
28
34
23
34
28
31
24
34
31
26
30
31
23
30
28
39
25
32
28
28
28
27
29
23
25
33
27
28
25
20
32
29
31
32
26
34
30
25
30
28
25
31
25
34
26
29
34
31
32
23
35
26
27
31
24
32
32
32
28
27
34
34
28
34
27
27
32
25
24
23
27
32
31
28
28
24
31
25
28
30
32
32
33
33
24
27
32
36
33
32
31
33
34
28
29
31
33
30
30
28
33
27
24
28
32
33
32
29
24
28
28
30
30
29
33
30
30
30
24
29
31
33
26
32
31
33
26
31
36
29
25
31
35
24
26
31
26
30
32
30
27
26
31
30
28
24
26
32
31
28
31
33
31
36
28
32
27
29
28
30
29
28
27
26
32
32
27
27
27
34
24
34
29
33
32
33
29
36
24
33
29
27
33
35
27
30
31
36
35
30
34
28
27
30
31
33
35
34
33
34
29
28
29
30
32
26
30
31
29
28
26
31
30
33
32
33
33
26
32
28
35
30
28
32
30
31
31
32
32
30
25
29
35
35
33
27
29
28
25
29
29
34
34
36
27
31
27
33
27
30
26
32
30
34
33
29
32
32
23
30
25
31
32
33
31
31
34
27
29
28
31
30
30
33
31
24
22
35
28
34
33
34
29
28
30
29
32
33
34
24
26
23
34
27
32
30
27
32
27
33
29
30
24
28
32
29
30
33
30
28
29
31
35
25
31
30
32
30
31
33
37
29
32
29
31
24
31
24
30
32
24
26
27
22
32
27
36
27
32
29
30
35
31
32
26
30
30
28
24
27
34
29
35
31
34
35
26
29
30
22
31
28
29
29
29
29
27
26
24
26
29
32
32
33
29
32
34
34
31
30
29
28
31
32
20
35
28
33
29
23
28
29
34
27
29
27
28
26
25
25
30
34
31
29
28
31
29
30
33
34
32
29
25
26
30
31
29
30
28
26
29
26
30
28
28
28
31
38
29
27
26
25
28
37
34
31
34
26
32
25
29
31
35
29
34
29
26
33
27
29
35
28
30
28
29
31
30
31
34
27
28
31
27
29
33
26
33
30
29
26
33
29
29
26
27
27
36
28
32
30
35
32
30
27
31
29
25
31
34
27
34
25
33
33
33
28
30
27
23
29
32
31
28
24
31
29
28
30
29
27
29
31
20
26
29
28
29
30
33
29
33
25
28
28
27
30
26
26
33
30
25
26
25
32
24
27
32
28
32
28
30
28
27
34
33
30
28
27
33
34
32
25
26
27
32
34
35
30
26
32
32
29
32
25
30
34
29
30
28
31
29
26
30
29
29
29
29
32
27
31
30
29
26
28
29
29
30
29
34
31
32
30
30
29
29
30
32
27
22
31
28
31
27
30
27
29
33
30
32
29
35
33
32
29
31
25
31
32
27
34
30
27
30
29
28
31
33
31
28
28
32
26
33
29
28
29
30
33
26
31
27
27
37
27
29
33
20
31
32
29
30
25
34
33
28
32
31
29
28
35
32
33
29
30
26
32
34
32
29
26
27
31
32
28
28
27
38
33
29
27
30
28
28
30
24
25
27
30
27
29
30
32
28
35
34
34
24
31
27
32
33
25
32
33
30
29
33
25
29
32
26
26
31
25
26
32
37
29
30
32
32
26
28
30
28
30
27
28
30
28
33
27
29
31
31
28
28
29
31
31
26
32
30
30
25
29
25
34
29
27
27
30
34
29
30
30
29
34
24
26
28
33
31
30
29
28
35
29
28
31
32
26
29
24
28
33
30
30
26
34
30
25
26
24
33
24
30
32
24
28
34
31
26
30
28
27
24
34
28
28
33
30
30
30
30
31
32
36
32
33
32
30
32
30
28
33
34
23
33
29
31
27
29
24
27
29
28
32
28
29
26
29
32
28
28
33
27
28
31
30
28
29
33
32
29
33
27
35
31
37
25
30
35
29
31
26
32
27
31
30
31
30
31
32
34
31
27
30
32
31
31
27
30
27
23
27
30
29
27
28
30
33
29
30
24
30
29
32
28
26
30
30
32
25
29
29
26
26
24
29
30
29
33
31
30
29
29
30
25
32
28
30
27
33
28
30
32
32
34
26
28
33
27
23
31
26
29
32
30
30
24
31
29
31
30
31
27
28
27
30
26
26
31
28
26
25
31
34
33
25
31
31
28
28
28
27
31
33
24
31
22
34
37
29
26
27
30
30
23
30
32
27
31
30
31
30
31
29
28
27
35
30
37
29
26
35
30
32
23
29
33
25
29
28
30
24
34
28
28
31
33
26
28
32
29
32
27
32
34
30
29
29
31
35
26
32
31
27
25
27
30
29
32
26
28
35
26
35
26
32
26
29
28
33
27
31
22
33
32
29
33
31
25
33
36
31
33
32
27
31
29
28
31
26
30
32
27
34
27
30
30
33
28
29
28
30
30
30
34
33
29
26
24
29
31
28
35
28
32
32
25
33
29
27
32
28
30
31
32
31
34
27
26
27
30
29
29
31
31
22
26
31
30
34
31
29
27
32
29
24
34
27
32
27
30
28
30
31
34
25
28
33
29
31
28
29
28
30
27
29
30
25
31
29
33
30
33
28
32
32
26
32
30
27
27
26
32
31
31
29
29
24
28
31
36
24
24
29
30
30
29
28
30
27
31
30
34
31
33
34
34
28
27
33
35
27
30
33
27
34
25
26
32
28
34
27
29
33
30
36
32
28
34
25
33
29
33
31
30
26
33
32
34
34
30
32
30
31
31
27
31
34
30
29
33
28
28
29
27
26
28
32
31
36
30
30
28
32
28
26
31
31
33
32
38
27
34
32
29
28
24
27
32
27
37
28
25
31
24
30
30
29
22
31
26
35
31
27
31
32
27
26
28
31
31
31
35
28
31
32
32
29
29
29
32
30
25
35
30
30
30
26
31
28
31
30
30
31
26
32
29
32
31
31
28
35
25
31
29
31
34
26
31
34
30
26
28
34
35
29
34
31
26
29
31
24
32
30
34
36
28
35
30
33
30
29
30
30
29
31
30
34
31
29
31
23
26
31
31
31
31
33
27
34
24
30
28
26
31
29
29
30
31
34
31
35
27
29
31
29
29
31
31
31
27
31
31
27
30
23
30
26
30
28
32
28
32
28
30
32
29
24
32
31
30
32
29
30
27
33
24
31
32
24
28
26
26
27
29
29
30
26
28
30
33
28
32
31
34
29
33
33
29
29
26
29
32
24
29
28
34
32
36
29
28
25
30
28
27
29
32
29
31
22
33
38
31
31
26
28
27
25
35
34
34
35
29
30
26
31
32
33
31
27
29
31
28
29
29
31
35
33
27
30
33
32
30
26
33
27
31
26
31
30
25
29
31
32
29
31
20
28
26
34
30
27
23
26
32
29
29
28
30
35
27
24
26
33
33
28
30
29
29
29
32
32
30
28
28
29
31
31
31
27
28
27
32
27
33
33
28
26
30
33
30
29
37
26
30
29
32
26
27
31
25
33
29
29
29
29
31
29
26
31
23
29
27
32
32
30
30
33
32
33
30
30
24
25
26
33
30
33
28
28
32
31
30
25
29
26
22
31
26
33
27
31
27
28
31
33
26
36
32
28
32
31
28
33
23
26
32
30
24
32
34
34
30
27
29
25
33
28
25
32
25
30
30
29
28
29
30
30
30
24
35
31
35
31
31
32
30
29
27
30
26
27
32
28
32
34
29
31
28
25
28
32
32
24
29
26
29
27
20
35
29
29
26
27
27
26
28
26
22
33
29
25
33
28
27
23
28
27
32
31
32
29
31
29
28
31
29
34
30
31
29
27
30
29
27
34
30
32
29
30
26
31
30
22
34
30
25
27
28
33
32
30
26
25
35
29
33
28
31
27
29
32
31
26
36
28
28
32
31
30
35
32
28
29
29
32
29
27
30
28
27
25
32
28
29
30
31
29
31
24
30
27
25
27
27
29
31
28
32
31
32
30
31
32
35
27
34
32
29
30
31
31
27
31
32
30
26
32
33
29
29
25
32
28
33
32
31
32
29
33
31
26
32
31
31
29
29
30
25
33
35
27
29
28
29
33
29
28
24
25
26
38
33
27
36
29
26
34
29
27
31
34
26
33
31
25
27
28
27
31
27
29
30
33
23
29
24
27
24
32
36
26
27
30
33
32
27
29
30
26
33
33
35
27
26
31
26
28
32
28
28
33
31
29
28
25
26
28
28
28
30
31
32
34
33
27
28
35
30
28
29
32
28
31
23
30
27
28
26
27
32
30
28
31
26
27
32
30
31
29
28
37
26
26
34
30
31
30
30
28
27
36
33
26
31
30
29
25
25
27
26
34
25
25
29
28
30
31
28
27
28
26
30
28
28
30
30
27
31
31
29
30
30
27
30
33
31
34
32
33
29
29
32
31
25
24
31
34
27
30
28
27
29
28
29
33
29
25
30
24
27
30
31
31
33
33
31
27
30
29
31
27
33
27
28
25
34
31
29
26
28
27
33
30
34
31
25
30
31
32
31
30
24
31
32
32
31
30
33
24
32
30
34
27
30
31
29
34
30
31
31
33
32
27
31
30
29
32
30
27
33
33
31
30
32
26
32
24
25
30
28
33
31
24
30
24
31
26
35
40
35
31
26
32
32
27
28
27
35
28
31
32
29
35
27
30
30
24
33
26
27
30
28
30
30
29
35
24
31
25
32
34
29
36
24
31
26
28
28
27
28
37
23
27
27
31
33
33
33
29
27
32
28
27
29
28
30
29
32
32
22
32
32
28
32
30
30
25
35
33
32
32
30
33
32
31
35
25
32
28
33
34
30
29
30
30
34
26
28
33
31
32
28
29
24
28
36
27
24
32
26
32
30
30
30
28
35
24
28
27
28
35
33
33
28
32
31
35
30
30
29
30
32
31
33
30
25
26
23
32
27
23
34
31
31
29
25
34
29
33
30
28
30
28
29
32
29
22
23
35
27
27
26
31
32
29
28
27
29
28
31
31
25
29
32
33
26
30
28
30
29
33
31
27
29
28
27
33
28
27
29
31
30
30
27
35
31
30
28
30
28
35
33
30
33
25
33
33
26
34
26
23
31
29
36
29
34
29
31
29
25
35
32
34
31
28
35
29
36
28
33
27
29
30
33
27
31
27
30
30
30
30
29
30
29
30
27
33
29
25
27
28
24
30
33
32
27
28
30
29
32
30
37
31
30
30
33
29
33
33
27
32
32
28
28
27
31
27
33
28
31
34
30
29
32
30
24
33
29
30
28
32
30
27
30
29
29
34
33
20
25
27
28
28
28
29
34
35
31
26
31
29
29
29
30
25
29
25
31
26
27
30
34
30
36
30
31
30
36
31
32
31
25
29
32
32
28
32
27
32
30
31
25
30
33
28
24
28
31
28
31
32
29
27
29
30
28
23
29
29
28
32
30
33
34
27
25
29
31
33
28
27
30
24
33
33
28
30
29
31
32
29
34
30
28
34
26
31
27
26
31
35
24
29
31
28
24
30
30
32
29
28
28
28
30
29
31
26
28
26
28
27
31
27
33
30
30
25
34
27
28
27
31
35
33
34
29
28
29
28
34
31
25
32
34
28
32
32
28
28
30
27
26
33
32
29
34
25
31
28
28
26
30
31
31
30
26
29
31
29
35
29
32
35
29
28
34
28
31
31
31
22
35
37
33
33
33
30
35
29
28
28
35
28
28
34
28
30
29
17
31
29
31
27
32
29
27
30
33
27
29
24
33
28
27
35
33
28
33
31
27
28
26
29
30
29
24
32
28
33
33
27
26
31
32
32
30
29
24
31
30
34
33
31
27
36
26
32
29
28
33
29
31
32
33
33
28
30
28
28
26
30
30
32
30
26
24
30
24
29
29
25
32
37
25
28
25
26
32
32
30
33
24
29
31
33
33
26
35
34
34
33
30
25
26
29
31
28
30
32
24
31
37
28
29
29
29
33
32
30
28
30
29
30
28
29
24
32
29
35
28
34
25
27
29
30
31
28
29
28
27
28
33
28
31
27
33
27
34
30
34
33
30
32
27
33
30
32
32
32
36
30
28
31
29
31
29
30
29
32
24
22
30
32
27
31
27
29
34
33
33
31
31
31
30
29
30
30
28
32
29
33
27
30
30
33
26
31
26
28
25
32
30
29
27
33
25
30
29
32
29
31
30
36
32
27
36
37
30
29
26
27
27
35
30
24
30
26
27
26
28
32
31
30
32
27
32
31
31
28
28
30
30
32
30
26
28
32
35
28
22
30
26
31
27
29
27
33
32
31
30
33
34
27
28
27
26
30
32
30
32
28
33
28
32
31
26
31
30
33
25
27
31
33
26
30
29
30
31
27
33
29
29
32
32
29
33
32
30
30
30
30
28
31
33
23
33
30
29
28
31
28
28
32
26
33
35
28
28
31
26
29
23
36
27
31
29
26
30
29
30
32
31
33
29
30
27
30
26
27
34
32
25
32
32
24
31
29
30
28
31
26
31
33
24
30
27
31
30
27
31
28
25
29
28
32
35
33
33
29
29
29
30
30
32
34
26
32
25
36
31
30
34
31
30
31
33
32
32
32
32
31
30
25
28
31
35
28
26
24
29
30
30
34
26
30
32
32
27
32
30
38
32
32
28
34
29
25
28
30
27
33
27
28
34
30
31
32
31
27
27
32
30
32
36
32
28
30
30
29
28
25
30
33
34
32
26
30
30
31
31
28
27
33
29
28
28
32
33
31
32
25
29
30
29
34
35
30
28
26
29
29
27
29
31
27
26
26
29
27
27
28
28
32
28
30
27
31
31
32
29
35
30
29
29
25
28
27
38
32
23
29
33
32
24
26
29
26
30
29
30
34
32
32
31
27
30
33
29
30
31
27
31
28
30
25
26
28
24
33
33
31
34
33
28
36
29
31
29
31
31
35
27
29
27
30
31
27
27
31
27
27
28
32
31
25
25
29
26
31
33
30
29
27
30
27
32
29
28
27
24
32
32
35
28
28
27
28
33
22
32
30
32
29
37
31
26
25
27
31
29
26
31
27
33
27
29
29
29
25
25
28
32
29
35
29
33
36
31
33
34
21
24
28
31
35
30
27
29
32
23
31
29
25
29
26
31
29
25
24
32
30
34
31
28
32
31
33
32
32
26
32
27
32
30
28
29
27
29
25
33
27
29
27
33
28
26
27
23
33
29
28
32
26
32
32
31
27
33
27
38
28
33
33
25
29
31
31
27
26
35
26
31
27
32
26
28
27
30
26
30
28
27
27
25
24
37
33
32
24
30
36
32
29
28
32
28
29
29
32
30
31
25
26
30
34
33
26
26
29
33
27
28
30
26
28
28
34
34
31
30
29
25
31
27
31
28
26
26
35
27
28
31
29
25
33
33
36
29
30
32
26
27
27
28
29
30
31
29
30
27
29
30
27
29
29
30
31
28
27
25
33
31
30
34
29
29
28
27
32
29
28
29
29
23
28
31
30
34
30
28
31
33
32
28
31
25
31
29
33
25
31
27
31
35
26
31
28
30
33
31
32
29
26
26
32
29
30
32
32
29
30
31
30
28
32
30
29
34
31
30
33
26
28
28
28
33
26
31
30
30
26
31
29
30
28
31
28
30
30
28
32
28
32
33
35
28
32
29
33
31
33
31
29
30
30
32
31
32
23
31
32
24
27
27
37
36
28
31
29
31
34
26
28
28
36
33
27
29
31
30
30
31
30
35
37
32
33
26
32
31
30
27
31
33
36
29
32
24
26
30
31
27
31
29
24
32
35
31
27
30
26
26
32
35
27
30
29
30
36
31
24
32
26
29
27
27
30
37
28
33
32
26
29
34
29
34
31
29
31
35
29
31
30
32
28
31
34
24
28
31
31
30
31
31
30
28
38
30
32
28
34
30
26
32
22
30
28
33
31
29
30
24
30
28
25
30
28
25
32
28
25
33
32
30
30
27
23
35
27
29
34
29
32
30
28
28
33
29
26
33
30
28
30
30
29
31
34
17
22
32
28
31
33
31
29
28
30
34
31
26
26
29
32
31
27
31
32
31
30
28
33
27
30
32
24
29
33
32
31
32
32
28
31
29
34
28
31
25
27
31
27
33
28
31
31
28
31
26
31
29
29
30
31
30
32
31
27
24
24
28
34
29
36
29
26
30
30
34
28
24
29
30
29
31
28
26
27
26
32
29
29
27
29
31
32
31
27
34
31
31
32
27
28
25
33
26
28
29
27
33
28
29
28
27
35
33
25
25
31
34
26
29
28
28
30
28
26
33
35
26
34
26
30
28
30
30
31
27
34
36
30
27
26
31
30
32
27
33
28
27
33
29
27
30
31
32
30
29
29
30
31
31
31
32
29
30
27
29
25
36
34
29
25
36
23
30
27
31
31
30
25
26
23
28
31
26
35
31
31
24
27
22
29
30
32
28
30
33
30
28
27
28
31
29
28
31
28
25
34
29
29
32
32
27
32
21
29
26
25
31
32
30
33
29
34
34
32
30
34
28
27
28
30
29
34
31
32
33
30
25
35
35
27
28
30
30
35
32
28
28
28
36
30
32
32
33
23
30
32
23
25
28
29
31
29
26
27
33
28
34
27
32
32
29
27
30
26
28
26
31
30
32
31
25
34
30
34
34
34
28
32
33
33
30
32
33
32
25
27
30
33
37
31
27
27
29
26
30
21
33
29
30
31
26
35
34
33
29
29
33
32
24
25
31
27
30
30
26
31
30
31
30
29
34
30
28
32
30
27
29
24
24
31
25
30
31
31
33
32
32
28
29
25
33
30
31
34
29
25
21
32
29
29
27
29
32
22
28
34
31
28
29
37
31
30
33
31
35
26
31
27
31
21
30
32
29
27
23
27
28
28
30
31
26
30
29
30
26
29
30
28
30
30
32
32
28
36
32
27
33
30
33
30
27
26
31
28
31
30
35
26
26
32
24
31
28
31
28
31
32
35
32
24
33
31
27
33
28
30
26
29
32
29
27
24
31
31
27
29
30
28
33
29
34
31
28
28
31
21
29
34
28
30
26
30
27
31
26
29
30
26
28
27
33
29
35
32
31
27
32
31
30
32
32
25
30
27
31
25
28
30
35
33
31
29
34
26
33
29
29
31
33
29
30
32
30
29
28
31
32
23
25
33
31
24
30
31
30
28
27
28
24
31
29
31
30
32
29
31
33
32
34
24
31
28
28
29
31
27
26
28
33
34
31
27
31
30
28
31
28
34
30
33
29
28
29
27
32
33
28
31
35
33
29
29
30
23
32
29
27
28
20
27
26
34
32
27
31
33
30
32
31
28
31
32
26
34
35
27
33
30
34
31
28
24
30
27
30
31
22
29
25
33
27
33
29
31
33
33
34
27
30
26
30
24
30
33
29
33
30
31
30
33
29
30
32
29
33
32
31
30
28
32
33
32
26
27
32
31
30
30
24
33
29
26
25
31
28
26
35
26
34
31
29
31
26
29
32
23
32
29
30
36
28
31
24
31
30
32
34
32
31
32
30
31
27
29
26
32
29
31
31
35
34
30
31
29
29
34
32
33
27
32
30
28
32
28
28
27
29
29
26
23
26
26
27
26
29
29
32
28
31
27
24
32
30
27
30
27
28
33
33
28
34
35
30
26
26
31
31
29
31
24
28
32
28
32
28
27
33
28
28
36
35
29
21
29
30
31
32
29
30
26
33
28
28
25
28
31
27
32
25
27
27
30
28
25
30
29
31
32
33
29
27
28
31
29
31
32
23
31
29
25
31
31
26
26
29
27
28
35
25
34
32
31
29
30
34
29
31
31
29
26
26
27
30
25
22
30
29
31
32
32
33
32
28
30
29
29
32
32
31
27
29
27
29
33
28
33
29
29
30
31
31
31
33
28
31
32
29
25
28
31
32
29
27
26
33
31
30
32
33
31
28
32
33
30
35
25
33
28
30
30
28
28
34
24
26
31
31
27
31
29
27
27
29
33
28
27
32
23
34
31
33
27
30
25
36
31
29
28
31
25
30
30
33
27
32
31
27
34
33
35
37
33
29
34
30
34
33
30
25
29
30
24
28
30
28
30
27
34
34
31
29
31
28
33
22
35
30
25
31
32
28
32
36
31
26
28
33
29
27
30
30
31
26
26
28
29
29
32
26
30
26
30
30
31
30
34
29
32
32
30
35
36
30
34
29
33
29
30
31
30
31
27
31
33
30
26
30
33
26
30
25
29
29
24
33
32
30
29
30
30
34
30
33
24
27
27
32
30
27
26
29
26
27
29
31
31
31
30
27
29
27
24
30
31
31
34
28
35
30
28
33
25
32
25
23
31
30
33
28
35
30
27
29
33
30
27
24
31
23
29
29
27
33
27
29
24
28
24
29
24
32
30
27
30
27
30
34
27
27
32
23
25
25
32
31
38
31
27
27
24
28
27
27
31
24
30
28
32
26
29
29
28
27
28
29
32
34
28
35
33
27
28
29
29
32
27
31
32
29
31
27
32
27
26
29
30
28
31
26
29
34
26
28
28
30
32
25
32
29
32
27
35
27
33
24
30
28
28
24
35
27
28
31
28
28
25
27
32
31
30
30
31
31
24
29
30
27
27
32
33
25
32
26
27
30
36
25
35
34
30
31
33
31
27
24
28
28
29
32
27
30
33
29
31
32
29
31
35
29
28
32
27
30
32
30
28
30
28
31
29
29
33
30
32
30
30
28
35
30
28
27
35
28
32
28
29
30
27
32
28
28
32
37
34
28
26
32
26
29
29
37
34
29
28
34
30
35
27
31
23
35
33
31
33
28
30
30
36
34
30
32
28
30
32
30
34
23
28
26
29
31
26
28
26
31
29
27
32
27
29
24
28
35
29
35
26
25
34
26
33
32
33
27
27
31
33
36
30
29
28
30
26
29
35
26
24
32
26
29
30
30
28
25
26
34
33
30
34
32
26
28
25
32
32
32
26
30
28
30
31
31
25
29
24
33
30
29
27
27
31
28
21
31
25
26
35
34
26
32
28
31
29
26
32
28
31
31
29
29
30
31
26
34
30
34
25
26
30
33
30
29
31
30
27
27
27
32
31
29
32
27
27
30
29
34
31
34
29
31
32
31
34
30
30
26
28
28
29
26
32
31
32
31
33
31
29
29
31
29
27
31
24
28
28
28
26
36
29
31
29
30
33
31
29
25
29
34
35
28
25
26
32
28
30
26
30
32
31
27
29
25
26
25
29
30
29
32
30
28
29
29
34
31
35
28
29
32
32
26
32
32
35
31
28
31
32
26
34
35
31
29
29
32
31
33
27
33
27
28
28
29
24
29
31
26
29
27
27
27
28
30
30
32
34
26
29
23
33
34
30
29
26
32
29
29
31
32
30
32
28
27
34
33
31
33
30
33
25
30
30
27
33
32
30
29
32
27
33
27
33
30
27
29
33
33
33
24
30
28
30
28
37
33
30
31
34
28
24
27
35
23
26
33
33
26
31
34
29
27
29
25
27
36
28
32
31
30
31
31
31
24
25
30
30
30
32
27
30
32
25
31
28
26
28
27
30
30
34
30
26
30
34
30
33
27
33
31
32
30
28
27
31
30
23
32
23
26
34
26
25
30
29
31
34
33
31
28
20
27
30
30
29
28
29
26
35
28
27
31
28
36
25
31
32
29
27
31
33
30
25
28
31
29
32
31
27
31
25
34
32
30
30
28
32
30
31
35
31
31
30
32
32
27
31
30
30
31
22
31
32
29
29
33
31
29
35
28
33
25
28
31
23
32
27
33
30
28
27
26
29
30
26
28
30
26
29
27
32
29
34
35
30
32
28
33
30
28
28
31
30
33
28
28
27
35
33
28
34
25
28
29
33
29
29
29
32
28
30
36
29
33
27
32
30
28
34
30
29
28
28
28
31
29
31
26
33
24
29
35
28
29
33
29
32
33
25
27
28
25
26
30
27
26
30
32
23
27
29
28
30
32
23
35
32
29
28
30
36
28
33
28
28
27
32
30
22
31
25
29
33
28
32
30
30
28
33
32
30
32
33
31
33
30
22
31
33
26
27
35
33
28
30
27
33
32
29
31
29
34
30
31
24
32
28
26
28
35
29
25
25
27
35
29
35
26
25
26
24
28
36
31
27
29
30
28
28
27
24
30
29
29
26
29
38
28
23
28
28
30
31
28
30
29
29
34
29
27
29
33
32
34
31
31
32
28
25
29
28
30
24
25
24
31
34
31
34
35
33
34
33
30
34
28
32
34
37
27
28
24
31
32
33
28
26
34
32
31
34
26
27
26
32
29
32
30
26
27
29
29
25
29
24
31
30
33
35
29
28
27
27
33
24
30
28
28
27
28
28
27
31
34
36
25
33
35
29
27
33
25
33
25
27
33
27
31
30
32
30
24
27
27
28
29
31
27
32
26
27
28
33
28
33
29
27
31
25
28
29
27
33
31
30
27
29
26
32
25
28
31
31
33
30
32
29
30
28
34
28
33
27
28
30
28
29
26
36
27
31
33
29
30
27
29
30
34
33
31
29
34
28
29
29
33
29
29
32
28
27
27
28
26
32
28
31
28
28
27
34
27
28
27
36
25
32
29
29
31
33
32
23
27
33
34
32
32
27
24
30
30
30
27
31
30
29
21
29
33
31
32
34
30
27
34
27
34
29
25
31
27
25
26
35
31
30
31
26
29
34
28
32
29
29
32
32
26
31
26
28
30
26
29
29
29
28
28
33
32
31
33
25
30
29
30
24
29
30
29
29
34
26
30
29
24
30
29
29
32
33
30
28
34
24
28
33
24
31
29
36
31
29
26
30
26
30
29
31
33
31
34
33
36
30
29
27
25
32
33
31
28
28
30
26
29
26
29
29
30
29
27
30
35
32
31
28
28
28
29
26
31
25
31
29
26
28
32
31
29
32
33
31
28
30
30
27
33
29
31
33
28
30
31
29
27
32
34
29
33
29
38
32
28
33
31
33
32
32
23
32
28
31
30
30
34
35
35
30
33
26
33
33
29
26
32
27
30
35
24
27
34
34
29
30
32
24
26
27
34
29
31
29
30
34
32
30
29
34
29
26
28
25
26
31
29
35
24
31
27
34
31
34
31
23
31
30
23
34
31
28
33
35
26
32
34
31
31
30
32
31
28
28
22
24
26
26
28
33
32
32
22
27
28
30
30
31
33
24
30
29
32
30
29
24
27
29
34
33
30
31
32
33
31
34
31
31
25
27
32
36
29
33
35
31
29
25
32
27
31
28
27
35
27
27
31
31
34
32
31
30
20
32
28
28
35
27
32
29
28
33
28
27
22
30
32
26
33
33
32
27
31
26
32
37
30
32
35
30
27
33
29
29
32
29
27
31
31
24
32
29
30
29
27
24
31
31
23
27
26
29
30
29
28
28
36
31
31
25
31
26
35
26
28
28
34
24
33
25
27
29
32
32
33
26
31
32
26
34
25
28
24
27
33
29
34
27
33
30
26
33
26
32
28
30
32
29
25
30
30
29
30
27
30
35
28
33
30
24
27
29
34
29
31
34
27
34
27
25
29
27
28
33
34
25
25
27
34
27
29
32
26
29
33
28
23
28
23
27
28
25
29
26
27
29
26
27
28
27
34
33
28
34
31
30
27
29
24
30
26
31
33
31
25
34
29
32
25
29
25
30
35
29
31
30
30
27
29
31
33
30
30
23
33
26
30
34
29
28
32
29
24
35
28
29
31
29
23
30
32
23
28
27
25
30
31
32
30
31
23
33
30
33
33
30
31
27
29
29
29
33
29
27
29
28
28
25
32
33
24
27
33
25
27
27
35
28
27
34
29
27
30
28
30
29
28
31
27
29
28
33
27
30
31
29
35
35
32
26
30
23
29
29
33
31
21
32
31
26
27
32
29
34
27
31
24
34
29
29
31
30
30
35
30
31
37
31
29
32
31
29
31
35
32
31
32
33
29
25
33
26
30
28
31
30
34
31
34
27
34
29
26
31
28
30
29
29
29
28
34
30
30
24
37
33
31
29
27
29
30
34
33
31
27
29
30
31
29
23
30
33
30
20
36
28
28
29
30
34
26
30
28
29
33
31
31
22
24
30
31
31
31
28
23
29
28
37
34
30
28
33
29
29
30
26
32
28
34
31
30
30
34
32
27
32
24
33
28
35
27
34
35
30
33
31
30
23
26
31
32
24
27
28
30
25
32
30
30
32
29
26
29
30
32
28
29
27
35
33
34
27
33
29
25
30
29
25
28
33
29
32
36
27
34
27
30
32
35
31
24
23
32
35
27
29
35
35
31
33
29
32
29
27
26
27
28
26
27
33
27
32
28
24
30
30
30
32
33
35
30
26
30
26
33
30
26
33
31
33
30
29
30
33
28
30
30
27
28
31
27
31
31
30
29
29
26
28
30
22
29
32
28
30
24
32
26
28
28
33
30
34
32
30
28
35
32
35
32
29
23
26
31
32
30
35
31
31
24
24
32
30
26
30
27
31
26
27
32
29
29
28
30
27
32
37
32
30
26
29
32
27
29
32
28
29
29
32
31
38
34
26
38
29
25
31
30
32
34
32
28
30
29
33
31
28
32
29
23
30
23
26
31
27
25
27
29
31
29
26
31
31
31
29
29
29
32
29
23
30
33
34
29
23
31
31
27
31
25
28
30
30
28
31
21
26
26
34
29
29
30
26
31
29
32
27
25
29
32
32
27
30
30
30
26
28
30
28
30
28
27
28
35
29
31
28
28
29
30
30
29
26
32
30
24
34
34
24
33
33
24
28
29
30
30
29
25
30
30
30
34
31
24
28
30
28
29
29
31
30
32
30
30
25
30
31
30
30
31
28
30
32
30
28
29
36
31
28
30
37
35
29
32
30
33
25
32
26
29
29
29
32
34
29
29
24
32
26
28
27
30
29
34
32
28
29
27
29
35
21
32
32
31
29
27
30
32
33
27
35
31
29
27
33
31
32
29
29
27
33
33
32
32
31
29
25
31
31
32
30
26
27
35
32
35
25
28
33
25
31
24
27
25
27
33
29
30
30
28
25
26
33
30
24
34
27
30
28
32
27
27
23
26
24
32
30
33
23
29
32
28
26
29
31
31
24
26
33
26
26
27
28
28
32
26
29
26
31
33
31
26
32
30
32
33
27
22
31
27
30
28
30
30
33
27
25
32
31
31
28
30
24
25
28
28
28
33
34
27
33
33
30
24
28
29
34
29
29
24
27
31
30
33
28
30
31
22
31
26
34
34
24
29
29
31
29
30
33
30
37
31
29
32
27
33
28
34
28
25
28
31
32
26
27
31
30
35
30
30
29
31
27
27
35
32
26
28
31
33
27
26
25
26
31
30
28
30
30
31
32
22
32
27
28
26
31
24
26
30
33
24
26
30
27
33
23
27
30
34
28
31
34
31
31
28
25
31
31
34
29
28
30
33
33
30
33
28
29
28
32
27
22
29
28
27
30
28
28
31
29
29
28
36
26
32
32
33
30
31
31
30
29
31
31
31
27
25
29
29
32
32
32
28
30
30
26
30
31
31
30
30
33
27
33
25
24
28
29
30
31
30
29
31
30
33
33
25
30
26
23
33
33
33
28
26
30
23
31
27
35
31
32
29
28
26
27
32
29
30
32
29
28
30
25
29
32
29
29
34
30
27
29
25
35
25
31
28
30
30
29
31
29
28
32
31
31
26
30
33
35
31
21
30
23
27
28
25
26
30
32
29
31
35
30
31
30
33
31
23
28
30
27
27
26
26
30
33
33
28
31
26
30
27
27
32
31
25
32
31
37
26
32
32
29
29
30
26
27
24
33
30
25
31
28
27
33
30
29
24
30
30
28
27
27
32
27
31
32
28
31
30
38
35
24
27
26
34
27
24
32
28
32
32
23
32
28
32
30
30
32
31
32
24
32
28
26
29
33
33
32
29
30
32
32
29
29
30
30
28
32
22
28
30
28
24
26
27
28
27
33
28
36
25
30
20
31
30
31
33
23
30
30
28
31
32
29
33
29
26
30
29
29
34
32
28
30
33
31
34
34
37
27
30
25
31
29
29
29
33
31
27
32
32
35
31
32
29
32
27
24
29
30
31
32
31
29
29
29
28
32
27
28
31
30
30
32
29
33
26
28
31
30
27
33
30
26
29
27
34
29
30
32
26
29
28
30
33
28
31
37
29
32
31
27
25
24
25
37
32
31
26
33
26
30
28
24
29
31
34
29
27
28
29
33
27
27
32
30
36
31
30
34
35
26
26
28
30
28
35
28
29
35
29
33
33
36
30
29
31
32
25
31
29
28
26
34
30
24
23
29
31
32
30
25
28
29
29
25
26
34
26
31
25
34
32
32
32
29
32
27
27
28
31
27
27
29
27
31
33
27
36
29
30
27
31
28
33
25
26
32
27
19
33
35
33
34
28
33
29
29
30
28
32
27
32
26
20
30
28
32
29
33
32
28
30
28
35
28
26
28
29
30
31
31
33
35
33
32
28
28
34
23
31
29
29
29
30
33
35
30
32
24
27
31
24
30
29
33
27
25
28
35
28
31
32
34
24
26
30
22
31
29
31
29
27
32
29
27
27
33
35
31
32
31
31
32
32
26
29
31
30
34
27
33
29
29
33
31
30
29
32
28
30
32
31
33
37
33
26
29
32
33
32
30
27
23
25
28
25
29
25
30
32
29
29
28
26
28
26
28
27
29
25
30
26
30
28
31
30
37
31
30
33
31
29
27
31
27
34
27
31
27
35
26
29
30
28
31
34
27
34
26
27
29
29
30
31
27
25
30
33
27
24
22
28
35
32
33
32
28
28
32
29
22
28
30
29
32
25
33
29
23
21
28
25
33
25
28
32
26
34
30
30
30
29
30
28
27
28
32
30
29
33
28
26
30
26
24
28
32
25
29
28
31
30
25
33
33
33
38
30
33
28
26
29
28
27
30
30
36
32
30
30
28
30
35
32
27
27
32
26
31
28
24
36
31
31
34
34
30
30
30
31
32
25
30
31
25
31
37
31
24
33
27
32
32
27
35
30
33
28
27
35
35
32
29
26
30
35
30
32
39
25
25
31
30
24
22
29
30
24
30
28
28
24
21
27
33
30
28
34
33
33
28
29
31
30
30
26
28
27
34
28
32
25
32
31
30
31
30
26
31
28
28
24
33
35
27
28
30
31
31
32
29
26
30
31
24
33
26
25
36
30
31
28
32
29
30
29
24
28
30
27
31
25
30
24
33
30
26
33
27
29
33
28
34
31
25
29
26
28
29
27
30
32
30
30
32
30
25
27
29
33
35
29
29
32
28
33
34
28
31
36
34
33
29
25
29
33
26
32
35
27
32
30
28
22
29
30
32
29
28
33
31
29
26
29
33
30
28
28
30
28
29
32
35
33
35
28
29
26
33
26
32
29
28
36
27
29
33
31
27
26
26
26
31
28
26
30
32
30
31
30
33
35
24
30
27
28
33
28
32
29
25
25
32
35
30
25
25
32
34
29
24
33
30
31
25
30
25
27
28
22
31
27
33
29
28
33
32
34
34
35
31
32
25
33
33
30
25
27
29
32
28
29
25
33
34
22
31
27
27
23
26
31
29
33
30
33
29
27
24
30
27
27
27
33
24
29
32
30
29
29
33
28
34
31
34
31
30
31
27
26
32
32
31
35
26
26
32
28
31
37
31
28
29
28
29
30
34
27
24
32
25
26
24
28
26
27
27
26
31
31
28
26
27
28
33
26
34
32
34
30
26
36
27
23
34
30
36
30
27
26
30
31
26
28
27
30
31
27
32
33
24
25
28
24
30
23
27
30
29
27
29
25
30
31
29
26
29
31
30
33
25
29
28
30
28
30
29
33
30
32
28
27
36
30
28
29
32
31
33
27
32
32
30
27
26
32
28
28
30
29
31
29
30
28
33
27
25
34
29
30
33
28
29
31
30
29
33
33
30
28
27
25
29
27
27
29
23
26
30
30
32
30
29
31
32
32
32
28
27
29
32
33
27
30
32
29
36
25
29
30
31
28
29
32
39
32
30
31
31
27
26
32
27
30
29
24
28
30
32
30
30
28
28
27
26
27
29
31
31
33
27
30
34
30
29
32
29
27
28
37
30
31
27
29
30
34
32
25
30
24
31
29
34
36
30
27
33
28
32
36
25
31
35
32
31
29
27
32
35
33
32
32
28
28
29
29
31
29
32
32
28
26
34
29
28
30
27
34
32
29
30
29
31
27
34
29
31
33
27
26
30
28
23
26
29
29
28
26
32
27
31
31
29
29
29
28
27
29
32
28
28
30
32
29
33
34
35
31
28
28
27
26
29
33
27
32
33
26
33
32
30
32
32
34
22
33
28
34
30
26
29
30
29
25
33
27
34
29
26
31
28
27
33
31
32
30
27
27
29
26
28
36
34
26
32
30
30
32
30
32
30
31
32
28
32
32
30
29
30
26
27
25
29
30
37
27
34
29
29
31
27
33
30
30
31
31
28
31
31
32
33
26
31
35
23
26
34
31
29
28
21
29
27
29
32
30
30
27
27
33
26
32
29
29
33
35
30
29
32
22
24
23
32
24
30
34
33
29
29
32
33
32
33
31
29
31
29
31
24
27
25
30
38
29
27
33
26
36
31
32
33
32
28
31
26
29
29
32
28
25
31
26
24
28
34
28
32
30
27
29
32
31
26
31
28
26
32
33
30
30
27
30
31
33
31
27
29
30
28
35
24
29
27
29
30
27
32
30
29
30
33
29
28
28
30
28
30
21
27
26
28
30
32
29
27
28
30
33
26
28
31
35
34
32
29
34
31
33
33
34
32
33
31
31
31
29
31
29
30
28
28
24
32
31
31
27
29
25
29
26
31
27
27
26
24
34
24
28
28
31
30
32
35
27
32
32
25
26
31
32
26
33
28
30
30
30
29
27
33
31
27
32
31
30
33
24
29
33
32
28
22
31
25
29
32
24
34
26
29
29
31
27
29
34
29
34
26
31
32
33
26
29
33
25
32
28
28
33
27
31
33
26
29
31
36
35
27
22
29
30
31
31
29
33
32
32
30
25
24
27
27
27
29
34
30
30
29
33
33
26
35
25
28
29
26
26
29
33
30
27
29
34
28
28
30
33
30
36
27
27
30
34
31
29
31
28
33
27
32
30
32
31
30
29
33
33
28
30
28
28
29
29
32
28
24
27
29
32
31
24
27
31
29
31
33
36
30
28
30
37
33
24
27
32
33
28
32
27
35
32
32
32
31
28
26
29
31
32
30
26
33
33
31
26
27
32
32
29
23
27
31
35
30
26
29
26
28
32
29
28
28
33
28
25
30
28
27
28
31
26
30
29
33
28
36
29
28
31
30
31
23
35
35
28
28
33
31
30
30
28
33
31
33
27
29
32
31
31
30
26
28
28
28
32
32
32
31
28
29
25
28
25
29
35
32
30
28
29
27
32
28
31
31
32
30
27
29
34
36
28
35
32
31
31
32
24
33
30
29
30
26
28
32
29
31
24
29
25
29
31
29
28
28
30
24
29
30
28
28
20
27
30
30
34
29
24
30
26
30
31
31
30
24
29
31
30
32
30
28
29
30
30
36
28
28
26
34
27
32
31
27
34
28
24
28
26
29
29
31
25
37
32
31
30
26
34
27
29
33
30
30
25
23
26
28
28
31
34
38
35
31
35
32
32
27
29
33
34
30
30
26
28
26
26
22
28
28
30
31
27
32
27
31
28
32
32
29
35
30
28
30
27
29
27
32
32
32
29
26
29
30
32
29
28
31
23
26
29
28
23
23
33
27
29
34
26
23
29
27
30
32
31
30
29
28
28
23
29
31
33
29
31
35
28
32
27
31
34
32
33
32
29
30
25
29
32
31
33
29
32
33
26
35
31
27
27
28
31
34
30
32
26
26
27
35
32
32
28
30
34
28
30
30
27
29
28
26
28
34
28
32
32
29
34
29
28
25
35
35
27
29
29
25
33
32
29
29
35
29
28
29
29
30
27
31
31
31
30
24
34
30
33
31
28
31
31
32
31
32
34
30
32
36
29
32
32
27
34
25
30
29
33
30
29
30
30
31
30
29
31
31
27
30
31
35
28
29
28
26
28
32
32
32
30
26
22
30
27
28
28
34
33
30
29
25
36
28
29
27
29
27
35
31
24
30
29
30
27
31
26
29
35
29
21
32
32
32
31
27
27
28
37
31
31
26
25
27
30
29
31
31
28
30
29
27
36
32
29
29
35
30
30
26
30
20
36
32
29
32
28
31
26
24
31
31
27
30
28
31
33
30
33
22
28
25
31
30
30
34
30
37
30
35
30
29
30
34
29
28
22
30
27
29
34
25
30
34
34
27
28
34
32
30
38
30
29
30
30
27
33
31
31
26
28
32
31
29
29
26
31
30
30
32
33
28
33
30
30
25
27
34
30
32
29
30
32
29
24
30
21
29
27
29
28
29
27
29
33
30
26
29
26
26
30
31
28
34
25
33
31
32
31
34
31
29
28
29
26
29
29
33
29
29
27
31
34
34
33
35
33
28
27
30
28
32
31
32
25
28
32
28
27
32
26
30
35
24
34
32
30
32
28
33
28
35
27
31
30
32
28
34
33
31
35
26
25
28
28
32
27
29
27
24
32
30
31
28
29
34
28
28
28
32
25
30
30
32
32
33
33
25
29
30
28
28
28
30
29
32
32
32
30
29
26
30
33
33
30
34
30
31
34
32
36
36
28
27
27
29
31
29
27
27
26
32
30
26
29
30
31
27
33
32
33
31
28
31
27
29
25
29
29
30
26
23
25
28
33
28
27
24
24
34
29
30
30
29
34
31
28
29
29
31
34
30
33
27
31
30
32
30
33
28
30
32
32
23
35
31
27
29
34
29
25
30
25
27
27
25
30
28
38
35
31
32
27
29
34
23
31
34
32
32
28
33
30
32
31
30
32
29
31
33
30
28
33
32
28
31
25
29
23
30
29
30
27
31
26
32
37
30
36
24
25
32
32
30
29
28
28
32
31
27
29
27
24
27
30
27
30
28
29
34
23
30
30
26
31
31
27
26
28
24
35
32
32
24
33
30
30
28
27
31
29
26
27
31
30
28
28
30
34
30
29
27
35
30
28
26
25
33
36
28
29
23
27
33
26
31
32
31
30
29
26
33
26
28
26
27
31
30
25
30
31
26
30
31
28
27
28
28
33
27
27
28
29
26
28
31
30
30
32
26
28
28
35
29
27
29
25
28
36
33
30
36
26
32
26
32
35
27
24
34
27
29
25
26
33
31
30
29
34
25
30
28
32
27
25
33
27
28
23
31
33
31
30
32
29
31
34
30
33
31
28
28
32
27
30
30
26
30
31
26
31
30
25
26
31
30
32
25
34
35
30
28
26
32
28
32
31
28
30
30
30
29
30
28
29
28
33
33
33
32
30
30
30
26
26
32
32
31
33
27
34
30
26
33
33
34
26
29
31
25
26
31
31
35
34
28
29
30
25
28
27
31
26
24
33
30
26
30
29
29
38
28
26
26
29
33
25
24
25
28
28
33
29
22
31
38
25
31
24
32
31
29
27
25
32
29
27
32
28
29
34
26
31
25
36
34
30
30
27
30
28
32
33
31
28
30
28
31
35
29
33
37
29
28
26
30
33
35
32
28
29
28
28
32
32
30
30
29
35
28
28
27
32
28
32
23
30
38
30
29
31
30
29
30
26
27
23
30
29
32
29
33
37
32
28
32
29
26
31
30
28
30
24
25
33
34
27
28
31
27
31
30
30
27
31
32
31
28
30
31
27
33
30
25
28
31
31
32
26
33
31
28
33
32
28
37
30
33
26
34
33
31
28
32
32
34
28
29
30
30
36
30
30
33
26
24
29
33
32
31
27
31
32
26
33
30
25
35
32
32
26
34
29
24
26
26
30
27
32
32
30
29
29
25
31
28
30
30
30
30
26
30
34
33
28
30
28
26
27
31
26
33
31
28
30
29
33
33
27
31
25
27
32
30
28
28
34
31
29
31
29
29
32
27
30
29
33
31
31
29
27
29
30
28
29
31
27
30
29
26
31
33
31
31
29
34
32
34
31
30
27
33
33
31
32
28
26
28
26
30
25
30
26
30
27
26
34
28
25
28
29
26
32
23
31
31
29
27
29
27
35
32
34
28
31
35
29
28
31
38
32
28
29
29
27
33
25
30
29
30
31
28
32
36
27
30
26
33
28
33
30
27
28
30
28
29
35
31
32
30
30
29
37
30
33
29
26
30
28
31
31
30
26
29
33
33
30
29
33
29
30
32
32
28
29
24
29
27
31
27
36
25
31
28
31
28
30
30
33
26
30
33
31
26
27
27
26
29
35
28
30
32
30
29
23
34
27
26
31
34
28
33
29
28
29
32
26
31
31
29
31
28
27
24
28
33
33
31
31
27
29
28
28
24
26
26
31
35
27
30
27
34
28
30
28
31
33
30
28
28
32
28
30
26
30
32
32
28
26
31
28
31
30
36
30
34
34
31
30
25
32
26
30
24
32
33
32
28
32
31
38
31
30
31
29
34
28
30
33
34
28
34
29
26
31
31
27
27
30
31
28
32
28
28
34
34
28
29
32
30
34
31
30
29
32
29
29
33
31
29
29
30
28
27
30
26
32
32
31
31
33
35
21
24
29
19
31
29
30
32
25
26
31
31
31
27
33
31
31
30
31
27
31
28
30
22
26
30
29
27
33
28
26
35
29
30
33
26
31
29
30
23
32
31
25
28
32
27
27
28
30
30
31
31
32
30
29
31
28
27
28
32
31
25
35
33
31
27
28
27
39
34
30
26
28
33
27
29
34
24
25
31
36
29
30
31
32
35
31
34
31
33
32
31
34
31
24
32
27
34
28
25
30
34
37
29
29
30
26
28
31
32
30
32
31
30
30
33
30
30
33
25
32
27
30
30
28
32
25
29
29
31
32
31
32
23
28
29
28
29
28
29
32
36
34
30
35
31
32
29
27
31
27
30
28
30
29
23
30
29
29
32
31
34
35
29
21
33
30
30
31
25
29
32
34
31
30
31
29
34
31
33
29
30
32
30
35
32
32
29
30
29
31
34
29
29
28
29
26
37
30
27
27
29
30
29
31
22
19
32
27
31
31
30
31
27
30
30
33
31
31
25
22
30
28
25
32
30
26
26
32
34
31
30
24
28
31
30
34
23
28
27
32
32
37
27
30
29
30
31
32
30
31
33
28
29
25
27
34
30
28
30
30
33
26
31
30
28
30
31
31
28
29
30
29
30
30
27
25
32
32
29
31
25
27
27
27
27
26
35
29
26
32
28
29
31
31
27
30
30
32
24
33
22
26
28
29
32
28
31
26
29
32
34
26
29
36
31
30
26
27
28
27
31
33
32
26
33
29
30
30
29
34
31
28
31
30
30
27
31
29
29
28
28
27
27
28
29
27
32
27
25
36
28
29
30
28
32
30
29
23
29
30
32
29
35
33
30
34
25
32
34
34
32
31
22
30
28
26
23
34
33
33
30
25
32
24
28
26
33
28
38
29
34
31
30
28
30
26
37
33
31
33
32
30
25
25
29
29
31
32
32
28
27
28
30
30
32
32
32
26
29
29
27
31
28
24
30
29
37
29
29
33
28
28
27
25
30
30
27
28
27
28
27
31
31
25
26
28
32
33
29
32
30
28
28
33
28
28
30
29
32
23
35
26
31
31
32
30
25
34
34
26
30
26
31
33
30
32
27
29
33
32
26
29
29
30
29
30
28
31
32
34
29
28
34
28
37
30
32
32
35
26
27
30
33
25
31
25
33
32
31
31
27
36
28
31
28
30
23
28
34
28
32
30
28
28
29
24
27
37
37
26
29
27
31
16
32
31
27
33
32
31
33
31
32
36
32
31
29
25
36
33
30
31
25
27
30
29
32
30
34
28
28
26
31
33
28
24
31
30
28
25
26
28
27
34
29
30
35
29
27
30
27
24
26
29
29
33
26
32
29
33
28
27
25
29
32
24
23
24
32
28
29
27
33
29
28
30
27
29
26
29
32
28
23
32
25
35
27
26
27
29
24
28
29
34
31
29
35
27
33
25
30
30
32
32
27
30
33
32
32
28
33
26
31
31
26
31
34
28
31
26
22
32
33
27
28
33
31
30
31
26
32
29
29
29
27
33
24
28
26
33
29
28
31
32
27
31
29
30
30
34
32
32
30
33
30
32
28
29
25
30
25
29
32
29
29
31
28
30
31
29
29
35
28
29
30
31
22
30
36
32
30
30
26
26
28
29
31
33
28
29
29
32
28
30
30
29
29
27
28
32
27
26
28
30
26
34
29
27
31
28
31
27
26
29
28
32
29
32
29
29
32
29
27
29
32
29
28
31
28
28
36
30
27
23
30
32
33
35
24
29
27
26
28
32
31
30
32
30
30
28
29
27
31
27
30
31
31
28
24
27
28
29
28
28
27
28
26
31
29
30
26
28
26
31
29
26
30
31
30
27
29
26
30
36
28
26
31
33
25
28
30
28
30
28
35
27
33
32
30
24
30
28
27
31
31
26
30
27
29
33
28
23
29
33
30
29
31
34
32
29
29
29
26
31
31
30
30
30
32
32
31
28
26
27
34
36
29
30
26
24
28
30
29
31
31
33
32
34
34
35
32
32
21
31
22
29
31
33
28
29
31
30
31
28
24
23
32
30
32
26
34
28
29
29
30
34
30
35
26
27
30
31
28
29
33
30
28
28
29
31
30
31
30
27
29
29
28
31
35
34
32
26
25
28
27
28
30
26
25
32
26
29
29
24
34
29
27
28
28
32
23
31
31
31
29
31
29
33
28
29
28
28
35
28
30
33
33
35
30
27
30
28
28
34
25
27
33
32
33
26
28
28
32
34
25
27
29
29
35
28
28
26
34
33
31
30
28
28
30
35
29
28
29
27
30
28
28
27
32
28
28
30
32
28
32
28
28
29
35
25
28
31
32
27
25
26
31
30
24
31
32
24
29
30
29
32
30
33
28
33
25
24
33
30
30
27
30
27
29
33
31
28
29
25
26
33
31
27
28
30
32
33
25
32
32
35
33
34
31
32
31
27
32
32
27
27
26
30
26
30
30
25
26
31
29
30
29
28
36
29
29
28
33
31
31
27
21
28
22
30
26
34
32
31
33
29
30
27
32
31
28
32
28
24
29
35
25
32
30
35
33
26
33
36
29
31
33
27
31
33
27
29
31
31
33
30
27
31
32
30
37
31
33
25
28
26
31
24
33
25
33
34
27
32
30
31
29
29
35
28
36
26
25
35
34
30
34
29
29
30
37
32
26
31
22
31
28
27
33
30
33
27
33
24
26
26
28
33
33
34
32
30
26
23
29
26
32
28
32
31
27
31
30
29
35
33
27
29
27
28
32
29
33
25
27
31
30
32
32
26
32
26
32
25
32
28
31
29
29
29
31
34
33
35
36
29
30
30
29
30
29
30
29
30
30
28
24
22
33
26
27
28
33
31
27
26
31
24
31
28
29
29
27
30
23
37
31
30
26
34
28
34
30
30
26
31
32
26
37
26
27
22
33
29
30
29
30
29
33
29
21
36
27
29
27
33
30
27
31
31
32
29
32
33
24
35
30
29
36
29
35
32
37
27
32
31
31
32
29
33
28
30
32
29
27
27
29
28
28
30
31
34
30
24
30
31
27
34
32
31
34
30
30
36
30
30
27
26
30
28
26
32
31
32
31
30
26
28
35
27
33
32
28
28
26
25
30
25
28
28
29
29
26
31
29
31
23
26
29
28
31
25
30
30
33
28
29
29
30
26
30
29
27
32
29
30
29
33
35
31
31
34
32
29
33
27
28
33
26
33
24
31
28
22
29
25
28
27
29
30
28
34
30
34
34
26
27
28
26
28
32
27
26
27
32
26
31
32
30
28
32
31
31
32
29
28
25
31
32
25
29
30
35
30
34
29
33
32
31
25
29
32
23
33
31
35
23
28
31
36
30
31
24
27
25
28
29
29
31
30
27
35
29
34
30
28
33
30
35
29
31
27
33
31
29
33
34
33
34
31
28
29
29
30
33
32
29
31
29
34
24
34
28
32
31
27
30
29
24
29
29
32
30
29
28
32
29
31
21
27
35
26
26
29
27
29
32
27
35
33
26
32
30
31
29
26
28
23
25
35
31
32
36
31
33
29
28
27
30
29
30
29
33
28
32
34
31
29
30
32
32
27
27
32
31
35
24
30
30
22
28
30
25
35
26
25
26
28
33
31
28
28
27
30
29
24
31
30
28
30
29
32
31
29
32
27
29
28
28
27
31
30
27
32
33
30
31
31
30
25
33
32
27
34
31
31
24
25
31
28
30
29
24
28
32
30
32
27
29
30
32
33
26
28
30
28
25
25
32
33
28
30
30
30
35
30
30
31
29
26
31
24
30
34
27
33
26
28
32
25
33
29
29
30
32
30
36
35
34
30
28
30
27
30
29
24
29
32
29
27
28
28
33
31
28
32
31
31
27
28
32
29
34
30
26
29
26
24
29
29
30
28
28
32
31
33
26
33
26
30
30
29
26
28
32
28
22
29
27
33
33
30
32
32
30
28
34
31
30
25
32
30
31
29
28
26
33
27
29
25
29
31
35
30
30
31
29
30
30
29
26
31
30
33
27
33
33
31
26
30
26
29
24
34
26
31
36
29
30
35
31
35
34
30
32
23
28
27
33
31
34
32
30
28
32
31
29
33
35
29
32
32
31
27
37
28
31
26
35
30
28
28
32
31
31
31
33
31
27
32
26
33
25
27
33
36
28
28
32
28
27
31
26
29
28
30
29
33
34
29
24
29
28
30
24
25
37
28
30
33
28
34
35
30
31
33
30
32
31
35
30
29
34
28
27
29
29
32
30
27
35
30
32
30
28
27
29
32
30
32
28
31
25
28
31
32
24
34
29
28
29
31
29
30
24
31
31
34
29
25
32
31
29
24
24
28
25
34
33
24
33
31
31
30
31
32
29
31
30
27
30
28
25
34
35
33
29
31
34
32
32
30
33
29
31
27
30
33
27
33
29
34
26
27
33
34
30
29
36
32
31
29
31
31
30
27
28
29
29
34
33
31
31
27
29
31
32
26
31
30
29
30
30
26
32
30
35
29
30
30
37
28
28
26
29
29
27
31
31
36
28
31
30
30
26
30
29
28
27
28
26
34
19
29
34
32
32
29
30
30
33
30
32
31
32
27
28
35
33
27
29
28
29
24
33
30
36
31
30
28
30
33
32
30
33
31
32
27
26
25
30
30
26
29
26
34
27
28
27
31
33
24
32
29
32
30
29
29
32
27
29
28
31
31
28
26
24
29
32
25
30
27
27
36
28
33
29
32
26
34
38
26
32
29
34
27
31
34
33
31
29
31
27
30
34
31
34
32
28
33
31
25
35
28
28
30
31
31
28
35
32
27
28
32
29
26
30
28
25
28
23
34
30
28
31
30
27
25
33
31
21
33
23
26
29
33
31
26
28
32
28
34
39
32
30
33
27
28
33
29
27
29
30
29
30
33
26
33
29
29
30
27
27
33
32
32
29
23
36
30
24
30
28
31
34
27
33
27
25
26
30
27
27
31
36
28
32
26
28
29
31
35
25
33
28
29
30
30
30
30
32
27
28
37
27
33
28
31
27
31
33
33
29
28
29
32
27
28
27
29
25
24
26
28
31
24
31
35
32
28
28
24
30
27
29
31
31
30
30
28
31
32
26
33
38
32
23
29
33
26
24
28
31
32
30
31
31
34
33
29
28
38
28
27
27
26
33
30
29
28
26
27
30
26
26
31
34
30
33
30
28
31
29
27
27
28
26
29
34
33
32
31
32
29
29
29
28
32
28
30
29
27
29
31
27
33
25
32
32
29
29
30
23
28
31
31
26
25
25
30
33
33
34
32
30
29
26
35
29
34
27
30
33
25
30
26
31
30
29
29
32
31
32
24
28
30
25
29
30
30
22
25
30
28
26
28
30
33
28
30
28
31
26
31
29
32
35
33
31
29
31
27
37
29
33
26
32
30
32
30
29
26
28
31
33
30
31
32
32
30
29
23
28
25
35
29
33
27
28
26
29
33
26
28
28
30
29
25
24
32
25
32
24
28
28
27
33
32
28
32
31
28
26
29
29
30
32
31
25
25
33
32
26
32
25
26
24
27
30
31
27
29
28
24
31
31
32
29
33
24
27
24
27
32
32
30
30
36
30
26
27
32
31
29
31
31
28
25
30
30
29
34
30
25
28
26
28
28
29
26
27
27
33
32
29
30
25
27
28
32
30
28
31
28
30
27
30
29
26
27
27
32
31
24
31
29
27
23
28
26
28
28
27
34
30
31
36
29
26
31
29
31
31
37
21
28
29
27
29
30
34
35
39
27
30
30
31
25
32
24
35
31
27
30
25
32
28
28
35
33
27
30
23
25
24
30
34
32
29
29
27
29
27
31
30
32
30
31
33
28
34
33
32
29
31
28
29
32
28
27
31
30
26
32
25
25
25
28
32
28
29
29
23
34
26
25
22
29
31
28
26
22
30
34
31
33
29
29
26
33
25
26
36
30
27
29
31
29
26
27
30
32
30
30
29
29
26
31
26
29
32
23
33
30
30
27
31
33
27
33
30
33
34
30
29
26
29
28
33
33
30
34
24
27
32
33
27
28
28
31
37
30
26
27
28
28
30
28
24
23
27
31
33
33
36
34
31
33
30
27
34
30
35
33
21
25
31
35
28
20
28
30
30
30
29
34
26
28
27
29
33
28
22
26
28
33
28
25
30
22
27
32
32
29
28
28
31
33
32
27
24
25
31
32
31
23
32
30
31
30
30
31
36
32
32
34
29
26
30
27
36
26
30
24
32
32
31
31
25
30
27
29
33
35
35
28
27
29
32
35
30
30
28
31
25
31
27
26
36
32
27
28
34
29
33
28
28
32
32
31
25
25
26
29
30
29
33
30
23
30
31
30
28
23
27
30
26
30
29
28
28
27
30
30
28
27
31
29
37
31
28
29
29
28
28
28
27
27
23
34
31
29
30
34
32
28
29
25
23
33
27
29
31
33
26
27
34
31
29
29
33
32
30
27
26
29
33
30
24
30
32
36
32
32
28
25
27
26
36
29
32
38
30
32
28
33
28
29
33
26
27
28
29
28
25
34
30
31
28
30
36
32
26
34
34
32
27
28
26
32
33
25
27
24
30
36
30
29
29
28
33
30
29
26
31
33
26
27
32
29
24
32
29
29
29
28
28
30
31
29
29
34
28
30
28
24
32
29
32
32
29
31
32
30
27
30
33
30
30
29
29
30
32
26
31
31
36
31
27
30
26
32
29
31
32
31
28
31
29
32
32
27
32
28
23
27
30
31
30
32
30
34
25
38
35
28
27
28
32
30
24
26
35
31
29
33
29
24
38
31
29
27
29
31
32
31
31
25
30
26
31
30
29
30
29
29
31
30
26
37
30
26
28
28
33
35
32
32
29
33
29
24
31
31
25
31
37
30
30
26
29
30
30
26
29
34
30
31
30
25
30
33
26
28
33
27
31
32
33
29
32
31
29
30
31
29
31
29
32
33
31
32
29
26
26
30
32
31
27
29
29
35
26
25
28
37
31
32
29
25
24
31
28
30
31
28
30
26
29
28
28
27
27
29
27
28
29
28
26
36
24
28
29
30
29
28
31
33
30
29
27
27
26
32
28
30
30
28
33
29
29
30
31
30
29
27
30
31
27
33
33
30
31
31
26
29
31
30
34
29
34
29
28
32
31
29
26
32
30
31
31
29
25
32
30
32
29
30
33
29
37
29
28
31
31
34
33
33
29
31
29
33
27
27
31
26
30
28
28
23
27
35
29
36
28
30
28
28
33
27
29
27
27
29
27
32
29
30
31
27
33
28
29
32
30
35
31
26
31
33
30
31
31
27
30
28
27
25
27
36
32
31
25
27
24
30
30
29
31
27
29
29
32
26
28
32
31
27
24
34
36
34
35
30
33
29
31
31
28
29
24
28
31
29
34
34
30
31
29
29
34
29
24
31
29
35
33
28
33
32
30
34
27
31
33
31
32
29
31
32
29
31
30
31
23
26
31
30
27
33
29
28
29
33
30
33
27
32
33
29
33
29
28
32
31
29
34
29
33
33
28
32
28
27
31
25
34
32
29
35
27
32
31
27
28
30
30
32
31
31
26
31
31
30
27
32
31
24
30
29
25
28
33
28
31
29
31
29
31
33
28
31
33
28
32
32
27
25
34
32
28
30
27
32
27
33
34
27
30
33
35
27
31
30
29
29
24
24
28
34
22
32
30
30
29
34
31
32
30
32
28
38
29
24
32
27
33
25
22
27
34
25
33
29
33
23
25
35
23
25
31
30
30
30
29
30
28
27
29
27
30
31
31
30
27
27
32
30
30
25
32
28
37
34
23
30
31
28
33
25
33
28
25
28
29
31
26
31
29
33
25
32
33
32
31
25
31
22
31
30
28
29
30
30
35
27
31
28
33
31
26
39
36
32
30
35
29
27
27
26
29
29
33
28
32
25
27
27
26
30
29
27
30
25
31
30
27
27
29
29
27
28
30
30
29
30
32
28
27
31
30
34
31
29
26
31
33
29
29
26
32
26
28
22
30
33
29
30
30
22
32
28
29
28
30
34
30
31
34
29
28
26
31
28
33
26
31
28
22
31
34
27
25
27
26
31
28
31
30
27
29
29
31
30
27
31
31
28
30
24
29
32
27
29
28
34
34
30
28
34
28
37
30
30
33
34
31
33
31
33
32
29
28
30
28
32
30
27
29
31
30
32
30
30
28
31
38
30
36
30
31
34
31
26
25
33
26
27
33
22
23
31
22
27
30
28
29
33
30
30
27
27
33
32
28
31
33
29
33
29
36
22
31
31
30
24
27
30
31
31
35
28
26
33
35
29
30
31
32
33
32
34
29
27
35
27
31
28
31
29
33
29
32
30
24
34
32
33
30
26
27
30
29
31
30
33
25
29
32
35
32
27
27
31
22
36
32
30
33
26
27
26
25
24
31
34
29
25
33
26
32
30
34
27
27
26
32
29
29
30
27
24
29
33
25
30
25
24
26
28
27
33
31
29
29
33
31
30
30
30
36
29
29
30
30
28
31
33
29
32
28
34
31
36
32
26
30
32
26
33
24
33
27
31
31
31
26
28
25
27
27
34
29
22
26
30
25
33
33
28
27
31
33
26
30
31
30
36
28
32
32
29
26
33
29
26
33
25
33
25
31
26
27
25
25
35
30
28
30
32
28
31
30
32
30
27
25
28
30
29
29
29
34
33
30
32
31
25
31
30
28
24
31
29
32
29
31
23
31
29
29
33
27
28
30
30
30
33
35
27
27
31
27
31
36
33
25
30
32
27
32
31
35
30
29
35
31
32
36
26
30
32
34
34
35
28
32
30
33
27
31
28
31
23
21
27
29
31
33
31
31
28
28
27
32
31
30
31
30
33
24
24
28
35
26
29
23
27
34
32
29
28
27
32
28
33
34
31
29
32
27
31
31
27
30
33
32
32
24
37
30
30
35
32
27
29
32
36
30
28
26
33
27
26
31
31
27
33
26
26
28
36
30
34
25
30
33
31
28
29
35
27
25
35
26
30
26
34
30
28
28
33
29
28
28
29
32
28
26
33
24
29
26
30
28
26
28
24
27
31
29
29
28
26
35
29
27
33
27
34
28
30
27
31
31
31
31
29
30
28
31
32
29
27
34
31
30
28
23
30
28
29
28
32
31
29
32
32
25
34
31
30
26
30
30
27
36
25
29
26
34
30
34
36
25
33
24
24
28
30
26
26
30
31
28
27
29
32
28
34
26
29
26
28
30
33
25
34
31
28
30
29
34
30
24
32
28
24
29
32
29
33
27
31
26
32
25
33
29
30
33
30
28
33
28
31
32
32
36
34
28
28
23
25
27
29
30
30
30
25
30
27
30
33
29
33
25
30
32
27
33
37
28
26
27
27
31
30
30
32
30
31
31
35
29
27
30
22
32
30
29
28
28
24
34
31
29
26
31
30
29
34
23
34
28
24
28
22
24
26
28
31
29
32
29
30
26
31
33
25
28
35
25
27
30
23
31
30
29
29
29
27
30
27
35
27
33
29
36
31
31
28
31
28
30
30
29
27
34
30
30
29
29
23
30
33
28
30
31
26
31
32
28
34
31
36
33
29
28
29
31
28
27
28
34
32
26
36
28
27
25
31
29
27
28
29
24
29
30
25
33
36
30
31
33
32
30
25
31
30
29
21
24
28
37
26
27
31
30
30
32
26
31
29
32
31
30
31
28
37
26
28
25
28
30
27
30
28
34
28
29
30
35
32
34
31
32
30
34
36
29
28
33
24
25
32
33
32
28
27
36
27
26
29
24
31
31
28
29
25
27
30
29
30
28
31
29
32
27
27
29
34
27
30
30
25
32
32
26
29
27
30
30
30
27
28
32
30
22
27
28
26
32
32
34
27
29
31
30
28
28
35
34
29
30
31
30
30
30
31
33
27
26
27
29
28
30
33
30
26
26
33
33
26
26
31
27
30
27
26
28
32
30
27
23
30
39
30
27
30
27
23
31
27
28
28
28
29
25
29
29
31
34
30
23
29
29
32
29
32
26
30
31
31
31
33
27
27
33
28
29
32
31
23
28
30
33
24
31
28
27
30
34
32
29
32
34
29
27
26
31
30
29
28
26
34
27
28
35
31
31
35
27
30
29
26
28
26
24
33
27
33
30
35
28
28
26
28
26
33
28
30
32
29
34
27
28
29
33
26
33
26
29
30
30
29
32
31
31
31
24
25
37
29
32
29
35
28
33
26
27
30
31
28
27
30
32
28
24
26
24
28
28
20
26
34
31
30
31
23
29
27
29
29
29
28
24
24
31
29
23
26
34
23
32
37
25
25
27
25
34
31
24
33
25
34
30
31
28
28
28
26
30
30
31
32
33
29
36
30
31
31
26
29
23
32
30
26
32
31
28
36
33
31
28
27
29
28
30
28
31
32
27
33
28
32
32
32
32
31
35
31
29
30
31
31
33
32
27
26
30
31
28
27
37
30
29
28
30
32
24
33
31
28
27
32
31
33
24
34
24
32
32
31
31
32
37
32
28
33
29
25
30
27
30
35
30
31
32
32
33
31
27
26
28
30
28
31
35
30
35
30
29
26
30
31
29
29
27
31
29
34
35
30
27
35
29
27
32
24
27
32
29
28
28
30
23
33
26
28
28
30
28
28
32
29
28
25
30
28
30
31
25
29
29
34
35
33
26
30
31
30
26
32
25
28
32
30
32
27
30
33
27
29
34
27
27
31
32
30
29
25
29
27
32
25
32
29
33
27
27
30
25
29
27
35
27
27
26
30
25
21
32
28
28
26
28
24
31
32
31
34
32
28
30
28
28
32
23
30
33
30
28
27
25
27
31
28
32
32
27
24
25
24
29
28
27
33
22
36
32
28
32
33
33
32
31
31
30
29
25
28
30
31
35
29
33
31
29
32
29
30
27
27
25
33
37
29
29
33
26
31
29
32
26
30
28
25
30
31
28
24
30
32
34
26
32
36
31
29
31
26
27
29
34
31
32
30
26
33
23
27
30
27
33
36
30
33
34
26
31
30
30
28
24
24
32
28
30
33
27
23
32
32
31
28
27
28
27
28
26
33
34
27
29
31
24
34
25
28
27
32
29
27
31
32
31
30
27
35
33
32
31
29
30
31
33
28
31
24
25
29
33
30
33
30
31
28
29
29
28
25
33
27
32
29
29
29
28
27
27
29
32
28
35
29
28
29
31
26
27
29
30
31
27
32
33
29
38
22
29
30
29
33
26
28
22
30
23
24
25
26
33
27
25
33
34
25
29
26
32
29
32
31
29
28
31
31
34
32
29
30
30
28
29
35
27
19
32
27
31
33
29
35
34
28
29
33
31
26
31
33
35
28
33
32
32
32
32
27
30
28
27
30
31
29
25
32
30
24
32
31
29
26
34
33
32
28
37
30
26
30
30
31
28
35
30
25
30
27
26
31
26
30
27
27
31
30
31
26
33
28
32
28
33
27
28
32
29
29
29
29
28
29
29
25
26
36
31
30
34
28
27
28
28
29
30
27
30
33
29
30
28
30
34
30
35
30
28
22
25
28
30
28
30
25
29
29
25
33
31
31
29
30
30
32
30
39
28
32
30
31
33
29
29
25
29
30
26
31
31
24
30
33
28
33
33
29
30
31
29
25
28
24
31
28
32
33
30
29
32
28
28
29
32
31
31
29
29
31
32
29
32
29
22
29
30
30
26
32
32
23
33
34
29
30
32
26
29
28
33
29
29
32
34
29
32
34
30
30
28
30
33
33
26
35
30
29
25
34
27
24
27
28
26
29
29
25
30
31
37
25
33
32
23
34
28
24
32
29
32
34
31
34
32
30
31
30
28
30
31
27
24
29
25
34
29
31
31
26
28
23
25
30
27
32
34
29
29
26
29
33
29
33
30
30
30
32
25
29
27
24
29
26
35
32
33
28
31
28
31
31
25
28
29
28
31
27
28
31
29
25
25
27
31
32
31
24
23
28
32
26
24
28
26
28
25
29
28
30
28
28
31
30
32
29
28
33
27
28
30
30
31
35
29
33
31
27
29
32
32
27
25
30
29
36
28
28
30
26
32
31
31
28
28
32
29
26
29
38
25
32
33
31
31
33
31
27
33
26
29
30
29
31
32
29
25
28
29
31
25
26
28
29
31
32
29
34
27
33
31
31
30
32
30
29
31
30
29
33
29
34
32
34
31
32
32
37
29
23
28
27
27
28
32
30
30
34
27
31
30
27
27
26
28
32
29
33
25
23
31
31
26
31
27
30
33
31
30
34
31
28
28
27
27
29
31
30
33
27
31
32
31
32
28
27
27
32
25
31
33
28
32
31
27
28
36
34
32
27
30
31
30
29
27
30
29
22
29
31
29
26
29
31
31
29
37
34
32
30
33
30
30
26
34
28
29
30
32
27
26
29
26
32
28
35
27
32
25
32
32
33
31
24
32
25
33
34
31
33
26
26
30
33
26
27
29
34
31
32
30
30
30
29
27
29
29
33
30
34
31
30
31
28
23
29
30
32
33
32
25
32
27
32
32
28
29
31
28
30
27
24
26
27
30
26
32
32
29
32
33
22
26
29
31
28
33
30
29
27
29
29
33
30
27
29
28
30
32
27
26
31
26
32
24
34
30
31
27
30
29
29
26
27
31
29
37
32
29
24
29
32
29
24
26
27
29
30
29
28
28
28
32
31
24
25
30
29
33
33
31
30
33
20
28
33
31
28
29
25
24
26
30
31
33
27
25
30
35
28
26
30
25
34
30
27
25
32
28
33
33
34
25
31
27
33
28
28
31
30
28
28
28
27
27
27
25
26
26
29
36
31
37
28
23
30
26
33
36
30
30
27
26
32
29
23
24
30
25
36
28
35
30
22
24
27
23
25
31
25
25
31
25
31
31
23
27
28
25
33
34
26
32
34
29
26
29
29
30
24
30
34
22
29
29
29
27
27
26
25
32
34
30
31
30
27
31
29
28
37
22
27
30
32
22
32
23
29
31
25
27
24
27
30
26
31
32
28
26
29
29
28
29
34
35
32
31
28
32
36
24
29
28
29
26
33
34
27
27
33
30
31
33
31
32
28
35
25
29
29
29
33
28
26
32
27
33
27
29
29
32
24
25
31
30
34
29
28
28
32
26
29
28
27
32
25
30
29
29
33
30
30
36
25
29
33
33
24
32
28
35
28
26
28
27
26
30
35
35
25
33
29
27
28
27
29
28
30
30
29
27
30
34
32
28
28
33
32
27
33
30
32
22
26
28
33
23
33
27
33
31
31
28
28
30
34
28
29
28
32
29
34
27
30
31
29
32
27
33
29
26
30
26
32
33
32
32
33
30
30
32
33
30
34
29
25
30
32
32
29
31
28
33
33
26
34
24
31
30
37
31
25
32
28
30
26
28
29
31
30
32
28
32
25
32
29
26
29
26
38
27
31
32
31
27
21
27
29
36
31
33
29
26
30
25
33
31
28
31
31
33
28
23
27
30
29
27
34
28
32
31
34
31
33
28
28
29
29
30
29
30
30
34
35
32
34
30
30
25
34
30
33
26
31
26
26
28
32
29
32
32
30
30
31
29
31
29
29
28
31
31
32
32
31
37
30
33
31
30
28
26
28
29
27
30
34
30
30
32
32
29
33
32
28
30
29
27
24
34
24
30
25
29
29
31
32
31
27
26
29
29
29
29
33
32
28
26
33
34
27
28
30
28
29
26
34
30
33
33
32
32
34
31
25
31
32
28
30
23
31
29
33
31
32
27
28
30
34
29
30
29
29
27
29
28
28
34
30
30
34
30
32
29
28
32
29
33
30
30
23
32
31
29
25
33
33
28
31
27
30
26
31
27
28
29
27
29
30
26
29
34
31
34
21
31
35
34
29
31
29
31
32
28
30
32
27
31
31
31
28
33
30
34
27
33
29
31
23
30
25
30
27
34
34
29
28
28
24
34
34
26
36
33
31
30
33
30
31
30
29
28
26
30
32
31
28
29
22
34
26
29
30
31
35
36
35
34
32
32
30
33
28
31
26
27
32
26
33
22
34
27
37
31
27
29
28
28
33
24
29
25
35
31
29
26
30
22
27
35
29
31
28
28
34
26
30
24
29
33
35
28
30
34
29
23
31
30
28
31
27
31
27
33
28
26
25
32
32
33
23
36
26
30
37
33
32
31
31
30
22
31
29
28
28
31
28
29
32
30
29
29
30
26
32
34
28
29
30
29
29
30
29
28
24
29
29
31
28
21
32
32
34
26
30
30
32
32
34
34
27
25
25
29
30
28
29
27
32
31
30
27
30
35
31
28
34
26
30
24
34
24
27
27
30
30
30
27
26
28
31
32
32
32
28
31
30
26
33
33
31
35
29
35
34
29
30
33
28
32
25
35
28
27
29
28
31
31
29
24
29
29
35
31
26
30
36
32
30
31
33
33
34
32
30
35
30
27
31
28
30
27
30
27
28
29
29
35
34
29
23
33
33
28
25
32
33
37
24
27
35
32
29
29
29
30
34
32
28
33
31
25
32
30
30
26
34
26
29
28
35
27
30
29
34
35
31
30
29
22
30
25
32
27
33
34
31
34
28
29
31
25
27
33
30
24
28
24
26
30
27
35
27
33
36
36
26
30
28
34
34
22
31
32
25
32
31
28
33
31
29
25
29
24
29
28
28
29
29
34
26
32
26
28
26
26
31
28
34
31
28
33
25
27
33
28
34
26
29
31
31
30
30
27
31
27
27
27
30
26
30
34
33
28
32
30
27
27
29
28
33
30
30
28
32
34
29
28
31
30
32
23
28
29
33
26
33
25
29
30
28
32
28
28
29
29
32
28
27
30
30
31
28
28
31
30
31
32
33
28
28
31
27
26
30
31
30
27
33
28
30
25
31
27
31
32
32
34
32
37
25
27
26
27
25
31
30
32
27
30
28
29
33
27
30
25
33
25
31
33
24
26
27
32
34
27
27
24
29
29
31
33
33
29
25
29
32
27
32
29
23
31
31
31
25
26
24
26
30
27
33
33
32
29
31
28
31
30
29
33
31
33
27
30
36
30
29
30
25
30
34
35
27
26
32
37
31
32
28
33
29
26
29
31
30
29
33
31
31
30
31
28
36
33
24
31
29
29
26
28
24
32
31
31
28
26
32
30
27
28
28
29
31
29
30
29
28
34
32
30
28
34
29
26
33
27
27
25
34
28
31
34
35
33
34
29
34
22
26
27
29
30
29
22
28
34
29
32
31
32
29
32
32
28
32
30
25
27
28
33
30
27
32
35
33
33
31
32
31
32
32
30
31
33
30
32
33
25
27
34
30
23
31
27
32
31
28
27
34
26
30
28
22
26
31
34
28
25
28
35
30
27
29
29
34
29
31
30
28
34
30
30
32
30
29
27
33
28
36
33
26
30
28
31
27
25
30
33
28
33
32
36
27
31
32
35
36
33
30
31
32
29
28
30
24
32
29
33
32
25
31
31
25
34
36
29
30
32
34
32
31
27
21
34
28
29
26
34
31
32
32
30
25
29
32
25
26
29
31
29
28
32
32
31
31
25
30
34
26
26
28
34
30
33
36
30
29
28
33
25
31
30
30
28
32
22
30
33
27
31
25
31
25
29
29
30
28
27
30
35
32
30
27
35
28
30
27
33
28
32
26
28
30
29
32
32
30
27
32
36
34
27
30
30
27
30
32
27
35
29
31
27
31
32
30
27
29
29
28
31
35
29
28
30
29
32
29
27
29
28
30
23
33
28
32
27
32
34
29
31
30
31
36
29
31
30
27
31
26
30
32
25
33
35
33
31
34
29
23
31
36
27
30
34
31
32
29
30
33
32
28
30
31
25
31
30
30
30
28
30
27
30
31
32
31
23
28
31
31
33
26
34
28
37
30
32
30
28
31
30
32
27
25
27
33
33
25
29
32
30
26
29
34
27
36
28
32
24
27
27
32
34
31
27
35
29
25
27
30
31
30
32
28
32
30
34
27
28
28
30
31
32
31
31
30
29
31
26
29
32
32
22
30
27
36
31
33
30
34
29
30
32
32
32
29
31
27
24
29
26
33
36
32
30
33
28
24
29
26
29
24
28
31
25
31
32
31
26
26
27
31
33
25
30
31
33
25
35
27
29
32
28
29
31
30
27
24
27
28
35
31
32
28
27
31
32
31
27
27
27
30
32
26
28
29
34
29
31
29
32
29
29
28
27
30
27
32
29
28
32
21
25
33
32
32
27
30
30
26
31
28
32
31
32
33
29
30
24
29
26
24
31
28
27
29
25
30
34
31
27
36
29
27
29
33
28
26
33
28
26
31
33
28
33
33
36
35
33
35
32
25
30
30
30
32
30
34
32
30
33
27
31
30
24
25
26
30
32
30
29
30
32
34
30
29
25
29
35
30
31
28
31
31
19
27
32
25
30
27
27
32
21
35
30
32
32
32
28
32
31
29
28
26
31
31
25
31
28
35
28
32
30
32
28
32
29
31
24
28
31
30
30
30
29
34
32
34
29
29
26
29
27
32
32
29
24
32
30
30
25
28
33
32
32
27
34
27
27
30
28
30
29
29
33
29
32
29
31
30
25
33
34
26
28
30
33
32
28
29
34
32
31
30
28
32
24
30
31
27
33
22
28
28
28
29
32
36
30
31
32
26
29
28
31
30
28
30
30
29
31
31
30
31
25
25
30
30
28
26
31
32
27
26
34
30
28
34
25
33
36
27
26
29
29
23
30
30
25
32
32
28
29
33
25
28
32
32
30
29
30
30
27
31
31
28
28
30
31
31
31
30
30
29
33
34
28
31
28
29
31
26
27
25
29
29
33
27
35
29
25
27
30
28
31
29
32
31
32
28
30
30
25
24
29
29
30
28
27
33
30
30
32
28
30
30
29
31
26
28
33
33
31
28
28
29
33
29
32
31
31
33
33
28
33
27
37
30
29
29
29
30
31
30
35
24
29
29
31
29
29
24
32
30
35
33
32
33
27
28
35
28
32
32
32
29
31
27
28
30
30
31
29
31
32
32
29
25
35
28
36
31
32
32
27
29
27
29
30
32
35
32
23
31
31
31
29
32
31
33
35
31
29
33
29
32
29
31
31
26
26
34
32
26
27
27
28
32
29
30
27
27
27
30
34
31
25
29
28
27
23
29
31
26
31
34
33
34
31
27
32
36
29
30
31
32
23
30
34
23
30
23
30
28
32
28
32
31
28
29
30
33
29
28
36
27
31
33
34
33
30
30
34
26
30
23
30
36
27
27
29
26
30
31
29
30
32
28
30
23
26
29
27
29
30
28
29
33
27
35
28
31
27
31
27
33
32
29
28
28
31
27
31
35
31
24
31
30
36
29
28
29
28
28
25
28
30
27
21
30
30
31
29
33
25
30
31
27
28
28
32
30
33
27
29
33
30
22
26
26
32
24
31
28
32
29
34
36
36
29
28
33
29
29
32
33
30
35
31
33
34
26
31
29
31
34
24
30
29
26
33
34
27
23
32
30
32
31
28
30
34
32
31
28
33
29
30
27
32
32
29
26
31
35
34
29
30
24
32
27
26
28
26
27
31
31
28
25
34
31
27
29
26
26
31
29
28
25
28
31
31
31
28
26
29
31
31
30
30
30
30
32
31
33
30
29
30
31
31
28
25
29
29
19
36
31
27
33
31
29
34
29
32
31
25
28
35
28
27
29
30
29
30
27
32
31
29
28
28
27
29
28
29
33
25
28
33
28
28
27
30
25
33
27
32
33
33
28
28
36
31
29
31
33
28
28
32
34
30
30
28
28
26
29
35
27
31
27
26
32
30
29
29
28
29
31
26
33
32
24
29
26
33
28
27
26
27
27
29
25
25
31
30
24
32
26
31
27
31
29
28
32
34
30
36
29
29
30
29
27
34
27
24
33
31
27
28
28
31
23
28
37
34
30
38
27
29
29
34
30
32
29
29
29
26
27
27
30
31
30
34
33
23
31
29
30
25
29
25
29
26
32
28
28
31
31
27
32
32
29
31
29
29
31
26
33
23
30
30
30
28
35
30
34
32
22
29
28
27
26
30
28
28
30
31
28
32
30
32
32
29
25
30
31
30
31
31
28
29
33
29
27
36
27
30
28
29
26
36
30
28
31
26
31
28
28
27
28
25
31
22
25
33
32
31
33
29
29
28
26
27
34
29
31
25
30
24
33
31
28
33
29
31
29
30
30
30
22
34
30
27
30
35
31
24
32
29
28
33
31
26
29
27
29
30
33
34
28
29
29
28
31
28
32
25
31
24
24
33
33
32
30
35
36
32
28
24
23
31
29
31
27
35
26
33
28
22
29
25
28
26
29
26
29
30
31
31
26
30
27
25
34
34
32
28
33
36
27
31
35
27
35
28
33
24
33
25
31
32
33
30
31
30
30
28
31
31
29
29
29
31
31
33
36
27
29
27
27
34
30
31
26
31
23
31
33
28
35
27
29
35
28
30
28
26
31
24
31
32
33
27
29
31
27
30
26
31
35
32
26
33
30
28
29
32
30
28
33
34
29
33
32
23
29
28
33
31
31
24
32
29
33
32
25
32
31
26
28
30
30
33
27
28
33
32
29
30
27
36
30
26
37
26
24
23
26
30
27
29
27
27
24
32
28
25
23
34
27
29
27
33
25
30
33
29
24
29
33
28
34
36
27
32
32
30
33
35
29
30
31
27
32
30
31
32
29
25
31
33
32
31
35
30
31
30
32
32
28
32
30
24
28
33
29
32
30
34
30
28
28
28
32
26
29
31
28
28
27
32
27
34
33
33
27
25
27
28
22
32
33
26
32
30
31
31
27
32
29
33
26
27
28
28
36
29
26
23
31
34
29
31
25
28
29
28
24
32
31
32
28
29
32
31
31
28
27
31
32
25
35
24
35
31
29
30
20
32
31
28
30
32
27
26
28
33
32
27
29
29
21
30
27
29
31
30
24
31
33
27
30
33
30
35
33
26
27
35
33
28
31
27
27
31
34
33
29
29
33
32
26
27
34
31
32
32
31
33
25
34
29
32
27
26
28
29
29
32
23
32
32
32
32
35
25
25
26
30
28
32
30
25
32
29
31
29
33
27
31
33
28
34
25
28
31
31
31
26
29
34
27
23
32
27
28
30
30
26
36
26
28
36
35
28
30
25
31
28
26
28
32
29
30
29
29
34
30
30
28
23
33
33
36
23
33
34
20
31
28
30
29
25
31
29
31
28
33
29
32
30
33
32
35
24
26
31
33
25
30
30
31
27
28
27
28
29
25
29
32
26
25
28
29
30
26
30
30
34
29
27
32
28
27
32
33
30
24
28
21
23
25
30
34
31
38
32
31
32
29
27
30
31
30
35
31
26
31
27
31
35
34
30
29
26
41
26
33
34
31
26
32
29
32
30
32
29
34
32
30
30
25
25
29
28
34
30
31
33
30
30
32
34
31
31
24
31
25
32
28
31
31
25
28
26
28
32
30
32
30
29
31
27
31
33
25
23
37
28
27
36
32
31
31
34
27
28
33
27
28
29
22
34
28
32
34
32
34
31
29
32
25
29
34
26
25
29
29
26
27
28
34
27
33
29
33
27
28
30
26
25
29
32
29
32
24
28
29
34
29
24
28
28
31
28
31
25
33
24
26
28
28
31
30
30
29
30
27
34
26
27
30
24
28
26
24
31
26
33
36
27
29
31
29
32
26
25
32
31
30
29
26
31
27
27
31
29
23
31
29
26
30
32
30
27
33
36
28
30
33
30
31
29
27
26
30
33
32
29
31
29
26
31
27
28
35
32
31
30
33
27
28
24
30
28
25
28
30
31
30
28
34
27
28
30
25
29
27
32
36
31
25
26
28
31
29
26
27
33
33
29
32
29
25
31
31
30
27
35
29
29
29
29
31
25
26
27
27
29
30
25
31
28
26
32
32
30
27
26
33
31
27
33
30
30
33
29
28
30
25
32
29
30
28
29
24
28
30
25
29
31
31
24
29
32
23
30
31
33
26
32
27
28
36
30
35
31
29
33
33
32
33
29
33
28
33
27
31
30
26
34
30
30
31
28
26
29
31
30
30
27
29
30
30
25
29
30
29
29
25
30
26
27
33
30
23
29
35
30
30
23
33
35
23
29
32
27
28
31
27
28
28
25
27
30
30
28
34
25
27
30
32
25
29
29
33
31
31
29
29
33
32
26
33
32
29
28
30
24
32
31
30
27
28
28
34
30
27
33
32
31
31
26
27
33
31
31
34
29
24
32
31
29
29
34
25
32
30
29
28
27
33
31
30
32
34
34
29
31
33
32
36
28
29
25
26
34
29
29
31
29
25
28
32
30
28
19
33
34
33
34
31
25
27
26
29
27
30
24
32
32
28
27
24
34
30
26
28
26
35
32
33
32
29
33
34
28
27
27
32
32
27
32
33
28
32
31
33
29
26
27
31
30
25
24
29
30
31
29
22
28
30
34
24
29
35
31
29
34
31
31
30
33
29
27
32
30
25
27
34
28
30
30
29
32
32
27
27
27
30
29
29
33
33
30
23
32
29
30
30
29
30
29
24
28
33
28
27
31
31
25
28
29
30
27
30
31
25
29
33
25
31
30
32
30
25
28
31
34
31
29
30
32
26
22
33
33
28
28
29
29
29
33
28
24
28
29
31
28
29
26
29
28
34
29
28
30
30
30
30
32
26
31
32
34
28
28
23
23
30
29
31
27
28
25
27
32
31
28
31
29
24
28
29
25
32
27
30
30
29
29
35
27
31
27
29
28
28
33
27
30
32
28
36
33
31
31
28
33
27
29
29
30
27
28
28
28
24
27
32
30
32
30
35
30
31
25
22
31
32
29
34
27
23
30
27
28
33
29
31
35
31
29
28
33
25
29
30
30
33
25
28
34
28
30
30
28
28
32
29
27
34
30
32
32
31
29
28
30
31
24
33
32
27
34
32
31
30
29
33
34
34
28
34
33
29
27
35
30
32
27
28
32
31
32
24
31
27
28
29
31
26
28
29
33
32
26
33
30
32
33
29
29
30
30
28
32
29
29
31
31
29
29
29
28
30
33
25
30
23
28
29
29
34
32
34
29
29
30
33
23
28
32
34
27
26
33
26
26
29
30
30
34
28
26
28
30
27
27
29
32
25
29
29
33
28
27
33
38
34
30
28
28
24
30
27
31
37
31
32
33
28
34
34
23
34
28
28
26
31
29
25
31
30
25
32
26
33
30
27
31
28
29
32
26
29
27
30
25
28
30
36
33
31
30
31
28
34
27
29
28
32
30
25
29
30
30
22
32
30
26
30
28
25
31
26
28
33
29
27
26
28
24
33
29
25
32
29
27
26
34
28
36
32
31
28
23
29
31
28
34
36
28
29
32
28
28
31
30
21
28
29
28
31
29
25
28
29
29
29
31
36
32
33
31
28
27
29
30
28
27
30
30
28
25
28
32
30
26
32
32
31
30
31
26
27
29
29
26
31
28
33
30
35
29
29
27
28
28
30
31
32
22
28
30
27
31
28
34
35
30
30
28
32
33
27
31
30
30
24
32
30
30
27
33
29
30
28
24
32
29
32
28
38
25
23
29
34
29
32
31
31
32
31
25
31
32
30
31
30
27
30
27
28
24
27
28
26
28
29
29
30
33
25
32
30
27
26
29
32
28
31
24
27
28
31
27
26
25
36
31
30
32
33
29
24
28
26
25
28
29
25
33
34
28
28
30
29
33
24
27
29
25
34
33
28
29
23
33
33
31
32
28
33
33
28
29
33
24
25
34
32
33
32
30
30
34
32
29
37
35
28
32
26
24
29
31
26
27
31
34
32
28
27
25
27
23
28
27
26
33
27
24
31
33
31
26
27
28
34
32
26
24
30
28
26
31
29
28
36
32
26
31
30
28
27
26
30
31
28
32
32
29
29
29
30
32
32
34
27
28
31
27
31
23
30
29
29
30
31
38
31
37
28
31
36
29
34
34
33
23
31
28
26
33
36
28
28
28
32
30
30
25
26
33
32
28
28
30
28
25
30
28
30
30
25
25
26
23
31
28
30
32
29
33
33
28
27
28
33
30
25
30
30
22
29
30
30
28
30
29
29
31
29
31
23
33
28
29
27
31
32
33
28
28
28
34
29
29
30
25
32
29
28
35
27
34
34
31
29
26
31
33
26
27
32
25
32
32
28
31
25
29
28
32
30
33
33
33
28
31
28
29
35
27
28
26
31
28
32
30
24
27
31
28
32
32
28
32
27
31
31
28
31
32
31
33
27
23
26
35
32
31
24
34
35
32
27
32
33
31
33
27
36
29
34
28
27
32
34
33
30
29
32
34
28
29
37
28
29
28
31
26
31
32
26
30
32
32
29
30
22
25
24
30
28
33
30
33
22
23
29
29
36
28
28
28
28
30
34
29
28
23
29
30
25
31
23
26
31
30
24
24
27
31
28
34
23
29
27
29
29
30
35
31
33
27
32
32
29
34
27
28
25
22
30
29
33
26
34
31
29
27
29
32
34
32
30
33
26
31
27
33
32
26
30
28
32
35
30
29
34
26
29
24
29
28
25
31
31
28
31
32
29
30
29
33
33
27
27
34
26
31
29
34
27
27
24
23
25
25
30
27
27
32
32
32
28
27
31
33
30
27
29
32
28
30
33
24
27
32
29
30
30
31
32
32
29
30
27
27
27
33
25
25
26
33
26
31
30
34
27
22
27
28
28
31
30
31
22
29
29
27
33
33
34
29
32
29
31
26
26
26
28
34
28
28
34
35
30
30
23
30
33
32
34
30
28
31
25
29
35
34
31
28
27
33
29
31
25
31
32
23
36
31
28
33
32
31
24
28
28
28
32
32
28
33
29
30
31
33
28
33
20
35
31
28
32
33
27
34
23
35
25
30
30
31
30
27
32
28
26
30
26
31
24
35
28
30
27
31
26
33
30
30
26
30
33
30
30
34
30
22
29
27
34
23
24
34
33
31
26
29
26
26
30
32
28
27
30
29
25
32
33
29
25
29
32
30
29
26
28
31
34
23
31
29
26
29
30
27
30
29
27
32
25
32
29
30
31
30
32
26
28
32
26
34
34
27
27
25
29
32
29
35
25
32
30
23
29
28
26
30
34
31
28
30
28
27
28
29
34
26
31
22
29
34
33
33
31
22
31
25
28
27
25
30
27
30
29
29
32
26
27
24
26
27
31
25
32
30
31
28
28
27
26
26
29
31
30
31
33
30
30
23
28
28
31
28
32
31
32
29
29
33
24
30
30
23
28
29
34
26
33
30
26
32
31
32
34
35
34
26
29
31
31
28
29
27
32
25
30
29
26
26
30
26
32
22
34
32
35
26
29
30
33
28
26
30
27
27
33
27
27
30
33
30
30
34
28
31
34
32
27
28
25
23
26
31
30
36
33
27
29
26
30
31
27
29
31
33
36
30
32
33
29
23
36
31
34
27
34
29
32
31
30
31
29
30
34
29
30
32
20
29
23
30
33
29
22
29
30
35
22
28
25
33
28
26
36
28
29
31
30
22
32
29
29
27
28
33
23
28
27
31
32
32
34
30
30
29
29
27
31
31
27
29
33
26
34
25
28
23
29
30
31
28
31
33
29
25
27
34
22
26
33
29
25
34
22
32
33
30
33
29
30
26
28
32
30
31
36
32
29
28
28
30
30
28
32
30
33
26
25
28
28
23
28
29
31
26
25
33
32
24
27
30
22
34
28
24
24
33
27
28
29
29
31
32
29
31
26
24
33
24
28
32
33
33
31
26
30
30
30
30
31
32
33
31
33
33
24
33
27
27
26
28
30
29
31
32
32
31
26
33
24
26
35
30
25
30
33
32
30
28
27
27
31
24
29
29
27
30
32
25
29
27
29
28
31
29
29
31
25
32
31
29
30
30
25
31
34
24
24
28
25
26
25
30
29
30
27
30
30
29
33
30
33
30
28
27
29
28
27
28
30
28
28
33
33
27
30
29
29
31
33
31
31
28
34
26
31
23
30
27
35
30
28
29
31
32
31
30
32
28
31
29
31
28
32
28
30
29
29
31
26
33
29
24
29
28
34
29
33
28
29
29
27
30
33
30
32
24
32
31
27
28
24
31
31
32
30
29
34
29
30
33
29
34
27
26
31
33
30
30
28
30
32
37
31
33
29
32
29
27
31
28
26
28
30
26
32
30
28
30
32
30
34
31
34
30
27
28
28
27
28
28
26
28
32
30
28
32
32
29
29
22
29
29
28
30
29
28
21
29
31
31
32
33
28
29
25
32
32
32
32
26
30
21
29
29
27
27
35
27
28
31
31
32
26
33
26
30
28
29
26
22
29
24
31
26
27
30
29
31
30
39
31
33
31
30
28
27
30
29
28
27
32
30
32
28
32
31
27
26
36
26
25
25
27
29
30
27
23
28
36
33
28
31
30
28
25
32
21
26
33
31
23
33
25
33
27
26
24
30
29
29
32
27
29
34
33
26
30
31
29
30
33
33
33
26
28
24
26
29
29
30
27
34
32
26
31
28
29
31
22
31
35
22
25
29
33
33
34
31
30
28
31
23
24
32
32
28
32
31
31
29
28
28
34
33
23
24
31
30
32
28
34
24
31
25
30
31
33
31
28
32
31
28
29
29
32
32
26
27
25
25
31
30
27
25
28
29
27
27
33
23
29
27
31
29
29
35
32
27
33
28
34
27
26
35
26
34
32
33
27
27
35
33
31
28
28
31
34
32
31
32
32
31
33
27
27
31
24
30
35
32
30
24
35
28
27
27
27
31
31
30
33
29
28
28
28
26
31
31
23
25
35
31
25
25
24
30
28
32
31
36
23
27
31
33
29
28
29
35
33
31
25
32
30
34
31
28
29
30
33
28
29
31
30
30
34
34
30
30
30
32
29
28
30
26
30
31
30
30
27
36
28
30
26
32
26
28
30
25
32
34
25
31
26
32
35
25
29
31
28
30
33
29
27
29
26
32
32
32
32
29
23
27
30
34
34
29
31
29
31
28
31
31
25
30
24
31
27
32
35
29
33
31
28
31
26
33
32
30
27
31
29
28
25
28
29
28
28
29
32
25
34
29
31
27
33
29
31
24
28
26
27
33
33
34
28
29
27
24
32
24
31
31
31
32
31
31
19
25
25
31
27
33
30
25
30
31
28
30
27
30
27
33
33
34
33
29
26
33
29
32
30
34
27
30
33
25
33
33
28
35
31
34
31
29
29
33
32
33
25
30
31
27
34
31
32
28
31
30
29
31
27
27
30
29
31
33
32
29
33
35
34
26
29
31
31
30
29
27
33
27
29
33
28
35
26
27
27
31
37
28
32
29
28
29
31
32
33
30
36
31
29
27
31
19
26
36
29
24
29
29
33
29
29
31
24
31
29
35
24
27
29
31
30
23
22
36
30
30
35
31
35
31
31
28
28
28
30
29
28
30
32
38
30
28
31
31
32
28
28
28
32
26
32
34
32
32
30
26
27
28
26
34
28
29
33
33
34
30
23
32
31
32
31
35
28
30
30
26
25
32
26
30
29
31
29
27
32
28
28
33
33
26
28
28
27
36
27
29
29
31
26
30
30
27
27
32
23
28
26
31
31
26
26
30
29
28
27
28
27
33
28
25
31
30
28
32
29
28
28
29
27
29
30
29
34
28
32
31
29
30
25
30
31
30
29
27
28
27
31
29
30
29
32
30
28
30
27
31
25
32
28
30
31
25
25
31
28
28
31
30
29
24
32
26
29
30
31
34
29
31
31
30
29
27
34
30
39
28
25
26
27
30
35
25
26
29
28
32
30
33
28
27
27
29
34
26
28
25
36
29
30
22
27
32
28
36
22
30
29
27
29
33
26
32
30
31
33
27
24
32
27
30
30
28
28
28
29
35
33
27
30
27
29
28
28
28
33
30
25
32
28
33
30
27
27
28
28
33
32
28
33
25
27
34
28
29
32
29
31
30
26
28
29
25
28
33
31
31
26
32
34
30
35
30
28
30
24
33
31
34
34
35
31
31
28
33
27
29
29
32
31
26
25
26
27
32
28
24
27
31
28
28
24
34
28
31
33
31
28
34
29
24
34
28
32
28
27
30
33
31
30
33
31
35
36
36
32
26
32
31
21
32
32
31
31
32
29
30
31
36
33
32
23
28
29
29
26
30
31
32
28
28
33
32
25
30
27
29
27
27
30
27
29
28
28
31
32
30
30
30
33
35
30
33
28
31
33
28
28
21
28
28
29
22
30
28
31
30
30
31
32
33
23
32
31
34
35
33
30
28
29
28
33
31
36
30
26
25
27
31
28
28
34
33
30
28
26
28
30
30
34
32
32
30
26
32
29
31
32
28
30
32
31
29
24
29
33
29
31
30
35
27
25
36
28
25
28
27
27
34
31
26
31
30
30
31
31
32
28
33
28
30
25
27
32
28
31
27
28
23
29
30
37
33
22
32
29
30
29
26
27
25
34
30
28
33
28
28
25
30
35
29
32
30
33
26
30
29
26
30
28
30
29
27
31
27
31
28
30
36
24
30
27
31
27
28
32
32
32
27
28
25
30
24
35
31
26
26
31
31
29
31
33
31
28
31
32
30
26
32
27
33
34
31
34
29
29
30
32
27
31
29
30
27
31
28
33
31
35
31
28
28
27
23
30
33
34
32
27
31
27
30
34
24
34
28
27
29
28
28
28
28
29
28
25
30
32
30
32
31
33
32
30
25
26
30
32
30
31
33
28
31
26
31
24
32
29
29
35
31
25
29
28
32
34
33
37
33
31
35
19
22
33
30
30
31
31
31
28
31
32
30
33
32
30
30
29
33
26
29
30
25
33
28
33
34
31
34
27
21
26
27
34
26
28
32
28
29
29
37
29
29
33
32
30
28
27
29
27
25
33
32
31
25
33
33
30
31
21
33
31
32
35
31
31
28
30
26
27
28
30
27
31
22
31
26
28
32
27
31
27
26
31
30
35
31
28
36
34
31
29
30
32
23
33
33
31
30
34
27
33
29
27
30
31
27
28
34
31
30
35
28
29
32
32
32
21
26
33
26
27
27
30
28
30
27
33
34
29
25
30
31
27
29
31
28
29
30
30
25
28
31
31
33
31
24
28
29
28
26
28
27
29
31
28
29
27
26
30
26
35
29
37
29
27
31
26
26
29
35
24
25
29
28
25
27
31
31
33
33
28
32
27
29
24
26
28
28
28
30
31
33
30
32
30
32
24
32
31
32
24
32
31
29
33
28
32
25
30
34
29
37
29
30
30
22
27
33
35
33
26
30
31
28
26
30
24
36
28
30
32
35
29
29
30
27
30
32
31
30
27
31
28
27
39
25
29
29
34
26
25
30
34
28
32
31
27
33
32
30
32
30
33
30
26
32
28
27
29
28
30
33
31
26
29
31
28
35
32
27
28
31
31
27
28
30
30
31
32
30
31
31
30
34
30
32
31
31
26
30
34
26
35
25
27
28
32
31
26
31
27
33
31
23
31
29
27
26
31
26
22
36
30
29
25
29
33
30
32
35
28
32
34
29
32
32
30
28
30
21
28
35
27
33
30
27
31
29
29
30
28
32
29
32
29
31
34
28
33
30
31
33
33
26
29
26
32
27
26
29
31
26
33
27
26
25
34
30
27
26
28
30
30
26
30
33
27
30
31
33
27
27
29
33
30
35
30
30
29
32
27
25
33
31
31
31
32
31
27
36
24
31
31
30
33
29
30
29
33
26
31
32
37
23
24
29
25
26
28
31
21
27
33
29
23
25
34
31
28
29
33
31
25
25
34
30
30
33
29
32
27
30
30
31
32
27
29
30
25
30
29
27
28
31
27
30
36
23
31
26
32
26
31
31
34
26
28
27
33
31
23
31
36
26
28
29
27
31
27
30
26
29
32
32
30
33
33
33
31
26
26
30
29
26
26
28
29
34
29
31
31
27
32
37
34
29
31
33
31
34
29
28
29
22
31
35
37
28
24
29
31
37
32
23
27
34
26
31
28
33
26
30
29
27
26
32
34
28
33
33
21
32
36
27
31
29
31
27
29
25
26
29
25
27
27
33
25
31
38
34
30
29
29
29
27
29
21
28
35
26
34
33
26
30
32
30
26
29
32
28
28
26
33
33
34
33
33
31
27
30
28
27
33
29
28
27
29
25
24
30
28
30
28
29
34
30
30
28
27
26
27
28
25
32
31
29
27
27
26
26
28
26
38
28
29
28
31
29
28
25
27
32
28
21
25
29
36
33
30
29
30
27
30
28
29
26
34
30
28
27
31
35
23
32
31
34
29
34
32
34
30
32
26
35
28
29
31
29
28
27
27
35
31
31
33
23
29
32
34
24
26
30
27
25
31
32
25
36
29
30
31
25
30
35
28
31
30
29
31
32
28
31
29
27
25
32
27
30
29
34
29
29
27
28
28
28
33
31
26
30
29
33
25
26
31
33
24
30
30
27
31
32
27
29
31
31
29
34
29
29
31
30
31
27
28
31
29
31
30
24
38
30
32
31
30
30
28
27
33
29
24
26
30
34
31
28
30
31
25
26
29
28
29
33
28
23
26
30
33
26
31
26
26
33
36
29
28
25
26
30
29
35
32
30
28
23
27
30
29
27
28
31
24
28
28
24
30
26
32
31
28
32
28
35
28
31
31
32
34
27
35
27
29
30
33
32
30
25
34
28
29
29
34
30
26
31
31
36
29
30
30
27
32
31
29
32
28
33
30
29
27
27
36
31
21
27
31
26
32
27
27
30
36
31
23
30
32
28
33
28
26
34
29
27
35
32
30
32
26
32
32
35
30
24
31
32
30
29
33
30
28
26
27
30
21
28
29
29
33
29
33
26
28
29
26
29
31
32
30
26
30
31
32
26
28
30
30
25
32
29
29
28
20
32
34
31
33
26
32
31
27
29
26
33
30
23
31
27
28
28
23
27
28
28
25
34
34
27
25
32
27
33
28
32
30
30
28
28
35
28
32
28
35
34
28
26
34
35
33
30
30
28
27
32
28
31
31
27
26
24
27
32
30
26
29
35
27
35
30
33
32
34
27
25
23
28
28
35
27
25
23
29
30
29
25
28
29
26
27
32
21
37
28
36
29
29
27
32
32
29
25
29
32
29
31
28
23
32
28
26
29
35
28
35
28
31
31
29
27
26
30
25
33
28
33
30
23
30
29
32
31
34
27
30
36
29
28
33
30
34
30
32
23
29
27
29
27
27
30
34
31
31
30
26
28
33
27
22
30
27
27
35
30
30
33
31
31
30
31
32
26
30
29
27
29
28
29
33
28
28
29
31
30
31
26
32
26
31
27
32
30
26
31
33
28
31
33
28
30
30
29
33
30
31
32
30
33
26
34
28
25
29
28
28
32
31
26
34
28
32
28
30
27
30
25
33
30
33
28
38
26
37
28
33
33
32
33
29
28
24
27
28
35
27
28
28
30
27
32
38
32
28
29
28
29
23
31
30
24
29
32
32
25
31
24
31
32
28
23
29
30
28
27
28
31
32
28
27
31
27
33
28
27
24
30
26
31
30
30
27
31
26
31
29
25
30
31
28
29
32
25
29
32
32
33
25
31
25
33
31
27
29
25
29
33
29
36
32
23
28
32
25
27
30
24
30
30
30
35
30
30
34
26
28
33
30
35
31
31
30
32
29
31
34
28
28
31
32
31
30
31
28
29
29
32
33
31
28
29
34
29
25
31
25
26
32
30
31
27
25
24
27
31
29
28
23
25
26
26
33
25
30
28
28
32
31
29
32
31
28
32
30
30
28
35
30
33
34
23
32
27
27
31
32
26
31
28
26
29
26
29
30
33
27
22
23
33
34
30
29
30
27
29
29
32
30
25
26
30
29
31
29
34
30
27
33
26
31
25
34
29
34
30
33
23
31
35
29
26
29
30
23
33
27
25
30
22
32
29
28
31
34
34
29
26
24
30
31
28
30
32
24
28
33
35
32
26
30
30
27
34
30
27
31
30
28
25
30
29
30
29
26
33
29
32
25
30
28
28
31
29
36
33
28
29
27
27
33
29
35
32
32
31
32
24
32
33
30
33
31
32
33
30
24
34
34
32
26
33
31
32
31
30
28
28
22
26
34
31
34
26
30
32
32
31
27
31
34
34
20
34
33
33
24
29
32
32
32
30
33
36
24
33
33
27
31
31
32
33
25
29
27
32
30
31
31
30
36
32
29
29
27
28
30
31
29
33
29
28
36
30
32
25
31
29
31
27
36
25
31
27
27
28
32
27
26
30
31
30
29
23
28
32
27
26
31
29
28
28
34
27
32
26
26
30
29
30
30
33
30
24
23
28
30
29
37
28
32
31
27
33
29
36
27
30
22
33
32
29
33
26
27
30
28
30
31
30
26
34
35
34
30
32
32
33
31
29
29
28
37
32
30
30
26
30
29
31
35
22
35
31
29
31
26
26
30
27
28
32
32
30
26
29
31
34
31
27
27
29
26
31
31
31
29
27
32
26
28
30
31
29
29
25
30
27
31
26
30
32
30
25
28
28
31
28
32
26
33
29
31
34
29
30
30
26
26
29
28
31
24
33
31
31
30
29
31
34
32
31
31
27
25
32
29
26
25
34
33
30
30
25
32
29
32
29
31
31
28
30
33
31
29
31
29
29
24
30
27
27
32
31
29
29
26
24
30
30
28
29
33
28
28
32
30
29
26
33
22
27
34
30
23
30
34
34
31
31
32
31
32
32
25
34
30
30
35
26
23
32
29
33
30
35
27
32
34
31
30
29
31
23
25
32
33
25
28
25
29
29
29
28
30
28
31
28
31
32
29
29
29
25
27
25
29
33
34
27
30
31
20
29
33
30
28
33
29
32
32
33
22
26
29
32
30
34
32
28
26
30
29
32
29
25
36
32
31
33
27
25
31
29
26
32
27
33
32
29
31
27
29
34
29
31
32
31
27
29
26
29
26
27
26
32
31
25
32
31
30
30
31
30
28
29
31
29
30
28
25
33
31
31
31
28
28
31
29
32
28
28
27
29
25
30
32
24
32
32
30
31
26
29
28
30
31
26
28
25
26
30
29
30
27
32
33
28
32
29
31
27
26
32
30
27
29
32
26
26
29
25
28
25
32
27
30
34
33
25
31
31
23
32
29
23
29
33
27
26
27
36
32
35
26
25
27
28
27
27
31
30
25
28
35
29
36
29
29
30
34
28
29
29
24
30
28
32
29
27
27
32
26
28
25
28
33
27
27
32
30
24
30
32
27
30
23
31
29
33
34
31
30
31
26
34
27
28
28
30
32
25
28
29
28
29
32
32
30
36
34
30
29
30
32
32
23
30
32
36
30
26
28
26
27
28
32
31
29
30
29
29
32
25
26
30
31
27
28
29
33
29
27
31
30
29
31
20
30
23
31
30
31
29
30
31
30
33
32
29
26
32
27
35
33
28
27
27
30
30
29
31
28
26
30
24
26
26
32
31
31
27
35
31
30
31
25
34
30
31
27
25
34
27
28
22
31
29
31
28
35
32
32
31
34
30
28
28
30
31
34
32
28
34
25
27
29
35
30
31
26
29
30
37
30
31
30
30
33
29
28
36
27
27
36
35
27
28
28
28
34
28
27
26
35
34
32
35
32
33
29
28
32
26
31
26
34
28
28
27
29
27
25
28
30
33
26
31
30
32
29
28
27
31
28
34
32
33
22
29
28
31
25
28
30
32
23
28
31
30
32
32
32
30
29
29
28
34
35
29
32
33
29
32
31
30
28
33
30
26
30
28
28
29
30
33
29
34
32
32
27
30
28
32
30
30
33
36
33
28
28
25
27
30
25
28
28
28
35
30
31
32
26
21
30
27
26
28
34
27
26
30
34
33
35
23
32
26
29
26
29
30
34
36
27
32
29
33
31
28
32
32
25
32
25
27
33
32
31
31
32
30
29
32
33
33
29
25
35
32
24
34
32
32
33
29
32
33
28
31
33
27
26
30
32
33
30
27
30
23
28
36
26
29
34
29
30
29
26
30
27
27
34
31
29
32
25
29
22
31
31
34
29
29
36
25
27
31
31
32
27
29
28
32
28
28
33
27
39
30
30
32
35
31
32
32
28
26
28
28
30
30
32
30
27
31
28
31
28
30
24
28
33
29
27
25
26
33
36
27
28
31
32
33
28
30
35
30
29
27
34
30
26
31
32
26
29
30
26
31
24
30
36
32
30
29
31
28
27
30
33
30
34
29
36
25
33
26
31
30
29
36
29
31
23
26
23
31
33
32
33
31
30
30
25
29
33
33
25
28
37
27
28
26
31
26
30
32
31
30
27
26
28
28
26
29
29
27
30
31
23
22
29
27
30
28
31
25
27
30
31
30
30
27
27
31
28
28
32
32
30
29
35
32
33
28
37
25
35
23
29
33
28
32
28
30
22
23
26
32
26
29
29
28
29
31
32
32
24
29
31
30
27
25
26
34
36
34
25
33
34
30
22
27
28
31
29
29
34
26
35
30
33
30
28
29
25
31
31
27
29
31
30
26
29
30
29
26
27
30
31
35
33
30
29
29
35
26
31
25
27
35
24
33
30
32
22
30
34
30
33
25
31
27
28
29
34
28
33
30
33
26
32
33
29
32
30
26
33
24
29
27
30
26
33
25
31
30
29
25
32
30
35
29
22
33
30
27
30
31
31
28
31
31
30
27
30
24
30
26
26
30
33
26
34
24
31
27
31
29
30
28
31
27
32
27
30
32
26
27
28
31
25
29
28
24
31
28
33
29
29
31
28
33
33
31
27
27
28
33
33
29
19
30
30
29
27
29
31
31
28
22
25
30
31
27
29
30
25
24
30
31
31
31
25
30
24
27
29
33
35
28
32
35
31
30
32
31
31
30
29
26
31
31
29
26
28
28
31
30
30
30
30
25
29
33
33
31
33
27
24
29
29
31
31
25
33
29
35
26
31
29
24
28
24
29
36
32
32
25
30
33
30
30
27
25
30
32
35
29
29
27
32
30
26
31
22
30
34
28
28
24
34
30
32
25
37
32
28
27
33
32
29
35
32
25
28
27
35
31
29
28
34
32
29
30
30
32
27
31
27
28
30
32
32
23
25
33
32
33
31
29
33
31
27
34
36
26
31
28
27
29
33
28
32
31
35
29
25
31
31
26
32
32
27
37
24
30
30
35
28
29
32
31
30
30
30
30
27
29
32
31
34
25
26
31
32
32
31
29
31
29
36
33
24
28
31
31
28
33
24
31
25
31
29
25
30
27
28
25
32
28
37
27
28
23
27
21
30
32
30
31
28
30
30
26
32
29
28
31
26
32
32
38
32
30
31
33
31
32
24
29
31
34
35
26
30
26
28
26
30
27
32
31
29
32
31
33
30
30
32
33
29
29
28
29
32
27
31
33
32
29
36
32
27
29
31
26
34
33
33
26
31
33
33
27
31
29
32
28
34
32
31
29
33
31
26
34
30
35
31
25
29
33
32
24
27
23
35
25
30
29
30
28
33
28
34
32
30
32
33
25
25
22
34
35
34
29
30
31
35
25
31
27
32
30
28
35
24
29
33
29
30
31
28
29
35
30
30
30
29
32
29
32
28
30
28
29
29
29
25
32
31
28
31
26
24
32
31
29
29
33
25
30
31
32
32
23
32
27
25
24
33
26
32
27
30
31
36
30
26
31
25
35
32
26
35
29
35
28
28
29
24
27
32
32
28
26
27
33
30
33
25
33
31
26
33
32
28
31
37
27
29
27
30
26
35
28
26
22
33
21
24
26
28
28
35
28
30
31
30
37
33
27
31
28
29
26
28
32
27
24
32
32
32
32
30
28
28
32
30
26
28
28
31
32
28
32
32
30
30
27
28
31
29
31
27
34
31
31
31
26
29
32
32
29
29
27
27
30
32
31
29
34
33
30
29
34
28
32
33
28
28
28
30
31
25
26
28
30
31
28
31
30
26
29
34
26
27
27
33
31
31
32
28
28
24
26
28
29
32
29
29
34
26
31
22
31
35
29
38
33
30
28
32
29
31
22
32
26
28
32
27
30
32
36
29
26
34
31
27
30
31
24
28
24
34
31
34
29
26
28
31
29
32
27
28
31
33
30
24
36
33
32
30
31
34
31
27
27
31
33
29
31
29
28
32
30
29
34
35
28
31
31
31
29
34
32
34
28
28
33
27
28
29
29
30
32
28
33
29
29
24
36
28
35
29
30
31
27
31
33
32
30
30
28
29
24
33
27
29
32
30
25
23
30
26
34
25
25
37
28
30
30
28
27
31
31
34
32
28
30
34
29
30
26
32
25
35
28
30
32
32
30
31
27
34
32
31
36
27
31
31
26
29
29
31
29
31
23
26
32
31
32
26
28
25
30
35
30
31
26
26
24
31
29
33
33
26
26
33
34
28
34
27
34
26
26
25
32
32
27
30
27
32
33
26
33
28
30
30
32
23
27
30
29
28
28
33
29
33
29
34
33
30
28
30
32
34
27
29
29
29
34
26
27
29
24
29
33
32
32
31
27
31
31
29
31
25
33
28
29
33
27
28
29
28
28
30
29
28
31
32
30
23
33
27
24
26
29
28
32
24
26
32
24
32
27
32
24
27
27
26
33
34
27
29
30
32
20
30
33
27
29
32
29
30
32
27
22
35
30
30
27
25
29
29
27
33
35
36
27
32
31
26
32
30
30
31
29
29
27
22
31
29
29
26
23
28
29
28
26
32
28
27
26
30
28
25
29
31
28
32
23
27
31
29
28
31
26
29
28
30
29
32
33
29
29
33
28
31
28
33
24
32
29
29
26
31
29
26
34
34
31
31
36
30
30
31
26
35
26
29
28
30
27
28
32
38
34
27
27
30
34
26
28
29
33
27
34
37
27
32
31
36
33
32
29
29
28
35
33
30
33
29
29
30
33
32
28
26
32
29
31
27
23
29
36
32
27
30
35
28
33
31
31
30
29
29
29
28
31
32
30
31
30
24
27
35
30
28
27
28
28
32
30
34
28
26
27
27
27
30
30
31
30
28
26
27
24
24
32
29
35
28
30
33
27
25
23
34
34
29
29
29
32
26
31
27
25
30
36
31
34
31
32
33
29
36
33
26
30
31
29
39
28
31
27
33
29
32
25
25
31
23
33
26
36
32
28
29
34
29
29
30
27
28
30
33
25
33
33
28
33
28
29
32
33
32
32
28
32
27
32
31
32
26
31
30
30
31
25
26
32
27
31
29
28
30
28
31
33
34
27
27
30
23
28
31
31
32
32
31
29
29
21
26
32
30
25
22
29
30
33
30
27
30
26
30
32
37
30
27
32
31
26
29
34
32
30
35
31
27
28
30
35
28
32
32
26
31
28
29
32
33
30
25
23
29
25
30
28
31
30
30
34
26
29
30
28
29
31
38
30
30
31
35
24
27
29
28
33
30
29
34
31
33
29
33
27
34
32
27
28
27
28
31
28
29
28
27
28
29
22
32
25
32
31
32
32
33
26
32
26
27
31
28
31
32
29
29
29
27
24
27
31
25
35
31
30
29
30
26
29
32
31
26
36
26
36
33
27
27
30
32
29
28
28
23
27
25
35
29
34
35
31
27
31
34
31
30
33
28
35
31
29
32
34
32
29
27
33
29
30
30
31
27
34
28
34
30
29
27
26
31
32
26
28
29
26
29
29
32
32
30
30
25
26
36
28
32
31
33
30
30
37
27
29
26
22
29
34
29
26
21
28
32
24
33
28
31
35
26
28
31
26
31
25
29
30
26
31
27
26
29
31
32
29
34
31
29
32
27
31
29
26
29
30
24
33
26
32
29
32
28
31
30
31
35
31
33
23
28
32
30
28
33
35
32
30
27
27
32
28
27
27
29
31
28
35
29
32
28
27
32
28
27
26
29
28
34
30
33
28
31
25
29
28
31
31
29
29
31
28
30
27
28
27
31
32
29
29
29
34
34
31
33
30
26
30
25
28
28
31
35
29
30
29
30
34
30
31
25
25
24
33
24
31
28
30
29
28
29
25
36
32
32
29
34
31
31
26
30
25
25
25
25
26
29
32
35
30
31
26
35
27
28
29
29
29
25
31
28
28
30
26
30
27
24
30
36
33
26
29
29
33
35
29
36
28
29
30
33
28
37
26
25
34
30
30
32
27
28
29
26
31
33
32
30
30
31
27
29
25
32
31
32
27
28
27
31
35
28
30
29
30
33
28
32
29
31
27
32
29
30
28
29
28
33
33
30
33
27
28
35
25
32
29
35
29
27
27
26
28
29
32
26
28
28
20
30
29
31
34
30
30
23
29
29
24
29
26
26
30
26
34
30
29
32
38
34
32
31
26
29
35
27
31
27
26
29
29
34
28
28
29
27
30
32
25
28
27
24
28
30
30
29
32
30
34
28
28
25
29
33
28
29
34
27
22
32
27
29
31
26
29
27
31
30
28
30
30
27
31
28
32
29
28
29
32
32
30
33
29
33
26
30
27
29
26
31
34
30
31
31
32
27
28
29
34
28
28
33
29
27
35
30
29
31
27
22
28
32
28
33
28
30
24
33
29
35
28
27
28
32
28
32
34
37
25
28
34
31
32
34
29
33
27
30
30
31
25
35
28
34
26
26
24
32
31
27
32
29
26
28
31
31
33
29
30
24
30
30
31
34
30
28
31
36
27
28
32
28
25
26
31
27
30
29
30
33
34
30
22
27
27
32
29
29
34
28
30
32
30
28
26
33
30
32
31
28
33
34
28
31
30
30
28
28
34
31
27
29
32
27
35
37
24
29
26
30
29
30
29
31
32
26
31
28
30
32
25
27
30
30
30
26
29
35
29
21
29
33
27
28
29
34
30
30
30
31
30
26
30
28
32
30
25
27
32
28
40
33
27
27
26
26
26
26
36
28
29
24
31
35
25
31
25
32
26
32
32
26
27
26
31
30
27
25
28
27
33
27
28
29
32
31
26
31
32
34
27
37
30
31
30
28
33
31
31
29
27
29
31
29
26
25
27
29
29
26
29
30
31
35
25
30
29
26
25
24
26
33
29
30
31
28
28
26
30
31
29
35
31
25
28
30
25
27
36
31
27
27
30
36
25
31
27
30
30
36
26
25
29
28
34
33
29
30
20
33
26
29
27
26
28
31
27
25
26
27
30
32
29
29
33
37
32
30
32
32
30
34
28
33
30
29
29
29
31
25
31
34
29
32
32
31
34
29
33
31
28
28
31
26
31
32
28
29
35
27
30
27
30
32
30
32
36
34
34
33
27
27
32
29
31
30
32
31
29
23
30
28
33
29
29
33
23
30
29
30
28
28
30
32
31
29
33
29
27
30
28
33
30
22
29
32
28
28
32
28
26
31
31
28
30
29
35
29
27
35
32
31
29
28
25
30
29
36
26
25
31
24
28
28
32
25
25
31
28
31
30
27
35
30
29
26
30
30
35
28
25
27
27
30
27
35
29
28
32
28
28
34
32
33
25
31
32
28
33
29
29
31
33
33
24
28
32
32
26
34
33
28
28
31
28
26
28
34
30
28
30
28
27
26
29
37
24
30
34
26
26
29
32
30
27
36
33
28
31
30
33
32
33
29
27
30
31
30
33
32
32
27
29
32
26
32
29
27
29
27
26
30
24
30
30
32
25
32
35
27
29
34
32
30
32
28
30
33
31
29
32
32
31
24
30
29
33
33
31
28
30
32
31
26
27
27
32
27
23
26
26
31
26
32
29
28
25
33
30
28
30
32
33
26
22
27
28
33
30
25
35
33
28
30
33
31
32
32
24
35
33
24
26
32
29
32
33
33
26
27
31
26
30
34
28
30
29
24
29
32
29
28
29
28
29
32
30
30
30
34
30
31
32
25
27
25
30
27
31
29
30
23
29
27
29
29
27
28
30
30
31
31
35
30
30
31
29
31
26
30
29
30
27
31
28
26
31
31
31
33
27
26
31
30
29
30
36
24
25
26
27
29
35
30
29
31
23
31
30
31
30
32
26
30
31
32
31
32
29
31
29
33
31
28
35
30
36
31
34
25
36
29
30
24
34
36
28
31
32
30
28
29
32
30
31
33
34
26
29
31
29
31
36
30
24
23
30
31
33
31
30
32
27
27
25
30
30
25
31
30
30
29
29
26
32
29
31
34
26
32
29
29
33
31
26
32
32
30
29
31
30
28
30
30
34
30
35
31
30
33
30
34
28
28
30
28
29
32
28
33
28
29
28
27
29
30
27
28
26
26
32
28
33
33
30
32
26
27
23
28
32
32
34
30
31
31
31
28
34
30
25
28
27
29
31
27
29
30
29
29
35
26
31
31
31
32
32
39
29
26
28
25
32
26
28
32
30
35
30
30
28
35
33
30
32
34
29
26
31
25
28
30
27
21
33
30
25
26
26
34
29
32
26
29
26
30
31
32
35
26
29
27
29
25
27
27
27
29
31
31
35
28
29
33
35
23
24
32
32
26
35
31
25
23
29
28
33
29
27
31
33
29
32
31
29
26
25
31
29
31
33
29
30
24
26
27
32
32
25
24
20
32
28
29
29
28
26
36
29
35
32
33
29
28
32
31
26
29
29
19
34
31
36
29
35
28
31
30
31
35
36
31
31
29
27
25
33
27
31
32
32
26
28
27
25
31
30
25
36
31
28
31
34
33
28
32
30
29
28
36
31
33
33
30
33
27
37
29
27
30
30
28
26
27
27
28
28
30
28
27
24
32
29
35
31
33
27
30
31
33
27
26
31
29
30
27
32
31
26
29
28
30
30
28
35
29
33
29
30
34
25
27
30
33
27
36
26
33
32
29
32
23
28
30
33
31
31
31
29
32
32
30
28
27
26
28
28
27
33
32
24
32
34
31
26
30
29
28
36
29
25
28
28
30
24
29
34
30
32
28
29
30
28
30
30
29
30
29
32
31
28
32
35
30
28
30
28
27
30
26
30
20
33
28
31
31
22
30
28
27
29
34
30
31
33
31
31
34
28
31
32
32
30
26
32
31
30
28
32
28
27
29
27
33
33
28
31
29
25
29
34
28
27
32
27
27
35
30
29
24
28
35
27
29
32
30
28
29
32
31
25
33
27
35
35
32
30
33
32
31
32
33
31
29
29
34
28
29
28
27
32
32
30
31
30
28
34
24
25
29
33
32
27
30
30
32
26
31
26
30
25
27
30
23
29
21
31
34
25
33
30
32
28
34
34
30
30
25
34
34
31
32
29
27
31
29
33
29
35
32
27
28
31
28
31
28
31
29
25
28
34
32
31
28
30
33
29
25
29
30
28
31
27
28
26
27
30
32
25
26
32
28
29
31
31
30
21
29
26
31
29
26
33
29
26
32
32
27
24
33
33
32
28
34
34
29
31
27
31
25
27
25
31
33
28
27
32
26
32
29
31
34
28
26
30
23
31
31
33
32
31
33
28
33
30
31
29
23
29
31
23
27
29
35
31
28
31
28
27
36
27
27
31
30
31
32
31
30
27
30
33
31
30
27
30
27
28
32
26
34
34
28
35
26
30
31
33
31
32
31
26
27
30
25
30
27
28
26
28
34
32
29
28
29
30
24
31
30
28
27
29
28
36
30
28
30
30
27
30
21
31
29
26
31
28
27
30
26
33
31
28
30
26
22
20
24
34
26
30
29
34
25
29
34
28
26
29
32
29
23
34
29
32
31
34
32
29
29
29
32
28
30
30
32
34
29
30
28
34
31
33
28
35
34
27
27
32
27
28
29
33
35
31
26
32
28
27
31
31
27
31
24
28
30
28
30
29
26
34
31
24
29
33
28
28
27
29
26
37
34
32
31
32
22
26
32
28
27
30
31
28
26
28
28
27
31
32
25
23
23
31
26
30
28
32
28
35
31
32
28
27
28
33
34
25
21
32
34
33
32
29
28
29
31
35
27
29
29
30
28
33
23
27
31
29
25
30
33
31
24
34
28
23
26
32
27
31
31
26
28
31
31
30
30
26
34
30
31
26
26
32
32
27
32
30
28
26
33
28
34
34
35
33
32
34
25
28
31
25
29
28
32
30
27
33
27
30
23
27
31
23
25
32
29
31
24
29
35
29
29
27
27
31
28
30
30
32
34
26
25
33
31
33
28
30
31
28
30
24
35
30
31
25
34
30
27
32
28
32
31
30
30
30
27
26
30
32
27
32
31
31
29
26
32
36
30
33
29
33
30
25
29
29
31
26
31
28
28
27
24
30
29
26
23
32
37
33
30
29
33
30
28
31
30
29
28
30
24
26
35
29
26
28
27
28
28
29
30
25
29
32
27
31
23
31
24
31
31
32
29
31
28
34
28
27
32
30
30
34
31
31
30
31
30
30
29
30
30
26
29
30
30
31
25
25
25
28
22
27
31
26
30
26
33
26
32
29
31
35
26
28
30
32
34
28
26
25
36
31
30
34
33
31
29
30
32
26
22
29
32
30
25
29
29
26
31
32
26
31
37
27
30
30
29
33
26
34
34
30
33
23
37
30
25
28
33
29
30
26
30
32
30
23
26
32
26
28
29
29
33
35
30
31
26
28
31
31
33
31
27
31
29
31
29
34
33
30
33
33
33
32
29
28
28
27
34
30
25
28
34
23
28
32
26
31
29
30
30
31
26
33
31
27
32
23
33
29
28
30
32
32
33
34
32
32
36
26
27
30
29
33
30
29
26
28
30
28
30
30
32
31
33
30
23
30
31
30
26
31
26
29
31
25
33
29
33
33
28
27
34
31
27
25
27
28
35
33
32
34
32
31
31
31
27
31
27
30
27
32
31
26
29
28
33
29
28
32
28
34
29
30
25
29
29
29
33
32
26
29
29
31
28
30
29
32
27
30
32
28
31
28
31
29
32
32
31
26
26
28
29
33
31
28
26
33
31
25
37
27
33
28
35
29
27
35
33
29
31
34
23
25
29
31
31
35
26
26
32
29
27
27
30
26
30
29
25
33
29
24
29
33
25
33
28
25
28
36
31
29
31
27
33
28
31
32
31
32
27
30
30
31
28
28
23
28
30
24
32
31
28
29
32
30
30
32
30
27
25
27
33
32
30
27
28
30
29
26
29
28
27
26
36
27
32
24
38
37
26
32
24
30
33
34
28
32
32
35
31
26
30
26
28
27
28
29
28
29
32
29
30
30
34
29
28
30
22
30
27
27
28
28
31
31
27
33
28
32
30
24
30
29
31
28
28
35
30
30
29
29
31
30
32
32
33
31
32
31
26
37
28
30
33
28
27
32
25
30
30
30
31
33
32
27
30
28
29
22
33
27
29
30
35
30
29
32
32
30
30
34
27
29
31
33
30
29
32
28
28
29
32
28
34
28
35
25
30
29
35
25
30
30
32
28
33
31
24
28
37
32
27
31
34
30
28
30
27
30
23
29
28
28
27
33
33
31
29
30
32
31
29
30
20
34
25
30
34
27
29
22
30
28
34
28
28
27
30
36
25
27
27
27
25
28
27
25
28
25
29
29
27
25
26
27
31
32
28
27
29
28
28
32
27
28
29
30
28
29
25
32
28
29
26
28
25
28
31
30
35
31
30
29
25
34
32
30
34
30
30
37
29
30
26
28
31
30
32
32
32
29
29
26
31
30
30
27
33
27
29
29
33
22
30
32
33
34
28
30
33
29
32
31
30
30
33
25
30
33
33
33
31
31
28
32
32
31
32
31
26
26
28
29
32
36
26
36
27
28
25
30
32
28
27
33
34
32
35
28
27
34
30
24
29
28
32
26
25
25
28
26
31
32
26
32
30
30
29
33
23
33
32
24
33
34
26
32
31
33
33
30
22
30
34
30
26
34
27
28
21
29
31
29
25
28
29
28
30
31
32
22
33
29
31
33
28
31
30
20
30
28
25
35
32
29
33
28
26
28
31
31
32
33
32
34
32
32
30
28
34
28
30
26
35
30
31
35
29
33
30
31
25
26
33
27
31
31
34
31
28
29
29
30
28
31
29
36
31
29
31
30
31
34
30
36
33
28
35
35
25
29
27
27
31
38
29
28
31
29
28
32
26
36
26
28
33
30
34
26
31
24
29
33
26
32
31
30
26
36
31
27
26
34
26
33
28
31
29
29
29
28
37
33
29
33
31
24
32
31
32
28
29
30
35
34
30
29
34
30
32
27
30
29
33
32
33
32
28
31
34
26
32
29
31
31
28
29
32
28
32
26
34
29
32
30
33
34
31
31
32
30
29
29
29
28
26
33
24
33
27
30
32
30
31
31
32
27
28
28
30
25
26
31
25
29
31
30
32
26
26
28
25
27
28
29
32
22
34
30
29
33
28
31
28
36
27
34
32
30
33
28
25
26
27
32
26
29
28
27
26
24
26
32
32
33
22
36
34
29
31
32
30
30
29
34
25
27
32
28
31
32
31
31
31
32
32
26
31
30
26
24
31
31
27
30
34
30
27
34
30
29
25
36
28
27
29
30
32
23
27
27
29
31
27
27
31
28
24
28
30
32
23
24
34
29
27
34
34
32
32
24
32
36
26
31
29
31
30
23
31
27
30
27
25
32
24
34
26
32
30
31
30
26
31
29
34
30
27
25
33
30
30
31
33
28
27
32
31
26
31
29
33
34
32
32
35
32
29
28
28
30
27
30
26
29
26
34
24
26
21
20
27
27
24
32
30
29
24
28
31
30
36
32
34
38
33
34
32
28
33
26
31
27
28
29
30
33
31
26
33
27
29
30
26
29
28
29
29
27
24
30
30
30
31
25
31
30
26
33
29
29
36
31
32
28
31
31
32
30
26
29
32
30
30
23
28
29
25
28
25
28
34
30
29
28
29
28
27
28
31
29
29
26
28
26
30
28
30
27
34
34
33
33
30
30
26
29
29
27
22
31
26
22
31
33
25
28
29
32
26
28
29
28
36
29
28
32
29
24
32
30
32
28
34
27
31
29
33
28
35
29
27
30
32
31
32
27
28
27
29
26
31
33
32
26
28
20
33
33
32
31
31
34
32
20
27
31
29
28
30
25
32
22
30
28
29
33
20
25
30
32
28
29
31
23
30
35
27
33
30
26
31
31
38
28
33
31
33
30
35
30
29
31
31
28
34
28
29
29
34
31
21
28
31
30
25
28
28
30
28
28
30
30
27
25
27
28
31
32
28
30
31
30
36
28
31
26
27
25
28
30
29
32
34
33
31
31
25
33
30
31
29
31
26
32
33
24
27
31
27
25
33
29
20
35
23
31
25
30
27
32
29
29
35
25
29
26
27
32
30
32
35
28
31
32
33
24
28
27
33
30
28
33
28
30
30
31
26
31
34
28
29
28
33
30
28
34
32
32
26
35
29
31
27
35
24
29
27
28
28
32
31
29
27
31
30
34
29
28
30
33
32
33
30
29
29
26
29
29
29
34
28
28
29
25
24
26
30
33
39
26
32
26
26
27
30
30
31
29
29
28
27
36
35
27
34
31
34
29
27
33
26
33
33
29
28
25
31
27
25
31
28
26
26
31
35
27
34
26
31
34
31
25
31
29
28
34
24
29
26
31
24
27
27
31
32
26
25
35
34
21
30
30
19
36
28
35
27
33
29
25
31
29
29
31
33
29
29
32
31
33
30
32
31
29
27
35
33
24
33
28
31
29
29
33
32
30
29
31
25
34
35
26
30
29
28
29
29
31
30
32
27
32
30
27
28
31
31
35
30
33
26
22
28
33
25
33
27
27
33
30
27
22
29
30
28
30
29
28
29
30
28
28
28
36
34
28
27
29
32
31
31
29
29
26
30
30
32
34
28
29
26
32
28
29
31
26
31
32
33
28
28
32
26
28
29
33
34
35
36
29
30
29
30
29
30
28
30
31
24
29
26
26
33
25
30
32
26
32
28
31
26
27
33
26
27
30
35
35
38
30
35
28
33
33
30
28
28
28
28
31
30
30
24
32
29
31
31
29
36
30
28
27
30
34
30
25
28
32
30
31
28
33
28
30
30
28
30
32
31
26
32
28
29
29
30
29
31
34
28
27
27
27
30
29
29
32
25
28
21
31
29
30
31
39
27
34
29
31
31
31
29
30
28
27
28
30
29
25
29
26
30
28
30
34
27
29
28
27
24
28
30
35
35
28
31
31
28
36
27
26
31
30
28
32
33
27
27
31
30
31
29
29
24
28
28
27
29
32
34
27
30
31
33
32
31
34
32
29
30
30
30
33
32
33
28
27
34
27
28
27
28
32
34
30
32
28
31
31
29
29
28
28
32
23
37
27
31
35
28
30
30
29
17
26
31
26
36
33
29
28
30
30
32
31
29
32
32
28
24
29
26
25
34
32
25
25
32
28
29
30
29
27
29
34
30
28
27
31
33
34
36
29
28
24
26
30
30
29
21
31
32
27
28
27
30
25
30
26
28
34
34
28
25
28
31
28
29
30
28
34
27
34
31
24
30
29
31
28
28
31
32
34
30
29
32
30
32
32
34
29
33
29
27
28
31
33
28
30
31
31
27
29
29
29
31
34
30
31
31
33
26
30
27
29
33
29
31
31
27
29
23
31
29
28
28
34
30
25
32
28
26
31
32
27
29
30
33
30
26
31
27
28
27
33
26
30
31
27
28
28
35
24
29
29
36
25
35
26
35
29
31
36
32
35
29
33
30
31
34
33
33
33
31
32
30
31
33
29
27
29
35
32
27
29
34
26
30
32
25
31
31
28
30
28
31
27
32
31
29
29
27
31
30
31
31
29
25
27
29
31
29
27
25
30
32
32
31
31
32
26
25
25
31
27
36
30
31
30
31
31
32
27
31
26
27
31
32
29
30
28
27
35
30
33
27
31
31
32
33
27
36
28
31
27
28
27
32
36
25
33
31
33
31
23
23
31
33
29
33
30
29
29
27
27
28
30
27
27
32
31
34
26
28
29
23
29
30
30
29
29
30
32
28
23
27
27
30
21
28
27
28
26
27
26
30
31
30
34
27
30
27
27
33
28
35
28
32
28
31
29
32
29
33
27
29
30
32
34
33
26
26
25
24
27
30
29
31
27
30
34
28
30
33
32
32
26
33
35
24
32
28
27
31
26
30
27
26
33
27
28
30
32
32
28
27
27
29
27
31
27
32
27
27
25
34
34
27
28
32
32
32
27
29
27
32
32
33
35
33
29
31
26
30
29
27
29
31
27
30
25
26
31
31
24
27
31
26
31
32
29
31
31
29
32
28
31
29
29
31
28
28
30
34
37
32
24
23
30
28
28
32
30
34
23
28
29
30
32
34
32
27
27
33
25
28
27
31
37
31
26
34
31
33
28
33
24
30
31
31
30
31
34
30
33
27
33
31
27
28
35
29
31
34
27
29
29
28
27
26
27
27
30
28
32
25
32
25
30
32
25
34
27
30
30
34
33
29
29
28
28
23
24
30
28
32
31
28
32
32
27
32
25
28
31
27
29
28
33
29
35
27
30
32
29
34
34
31
28
29
30
31
28
31
35
30
30
28
30
28
29
31
24
33
29
35
31
27
27
29
29
23
25
28
35
25
30
31
30
32
31
26
30
35
37
34
33
26
30
32
24
31
30
31
28
33
32
32
31
29
25
27
29
37
30
28
25
26
23
28
27
34
27
27
28
29
27
28
28
29
26
26
31
35
28
27
34
27
33
25
33
27
28
29
31
26
34
26
33
30
32
28
23
24
35
29
33
29
31
24
29
31
29
29
28
32
31
29
30
34
25
27
25
32
28
33
30
28
29
32
28
24
33
30
34
29
29
27
31
27
31
28
27
31
36
26
33
30
32
32
28
29
27
31
33
30
31
32
32
27
25
35
25
25
26
31
31
29
31
19
30
28
29
34
32
30
27
31
33
30
28
30
28
31
24
28
32
29
29
28
31
27
34
33
27
34
27
36
26
28
28
31
30
26
33
27
22
31
27
26
30
24
29
25
30
34
30
31
35
31
31
29
31
25
31
26
29
27
31
26
25
32
32
32
26
23
27
25
28
27
35
30
27
34
31
26
29
32
27
27
28
34
33
28
29
33
30
31
26
32
29
24
28
26
26
35
34
23
30
31
29
30
31
31
30
26
29
31
33
34
31
34
26
28
31
28
31
31
29
31
31
30
29
27
28
29
32
26
33
26
32
27
31
33
28
33
33
23
31
29
25
35
34
27
32
28
28
31
25
35
31
29
30
31
34
30
28
30
31
31
28
33
25
24
35
32
29
29
32
35
31
29
36
32
34
30
30
28
28
33
34
25
30
29
29
27
30
33
30
29
26
26
26
29
31
27
26
30
32
20
31
26
28
28
34
31
31
33
30
30
28
24
34
28
31
34
28
29
28
31
26
29
28
27
32
26
29
34
29
26
30
30
30
36
25
33
27
28
29
28
28
31
32
30
30
25
31
29
32
30
31
32
27
31
32
23
30
26
23
27
26
31
32
32
30
32
31
30
25
33
34
27
30
31
27
35
30
30
27
31
27
26
28
29
28
28
28
34
30
28
27
32
30
26
28
34
28
30
28
32
31
27
25
31
29
30
29
28
26
35
28
29
30
33
29
29
28
30
28
30
33
30
32
30
29
26
25
29
31
25
30
33
25
25
26
24
26
30
25
33
29
29
30
29
28
30
29
30
31
32
30
27
38
21
27
31
30
29
31
36
30
28
33
29
33
34
33
30
31
24
32
30
29
32
32
32
33
31
31
27
30
29
28
25
30
23
33
29
27
31
26
26
26
31
25
30
26
29
25
32
28
23
28
36
32
29
36
30
33
26
28
32
31
28
31
30
29
29
33
32
29
27
31
30
28
26
22
27
28
26
35
31
28
29
32
29
24
28
31
30
31
27
34
25
27
29
31
29
29
21
31
30
27
35
35
24
24
31
34
29
25
29
29
30
26
33
29
33
27
32
30
28
33
28
27
32
32
32
29
28
38
31
29
29
32
32
21
31
32
32
28
36
24
31
28
25
38
32
28
23
30
30
27
29
29
36
31
30
29
29
27
30
26
32
30
31
31
30
28
31
29
31
31
28
28
34
29
30
35
31
26
33
30
34
30
31
32
24
26
35
31
32
30
28
31
28
37
28
28
28
32
29
29
29
29
32
28
30
29
28
36
40
31
29
31
34
29
29
26
32
28
31
25
25
30
31
33
32
31
33
27
33
31
29
29
26
32
25
29
29
29
29
28
31
27
29
29
34
29
33
30
28
27
30
27
25
31
32
21
31
38
31
29
29
30
27
28
27
31
29
30
26
27
29
27
25
26
30
29
28
38
28
29
33
30
31
26
29
30
30
31
24
29
26
29
32
29
30
31
29
29
34
35
32
23
28
31
32
33
25
35
34
27
31
29
29
31
32
27
32
28
31
25
33
33
36
33
27
30
24
28
34
27
25
30
25
31
33
29
35
31
32
34
29
32
31
34
33
33
33
33
25
34
28
29
27
28
32
34
31
29
28
24
30
26
37
31
30
32
32
36
32
27
30
30
30
30
28
28
32
27
26
25
33
30
33
27
29
32
29
26
26
32
34
34
33
34
33
26
32
26
32
29
34
24
31
27
34
28
35
31
33
29
30
34
30
32
27
38
31
31
34
28
33
27
27
34
31
27
28
37
36
32
34
27
34
31
33
34
33
34
30
25
33
29
31
32
32
28
32
30
29
29
30
27
33
38
29
30
31
27
35
29
31
32
30
34
28
28
33
34
28
29
30
33
32
30
30
31
31
30
30
29
29
30
27
32
34
29
32
34
27
28
27
30
35
30
32
31
29
33
26
34
31
26
26
32
25
29
32
34
32
32
30
31
26
29
30
32
29
29
27
28
30
31
29
24
29
24
33
34
33
30
27
29
32
32
28
31
35
26
28
28
35
30
28
28
30
34
30
29
29
30
27
29
31
27
32
30
27
30
27
34
30
35
26
32
32
30
26
33
29
32
25
29
30
27
29
28
26
34
34
36
31
33
34
32
30
30
28
32
29
34
25
29
25
29
32
27
27
32
33
29
31
26
30
25
30
35
26
28
32
34
34
31
26
32
29
28
26
34
30
29
23
34
36
33
34
31
34
33
33
29
31
29
30
26
30
31
26
33
30
28
27
29
30
29
29
27
27
30
31
29
29
33
28
27
27
32
25
30
27
31
25
28
32
30
27
30
28
33
26
37
30
28
27
30
30
25
32
32
26
24
27
33
22
30
33
26
32
26
32
28
30
31
30
31
29
24
25
29
30
31
28
31
37
28
34
32
34
29
27
27
24
29
27
30
35
23
31
23
31
32
24
27
30
30
29
29
30
34
29
36
24
31
31
37
29
33
26
31
30
33
32
30
33
33
31
30
27
28
34
31
30
32
30
31
30
33
23
31
26
27
25
26
25
27
31
26
37
33
35
27
28
29
29
35
29
32
33
29
29
28
28
28
31
28
34
31
35
28
35
27
31
28
33
29
36
31
30
29
29
29
29
32
34
30
33
30
35
30
32
34
32
32
28
25
30
28
32
31
27
30
23
29
31
29
25
31
35
34
25
34
31
29
24
28
32
29
33
28
26
30
31
33
22
29
31
23
31
28
26
30
26
33
28
32
27
31
29
29
33
27
30
37
32
37
32
32
30
32
30
32
32
28
26
28
35
26
30
31
30
27
26
32
32
29
32
33
29
31
26
31
34
27
35
27
28
30
30
28
25
27
29
24
29
21
35
33
31
28
32
25
34
31
27
31
29
27
26
30
27
30
34
26
29
25
32
26
28
32
30
33
27
29
31
26
29
32
32
30
31
33
34
30
33
29
29
31
26
30
34
34
28
27
30
32
29
33
30
31
32
30
35
31
32
30
28
27
29
27
27
28
25
27
29
23
32
32
28
29
33
27
34
30
33
30
33
29
28
27
32
32
33
29
26
28
32
28
30
26
27
26
28
29
30
25
29
29
32
29
32
27
26
24
37
28
21
31
28
31
31
28
26
30
27
25
27
27
31
27
34
37
27
26
31
27
32
35
34
26
33
32
24
29
28
25
31
24
31
31
30
31
31
33
26
38
28
32
24
31
27
30
28
32
30
28
30
25
37
29
26
34
32
26
28
31
36
31
29
32
28
32
27
32
32
26
30
30
32
30
26
30
31
25
33
31
36
27
34
28
29
26
28
31
30
31
29
29
34
26
28
28
29
29
27
35
32
31
31
35
33
22
30
29
29
30
31
30
32
32
26
29
29
23
26
32
37
23
31
25
30
28
32
29
27
33
27
24
29
28
28
30
30
29
28
29
35
27
30
34
29
23
25
28
32
30
34
30
34
27
29
28
32
28
27
30
26
31
27
25
29
25
30
25
30
32
27
30
32
29
33
35
33
31
31
36
27
26
28
26
36
27
27
30
27
31
34
25
30
22
30
29
35
30
24
29
32
28
35
28
28
29
30
29
30
29
27
28
36
28
35
30
27
27
32
29
33
27
32
31
31
30
30
28
27
26
28
28
33
30
29
34
29
29
27
30
31
28
31
28
27
29
28
25
25
33
31
30
33
31
31
27
32
29
29
29
29
33
30
28
34
28
39
26
35
30
33
24
29
34
31
30
30
24
30
29
30
26
28
28
29
31
33
25
31
30
35
33
31
30
28
31
36
31
30
36
34
27
31
27
26
28
27
26
26
31
29
25
31
30
31
31
32
30
26
30
27
35
25
24
30
30
34
24
28
32
31
32
31
27
29
28
28
33
30
34
23
29
35
29
28
27
31
28
32
29
29
26
32
30
29
32
31
35
25
32
27
30
27
27
35
28
26
30
29
33
30
32
30
29
33
27
32
31
33
30
28
29
33
31
31
31
29
30
28
27
25
30
27
36
31
28
31
30
36
36
28
30
34
31
30
36
37
35
27
32
29
32
29
28
29
30
28
27
34
28
28
28
27
27
29
28
28
31
29
27
29
22
30
29
27
30
32
24
29
32
28
25
33
32
25
27
26
32
32
30
25
27
30
33
34
29
22
24
32
31
32
33
25
29
30
31
26
28
27
29
28
31
29
30
31
31
31
31
31
29
31
31
28
27
29
33
33
28
29
31
26
30
32
27
28
26
29
32
29
30
31
22
24
26
26
32
26
34
33
34
24
30
29
27
33
28
26
28
28
32
27
28
29
30
29
34
27
28
29
29
29
33
24
26
32
28
29
33
33
30
29
32
27
27
27
30
28
29
31
31
29
21
36
28
30
29
26
26
26
34
25
30
30
28
26
38
25
27
30
33
27
27
26
33
39
33
31
29
29
27
28
33
29
31
30
29
31
26
31
28
32
33
28
28
31
31
36
31
30
26
28
30
28
30
28
30
33
30
26
27
31
31
22
32
33
31
28
33
26
34
25
28
27
32
28
25
26
29
33
32
27
27
29
28
28
27
34
35
29
27
31
30
33
36
32
31
34
27
32
28
31
29
26
31
27
31
21
31
30
29
28
28
36
30
31
28
34
29
29
28
29
29
25
27
33
26
28
31
18
31
28
23
27
26
25
33
33
33
25
29
30
35
29
31
31
33
33
25
28
31
24
29
26
28
30
31
30
26
24
27
29
33
28
29
25
27
32
30
33
26
25
27
34
31
32
31
33
28
31
34
30
30
28
34
31
34
31
29
28
25
32
31
34
35
34
32
26
29
28
24
26
30
30
34
26
33
29
28
34
30
28
29
32
35
35
37
28
29
32
33
32
31
29
29
28
30
31
30
29
30
30
31
25
27
33
31
32
33
28
32
32
34
30
30
26
24
27
30
34
31
23
30
31
28
27
35
28
29
30
30
33
34
32
29
34
29
29
32
34
26
29
33
33
30
37
29
33
25
32
33
25
29
30
28
28
27
26
31
34
31
34
35
33
27
25
30
28
35
32
28
27
31
28
27
31
30
29
29
28
34
28
31
29
28
29
31
29
25
31
31
25
30
31
34
31
30
30
30
34
35
26
27
24
28
21
32
34
30
28
29
29
32
31
24
32
28
28
30
31
31
32
34
33
33
31
25
29
30
29
32
25
27
30
32
33
27
33
29
30
29
33
28
30
27
33
30
27
30
33
32
26
25
27
29
28
33
33
29
33
28
28
27
32
20
26
29
24
33
25
30
33
30
26
32
36
26
28
31
32
31
27
29
31
31
33
33
30
33
31
28
29
32
34
28
28
27
31
31
28
28
31
32
34
27
29
27
31
31
28
31
29
22
32
27
29
29
35
26
34
30
32
30
29
26
35
29
29
30
34
29
27
34
31
34
28
26
32
33
33
28
28
25
33
26
33
31
33
33
30
27
29
32
28
31
33
28
27
28
29
30
27
30
30
28
34
27
34
31
35
29
33
33
38
32
33
24
25
33
29
28
28
27
25
36
25
29
30
28
24
30
30
31
31
29
28
33
30
28
29
29
35
30
31
29
30
29
30
31
30
26
36
30
33
28
28
32
30
32
25
29
24
26
32
30
32
27
35
27
30
31
28
31
31
32
23
37
30
27
25
30
31
30
30
26
22
28
30
28
29
31
29
30
30
27
31
30
25
28
29
29
29
31
28
26
32
23
27
24
25
35
28
24
29
28
28
31
26
30
28
32
32
33
29
29
26
25
33
29
32
30
29
24
29
34
32
27
29
29
27
32
34
32
32
29
26
26
23
26
25
31
29
31
33
25
32
35
37
28
31
31
27
23
27
26
29
26
27
34
31
31
32
31
28
30
29
30
23
30
27
29
29
31
29
33
28
34
30
33
33
20
33
30
28
29
27
24
27
37
27
31
29
35
31
29
31
29
32
21
31
29
28
29
32
27
32
33
28
33
28
26
32
29
31
29
32
25
33
37
32
31
25
30
26
34
28
29
30
23
28
25
33
35
26
34
31
29
24
32
26
28
34
33
34
37
28
30
34
31
32
30
30
32
34
30
34
34
32
26
30
36
35
29
31
29
29
30
33
26
33
25
33
32
33
36
30
23
29
30
27
27
31
33
29
32
31
28
32
27
26
35
27
23
26
29
31
30
26
26
29
30
28
29
30
27
35
34
29
27
25
30
31
33
28
28
30
27
26
24
30
28
31
30
26
27
26
35
29
29
31
25
28
27
30
32
27
28
31
30
32
28
31
31
27
30
32
23
34
26
32
31
33
35
31
31
29
26
30
23
29
32
29
31
26
28
25
29
27
32
34
30
31
31
29
34
28
28
33
33
30
32
28
30
32
30
31
28
35
30
35
33
28
28
30
28
31
28
34
20
25
35
25
33
34
34
26
28
25
26
23
32
29
27
26
33
27
28
29
32
30
34
27
30
26
34
27
30
30
30
25
28
26
35
31
24
23
30
29
35
30
24
31
30
24
24
31
31
29
29
32
30
31
27
32
31
28
31
28
35
28
30
31
30
30
33
32
27
33
33
32
23
24
33
31
33
29
29
27
28
28
28
28
28
30
30
33
25
28
29
34
35
26
22
31
30
30
27
34
25
29
27
32
29
29
27
30
27
28
32
27
30
31
29
28
30
29
30
33
33
29
30
32
25
32
26
27
27
30
27
33
29
30
27
32
31
29
33
24
30
32
35
32
27
33
34
24
27
30
30
33
31
29
26
28
30
31
30
28
28
36
24
30
30
34
24
31
33
33
28
25
30
27
27
28
32
29
32
30
29
30
28
34
32
27
26
31
26
27
26
25
31
31
34
35
28
31
27
29
30
31
29
32
27
30
37
31
33
31
28
23
30
30
27
29
28
31
24
30
29
29
27
30
33
32
29
22
29
32
29
23
22
28
31
26
27
26
29
32
27
30
29
27
32
34
24
37
32
34
29
28
27
30
30
29
28
30
28
30
34
29
32
32
36
35
24
28
30
33
32
32
31
29
27
33
29
32
31
27
30
24
25
32
31
28
33
32
29
35
33
26
26
30
31
29
29
30
28
31
35
27
33
31
29
31
31
29
30
28
27
29
31
31
32
33
30
30
25
30
35
27
28
32
31
34
30
28
29
21
31
36
35
25
27
28
26
27
28
25
27
29
30
29
24
24
23
30
30
35
34
29
32
33
27
24
30
29
25
28
30
29
30
34
28
30
29
29
30
33
32
32
32
24
28
32
31
32
29
30
31
27
32
31
32
33
29
30
31
23
25
29
31
29
36
33
30
24
28
32
26
30
35
35
30
31
27
28
28
29
32
25
31
26
31
27
26
35
27
28
33
31
26
31
25
29
32
31
28
33
27
31
28
33
23
30
36
29
29
28
34
26
32
24
26
33
32
27
30
30
27
33
34
27
31
33
30
31
29
28
24
30
27
31
27
26
30
32
28
23
33
26
28
32
36
28
28
30
31
31
30
26
25
31
26
27
35
30
26
22
30
26
31
32
29
25
29
28
25
34
29
31
28
30
32
28
28
26
25
32
29
28
31
27
25
30
36
25
28
29
24
27
32
25
31
29
31
27
26
25
28
30
32
31
29
32
33
31
33
29
28
29
30
24
29
35
34
33
28
32
27
32
29
29
28
31
28
37
33
26
30
30
27
30
31
33
35
29
26
32
28
32
32
33
29
29
22
34
28
29
32
32
28
31
33
27
32
25
27
34
32
31
31
29
29
27
28
32
27
33
27
30
37
26
31
33
30
30
33
27
35
30
28
32
31
22
31
27
25
29
27
27
32
23
26
36
29
32
28
33
27
36
31
28
31
26
28
31
30
32
30
29
27
31
31
27
31
32
31
25
29
34
36
27
32
27
22
29
27
30
32
28
32
29
29
29
33
32
30
30
31
28
33
33
31
24
29
24
28
33
34
28
30
35
29
32
33
33
32
35
28
30
27
22
27
28
23
29
29
33
26
30
30
28
30
27
27
29
29
28
30
37
28
29
28
30
29
33
31
29
27
33
29
31
33
31
29
25
29
33
28
31
32
33
33
27
33
29
32
26
32
26
25
30
32
28
32
24
34
26
31
33
33
35
28
27
27
29
30
31
32
34
27
31
26
35
27
27
26
33
35
25
27
34
31
31
34
33
27
28
27
29
29
26
27
33
31
30
23
32
32
29
27
24
26
30
28
37
23
29
32
25
33
27
27
28
33
26
34
33
30
31
32
31
33
29
24
29
29
36
33
27
29
30
28
30
29
32
29
32
32
28
26
30
31
36
28
29
28
29
29
26
31
35
24
25
32
27
32
31
28
29
34
33
30
30
28
33
35
32
33
32
34
28
30
31
28
30
32
34
31
21
32
30
30
27
22
32
28
29
26
29
31
35
27
28
29
27
32
25
31
28
30
22
26
30
31
26
33
26
26
32
23
32
28
33
32
29
25
29
31
30
26
31
27
30
29
28
25
29
29
32
30
35
33
27
27
32
30
29
29
27
29
29
31
31
27
31
30
32
32
36
26
28
31
30
33
23
26
28
31
31
30
32
26
29
28
30
28
33
29
31
23
29
28
34
28
33
32
26
34
29
28
26
27
29
29
30
26
31
29
28
30
27
31
29
29
32
32
27
31
28
33
30
22
30
26
34
28
31
36
23
30
34
27
32
31
28
25
32
31
35
28
29
27
26
32
28
32
29
25
32
31
23
30
29
29
27
29
27
24
31
25
31
27
33
35
28
31
25
29
31
27
32
31
34
33
32
30
29
31
32
31
31
31
29
28
32
27
34
30
26
27
28
33
31
25
33
32
35
29
30
29
29
32
33
32
29
33
34
26
34
31
34
30
30
29
30
37
30
24
30
26
27
33
29
31
24
30
30
26
36
31
27
31
35
32
28
31
28
25
23
26
34
30
31
33
28
33
32
28
31
32
28
32
31
30
31
27
35
34
20
26
27
34
25
33
30
28
28
25
29
32
33
30
29
28
25
32
27
34
29
31
30
33
34
35
32
31
30
28
31
29
27
32
28
32
30
27
25
27
30
30
28
28
25
26
28
28
31
29
30
33
23
27
32
31
23
27
32
28
29
28
33
26
29
25
28
35
30
33
28
31
31
33
36
30
34
36
35
32
31
27
33
21
24
28
25
28
30
29
30
32
29
29
29
33
36
30
30
28
27
28
35
31
30
33
25
24
31
29
28
25
33
28
31
29
30
30
31
29
31
27
32
35
22
29
28
32
26
31
27
26
29
30
30
36
33
21
32
29
28
27
26
27
30
27
29
28
34
27
29
27
31
30
26
27
26
34
32
30
25
29
31
31
36
31
33
35
32
31
28
31
34
22
32
25
32
31
29
28
27
29
28
33
31
27
30
32
30
32
24
33
28
29
28
24
25
33
31
31
30
25
28
29
33
23
35
30
34
32
36
25
30
34
33
29
28
28
31
34
31
34
25
27
29
27
29
30
32
30
30
32
31
29
24
28
33
28
27
29
32
35
27
33
34
29
23
35
27
28
25
28
29
33
29
24
36
27
28
32
26
31
32
31
30
28
28
30
31
28
26
29
30
31
30
27
30
29
27
30
28
20
31
30
24
30
28
32
25
33
24
29
25
32
31
29
32
29
32
27
28
25
31
23
29
31
32
25
25
29
29
34
33
32
33
32
30
32
30
30
34
26
32
29
29
31
27
30
31
28
25
30
32
29
28
28
29
27
26
29
35
29
29
31
29
28
31
29
29
27
30
29
32
31
28
27
32
27
34
30
31
22
25
27
27
28
33
31
33
34
31
30
30
27
28
34
27
30
30
32
34
29
23
23
33
28
27
26
35
25
31
31
27
31
31
29
28
27
34
32
30
30
28
30
33
30
33
28
28
33
34
33
33
32
34
30
31
31
27
27
29
31
25
32
29
34
32
28
26
26
33
32
30
30
32
36
30
25
28
22
31
29
34
26
31
24
28
25
25
32
31
19
26
27
37
29
30
25
29
34
27
30
33
29
27
33
33
32
32
26
28
28
32
28
30
27
31
32
22
30
32
24
27
30
25
29
24
25
24
27
29
26
27
34
33
31
28
28
29
30
32
25
27
29
27
25
29
28
28
32
27
28
27
28
27
29
33
33
33
30
24
27
33
29
31
28
34
35
29
28
31
35
28
33
30
29
26
31
25
35
28
28
32
31
34
23
29
33
27
32
30
29
29
28
29
34
28
26
36
35
25
32
30
28
28
27
31
31
28
31
31
30
33
31
32
26
36
27
24
28
25
29
24
36
23
24
27
29
28
33
33
28
26
34
27
24
30
27
30
30
34
32
30
34
28
30
27
23
33
25
31
30
29
29
36
31
32
25
28
31
30
32
33
30
30
29
31
34
35
27
30
31
26
31
31
30
30
23
26
30
21
28
30
32
31
26
32
33
29
34
26
33
36
25
30
29
34
30
34
34
35
28
31
30
33
33
29
26
30
33
22
29
31
33
28
31
31
29
36
27
31
27
31
30
33
29
37
24
32
32
30
30
30
26
29
30
31
33
25
30
26
27
26
27
26
31
30
31
27
30
30
33
31
31
26
25
30
31
34
30
30
31
28
30
27
34
37
25
24
28
27
27
31
31
31
28
28
28
29
26
32
35
28
33
31
30
34
25
31
33
29
28
24
25
31
26
29
26
29
34
26
30
31
26
30
34
31
28
30
28
29
24
34
31
32
29
31
28
31
30
31
32
32
29
32
28
32
34
26
32
30
27
30
32
31
29
40
32
33
27
33
32
33
27
31
32
29
28
27
27
37
32
30
33
30
33
32
25
31
31
34
31
29
31
30
28
31
33
26
28
29
30
33
30
29
32
24
31
36
29
33
31
34
26
34
28
31
31
28
32
27
34
32
30
28
32
35
31
23
23
35
38
32
32
34
27
32
30
24
27
28
32
34
30
33
31
35
29
28
34
26
30
33
33
31
29
27
30
32
30
27
33
33
30
27
30
31
29
30
30
29
32
31
29
26
31
26
29
33
29
33
32
31
26
30
30
32
31
30
31
29
28
24
28
26
29
32
32
35
26
33
26
29
28
28
30
34
25
29
35
28
30
29
33
29
28
34
33
24
30
26
32
34
32
29
29
28
34
33
33
34
29
27
28
27
28
29
32
28
32
29
30
31
35
30
27
29
30
30
30
27
31
31
32
24
30
32
30
24
29
28
27
27
24
30
30
25
29
29
29
31
28
28
24
32
36
24
23
30
33
25
31
29
27
28
34
29
27
24
33
23
34
30
30
34
31
27
30
25
33
31
29
23
33
30
30
24
28
31
31
22
30
26
30
32
28
29
29
36
31
30
28
28
31
30
28
32
32
32
24
27
28
28
28
28
29
34
32
27
25
31
27
24
31
29
28
26
25
33
27
29
30
30
33
33
34
30
29
28
33
25
28
29
27
34
30
29
29
32
33
35
29
32
25
32
34
28
30
30
29
30
33
31
24
30
33
31
27
25
32
27
27
28
32
29
32
33
30
28
32
26
32
31
25
30
32
32
31
31
27
29
26
27
32
29
31
37
33
30
25
29
31
27
25
26
30
33
31
25
29
28
29
23
37
30
32
24
26
28
31
22
33
25
32
30
37
31
23
28
32
32
31
27
32
29
28
31
32
31
32
34
31
31
28
32
31
31
31
34
35
34
27
30
23
34
33
27
33
27
25
30
33
24
28
35
27
32
29
24
30
28
29
30
26
30
29
33
31
31
32
27
33
26
32
26
28
23
30
28
24
31
29
28
26
25
29
24
29
29
27
29
24
25
33
30
33
33
32
25
25
26
26
25
30
33
30
26
30
30
32
27
27
25
31
33
32
27
22
26
29
30
30
30
28
26
29
28
31
28
30
30
31
31
27
24
32
30
30
31
29
28
36
31
33
26
23
29
34
34
26
31
28
28
30
33
31
27
27
30
32
31
31
26
26
26
29
34
27
26
31
34
26
28
30
25
31
23
31
31
28
22
33
27
31
29
33
29
35
34
32
22
35
31
34
25
30
37
29
30
30
31
27
27
32
31
31
28
24
29
34
35
32
33
29
27
24
30
32
28
26
28
32
25
21
31
27
27
36
31
31
31
27
24
33
28
28
28
33
31
30
32
33
27
30
28
28
30
32
27
28
30
31
31
27
30
27
29
28
27
30
28
27
28
30
27
26
33
26
33
26
28
30
34
36
28
26
29
32
30
29
29
29
33
33
29
31
28
33
24
34
29
26
28
28
29
30
31
33
26
33
31
35
30
28
34
24
28
31
23
28
25
28
29
29
33
29
28
31
30
28
27
30
25
31
31
26
32
32
28
32
21
28
34
30
29
31
36
31
30
34
24
35
32
27
23
28
29
31
27
26
27
31
25
35
28
28
32
31
32
32
33
30
30
27
29
29
27
26
28
26
30
33
27
26
33
27
33
32
34
27
27
32
31
33
30
30
31
32
29
31
27
30
32
27
28
26
22
33
35
25
32
27
27
31
30
32
28
29
36
31
32
34
30
30
29
34
28
32
30
35
33
27
31
35
31
26
32
27
27
29
30
27
28
27
31
33
30
28
32
30
31
23
28
27
29
30
33
29
28
31
34
31
31
29
33
29
31
29
27
36
31
28
31
36
31
29
25
29
35
29
32
31
33
31
27
34
24
30
29
25
27
35
29
26
29
30
27
32
35
31
34
28
32
28
28
30
36
28
28
25
31
29
33
27
31
27
24
29
31
30
29
26
25
28
24
25
31
26
36
27
32
33
27
27
32
29
35
28
30
24
31
31
29
33
30
32
32
29
28
27
31
30
25
31
30
24
25
32
28
31
32
33
27
24
31
24
34
28
28
30
27
32
23
25
27
26
27
34
28
31
28
28
26
26
35
27
33
31
27
31
31
32
31
26
33
31
28
25
26
25
31
28
29
26
34
29
34
31
30
27
36
34
33
26
29
33
28
29
30
26
31
28
29
33
23
30
30
28
30
29
33
35
34
27
31
27
33
32
33
26
30
31
29
34
33
28
33
28
25
30
25
30
28
33
28
29
32
29
31
34
27
29
26
33
33
26
25
28
23
29
34
31
26
29
31
25
29
29
33
32
24
31
27
24
29
28
28
30
28
25
30
32
28
31
31
29
30
30
32
32
33
32
28
31
29
28
33
36
30
30
25
30
30
31
29
26
33
32
24
34
29
28
28
25
32
26
32
33
33
33
31
28
26
26
27
28
28
29
33
28
30
33
26
25
28
29
30
36
28
32
33
30
31
32
31
32
26
35
25
32
28
31
30
34
33
32
27
31
31
32
30
30
30
32
28
30
34
28
34
27
27
30
29
27
32
31
30
27
29
30
29
31
35
29
32
30
28
33
30
32
27
32
27
33
30
29
26
30
32
30
26
33
25
33
25
30
33
26
28
32
30
29
31
29
37
31
30
29
32
31
27
29
26
32
33
36
31
28
30
24
29
33
29
30
24
30
35
27
31
29
25
28
27
28
29
35
33
31
27
29
33
28
31
32
29
30
29
27
32
27
36
28
30
26
26
30
28
32
26
33
30
29
33
29
28
25
31
33
29
27
28
34
32
27
33
30
30
39
28
32
28
31
27
30
31
26
30
31
29
30
31
26
28
27
25
27
31
28
29
32
36
26
28
25
31
30
32
30
35
33
30
35
29
34
31
27
27
26
31
31
31
25
27
34
29
31
25
28
31
27
32
30
23
32
26
30
28
35
26
33
24
28
30
32
32
30
33
32
29
28
31
29
27
29
27
31
29
25
29
31
22
27
32
35
30
28
29
31
28
33
25
31
30
28
24
32
27
30
27
27
28
28
29
30
26
31
29
31
28
35
33
30
29
27
25
28
32
32
25
31
32
30
29
29
34
30
30
34
33
28
26
29
34
30
27
29
28
29
32
22
24
27
31
28
25
28
28
29
27
28
32
30
29
35
29
24
29
26
27
30
27
34
28
30
21
30
27
31
35
30
29
30
26
31
28
30
24
33
26
35
37
35
25
23
31
31
26
31
30
30
26
25
28
30
24
28
24
31
31
30
25
29
29
30
37
27
29
32
34
31
29
35
30
27
31
32
29
29
35
30
32
34
33
33
30
31
26
27
30
27
25
32
28
24
31
23
32
28
25
30
29
32
26
32
28
26
28
29
26
28
33
37
28
29
27
32
26
21
30
36
27
29
33
28
33
28
33
26
33
30
26
30
34
29
26
29
27
24
30
34
32
27
30
32
25
31
27
32
31
33
31
27
30
31
26
32
29
23
29
28
27
35
33
37
35
24
29
28
32
29
29
29
31
25
25
28
33
27
28
29
28
24
27
33
29
29
29
32
32
30
28
28
28
30
31
24
30
30
27
29
28
30
30
33
31
31
26
28
32
32
28
28
32
29
32
30
31
31
26
29
33
31
29
36
25
31
28
24
33
30
34
30
34
30
30
29
35
28
30
25
28
28
30
34
33
35
33
26
29
30
31
32
27
26
30
24
27
30
36
28
29
31
29
32
32
26
27
26
27
33
30
32
28
26
27
31
31
29
31
33
32
25
32
32
27
24
31
30
25
31
31
26
31
29
31
30
28
32
30
24
29
28
34
31
28
30
27
32
26
37
31
33
33
34
30
30
30
30
31
33
33
31
27
30
28
33
29
29
27
24
29
29
33
28
29
22
32
27
33
32
32
27
26
29
30
26
31
31
32
32
24
29
31
27
30
31
32
27
32
25
28
28
35
31
23
25
31
32
26
32
29
29
29
26
30
32
25
22
29
24
28
31
28
25
29
24
26
26
27
32
24
38
22
29
30
33
27
30
26
30
29
32
27
28
29
30
30
31
22
36
28
31
28
30
27
30
25
33
31
31
33
27
32
32
33
32
34
26
34
30
34
28
28
30
28
31
31
31
29
30
30
27
30
29
22
31
30
30
27
32
26
21
33
30
29
27
27
33
25
28
33
30
31
28
33
32
34
28
32
27
28
28
25
31
26
32
32
28
32
26
26
31
31
26
28
25
26
24
29
27
29
29
27
32
31
25
30
30
31
30
30
30
24
33
26
35
29
34
34
29
32
32
34
33
34
30
25
28
27
29
29
28
27
30
28
26
26
26
34
29
29
30
25
35
33
34
26
32
29
31
32
33
34
28
27
32
28
24
28
30
33
31
32
32
30
32
28
34
28
29
24
34
27
34
33
35
31
31
27
29
28
31
29
25
26
28
25
33
33
29
27
28
29
26
31
30
31
26
30
26
30
27
24
27
24
28
32
28
29
32
29
29
32
27
26
32
25
32
27
28
33
35
26
29
25
33
28
30
32
30
30
33
29
25
24
30
27
28
22
33
25
33
24
31
33
35
35
33
32
32
29
24
29
28
32
25
32
32
26
28
24
26
29
32
26
29
29
32
31
29
26
24
32
29
34
28
27
34
32
35
28
32
27
30
30
26
30
30
30
25
28
32
27
29
29
27
31
26
25
32
28
28
28
29
29
31
28
31
32
26
29
33
33
30
30
27
30
28
28
34
26
23
28
29
33
34
29
32
31
30
30
29
37
29
32
30
32
31
33
31
31
27
33
25
28
31
29
32
24
30
29
30
26
24
27
34
30
34
28
28
27
33
33
34
29
27
27
31
32
33
35
31
32
30
27
29
26
31
35
31
25
29
28
35
30
25
25
29
33
22
33
35
32
27
30
32
30
31
32
27
34
24
34
30
35
26
32
34
33
30
28
30
33
33
27
29
30
24
27
29
27
32
32
29
33
32
29
33
31
37
27
35
30
30
31
32
22
30
32
33
32
26
28
32
32
33
37
21
29
33
29
30
38
29
28
29
31
28
28
27
27
26
27
32
26
27
30
37
32
35
34
33
28
29
31
28
30
31
30
33
28
31
26
27
28
34
28
32
18
29
33
30
35
35
29
29
28
35
26
25
35
32
27
28
29
31
26
28
30
27
34
27
30
29
26
34
37
32
30
30
29
35
31
27
30
25
32
25
29
29
30
33
32
28
27
32
27
28
29
27
30
34
24
31
29
30
26
32
32
31
32
33
35
23
31
33
29
29
31
26
27
30
33
31
29
32
29
30
33
25
34
32
26
33
29
31
34
28
29
26
33
32
30
33
34
29
26
27
31
32
27
26
33
29
30
29
26
32
29
32
29
33
32
29
33
27
28
34
25
27
31
35
28
31
28
26
27
34
31
29
27
30
34
32
30
30
33
26
32
29
33
27
26
33
36
30
30
30
29
26
34
33
30
30
30
31
24
34
33
32
28
30
32
31
33
26
30
27
30
33
27
28
26
33
33
29
27
30
30
27
32
32
33
32
25
25
30
32
32
25
33
32
29
25
25
31
27
32
33
30
30
31
29
31
23
32
31
29
29
31
28
24
30
32
26
32
26
31
31
25
28
32
31
28
29
30
27
21
34
29
27
25
33
30
35
32
27
28
36
32
33
29
34
28
36
32
22
28
31
30
33
32
27
29
33
30
24
27
27
32
28
32
31
33
24
29
29
28
30
26
29
31
29
32
28
37
28
31
31
27
34
32
23
36
35
35
30
33
29
25
31
35
31
30
34
32
32
29
30
35
29
31
27
34
34
30
34
31
29
33
34
30
31
25
29
25
22
31
31
31
23
34
26
27
35
32
31
32
26
32
27
31
27
31
34
34
33
27
31
32
37
31
28
30
26
33
34
34
29
28
32
32
34
27
29
26
27
29
27
26
29
32
30
30
32
27
34
24
28
24
31
25
28
27
30
36
26
32
34
26
34
28
30
30
29
31
26
31
27
30
30
28
34
29
31
27
33
29
30
33
30
30
31
34
32
30
29
29
29
28
34
24
29
31
35
30
31
20
36
26
28
32
28
31
30
25
29
30
31
31
25
30
29
32
32
31
33
33
35
29
34
30
30
24
33
30
23
30
24
26
31
31
32
24
32
31
32
31
28
31
30
27
27
27
31
27
28
31
34
29
27
32
29
33
29
27
30
31
28
26
29
29
28
32
29
28
26
32
27
31
32
27
33
28
29
31
32
30
32
32
25
29
30
26
28
24
28
26
33
30
24
29
28
32
28
34
31
24
24
31
35
27
25
30
24
31
28
27
29
32
31
36
26
31
34
30
25
30
33
25
31
30
28
28
28
30
27
26
34
32
31
27
30
27
28
28
29
34
30
33
31
33
31
31
34
31
27
26
27
21
27
32
25
30
33
27
32
29
25
29
31
29
26
32
27
30
29
25
27
30
29
32
34
31
25
34
29
27
24
32
33
27
28
29
28
26
28
27
24
29
31
31
29
29
31
32
25
32
30
24
27
29
30
30
22
34
30
32
28
33
27
28
27
26
27
28
28
26
29
32
30
27
33
32
23
32
29
27
29
28
30
27
34
32
26
25
32
29
29
26
31
28
34
26
26
30
33
36
28
32
29
28
27
32
26
31
25
27
25
26
29
28
29
31
29
35
30
29
28
26
31
27
34
31
26
32
26
29
30
28
28
24
32
30
30
31
29
29
27
31
24
29
25
29
34
31
31
29
29
30
31
28
30
28
33
33
24
32
32
30
28
33
29
30
27
31
30
25
29
29
31
28
30
36
31
31
32
30
25
28
28
31
31
26
35
33
31
31
32
28
32
28
30
28
28
29
29
28
26
30
29
24
25
30
30
27
32
31
30
25
24
30
28
32
31
32
33
25
30
32
32
37
30
32
30
33
25
24
35
26
31
24
26
30
27
31
26
29
26
33
28
32
33
26
29
30
33
32
34
35
26
33
26
30
32
23
26
31
32
33
28
32
29
31
33
28
33
30
28
30
27
24
34
30
31
23
34
33
27
32
25
31
33
30
35
30
31
30
27
33
27
27
32
27
29
34
30
32
34
27
32
33
32
31
29
25
27
25
30
25
37
30
30
27
27
33
31
30
28
30
35
27
30
30
31
30
30
28
29
36
31
27
31
34
32
27
31
29
31
31
29
31
31
25
31
31
34
27
28
30
32
34
31
30
34
28
29
31
35
29
30
26
28
32
29
26
27
29
42
30
34
29
30
28
22
29
26
29
36
27
28
31
27
29
25
28
26
36
31
33
22
26
30
27
31
27
29
33
31
27
31
29
28
31
31
32
34
28
27
27
30
30
28
27
30
29
32
34
28
27
24
26
31
25
31
29
31
30
27
27
28
29
32
34
28
32
31
33
28
30
26
30
30
31
30
25
32
28
24
29
29
29
28
23
24
33
26
32
34
29
29
29
34
27
33
26
32
31
27
32
35
34
25
30
33
26
29
27
29
35
26
30
30
30
31
34
31
31
28
27
33
34
27
29
29
31
30
26
25
22
34
27
29
27
31
31
23
26
28
32
31
30
30
33
30
26
32
32
31
30
32
29
27
34
28
31
32
27
29
33
27
31
30
26
34
28
32
31
29
32
28
32
34
28
29
30
26
28
30
30
26
27
32
29
31
27
22
33
30
29
27
30
31
33
26
29
22
31
24
23
25
30
23
24
25
33
33
36
31
29
27
31
33
26
31
24
28
28
27
28
30
31
30
28
28
35
31
25
23
32
33
26
32
25
33
31
33
23
35
31
27
32
28
26
35
30
34
25
31
29
31
26
28
35
24
30
28
26
26
34
27
36
30
35
32
32
31
29
28
32
29
33
22
32
32
25
32
30
32
31
29
35
32
34
28
30
27
30
28
31
27
31
27
26
27
26
25
30
30
29
29
26
31
27
28
28
31
31
35
28
36
32
28
26
29
33
29
29
30
30
24
27
29
30
25
32
32
34
22
33
28
30
30
33
32
25
31
30
32
26
32
28
28
27
28
29
26
27
28
33
34
27
32
26
33
31
31
29
26
33
26
24
30
30
28
32
28
27
34
34
29
33
32
29
25
28
28
29
29
32
32
34
24
26
33
30
29
30
32
29
23
30
25
30
28
30
26
27
27
34
28
28
26
31
30
30
34
26
26
28
28
27
32
29
31
28
30
30
27
26
29
30
27
30
30
27
30
26
30
25
25
33
28
24
34
28
33
27
33
25
32
29
29
27
25
30
34
30
25
24
28
24
28
32
31
26
31
33
22
29
31
27
28
29
26
27
30
28
32
32
24
25
32
32
31
36
29
34
30
30
32
30
35
31
24
23
30
28
29
25
28
32
26
30
31
33
28
28
24
34
30
33
29
29
36
32
28
32
32
29
30
26
26
28
32
30
33
31
28
29
34
26
32
31
27
29
30
31
29
27
28
32
27
28
26
32
29
25
32
30
37
31
31
24
29
30
30
25
27
27
31
32
25
25
28
29
33
32
27
32
28
35
30
31
30
31
29
28
29
30
33
28
30
33
34
29
29
24
36
27
27
34
32
34
25
29
30
31
32
29
33
36
34
26
32
33
26
29
30
33
30
29
23
33
30
26
25
35
32
26
33
29
29
30
31
30
30
33
25
27
31
32
33
29
29
26
26
28
34
30
25
31
27
33
28
33
29
30
31
26
32
33
36
29
26
30
29
31
31
28
30
34
31
30
27
28
24
28
29
23
35
33
28
33
32
33
30
28
26
29
28
28
27
34
26
25
29
31
32
32
25
30
31
32
33
34
26
30
34
25
29
24
32
32
36
31
28
28
26
28
25
29
30
29
28
27
33
29
23
30
29
27
31
28
32
27
27
27
31
30
29
24
32
32
24
33
28
30
28
25
25
24
31
32
31
34
30
25
30
25
31
28
26
33
27
25
32
30
23
28
28
29
31
28
30
26
29
31
20
34
27
32
29
29
24
25
30
27
29
26
28
29
27
32
27
34
34
25
29
30
32
34
29
28
35
27
31
33
28
27
29
29
31
31
24
29
31
30
34
31
32
31
33
34
33
35
29
28
30
34
31
30
33
30
28
26
25
30
28
35
28
30
24
30
26
30
28
28
25
29
33
33
34
24
29
31
33
29
31
30
30
27
28
32
29
25
29
36
34
37
27
29
35
31
32
28
28
29
27
35
26
27
32
31
30
29
27
28
29
37
27
33
29
23
29
30
35
29
32
27
29
27
29
30
34
21
26
28
35
31
31
28
27
25
28
24
28
30
34
30
25
34
30
28
26
28
30
29
27
30
33
22
27
32
29
30
29
27
29
32
28
33
30
25
32
29
32
28
34
29
28
30
27
27
26
27
31
32
30
26
31
26
25
29
28
29
32
32
28
24
31
27
27
33
31
29
30
23
26
31
29
31
30
28
30
28
32
34
28
27
29
33
29
29
32
31
27
29
27
30
32
26
29
29
35
31
27
30
29
27
26
33
29
37
30
32
31
24
34
27
28
30
30
37
27
29
24
27
27
35
28
29
30
27
27
26
33
26
24
28
31
31
31
30
27
32
29
34
26
27
32
37
34
30
25
29
23
36
31
27
35
30
24
29
32
31
31
27
26
34
30
25
27
29
34
26
34
31
27
29
25
32
34
30
31
30
32
26
28
29
30
29
31
21
24
27
32
31
29
34
30
32
31
36
29
31
31
31
28
34
32
26
28
28
25
27
28
25
28
29
31
23
31
27
30
33
32
22
31
30
33
28
29
32
27
31
29
31
31
31
28
30
28
33
23
33
28
33
34
30
28
27
25
32
30
35
28
30
32
34
27
28
31
28
32
29
31
26
32
34
28
33
30
28
27
32
26
25
24
27
34
27
37
28
29
31
29
28
33
27
30
35
32
28
32
28
28
30
23
32
28
33
33
25
30
26
30
28
28
20
31
35
35
29
29
29
27
28
28
29
30
35
26
29
30
34
29
27
28
26
35
28
31
31
33
31
26
29
24
31
26
30
24
28
20
30
28
30
32
30
31
27
29
28
34
28
34
27
27
30
33
33
23
34
29
30
32
30
29
29
33
29
30
28
28
29
25
31
32
30
27
33
29
31
35
21
24
26
32
28
30
34
29
26
32
30
31
36
24
27
28
29
33
29
31
27
28
32
30
31
27
29
33
29
27
29
32
30
32
29
34
29
33
29
29
27
24
29
28
26
32
27
30
24
28
26
22
31
34
28
30
22
32
28
32
22
32
31
27
31
33
31
29
28
29
28
26
28
34
31
29
30
29
29
30
31
29
31
28
30
20
26
26
33
28
28
27
28
29
32
30
27
31
31
28
35
34
32
30
26
33
26
29
25
33
25
30
34
31
31
31
27
36
29
27
32
31
29
32
34
26
25
26
28
31
26
30
32
29
35
27
33
32
28
33
28
27
33
30
31
28
32
29
28
29
32
27
29
31
32
31
35
26
27
24
31
32
31
32
28
27
28
31
29
31
26
31
30
33
30
30
28
27
33
33
26
32
31
24
26
30
31
31
27
29
32
25
26
28
29
23
27
32
26
29
30
33
31
27
25
28
31
31
31
29
31
29
24
29
31
28
28
30
29
29
30
23
33
26
29
25
35
28
29
24
30
26
23
27
29
33
29
31
33
29
28
24
23
26
30
30
28
31
27
31
34
26
28
32
30
30
31
31
34
30
36
35
29
31
33
37
33
25
25
29
29
30
29
32
24
33
33
35
29
27
32
31
27
24
29
32
29
29
30
28
29
32
33
26
28
32
28
34
34
32
30
26
23
31
32
30
22
30
35
32
32
28
27
29
34
30
33
27
27
31
30
30
33
37
29
25
25
23
33
33
33
25
28
30
30
27
30
31
24
25
34
29
36
30
27
26
23
24
26
30
31
26
34
28
27
28
32
35
29
29
25
31
28
30
31
31
33
31
28
31
29
30
29
33
25
26
25
28
31
28
30
34
29
29
29
34
33
30
28
28
31
22
25
29
28
33
29
31
28
29
24
26
26
31
24
30
28
28
33
28
33
28
27
32
29
31
25
34
31
30
34
29
32
35
30
29
33
26
32
24
28
32
30
26
29
27
27
24
29
31
35
26
31
29
28
30
24
31
29
29
22
28
22
28
31
27
30
28
32
25
29
32
24
33
33
34
21
31
27
30
33
32
33
33
33
27
30
25
26
26
29
27
30
25
29
30
31
25
30
31
24
32
30
30
27
37
28
35
31
28
35
32
31
35
29
32
26
33
32
28
29
30
27
27
27
30
26
26
34
33
31
23
29
31
33
34
30
25
32
30
25
29
29
30
32
33
31
28
30
32
29
27
33
29
29
29
32
25
35
27
33
35
31
25
28
29
22
33
27
23
29
31
34
30
35
33
30
28
30
27
30
30
32
30
33
32
31
28
26
27
28
24
29
33
34
26
30
31
30
34
30
28
28
30
28
29
30
33
24
29
34
22
24
35
32
31
31
30
31
33
28
27
34
33
31
32
31
31
30
31
27
34
30
26
29
29
30
28
30
32
32
32
31
31
32
28
32
31
31
28
30
31
32
35
32
29
31
30
29
33
31
29
29
30
30
32
29
30
28
32
30
28
27
31
33
31
30
32
30
29
28
32
31
25
31
35
31
31
30
31
29
23
37
31
31
28
34
32
29
31
25
31
27
30
26
31
24
32
29
28
30
28
33
27
29
30
26
29
28
29
35
19
34
24
28
30
30
29
29
28
34
28
25
27
26
29
35
26
27
30
27
29
34
27
33
32
30
33
32
35
34
28
28
32
32
29
29
24
32
25
27
28
33
28
28
30
33
34
28
33
28
29
29
30
32
28
29
32
35
35
25
32
27
30
31
24
26
34
29
29
30
30
31
31
32
33
27
29
28
28
28
25
30
26
33
31
31
23
28
29
26
31
32
32
28
32
27
28
25
25
33
30
31
31
27
29
25
25
33
32
31
33
26
28
30
32
32
35
34
23
23
25
30
27
30
32
30
26
26
31
31
28
30
32
34
33
30
29
28
30
31
30
26
22
28
31
27
30
33
29
27
33
30
25
26
31
23
20
26
26
34
27
30
30
32
31
33
29
25
29
31
30
30
34
31
36
34
30
30
33
26
32
27
31
36
35
29
31
36
35
28
32
29
31
32
32
29
26
33
30
29
36
31
27
29
31
35
26
32
28
28
31
30
34
24
26
24
33
35
34
33
30
32
25
30
28
31
31
25
28
26
30
31
25
28
28
35
32
33
30
28
27
30
28
30
33
28
33
32
30
31
28
25
30
27
32
31
35
29
33
28
30
23
29
30
31
27
27
26
29
35
29
25
29
29
26
27
34
27
31
28
32
35
30
31
29
24
30
31
32
28
30
35
29
25
33
30
33
32
34
22
24
22
29
30
23
32
29
34
26
31
33
31
30
29
33
32
25
26
24
30
28
27
30
30
30
33
33
26
28
31
30
25
33
34
28
32
35
26
33
32
30
29
31
30
31
30
25
20
27
28
32
31
29
28
28
27
32
26
29
26
27
34
30
27
29
30
30
26
32
27
32
33
27
35
32
29
34
33
33
30
19
26
35
30
33
27
24
35
31
30
31
27
27
30
37
30
28
21
27
25
31
32
29
38
32
33
30
34
25
26
29
28
30
28
33
24
27
28
26
31
25
31
30
31
30
35
30
26
27
36
26
30
29
30
33
30
25
30
31
29
30
31
29
27
31
27
32
29
27
28
24
30
30
26
31
30
29
29
29
28
32
30
32
29
25
36
35
26
33
27
29
27
39
27
36
31
27
31
34
34
30
28
33
25
23
25
27
25
26
25
30
30
27
24
30
30
29
31
30
32
33
31
32
31
32
30
25
30
29
22
31
33
30
30
31
29
29
29
30
28
30
28
29
28
33
23
28
32
29
28
32
35
29
28
28
31
31
29
30
29
35
30
31
23
34
35
31
35
27
30
26
32
33
30
32
27
33
37
32
34
27
28
29
30
30
32
30
23
29
30
31
33
30
34
33
32
30
32
31
28
30
32
30
33
29
26
30
33
32
27
32
31
33
27
25
24
31
28
25
33
31
30
34
33
30
32
26
28
26
25
29
30
35
32
27
25
33
28
29
30
32
29
31
26
32
28
32
33
31
31
28
32
32
29
30
29
32
30
35
31
26
28
29
33
31
30
33
29
31
32
36
30
25
30
32
30
33
31
29
29
27
29
29
34
28
28
33
32
30
27
28
30
28
30
29
27
32
28
34
26
25
30
32
32
28
29
25
28
30
31
33
32
30
29
31
29
26
25
29
29
26
21
27
22
30
33
23
29
32
25
34
30
27
27
32
33
31
30
28
31
27
34
36
27
27
31
29
29
31
33
26
30
28
30
28
20
31
26
27
33
35
31
26
34
28
24
32
30
28
25
30
26
33
27
29
30
26
33
28
28
29
27
28
21
28
23
30
27
27
26
33
27
36
33
31
30
29
27
30
36
27
32
26
30
38
32
28
29
30
26
30
30
30
34
31
29
28
32
25
37
30
30
33
27
33
26
25
31
27
26
32
26
24
32
27
27
32
31
31
39
32
29
32
29
32
32
27
32
33
33
28
34
37
26
29
28
31
30
25
27
35
27
28
28
27
27
27
29
31
32
31
29
34
32
29
32
36
32
30
29
29
32
27
27
27
30
31
29
28
28
30
31
26
34
22
28
27
29
32
35
31
26
29
37
33
29
26
29
24
30
33
28
33
30
34
29
29
23
28
29
29
28
29
28
32
26
26
29
34
26
32
32
31
32
27
29
29
34
29
31
31
27
30
32
28
26
29
29
24
25
25
35
28
28
32
30
26
24
27
26
36
33
28
26
28
27
28
31
34
25
27
33
29
32
34
28
32
28
29
32
27
30
24
33
31
28
20
34
34
30
26
32
32
36
30
26
30
32
31
27
29
27
26
29
29
30
26
31
33
33
31
32
31
32
29
26
29
28
26
37
29
33
29
34
26
34
29
29
31
24
30
27
27
30
36
30
30
27
30
24
30
30
31
37
30
28
32
27
32
25
30
29
24
25
24
31
34
30
32
25
31
32
29
32
27
34
31
34
35
32
28
26
24
33
24
33
34
27
33
33
33
29
30
28
33
27
30
27
28
32
27
30
31
30
31
27
34
34
22
35
17
28
35
33
29
32
31
30
29
29
27
30
31
35
30
30
30
34
22
30
30
31
30
30
26
29
29
34
36
31
26
27
31
20
28
31
33
32
29
24
30
30
28
31
32
34
29
34
33
35
33
29
34
29
26
33
26
32
28
32
33
33
32
29
31
25
31
29
27
30
23
31
30
26
30
32
31
27
27
28
32
34
30
31
31
28
28
31
35
29
35
25
27
29
26
29
30
28
24
32
26
35
33
32
24
23
28
22
29
32
28
31
33
31
31
25
31
31
31
29
31
26
28
28
24
29
30
33
27
30
26
25
28
33
28
25
32
33
35
35
24
27
30
34
29
30
28
23
28
28
27
28
24
31
28
32
29
27
31
30
33
22
33
31
31
32
34
28
31
26
28
32
32
33
34
32
28
28
25
28
32
33
30
33
25
29
27
31
28
31
34
28
26
29
36
28
27
31
34
32
29
30
29
36
22
31
34
35
34
28
34
30
26
30
28
28
29
34
35
35
25
27
29
33
24
30
26
31
29
27
27
20
34
30
30
31
38
34
30
31
34
22
31
27
29
25
28
32
32
33
34
26
31
32
32
29
26
32
29
34
27
27
35
28
29
31
31
30
32
31
29
32
30
27
33
27
24
27
34
30
25
31
28
30
24
29
30
29
28
25
34
23
32
35
31
32
32
33
27
31
33
26
24
25
30
31
26
29
30
29
36
34
30
32
24
33
32
28
27
29
26
31
30
29
24
28
25
31
28
27
31
31
31
29
32
26
31
34
35
34
30
30
27
26
34
30
30
28
26
35
31
28
33
29
27
29
26
31
29
30
32
28
27
26
31
31
30
32
33
29
29
30
31
27
32
27
30
33
29
31
30
32
24
23
30
37
30
30
32
29
32
35
35
25
25
29
29
31
30
30
28
31
31
32
28
30
27
37
21
27
36
27
34
33
34
28
32
32
35
30
31
32
28
31
34
36
31
32
30
29
26
31
23
34
27
24
28
23
26
25
29
25
35
27
30
27
29
27
29
31
30
32
28
29
26
33
38
28
26
22
29
26
30
23
28
34
31
25
29
33
29
28
34
30
27
23
30
31
32
28
27
29
22
29
30
31
30
25
27
28
23
33
29
27
34
30
32
31
34
30
29
31
36
33
31
37
27
27
25
26
32
31
25
29
29
27
30
25
32
30
25
34
33
27
36
26
26
31
26
26
30
36
30
27
27
32
28
31
30
29
28
30
26
36
28
33
32
31
30
31
33
30
32
29
27
24
21
33
31
21
28
31
26
30
32
30
32
29
32
28
34
32
28
28
34
28
32
34
30
25
25
26
29
33
28
28
32
31
32
33
29
29
31
23
27
29
28
28
26
30
25
28
28
31
26
27
31
32
33
29
27
32
28
26
28
26
26
31
29
32
27
24
29
26
31
28
31
27
27
29
31
30
27
27
27
24
27
31
31
27
32
32
35
29
28
30
27
21
29
30
25
29
26
29
28
28
24
29
31
21
24
29
29
30
30
29
32
28
25
36
35
33
35
31
34
28
26
25
27
29
28
27
29
24
29
33
33
27
32
32
33
28
30
29
30
29
30
27
28
32
30
32
32
32
33
29
33
32
30
32
35
28
27
31
28
29
28
29
31
29
28
28
28
30
31
29
30
22
31
33
23
27
32
30
31
31
29
23
32
29
29
31
33
27
35
30
27
27
32
32
30
31
29
30
29
32
25
36
30
31
28
27
28
31
29
36
28
29
27
30
25
29
29
35
26
30
29
31
29
24
33
31
36
23
31
31
33
28
28
27
33
31
27
30
29
30
32
28
29
29
30
26
32
22
33
35
27
33
34
33
26
23
32
32
32
30
32
26
33
30
29
35
38
27
31
28
31
32
29
26
31
32
26
22
34
31
29
28
29
29
33
33
31
30
26
31
30
29
27
36
30
21
30
26
29
31
27
24
29
29
34
32
30
32
26
31
29
30
34
26
28
32
32
31
31
32
28
24
34
29
30
29
28
29
29
33
30
28
31
34
23
28
28
27
24
30
27
33
31
30
32
35
35
28
30
28
36
25
27
26
34
29
29
29
33
32
31
29
25
29
31
28
31
32
33
27
24
31
29
26
28
33
33
30
32
27
22
26
31
31
33
25
30
28
27
27
29
30
28
28
28
23
31
29
33
28
25
32
31
26
29
32
30
27
29
29
33
26
18
28
31
31
33
33
29
29
26
30
31
26
30
33
20
28
32
28
23
29
31
27
29
30
27
32
32
30
32
28
29
30
28
32
28
28
28
30
28
27
31
31
31
30
31
31
29
28
29
28
30
33
34
32
27
26
30
29
32
29
27
29
32
31
30
31
35
31
28
33
32
29
29
26
28
31
25
32
30
31
33
24
29
29
30
30
28
27
30
29
32
37
28
34
29
31
32
32
31
28
28
30
27
30
26
29
28
31
31
29
29
30
33
31
24
24
25
33
29
25
30
31
32
30
30
38
32
26
30
27
28
30
28
27
26
30
32
21
31
30
31
33
30
27
27
26
30
31
27
29
29
29
25
31
33
35
27
30
35
30
30
28
26
32
35
28
25
25
30
33
32
30
33
32
31
30
25
32
33
27
31
36
36
32
27
26
29
29
32
30
29
30
27
33
27
23
31
29
33
32
32
31
29
29
31
29
32
34
32
28
25
32
31
30
29
32
34
30
34
27
23
25
24
30
29
26
29
28
29
25
28
30
32
30
30
31
27
25
29
29
29
34
30
26
25
32
32
28
27
28
33
32
30
30
29
30
33
28
27
29
25
28
24
33
29
30
30
29
28
33
28
33
24
30
28
30
28
31
25
26
33
31
29
32
30
28
29
28
31
32
29
28
33
26
29
23
25
35
30
34
33
27
32
34
30
29
32
30
29
27
25
28
30
33
32
33
31
28
30
28
25
32
35
36
29
31
23
33
29
26
31
24
31
32
28
23
28
32
28
28
32
28
28
29
29
29
32
29
29
36
34
27
27
31
27
28
28
31
31
31
30
27
37
30
27
32
29
34
34
32
32
26
28
26
28
23
28
27
27
30
33
30
28
29
33
30
36
30
27
26
30
30
29
28
29
32
28
27
32
30
27
32
38
32
27
30
27
31
32
26
33
29
29
31
26
31
35
34
28
25
26
26
29
31
24
26
36
22
33
26
30
26
35
24
28
25
27
32
31
30
30
32
27
28
31
30
32
29
23
30
35
28
33
30
32
23
35
29
28
25
27
33
33
24
36
30
29
32
28
28
27
27
29
30
30
34
29
37
31
32
37
25
34
32
30
28
24
27
29
37
32
31
32
30
34
27
24
30
26
31
28
34
29
30
28
29
33
27
29
31
36
26
28
28
29
25
27
32
32
31
29
29
28
34
26
29
29
25
31
27
28
32
32
28
24
34
30
31
27
28
33
35
31
26
30
25
26
37
34
30
29
31
36
36
29
34
34
27
29
30
33
24
33
28
28
31
30
32
29
29
28
25
31
36
27
29
34
33
31
27
32
31
22
33
29
30
31
28
32
30
32
29
33
29
30
29
31
28
26
31
26
31
25
34
31
30
26
29
34
22
32
34
33
27
30
26
31
32
27
31
28
30
24
26
34
32
29
30
32
25
31
30
28
29
32
26
30
29
32
28
32
32
27
32
26
30
30
28
32
29
32
28
33
28
28
29
28
28
20
32
29
32
31
33
27
27
30
30
33
28
30
33
31
26
28
28
32
33
26
24
28
26
31
29
22
34
30
33
29
31
34
33
27
36
31
29
34
33
30
35
30
32
36
28
30
35
28
27
32
31
28
26
30
32
26
33
33
31
34
34
33
29
32
30
32
26
25
30
33
31
28
34
23
25
30
28
31
28
32
27
32
29
30
28
31
28
35
27
23
29
29
33
31
32
27
27
30
32
29
28
34
34
27
31
28
24
25
25
33
33
31
32
31
31
33
33
28
32
32
23
28
29
33
26
28
32
30
26
31
34
30
30
31
29
27
27
27
33
31
25
25
28
30
25
27
31
31
30
32
31
27
35
31
25
30
25
24
27
29
27
31
34
29
33
36
25
29
30
35
29
35
30
20
32
29
21
34
28
28
35
27
30
32
31
24
34
27
28
32
27
29
30
29
24
31
33
28
33
25
29
31
29
27
29
32
25
28
28
34
33
28
30
31
28
28
37
27
35
31
28
30
31
29
32
31
30
27
20
29
30
28
32
35
33
22
32
29
29
27
29
31
26
29
26
31
33
34
26
27
32
34
24
24
35
27
37
29
28
33
30
37
32
25
26
28
29
24
33
32
31
27
31
29
32
32
30
30
18
31
29
31
35
24
29
26
30
28
29
29
28
28
33
28
30
27
28
32
30
29
30
31
31
35
31
23
24
25
26
24
30
23
28
32
33
29
33
28
32
23
30
27
30
28
27
32
30
25
24
34
32
33
31
33
30
30
31
29
26
35
31
27
29
37
33
31
25
27
31
33
35
36
26
26
29
26
28
33
32
32
28
31
34
34
24
30
30
33
20
26
30
30
31
28
26
28
28
30
33
30
26
28
34
30
29
30
30
32
29
28
27
33
28
29
27
28
34
31
34
35
24
27
28
25
34
32
29
31
29
26
31
30
34
29
27
32
23
29
33
34
28
29
27
29
38
35
33
29
30
30
28
24
28
28
30
27
26
29
26
29
32
26
29
29
29
28
33
28
27
31
32
28
32
30
33
26
27
32
29
29
27
29
29
28
26
29
27
26
27
31
31
27
32
27
30
32
22
29
30
28
33
29
37
31
36
30
22
35
30
26
35
32
31
32
32
32
32
28
35
25
29
33
31
25
25
25
29
35
29
29
29
23
30
30
31
29
29
27
34
27
29
25
30
33
27
32
31
34
32
29
30
30
27
29
35
30
31
26
31
31
27
35
25
32
31
31
28
27
33
28
28
28
26
28
30
25
29
33
29
31
25
30
34
35
31
29
28
29
26
29
31
27
29
27
31
30
29
26
29
29
30
29
23
27
28
33
27
30
26
30
30
31
25
25
31
32
34
25
21
32
30
27
29
38
30
33
28
33
30
28
30
31
25
28
34
27
26
30
29
32
27
31
29
24
28
28
27
23
28
33
32
27
28
27
27
31
31
29
33
33
30
31
26
28
29
33
29
30
29
25
35
30
29
24
25
29
30
26
28
32
29
29
29
30
25
31
32
32
33
23
23
30
21
32
27
31
30
31
26
30
32
26
29
31
28
34
27
30
35
28
24
29
30
26
32
29
29
24
33
25
35
33
29
25
30
28
31
33
33
36
36
27
23
29
27
30
34
32
28
28
31
32
33
30
31
32
32
29
28
32
33
27
29
28
29
36
31
27
32
34
29
28
34
26
27
28
24
33
29
33
26
31
29
30
26
25
30
30
31
27
33
30
26
29
30
28
30
26
23
25
32
29
36
24
23
30
31
33
31
32
29
35
26
26
32
30
28
28
28
29
29
32
26
28
31
29
32
28
29
35
29
26
27
24
32
35
29
33
23
24
26
33
32
30
30
28
28
32
28
23
32
28
33
34
27
32
24
26
33
30
33
29
30
34
32
32
28
26
29
33
30
32
28
29
26
33
25
33
28
33
27
31
35
33
27
15
27
26
26
27
30
30
34
29
30
32
34
32
30
29
23
33
28
33
29
31
30
33
25
26
31
30
32
23
22
27
30
28
29
33
26
31
34
31
29
29
30
30
28
22
30
34
32
31
26
37
29
33
27
30
35
33
31
27
33
28
28
31
26
29
32
32
30
33
28
33
25
29
26
29
26
30
29
31
32
29
27
33
28
33
31
29
29
28
31
30
30
31
26
35
27
30
33
28
30
31
29
31
29
28
32
27
36
36
32
32
31
27
31
26
29
34
31
26
31
28
31
26
32
29
34
33
28
28
28
31
24
33
29
27
33
29
29
31
29
30
22
31
31
33
35
36
31
25
29
27
26
37
30
27
30
24
27
24
26
21
30
24
29
27
33
30
27
27
27
27
26
28
28
32
27
30
32
26
30
30
33
31
27
28
32
32
28
26
31
31
31
30
29
31
25
26
38
26
30
32
33
34
28
30
32
31
29
33
32
29
28
23
33
30
31
30
33
36
30
27
32
30
26
36
27
27
29
32
28
27
36
32
29
31
33
24
34
28
26
26
24
30
26
25
29
24
30
28
26
22
32
30
29
29
28
37
27
26
27
23
30
34
32
28
32
32
30
28
29
31
32
30
31
37
27
33
24
31
28
29
26
32
32
27
29
30
30
30
26
29
31
30
32
26
22
28
28
31
25
29
29
27
25
29
37
30
28
29
33
30
28
29
32
30
28
29
30
25
32
26
34
31
30
35
32
33
29
29
24
26
29
31
31
28
24
31
32
33
27
26
16
28
28
24
23
26
27
25
33
31
30
29
35
31
31
31
28
28
31
30
24
31
33
33
24
25
30
31
28
30
31
28
30
29
26
28
29
29
32
34
32
25
32
30
29
35
28
30
31
35
31
30
33
32
29
37
30
35
33
29
30
30
29
29
34
28
31
23
28
29
31
28
25
34
26
31
29
29
33
31
27
23
27
31
25
33
28
27
26
28
27
32
27
28
32
29
26
34
33
30
29
30
31
26
29
29
28
29
33
30
33
33
27
30
32
31
33
20
34
32
33
34
32
29
36
24
28
22
31
28
34
33
30
29
32
30
29
28
26
30
24
28
30
27
29
34
34
33
29
27
26
25
28
31
31
33
33
30
23
26
27
29
37
29
27
31
27
32
32
27
36
32
34
30
27
33
30
32
30
29
33
24
32
33
32
33
32
33
23
28
27
30
25
30
27
30
30
34
28
28
28
31
28
34
34
26
25
26
30
33
32
31
30
31
36
33
28
30
31
28
30
29
28
23
31
37
31
35
28
34
31
26
32
30
32
29
33
24
32
30
35
31
27
30
34
31
30
30
31
27
29
33
29
30
33
33
31
31
27
30
30
33
30
31
32
32
30
27
29
32
33
25
37
25
35
30
31
27
31
27
30
27
28
29
25
29
26
26
28
29
28
31
26
36
37
28
32
30
28
32
32
33
27
29
26
26
25
36
30
24
24
26
32
33
33
25
29
29
28
35
31
32
27
26
29
37
29
35
25
31
35
25
28
26
31
33
27
26
30
26
32
29
25
32
34
31
29
29
28
28
28
33
29
28
24
31
31
30
26
26
29
29
24
22
30
34
29
33
29
33
23
28
32
27
31
32
32
33
31
33
31
36
23
30
29
32
30
32
29
31
29
32
35
30
28
32
33
33
30
31
29
34
26
34
27
28
32
27
32
23
30
33
26
34
34
30
33
28
34
30
37
27
28
33
31
30
33
25
27
31
32
28
31
28
28
29
30
30
30
28
28
33
27
30
23
29
35
25
28
26
34
31
31
24
26
31
27
32
31
22
31
26
26
30
25
31
27
28
28
29
33
36
29
31
32
32
32
28
31
28
26
26
29
27
31
29
34
29
21
25
31
28
30
29
25
30
28
33
32
24
30
33
30
31
29
33
23
31
32
22
31
29
27
29
31
34
28
28
29
29
27
27
27
28
31
28
30
24
28
27
33
36
23
29
28
28
23
30
34
30
36
29
29
35
36
32
29
27
32
29
27
34
27
25
25
31
31
28
28
32
32
26
26
31
26
27
34
31
32
30
29
32
31
30
24
25
30
30
29
29
28
28
33
28
31
25
30
30
34
32
32
31
32
30
31
33
27
30
26
29
33
34
31
25
35
30
25
30
23
32
27
28
28
30
30
28
32
31
31
27
30
28
20
28
27
33
30
29
27
31
28
28
29
31
32
29
22
37
24
26
28
32
25
30
34
25
34
24
28
29
34
29
26
27
34
31
26
26
28
23
35
22
30
34
33
29
34
27
29
31
33
31
26
33
34
26
31
31
23
26
29
25
29
31
29
25
32
28
27
24
24
34
29
31
30
32
31
32
31
32
28
26
34
26
26
28
34
29
31
28
30
30
30
31
30
26
29
37
27
26
30
25
34
28
23
31
29
27
27
31
31
29
29
24
31
29
31
28
28
29
30
31
31
29
33
29
30
24
34
35
29
29
25
28
25
27
32
28
32
28
29
25
30
28
34
30
33
27
23
33
30
30
27
30
27
29
27
30
26
26
33
29
34
29
31
30
29
28
30
30
34
31
31
31
27
34
27
26
32
32
28
32
28
29
28
32
27
29
32
34
30
26
29
25
35
25
28
30
37
32
28
34
28
30
27
29
27
30
35
29
25
33
29
29
31
33
28
32
29
27
31
31
32
31
29
30
27
28
32
30
30
34
30
31
29
29
33
25
31
33
32
24
30
31
24
27
32
33
28
26
31
28
35
32
28
33
29
33
28
31
28
34
31
29
25
26
34
26
32
31
30
31
32
26
30
30
25
27
27
33
27
28
27
31
22
33
27
31
28
29
30
29
29
31
31
26
31
32
29
33
30
31
26
27
30
30
28
29
34
29
28
29
34
28
27
31
32
24
30
33
33
30
30
32
28
30
30
27
32
26
36
33
31
31
28
31
25
25
26
34
29
28
30
31
22
26
28
31
30
28
28
32
27
29
34
33
31
33
31
30
33
31
28
23
30
26
29
30
27
29
28
30
30
27
28
33
30
28
31
38
36
30
27
30
28
33
32
29
29
28
30
29
27
35
32
29
24
29
30
28
26
31
30
35
27
27
29
25
22
28
30
32
30
27
27
30
31
29
28
25
31
30
29
27
33
30
29
31
26
27
33
29
29
29
33
29
30
30
37
29
31
29
29
32
31
26
31
36
34
33
34
28
20
30
29
35
25
31
28
26
34
27
27
28
30
27
29
28
32
25
30
34
27
27
30
25
29
28
30
26
31
31
28
32
27
28
29
32
31
27
27
26
29
30
31
35
39
28
33
29
30
25
32
31
28
27
28
30
27
27
28
32
30
34
25
30
35
29
31
29
28
32
26
34
29
29
30
27
29
31
26
22
27
25
32
27
25
29
30
27
31
33
22
30
25
31
34
26
37
28
31
29
27
29
28
36
28
25
28
32
28
28
26
27
30
33
32
32
29
31
31
29
31
31
31
29
29
31
31
34
35
30
27
28
25
28
35
24
32
31
26
31
30
29
36
33
27
31
26
31
29
24
23
35
29
34
30
34
35
29
30
25
33
30
31
27
30
27
33
29
35
29
28
27
34
30
23
29
26
31
29
31
27
27
26
27
28
33
28
28
32
26
30
25
30
29
32
29
32
27
32
31
27
32
33
30
31
29
29
29
21
27
35
31
33
29
36
28
34
26
30
29
33
33
31
30
31
34
30
33
28
30
31
28
30
22
33
34
32
30
29
32
28
29
30
32
28
26
29
24
34
26
27
33
31
29
31
30
34
27
29
30
31
36
29
31
30
31
33
33
25
30
32
32
31
31
27
34
23
35
31
28
25
31
31
28
31
31
26
31
28
29
27
33
33
33
34
27
34
29
29
29
33
28
30
28
30
31
31
30
34
30
31
32
26
34
32
33
30
30
25
24
31
28
26
31
32
34
32
29
33
29
32
35
34
30
28
28
33
33
27
33
35
34
33
29
28
26
27
29
34
28
31
28
27
30
28
29
26
31
28
35
33
32
25
31
28
30
31
26
26
27
33
27
28
35
29
29
23
30
34
31
30
33
29
26
30
27
27
31
28
31
28
30
30
24
36
31
33
29
26
28
26
32
35
23
30
33
30
28
24
32
29
31
27
25
34
30
32
31
33
30
35
34
32
33
32
31
28
29
29
27
29
33
29
24
26
32
30
28
29
33
23
28
31
31
28
29
33
31
28
32
31
28
33
33
28
26
33
31
29
29
28
31
32
28
31
28
31
31
33
28
34
29
28
32
31
32
29
28
37
28
32
28
29
31
28
34
33
28
29
24
35
33
35
31
35
33
29
26
32
30
26
28
30
25
23
28
29
30
29
32
31
32
32
30
24
30
30
29
27
30
30
30
27
27
31
30
30
29
32
27
29
26
31
35
26
32
28
33
24
28
25
32
34
31
29
27
25
29
29
28
34
24
28
29
26
33
28
32
30
28
30
31
24
34
31
26
26
36
28
31
26
29
32
28
25
26
30
32
29
31
38
28
35
29
33
26
30
28
26
31
25
27
33
29
32
31
33
31
27
27
28
31
34
27
28
30
27
35
32
28
31
30
31
28
31
31
28
31
29
30
24
34
29
32
27
21
33
31
30
29
31
30
27
28
30
28
23
33
27
30
27
28
32
32
30
28
34
28
37
32
30
29
27
30
32
30
29
30
36
25
29
30
30
29
34
25
26
30
35
23
30
29
27
34
33
26
24
27
31
33
30
31
25
27
32
29
32
23
32
32
38
34
36
30
29
33
29
35
33
27
34
33
33
27
30
31
26
34
27
29
28
26
28
33
32
32
26
31
28
30
33
30
33
29
29
34
32
29
34
31
28
29
32
29
23
31
32
28
30
28
32
31
28
29
24
29
33
26
30
29
21
27
30
30
28
28
27
26
28
22
29
30
32
29
30
27
30
33
30
31
35
35
27
28
25
31
29
31
34
32
25
30
38
28
29
27
31
30
31
28
25
30
27
28
34
34
31
33
33
25
30
27
25
27
31
31
31
32
33
26
30
32
33
34
29
25
29
30
29
26
27
27
31
31
32
29
26
28
28
29
32
31
24
31
33
23
30
30
30
22
28
31
34
33
28
29
29
36
33
30
30
23
31
31
30
27
31
27
31
27
33
31
24
29
28
29
32
31
35
26
31
27
27
29
26
28
37
33
31
28
31
31
31
25
28
32
34
32
28
30
36
27
24
26
30
27
33
29
30
24
22
29
30
26
31
31
30
28
31
26
28
34
33
35
33
26
26
26
31
35
28
25
29
30
26
24
29
32
34
31
33
33
22
24
33
35
20
31
35
31
33
30
33
27
30
32
31
31
31
26
33
29
30
27
26
24
30
28
32
33
27
29
36
32
29
29
32
27
29
32
24
24
29
33
30
28
32
36
33
28
29
29
28
31
31
33
29
27
29
25
30
29
29
31
31
24
29
32
32
29
33
29
30
26
30
32
30
30
33
32
26
32
27
30
28
32
28
31
30
31
28
34
28
21
34
31
33
30
30
35
32
27
30
31
29
30
33
29
25
29
30
32
26
30
36
27
29
32
28
24
27
26
24
25
30
27
25
32
29
26
35
31
22
30
28
27
29
30
29
28
33
26
28
27
28
33
25
29
32
30
28
32
23
30
29
24
34
29
36
32
31
31
25
30
35
31
29
29
33
34
28
27
31
25
29
29
29
33
31
34
28
31
31
32
23
30
30
28
33
30
27
35
29
34
29
27
33
30
32
31
30
32
30
30
29
25
27
31
30
31
33
27
30
26
32
27
29
27
30
32
32
34
29
32
29
29
31
29
33
24
28
30
27
33
29
29
28
29
32
29
32
32
32
33
30
27
29
30
29
25
29
27
30
24
32
29
28
31
26
29
30
26
30
31
28
31
27
26
26
29
29
27
27
28
32
32
29
26
28
26
30
31
27
28
31
30
26
27
33
28
30
23
25
25
29
30
29
24
31
27
30
27
30
27
33
27
29
32
30
37
28
30
28
30
35
30
27
31
30
34
31
32
34
31
31
31
32
28
32
27
32
24
27
28
32
30
31
25
23
31
34
30
31
36
29
29
31
32
33
33
31
32
31
31
32
37
27
25
33
28
29
27
28
29
27
29
29
29
28
28
30
33
34
30
34
30
34
31
27
31
33
33
33
27
26
28
34
37
28
32
31
26
30
34
32
27
29
28
33
24
27
32
33
30
24
31
30
28
29
29
28
29
31
27
27
31
26
33
29
28
31
31
27
31
27
32
29
27
30
29
23
26
27
31
31
35
26
33
29
31
31
24
34
31
33
28
29
30
32
27
27
23
31
31
25
27
26
26
29
22
25
31
26
32
29
35
31
25
27
27
36
34
34
25
26
29
32
24
31
28
25
33
32
24
27
33
29
34
30
28
28
30
27
25
27
33
29
28
27
36
30
30
27
27
36
27
37
28
34
32
37
27
27
24
33
30
30
26
31
33
24
30
35
27
29
30
29
36
26
31
32
32
35
32
27
29
26
30
29
28
34
31
33
29
28
29
33
28
28
29
26
30
32
33
26
28
33
27
26
30
29
32
28
28
28
26
33
32
34
29
30
26
30
28
32
33
30
31
29
27
32
29
28
34
28
27
29
27
28
28
35
29
31
31
30
33
32
28
34
30
31
32
32
29
34
29
32
34
31
26
32
33
28
31
33
30
27
29
24
28
30
27
29
30
31
24
34
27
31
30
29
24
31
34
28
32
28
32
24
29
32
27
28
33
34
32
29
27
31
29
22
29
33
32
31
30
31
27
31
28
32
32
30
28
32
24
30
27
33
28
34
33
30
26
35
33
29
33
26
29
26
27
34
30
30
28
30
27
31
27
27
25
30
31
34
28
32
34
30
31
29
29
27
27
28
35
28
30
30
29
33
29
31
29
30
34
27
29
31
30
25
31
34
31
29
36
28
28
29
28
29
30
27
29
33
25
30
33
26
30
23
34
35
29
30
33
30
33
30
31
29
25
28
27
27
26
28
29
32
23
32
24
33
26
35
31
31
22
24
30
29
28
30
25
29
28
26
31
28
28
24
31
24
25
29
29
29
31
32
31
30
33
35
30
29
28
33
29
28
27
28
27
31
30
30
33
32
29
26
35
25
27
35
33
30
30
30
27
37
30
29
28
29
30
29
30
27
31
32
29
32
32
30
32
28
25
31
29
33
30
29
30
38
31
26
34
29
30
28
29
27
32
27
28
31
29
30
34
32
30
33
32
31
31
28
32
31
29
24
29
34
31
27
31
29
32
27
27
28
24
30
33
27
25
35
32
31
29
28
32
32
32
25
27
34
25
33
31
31
26
33
29
27
25
34
26
28
30
31
36
35
31
29
32
29
34
26
31
32
29
33
29
28
30
24
36
30
28
27
33
33
27
27
32
25
30
29
21
27
31
30
31
25
31
33
25
29
30
27
34
32
27
32
28
22
24
28
32
27
29
29
32
27
35
27
30
29
34
28
30
34
36
29
32
23
27
33
32
31
34
30
28
30
32
24
24
33
28
30
30
32
31
25
29
31
31
28
28
25
32
28
30
25
32
27
28
34
33
25
32
32
29
32
28
30
29
30
26
26
27
29
30
29
30
32
29
31
30
30
28
26
26
30
33
27
32
34
32
33
25
32
26
33
32
36
25
29
33
35
28
29
31
31
30
34
29
27
29
29
24
23
33
30
31
27
25
29
29
29
32
35
33
24
29
29
28
24
29
26
28
33
34
31
26
28
32
28
30
32
31
32
30
31
31
30
33
29
26
36
28
25
31
32
25
29
29
30
24
24
33
29
33
31
26
28
35
29
29
32
30
33
30
34
28
31
32
27
31
30
31
31
30
26
28
28
30
29
27
29
25
31
29
33
28
23
27
28
33
27
32
22
27
30
22
34
30
28
32
30
31
32
31
33
33
34
28
29
31
30
28
29
27
27
32
30
29
26
28
27
32
30
27
24
28
28
32
29
26
31
30
23
27
31
30
31
34
30
31
29
26
31
31
29
26
27
29
27
28
33
27
28
25
29
27
28
30
29
29
29
25
30
28
34
32
36
27
28
31
32
29
29
30
35
33
24
29
24
33
33
29
30
34
28
33
19
30
30
28
25
29
36
38
28
32
32
26
30
28
31
30
31
27
28
23
28
23
31
31
33
30
33
29
29
32
32
36
26
34
32
32
24
30
28
29
31
33
26
32
33
28
27
31
37
32
24
28
33
32
33
30
32
28
32
37
22
31
30
33
32
25
34
30
32
30
31
31
27
25
32
30
30
27
30
28
31
29
31
33
30
29
31
27
34
29
28
27
35
27
30
32
31
31
27
30
29
35
34
31
30
30
31
34
30
30
28
32
32
25
33
30
29
27
29
29
28
31
31
30
31
32
28
27
30
34
29
24
28
28
31
32
32
30
32
29
22
28
28
36
27
28
28
29
31
29
32
31
34
25
26
34
31
28
26
28
31
34
27
34
30
27
26
29
29
28
25
30
31
28
25
31
28
32
34
30
27
29
28
28
34
31
33
31
31
33
34
31
33
29
30
31
34
28
32
23
28
32
32
25
28
29
23
29
30
29
27
33
26
24
33
31
27
31
28
26
27
31
26
32
32
32
31
32
31
32
38
26
30
32
26
29
31
20
28
31
28
32
29
29
27
30
29
33
29
28
28
33
31
32
32
34
34
28
32
29
34
28
28
23
26
34
36
31
27
26
33
31
29
35
29
30
28
27
32
30
28
31
30
29
29
30
28
27
28
26
31
27
32
27
29
29
32
31
30
29
32
32
26
24
31
30
28
29
25
26
30
31
31
32
32
29
26
34
32
30
26
26
28
30
31
26
29
32
34
28
29
34
35
30
30
30
26
23
31
34
30
29
28
26
29
25
33
29
29
33
32
26
32
28
35
34
31
31
26
28
26
31
29
28
27
29
27
27
25
30
29
27
26
27
33
30
28
30
35
28
31
26
28
32
33
26
27
25
28
30
27
29
27
32
24
28
26
27
26
37
32
30
30
28
29
30
28
31
32
34
32
29
31
27
30
27
34
28
32
33
22
29
27
31
26
28
31
27
31
33
27
24
24
32
30
31
31
25
28
25
29
32
22
24
34
30
33
28
27
28
27
30
28
29
25
24
31
32
30
32
27
24
32
29
30
27
29
33
36
35
31
29
28
30
30
24
33
29
33
22
29
28
35
27
24
33
33
30
32
27
31
27
26
27
32
32
28
29
32
26
33
28
31
29
26
32
26
33
33
26
31
30
28
30
36
28
27
34
29
32
37
34
29
27
26
22
31
30
25
31
27
27
30
26
31
31
31
34
32
29
32
32
31
25
34
29
35
27
27
31
31
29
30
30
29
27
26
28
33
28
29
31
25
29
21
31
32
30
34
33
36
28
24
30
26
27
28
27
33
28
26
26
33
34
29
28
34
33
28
24
30
29
36
33
29
31
30
31
31
29
29
28
29
28
35
29
33
32
29
29
28
36
33
27
26
28
29
26
28
29
30
30
33
29
26
28
29
29
27
28
31
30
28
28
22
31
32
30
23
32
32
30
32
32
28
29
34
30
34
26
30
32
27
36
30
28
30
25
32
28
33
24
27
31
28
25
28
29
31
31
26
26
27
24
34
28
29
29
28
27
33
24
30
29
33
29
27
30
33
28
32
29
30
28
33
32
29
28
30
29
33
21
28
31
32
33
29
23
31
29
31
26
27
30
30
30
32
31
26
31
29
33
30
21
31
30
32
32
27
26
30
30
35
34
28
26
24
32
27
32
30
29
35
32
33
28
30
27
31
28
29
32
25
33
31
26
27
21
23
28
34
35
30
32
31
31
25
26
28
31
31
32
26
30
30
28
31
34
27
23
35
33
26
28
31
30
32
35
37
31
34
31
36
26
32
34
31
32
31
34
34
34
31
29
32
26
30
27
26
24
28
30
28
24
26
32
35
28
30
28
31
34
29
28
33
27
28
30
35
33
28
32
29
29
29
29
30
36
25
33
27
32
31
29
29
31
31
32
33
28
29
35
35
29
29
29
25
37
28
29
24
30
31
30
35
31
30
35
26
37
30
29
31
27
25
29
27
28
36
25
31
34
30
32
30
28
34
29
29
26
28
24
29
29
33
30
34
34
24
30
26
31
27
33
33
27
29
26
24
25
31
32
25
30
27
31
28
31
32
27
30
29
31
28
32
25
32
27
30
28
28
25
32
27
27
30
31
32
26
27
28
36
29
28
31
22
34
25
24
28
28
28
33
30
35
28
27
34
30
32
29
26
31
24
25
26
29
27
29
29
26
28
31
34
33
29
31
24
32
29
32
32
28
30
32
32
33
27
35
33
30
30
29
25
26
28
32
24
28
32
33
28
28
26
29
36
30
23
33
28
31
30
34
30
31
35
38
35
33
35
32
26
30
38
29
27
26
28
31
32
28
26
30
28
27
26
33
30
30
35
35
32
25
34
34
32
34
27
30
28
26
28
34
22
29
30
31
26
30
24
28
36
29
29
31
25
30
29
29
24
34
31
29
33
27
33
28
24
26
30
28
27
27
24
28
28
29
27
31
29
27
33
33
31
30
28
33
36
34
28
33
29
33
30
26
35
32
26
27
32
22
28
30
32
30
26
31
24
32
31
27
25
32
26
34
38
27
31
30
34
30
23
27
32
31
31
27
29
30
29
30
30
28
27
34
26
34
30
30
31
34
35
32
26
32
32
24
27
28
26
27
25
36
26
30
29
28
35
28
31
27
36
30
28
28
28
27
27
32
28
25
30
27
35
27
29
33
28
32
29
28
29
25
29
30
30
25
35
29
32
31
28
26
27
29
28
31
31
29
37
28
34
29
33
28
32
25
26
26
29
28
26
22
31
37
29
32
33
30
30
36
28
28
29
27
27
26
30
32
29
29
33
29
31
34
28
31
28
33
34
23
28
29
30
24
28
27
26
29
28
30
30
32
29
29
33
35
30
31
26
34
17
33
25
31
30
33
32
28
33
33
33
22
29
24
27
31
33
31
37
27
26
27
25
36
24
32
30
30
29
27
31
28
30
29
27
26
29
27
32
22
35
28
29
31
32
29
32
30
29
26
35
29
28
26
31
21
30
31
33
30
34
32
25
31
25
25
27
30
29
26
29
29
28
29
32
31
35
30
33
27
29
31
32
24
32
27
32
23
27
33
31
28
25
29
28
33
33
29
27
29
34
29
28
32
31
29
32
30
31
27
30
30
31
31
30
34
35
30
27
22
29
26
29
35
30
31
34
26
31
26
31
27
27
29
31
28
33
29
35
27
28
35
28
27
30
32
31
31
28
33
31
32
31
30
34
26
23
31
29
31
31
36
30
37
32
31
32
26
29
29
37
33
29
25
28
29
31
27
30
31
29
30
30
34
28
26
29
28
30
23
33
34
31
27
25
29
21
25
29
26
28
27
33
29
26
28
31
28
29
31
29
31
26
34
29
33
32
31
27
33
34
30
27
30
26
26
27
28
31
28
30
31
27
26
30
30
27
27
29
33
31
36
33
29
26
27
34
28
34
29
31
29
33
36
28
30
33
31
26
30
28
32
31
25
26
31
28
30
31
32
27
29
33
34
30
29
31
32
28
36
26
37
28
31
28
29
26
33
27
31
33
34
31
28
32
33
32
34
31
32
26
27
29
28
29
26
31
31
32
32
30
32
27
26
31
29
24
25
33
26
24
32
26
28
30
28
30
28
24
30
29
28
28
29
34
29
22
29
32
30
31
31
31
32
25
32
26
32
29
27
37
30
35
31
29
29
30
29
26
28
30
27
30
30
32
31
31
29
33
28
28
29
33
29
31
31
25
31
30
35
33
29
24
27
30
31
27
33
31
26
32
29
29
30
29
31
31
32
27
24
33
31
28
32
29
28
33
31
29
26
29
30
32
20
26
25
32
28
27
25
30
30
24
23
33
34
29
30
25
27
26
27
31
28
30
33
28
24
24
31
34
34
31
36
31
25
28
34
31
33
34
28
31
31
34
32
29
31
30
28
29
26
30
32
32
31
30
31
27
30
31
25
23
22
28
32
26
26
29
30
26
29
31
30
36
28
30
26
25
32
33
27
29
28
27
35
34
33
28
31
35
30
27
29
25
27
31
29
32
33
28
33
25
28
28
28
30
26
30
33
26
24
31
26
28
31
27
27
26
29
32
30
31
29
31
31
30
25
25
24
26
25
27
25
29
29
28
32
29
25
32
34
27
29
32
27
24
29
32
33
25
33
22
28
30
29
33
34
31
26
27
32
32
29
29
31
31
33
28
25
29
34
31
25
23
26
25
27
26
35
25
27
27
27
35
29
32
32
32
30
27
34
28
28
34
29
32
32
31
33
34
30
31
33
32
27
33
24
34
37
33
22
30
27
29
34
26
29
29
31
32
33
28
28
31
32
27
37
30
33
34
28
28
30
29
27
29
28
31
28
29
28
31
29
27
31
35
24
30
34
33
34
28
34
35
28
33
30
23
31
26
31
28
27
22
33
28
31
30
33
34
26
26
28
28
33
21
27
31
32
33
29
27
28
26
26
26
28
27
31
27
31
35
30
32
29
32
31
29
28
29
33
33
27
30
33
30
26
31
30
33
31
26
31
32
32
29
31
25
28
30
28
33
26
26
30
29
30
29
29
30
24
28
29
28
26
32
28
29
32
28
22
27
32
24
31
30
33
26
35
27
28
29
37
27
31
29
26
31
24
28
31
33
31
25
27
27
26
31
28
24
28
25
33
30
33
26
25
32
33
26
29
34
30
28
31
31
30
30
29
33
33
32
30
27
32
26
29
28
28
24
27
31
31
32
32
24
27
29
25
27
30
30
31
24
31
30
32
31
25
33
29
33
32
33
27
28
27
28
30
30
32
29
32
29
28
28
33
31
32
30
29
31
29
25
31
31
33
34
29
32
27
31
31
26
32
27
33
35
31
36
25
25
30
32
30
33
28
30
29
28
24
27
26
31
33
36
27
30
32
34
31
25
28
26
23
27
32
35
31
30
24
28
35
27
25
24
27
32
34
29
33
30
27
28
30
30
36
35
35
31
29
33
26
32
35
30
29
35
34
29
25
31
29
29
35
29
31
31
33
23
30
32
28
32
36
32
32
32
32
27
31
27
27
30
31
27
28
33
33
28
29
32
24
36
29
32
29
31
26
27
34
31
28
30
28
26
28
30
34
35
25
30
29
31
38
29
23
28
25
26
30
34
30
32
30
32
30
26
30
33
29
28
29
27
28
29
32
32
34
33
30
30
33
30
33
33
35
33
24
30
34
26
34
26
27
32
24
26
30
28
30
34
28
29
30
25
34
34
34
33
33
33
28
28
29
36
27
30
32
30
34
26
29
29
34
30
29
28
34
31
25
34
27
33
33
30
31
26
34
33
34
29
30
32
26
28
32
31
28
36
26
28
34
23
38
32
28
30
25
26
31
31
29
33
31
35
30
26
27
32
29
33
24
32
30
29
29
25
31
34
26
23
32
29
32
33
33
32
29
30
34
28
31
26
25
32
26
31
27
33
32
35
27
30
33
29
25
27
22
28
32
27
29
33
29
32
29
33
32
30
30
27
34
31
29
30
27
28
31
26
24
32
36
34
28
33
29
24
32
32
29
31
20
28
30
26
27
31
22
38
31
29
30
29
27
36
26
28
33
29
33
31
31
23
25
32
32
28
31
29
33
30
32
30
27
30
33
31
29
28
24
31
28
34
29
29
29
25
28
34
32
32
34
25
32
32
30
28
34
22
25
27
29
26
33
34
28
30
31
27
26
26
26
33
25
34
30
34
32
32
27
29
31
31
32
28
28
28
27
28
26
28
33
32
32
26
24
21
33
32
28
27
28
31
34
32
27
31
25
35
30
37
30
35
31
30
32
26
26
29
30
27
27
34
28
32
29
32
28
31
31
27
30
27
34
27
26
29
27
30
31
26
34
29
28
29
29
32
25
30
30
36
29
31
30
25
29
25
30
25
25
23
27
30
32
26
28
29
26
34
26
29
30
30
31
29
25
29
28
30
32
29
30
30
26
32
27
27
30
31
31
32
34
37
30
31
31
29
31
31
34
29
34
28
24
31
35
33
29
30
30
30
30
33
28
23
29
34
28
29
24
29
31
27
35
32
33
28
31
36
29
28
31
28
33
31
30
33
31
30
28
32
28
29
27
25
21
33
31
32
30
26
31
33
37
29
32
26
35
28
32
32
33
35
30
31
30
27
37
26
25
33
28
28
33
27
33
25
24
30
27
30
30
27
29
29
28
28
26
29
25
32
33
28
36
26
27
33
24
34
32
25
32
31
29
29
28
35
24
31
32
27
30
25
32
30
33
26
34
27
24
33
30
31
30
28
27
27
29
30
23
30
30
30
25
33
32
30
25
31
32
32
26
33
30
31
33
28
26
31
30
31
29
32
29
31
33
28
28
30
30
30
34
27
26
29
33
30
26
32
31
34
31
27
26
37
32
30
27
32
29
24
28
24
29
31
31
27
29
30
32
28
31
32
25
31
25
29
29
26
28
31
32
32
33
34
27
37
31
27
28
24
25
30
30
26
25
28
30
29
31
32
28
28
29
27
24
27
31
30
32
31
26
32
27
34
31
32
33
32
30
35
28
30
29
24
36
26
27
30
28
24
31
32
31
27
28
26
27
33
29
34
36
32
31
27
27
27
34
28
30
34
33
30
30
29
26
31
28
34
28
33
27
26
27
26
31
28
33
29
30
25
29
32
29
30
27
34
28
33
31
31
28
31
30
30
33
27
32
34
37
26
27
32
28
27
36
29
33
32
25
31
30
30
22
33
31
30
32
32
29
29
36
27
25
32
28
28
30
26
30
30
29
30
27
29
27
31
29
35
25
22
33
29
25
29
29
35
28
26
25
28
28
35
27
32
37
32
30
32
31
32
30
28
34
29
32
28
31
30
28
29
31
31
29
28
34
29
32
34
29
30
29
33
33
27
32
26
29
32
26
28
29
34
29
33
26
28
31
29
24
30
26
23
29
24
29
26
33
32
30
31
33
32
29
25
28
28
31
33
25
27
31
31
31
25
32
29
31
31
32
27
26
27
29
26
33
27
35
31
30
29
23
30
30
29
32
33
32
28
34
28
33
30
26
32
30
25
30
31
28
31
35
29
24
29
26
30
26
36
36
30
34
32
31
32
29
30
33
28
33
30
29
26
29
27
32
35
27
33
36
35
29
29
28
30
32
29
36
27
31
27
33
33
28
25
34
29
23
32
24
27
30
30
32
25
29
27
32
28
28
35
32
25
27
29
28
31
33
27
28
30
36
31
36
31
26
24
25
28
29
29
32
30
27
28
32
30
30
35
27
31
27
34
30
28
30
25
27
29
27
31
26
30
27
30
29
28
31
29
27
23
29
36
33
30
31
32
31
31
31
29
28
37
24
26
28
33
30
33
32
29
24
35
30
30
27
28
29
34
33
31
33
34
26
35
32
35
26
26
28
25
27
29
28
33
31
31
32
34
27
32
29
29
32
33
28
33
26
32
30
25
29
32
32
28
28
31
26
34
33
32
31
33
30
27
29
32
31
27
30
24
33
31
30
31
28
31
28
29
31
27
31
28
30
30
32
31
28
30
32
35
31
34
34
26
25
32
29
26
31
31
28
24
27
27
33
28
23
32
28
28
26
27
26
31
30
31
32
28
29
36
27
36
30
32
38
27
31
28
31
26
37
29
31
37
34
25
32
32
33
27
34
32
30
34
31
34
26
31
29
30
28
24
33
26
29
25
32
33
27
32
30
28
26
32
25
32
28
28
28
28
28
31
29
31
27
29
27
28
29
30
31
29
27
26
27
27
27
26
31
34
29
27
32
35
31
31
30
23
27
25
27
28
29
27
28
30
31
29
28
31
31
31
28
29
31
27
31
28
30
32
32
33
30
26
26
27
33
25
26
34
29
33
23
27
25
26
31
33
30
29
33
34
34
27
28
30
34
31
29
32
28
32
28
28
33
28
29
31
30
31
25
25
30
30
34
29
28
31
31
24
25
30
29
28
30
30
30
34
34
31
30
31
29
28
27
27
32
29
29
31
28
35
31
35
29
28
28
31
28
29
31
32
31
31
29
29
29
34
31
35
25
32
31
27
25
26
30
26
26
30
26
31
25
31
28
29
29
30
28
31
33
28
30
30
29
25
26
32
35
33
27
31
29
33
31
29
34
31
29
32
27
33
29
32
28
28
32
29
32
26
30
31
29
32
37
24
34
30
30
28
27
34
27
22
28
24
28
31
27
33
30
22
33
30
28
36
31
28
30
30
30
24
28
32
31
30
31
27
30
24
24
34
31
27
28
30
31
29
27
26
28
27
33
28
27
32
30
26
32
25
31
27
27
31
33
30
24
33
32
31
33
31
30
32
31
28
29
30
31
32
33
34
27
28
25
25
32
26
31
26
36
28
30
28
30
26
32
25
30
28
33
36
30
33
32
26
30
28
31
27
33
28
32
28
30
34
25
32
34
31
20
25
31
31
28
30
29
31
31
27
28
29
28
31
25
31
35
28
28
26
29
28
34
25
31
31
29
28
31
30
35
23
31
23
27
30
28
35
31
27
29
30
30
28
36
21
21
25
34
30
28
28
27
33
33
26
28
32
32
26
32
28
31
25
31
24
26
30
29
28
31
31
27
33
23
30
31
30
21
31
29
31
27
27
26
35
32
30
31
33
28
32
34
28
26
32
30
31
32
33
32
26
33
23
35
28
30
30
26
30
33
30
31
29
35
32
33
35
33
30
28
26
30
33
29
25
39
29
27
27
27
28
33
28
22
30
32
31
29
31
29
28
32
35
32
29
30
30
29
29
31
33
35
33
31
28
34
24
29
32
29
29
24
27
31
25
27
32
24
28
28
27
30
27
28
32
31
25
28
29
29
29
30
31
30
26
32
28
31
28
31
25
33
33
29
29
31
31
24
33
31
28
25
31
27
30
31
27
33
33
34
32
26
30
30
30
35
36
27
31
28
24
33
31
29
27
30
29
33
30
28
26
33
31
32
25
29
30
36
32
33
30
31
29
36
27
27
27
32
29
30
32
30
34
32
29
33
32
34
30
27
32
25
25
35
32
32
27
27
27
26
33
27
37
34
26
34
32
28
30
30
29
28
28
31
32
33
32
32
27
31
24
31
32
31
26
29
35
29
22
24
28
29
28
27
30
32
35
31
32
29
25
33
27
32
32
37
34
32
31
37
23
29
32
31
29
26
37
31
31
24
34
24
32
31
33
24
31
34
27
29
26
23
33
28
29
21
31
31
26
30
31
28
29
32
31
33
28
34
27
28
32
32
34
32
32
33
28
26
33
34
32
30
31
31
31
28
23
28
28
33
34
28
31
32
29
25
28
26
28
30
28
25
28
28
31
27
28
29
31
32
36
29
31
33
30
28
26
28
31
26
32
35
30
26
31
31
27
26
31
36
33
35
32
31
28
35
24
34
34
33
32
26
31
32
31
22
34
28
29
25
31
33
36
32
26
30
31
27
30
26
22
35
29
27
27
32
30
31
26
33
35
31
25
25
33
33
27
31
29
37
30
27
36
26
23
31
29
27
30
32
29
26
27
31
28
29
26
31
27
33
28
31
35
33
36
35
31
35
29
26
30
25
30
27
28
27
26
31
32
30
33
35
27
32
29
26
30
25
26
27
27
26
25
31
33
26
33
28
31
33
27
26
30
28
28
26
30
31
39
34
37
36
36
30
33
31
23
23
27
30
28
30
25
24
32
30
25
24
23
28
28
27
29
30
31
24
24
30
31
34
25
27
28
26
29
35
28
36
29
29
29
28
28
32
31
36
27
31
31
24
28
34
34
30
31
28
30
32
30
32
27
30
28
30
25
34
29
34
32
33
30
28
31
34
27
27
28
27
28
33
28
32
32
29
32
28
27
29
29
30
26
31
29
29
27
32
30
27
28
30
27
31
30
31
28
32
36
31
33
29
29
33
30
28
24
31
33
26
29
36
24
27
32
30
28
30
34
35
24
34
27
32
24
29
30
36
28
32
31
22
26
31
25
32
27
27
31
31
29
28
33
23
32
37
31
32
23
32
25
30
33
30
30
31
29
29
26
25
30
32
29
32
29
31
30
26
27
30
23
25
26
31
32
31
30
25
35
26
31
29
32
28
33
33
32
28
29
34
26
26
28
32
32
28
24
26
28
31
27
33
32
30
30
35
24
29
29
31
31
30
30
29
32
29
28
31
30
27
28
24
25
32
28
23
31
25
32
27
31
32
22
25
34
29
32
28
28
31
32
28
25
31
23
30
31
29
32
31
23
34
29
35
32
25
30
32
30
31
30
30
30
29
30
33
29
26
32
33
29
28
31
29
31
29
28
27
29
30
31
31
31
29
28
31
26
28
28
31
29
27
24
29
30
28
31
27
29
27
29
35
24
35
30
29
28
35
31
31
28
29
29
28
28
31
25
26
26
32
34
30
28
29
34
34
30
28
25
29
31
25
32
24
31
29
29
26
27
25
32
29
31
30
29
37
31
29
30
32
30
36
30
36
34
34
31
27
29
25
26
26
30
34
29
32
34
25
31
28
29
31
34
25
31
28
27
28
32
31
25
24
28
28
31
25
29
30
33
26
31
26
27
29
26
34
25
27
30
27
32
30
34
30
27
34
28
27
25
25
29
34
30
29
26
34
28
32
24
32
28
31
32
29
28
32
28
31
33
33
38
30
26
26
23
31
28
31
34
28
31
31
30
29
34
28
28
32
27
25
29
30
29
31
28
26
31
29
33
21
27
22
30
29
32
29
32
24
28
30
30
33
31
32
29
24
31
28
33
33
28
26
26
28
28
29
34
35
33
28
28
27
24
29
28
27
31
30
29
31
23
33
29
27
23
30
31
28
35
28
26
32
31
31
29
30
29
28
33
31
31
33
25
29
34
28
32
36
31
31
34
31
31
26
30
32
29
27
26
30
30
35
28
30
30
31
30
30
29
27
34
26
31
29
27
36
35
27
29
29
29
34
31
33
32
26
26
28
27
29
30
36
29
31
35
29
28
25
34
31
28
28
26
26
29
28
30
26
35
28
28
28
36
30
31
31
30
34
34
31
35
29
33
26
29
28
34
24
37
29
29
32
29
27
35
29
33
27
29
30
30
32
28
30
28
33
27
35
35
28
26
28
31
29
26
27
33
31
30
25
31
27
26
29
27
24
34
34
27
30
36
32
29
27
27
31
31
29
32
31
31
31
32
32
26
27
29
28
31
30
34
24
30
31
30
28
33
24
32
32
25
22
30
32
31
33
27
29
30
32
34
31
27
31
27
28
30
28
31
34
25
34
25
29
33
25
25
33
28
27
28
31
32
35
31
30
34
33
31
27
32
34
32
25
30
30
29
33
30
27
33
29
31
25
34
32
31
28
24
28
29
27
29
30
32
31
30
30
30
21
33
33
31
30
34
34
29
31
29
32
26
30
32
31
28
31
27
33
31
28
23
31
28
31
28
30
31
34
26
36
31
26
27
24
29
29
33
24
33
26
34
35
30
26
28
27
27
30
28
28
27
31
31
32
31
33
28
27
26
28
31
29
33
33
25
30
28
31
30
26
37
34
26
26
26
30
34
27
29
31
27
37
31
34
28
26
30
30
32
35
32
34
30
30
28
35
26
32
32
27
32
31
28
30
25
30
29
28
30
30
34
28
27
30
31
28
27
28
36
29
32
31
33
32
28
26
30
31
29
29
26
29
33
30
29
29
27
30
30
34
33
33
32
30
35
30
30
32
29
29
28
35
33
35
26
28
32
30
32
29
31
24
34
31
28
31
29
26
28
31
33
32
27
33
32
33
31
28
33
30
32
34
31
28
33
29
29
27
28
31
27
27
31
28
35
29
31
31
34
27
29
28
29
36
27
26
32
26
36
25
32
29
33
29
30
32
27
30
27
31
29
36
35
28
27
24
30
27
30
33
29
32
33
27
26
35
29
29
30
27
30
28
34
29
27
28
33
36
32
31
32
25
30
28
26
37
26
31
29
30
34
35
33
31
30
30
29
27
28
30
27
31
28
30
25
23
29
26
35
29
29
27
29
32
25
28
28
30
32
27
30
31
33
27
24
31
26
31
32
30
30
28
28
29
28
31
28
30
34
30
31
28
31
27
30
27
28
26
34
30
31
33
32
33
28
31
29
24
29
28
30
32
32
28
33
31
33
26
27
27
31
24
28
29
34
28
31
25
32
33
28
34
35
33
27
31
31
30
29
31
27
30
32
30
29
29
26
24
29
31
29
18
31
30
30
26
29
30
34
29
25
32
33
28
26
33
28
28
29
30
30
27
32
30
30
33
31
33
29
27
33
29
32
31
27
29
26
23
30
28
32
29
29
35
33
34
27
31
27
28
25
26
35
26
33
33
34
23
24
33
28
25
27
25
30
30
31
28
32
24
33
31
29
28
29
28
32
25
35
33
30
28
33
27
29
28
29
34
33
32
29
26
28
24
27
28
30
29
30
30
32
27
31
31
30
32
33
30
27
32
30
32
35
28
26
29
28
26
29
30
27
30
32
26
32
29
28
32
27
33
24
24
28
23
23
29
28
34
31
34
27
30
28
33
32
28
29
32
32
28
30
29
28
25
31
26
34
28
29
26
31
32
25
30
26
29
25
28
28
30
25
31
27
32
27
33
32
32
29
31
29
32
28
33
25
30
29
30
27
33
28
30
27
31
28
33
35
29
30
24
33
27
29
29
32
32
29
28
32
34
30
32
30
31
32
32
35
30
35
35
31
29
34
31
27
22
31
27
34
27
31
24
31
31
27
30
28
29
28
28
24
27
32
32
34
27
29
27
29
28
27
32
26
33
32
26
29
27
35
28
31
26
24
34
30
33
31
33
27
32
29
27
28
29
30
35
33
24
28
30
28
25
31
20
27
31
28
29
30
34
31
23
30
25
28
28
31
32
30
26
32
32
33
26
27
31
31
28
31
30
34
32
30
33
33
31
29
25
36
26
34
31
27
28
22
27
25
30
31
28
30
29
32
28
33
36
34
27
25
33
26
30
26
30
33
31
29
31
32
30
27
27
30
25
29
31
28
29
24
26
31
35
23
32
31
31
35
28
29
25
30
28
29
34
28
32
27
33
31
31
30
28
29
31
29
30
32
27
27
32
29
32
27
38
35
26
33
28
35
31
29
28
29
32
33
25
28
28
28
32
33
27
28
27
29
25
30
33
26
29
33
32
28
27
35
27
37
28
31
28
32
33
31
30
29
32
34
25
29
31
32
28
31
29
33
26
30
33
29
26
30
27
24
24
30
34
29
31
24
29
26
28
24
35
30
24
30
34
36
30
31
27
28
24
33
34
33
25
32
26
28
28
30
28
31
25
29
27
28
33
31
28
30
26
27
28
29
30
30
28
34
30
30
33
34
29
31
35
34
27
26
31
30
30
30
32
31
30
26
29
32
35
21
29
31
30
30
32
37
32
22
34
28
33
38
28
26
24
31
33
27
34
30
31
28
32
32
25
31
29
30
33
27
28
28
32
29
29
35
24
28
31
31
32
29
30
25
30
31
35
35
26
34
28
27
29
31
26
32
33
31
30
32
31
31
29
30
31
26
32
25
27
31
33
33
33
28
36
28
32
23
31
32
30
33
31
31
27
31
28
34
31
28
30
25
34
27
27
30
27
28
26
29
29
31
28
31
31
31
27
31
24
27
29
27
26
24
32
27
36
32
28
28
30
31
33
27
26
31
30
30
27
32
29
32
29
30
29
29
26
31
28
33
29
35
29
30
30
30
32
31
34
33
33
33
32
31
26
30
34
32
33
31
23
28
28
34
32
32
33
30
30
41
26
33
30
30
28
31
33
32
31
31
32
31
33
26
30
31
34
28
31
30
31
27
26
33
29
33
30
30
32
29
31
30
27
29
29
30
28
31
29
33
29
32
33
31
32
26
34
30
32
31
34
28
31
29
29
32
34
33
28
29
31
28
28
32
27
23
32
33
28
30
29
30
29
32
27
32
33
27
29
24
28
30
33
31
26
33
32
27
24
28
28
28
31
26
29
34
28
28
25
33
30
31
31
27
33
27
30
35
32
26
28
34
35
30
30
34
30
29
30
24
30
29
35
33
34
30
32
32
34
26
28
27
32
27
31
29
27
30
34
26
30
32
32
35
29
34
30
33
28
35
28
31
32
31
31
31
30
26
37
30
31
26
32
28
26
30
30
31
28
28
28
30
29
31
27
34
31
29
27
32
33
24
32
32
34
34
22
34
29
28
28
34
24
30
27
28
29
31
31
28
26
33
28
26
29
25
32
29
36
32
30
31
29
27
29
26
36
35
32
31
26
32
28
32
31
31
29
31
30
30
30
27
31
29
30
26
27
31
33
29
23
25
26
30
32
28
34
35
29
37
27
34
29
28
26
27
36
29
29
30
29
31
29
31
30
24
30
27
32
32
32
30
27
27
33
31
30
35
32
31
28
25
34
25
29
25
28
28
29
30
24
28
34
28
20
30
29
31
31
26
30
30
34
26
31
23
30
35
31
22
29
32
32
31
31
27
30
31
30
25
30
33
36
29
24
25
26
30
30
28
26
33
35
27
28
30
26
33
34
29
33
26
31
30
23
33
27
31
27
27
31
31
32
27
34
27
29
30
30
26
31
31
25
32
31
31
29
31
29
32
33
32
31
33
26
32
27
25
31
34
33
24
33
31
31
35
31
25
24
28
24
28
28
27
31
30
31
33
30
29
31
32
27
31
30
25
25
27
31
33
28
25
29
32
27
26
32
29
33
26
27
34
27
26
32
32
27
34
32
27
25
27
34
26
29
29
26
34
33
29
32
33
30
27
31
26
27
23
29
30
31
32
28
36
28
30
33
28
33
26
30
33
29
32
28
32
26
23
26
29
32
34
27
28
30
28
26
32
25
29
29
33
34
29
27
25
28
32
27
31
28
25
27
32
27
29
26
30
28
29
30
29
25
29
31
33
29
30
32
32
35
30
29
27
28
33
23
25
27
27
29
32
36
27
33
29
33
33
33
24
31
29
32
27
29
30
28
33
28
31
33
30
31
31
34
29
35
32
28
34
32
33
27
28
24
28
33
25
31
32
29
31
24
26
28
33
27
26
26
27
29
34
32
33
28
30
28
33
26
32
32
31
33
31
29
30
33
31
31
36
29
31
28
33
33
21
27
26
27
33
31
33
32
26
32
24
28
21
33
35
33
21
28
30
28
32
24
31
33
30
31
31
30
26
27
31
24
31
28
23
33
32
30
29
31
32
25
32
31
26
31
29
37
30
29
31
32
28
28
26
33
28
33
30
20
34
35
24
30
28
35
33
29
29
33
33
26
30
28
40
28
29
26
25
24
28
25
31
28
27
27
32
26
37
31
28
30
31
31
37
26
29
20
32
33
32
32
33
31
30
28
32
29
35
33
32
27
25
27
37
28
29
33
26
25
29
28
31
33
26
30
34
27
32
26
24
27
28
37
35
29
36
28
34
31
25
29
33
32
30
30
27
29
29
32
24
29
32
26
23
28
33
29
27
24
29
26
29
35
33
36
28
29
27
25
28
33
31
30
29
32
29
31
28
29
27
29
33
28
29
30
25
29
28
22
32
31
28
31
31
31
32
30
27
26
31
27
28
29
33
28
31
31
29
34
27
27
26
30
29
30
26
37
34
26
32
31
25
35
34
31
31
30
29
24
36
28
31
33
31
31
31
34
28
29
32
28
26
31
33
33
30
32
29
34
28
31
28
32
28
32
28
26
30
28
31
28
28
25
33
27
33
33
26
30
23
29
32
27
27
30
27
34
34
30
32
27
31
27
36
30
29
25
34
26
34
28
32
27
27
29
32
27
30
32
26
33
23
33
32
32
26
29
33
30
26
30
30
32
28
30
34
28
30
32
24
29
36
31
34
26
28
29
30
28
27
30
32
32
24
34
33
33
32
24
31
30
33
29
28
29
29
31
33
33
24
30
31
34
29
29
30
33
32
32
34
29
29
24
26
32
27
27
32
30
28
28
29
31
32
32
28
29
29
33
27
33
32
32
24
29
31
22
33
38
28
30
29
27
23
30
31
24
30
32
31
30
34
34
34
29
31
29
29
26
24
24
28
22
29
31
33
24
27
29
32
24
30
32
26
30
28
29
32
27
33
29
28
31
26
32
32
29
32
33
32
32
26
33
35
32
26
33
29
32
31
24
27
31
24
36
34
24
28
33
25
31
28
31
28
31
30
29
27
33
25
31
29
31
33
28
29
28
30
32
32
27
33
35
33
34
32
28
29
28
33
28
27
30
27
32
30
28
29
33
30
29
31
25
25
32
27
27
27
30
31
32
33
24
27
34
30
31
28
31
26
32
33
32
32
30
33
29
31
35
30
26
24
26
34
32
33
25
31
33
28
31
30
29
29
29
33
34
26
24
31
33
35
33
30
26
31
33
29
28
34
28
24
29
28
32
29
34
22
27
28
29
28
32
35
29
27
30
28
32
29
32
23
32
27
26
28
35
34
35
22
27
27
27
25
33
32
27
25
25
22
32
25
31
31
33
32
28
33
30
32
29
32
28
28
30
33
25
31
30
32
31
31
25
29
33
26
32
31
28
30
28
34
30
26
30
35
30
31
29
28
31
28
27
28
27
27
25
34
30
32
29
25
29
33
35
25
26
24
30
29
28
36
30
26
27
36
25
35
29
27
37
29
29
24
33
37
30
33
26
30
29
32
29
32
31
29
27
25
29
33
27
27
21
31
24
28
31
32
29
30
30
30
32
29
28
30
29
32
32
34
28
32
33
31
30
34
32
30
30
27
25
26
32
30
31
26
26
34
28
35
35
32
37
36
34
28
26
26
28
27
30
31
29
26
26
32
31
31
34
31
30
31
29
24
29
27
28
25
21
31
32
27
32
32
28
30
32
27
30
29
30
31
32
26
30
34
36
26
32
29
28
23
32
28
25
30
25
27
32
29
26
30
28
24
33
27
29
28
28
31
30
35
31
30
29
28
29
32
26
27
29
26
30
24
29
31
31
33
30
26
29
29
30
25
29
31
35
33
32
27
36
27
33
28
28
28
31
25
27
31
27
31
32
32
27
29
34
30
26
34
25
33
32
28
28
28
24
35
28
27
33
30
30
30
32
29
31
35
30
32
29
28
32
31
28
34
31
24
32
23
27
35
32
30
30
29
35
27
34
27
35
23
25
26
32
28
32
28
29
30
29
29
35
28
27
27
28
33
29
28
34
33
29
25
29
31
32
28
31
27
30
25
26
32
30
30
27
36
34
30
30
29
27
23
36
28
35
27
26
29
25
35
28
28
27
32
28
28
28
31
31
35
33
29
28
25
35
34
22
26
31
31
30
33
24
31
32
26
29
23
31
31
29
30
31
30
25
26
29
29
28
26
33
29
24
31
32
30
26
26
33
31
26
30
31
36
33
31
28
31
29
27
37
30
33
29
29
31
30
28
27
29
28
29
25
30
30
38
34
29
31
29
33
27
23
27
30
29
35
30
29
27
34
32
26
25
32
29
32
29
28
29
32
33
28
28
33
31
30
26
29
29
31
30
26
31
25
33
32
29
31
24
31
32
30
29
33
25
26
28
36
28
32
29
32
34
23
36
30
27
30
31
30
27
26
26
25
24
28
29
27
28
25
32
32
31
31
28
31
27
26
37
29
36
28
29
29
23
28
29
31
34
26
28
28
28
34
30
27
29
28
21
31
28
33
37
26
28
29
30
32
32
33
26
30
35
31
29
33
34
24
35
28
29
23
33
27
30
33
30
32
25
31
28
36
34
31
25
29
35
27
33
30
30
26
31
26
30
25
25
29
29
27
30
32
25
26
29
33
28
30
27
27
30
24
30
31
28
30
25
30
30
25
27
29
30
32
28
26
29
24
35
32
24
29
30
26
33
29
26
29
28
27
27
29
27
25
34
34
28
22
30
29
26
28
29
30
28
27
32
28
27
30
34
27
34
27
31
30
36
37
28
23
27
29
28
26
26
24
38
29
32
32
30
32
28
29
27
31
32
34
29
29
34
30
24
32
26
29
30
28
24
34
33
33
29
35
29
25
33
35
33
31
31
30
29
27
29
32
32
31
27
32
34
26
33
36
32
28
28
30
29
21
28
28
32
32
28
28
33
32
35
32
34
30
31
25
32
28
30
27
21
30
34
30
29
28
32
30
33
28
28
27
27
29
29
35
26
36
26
34
33
26
31
29
31
30
31
34
28
29
30
31
30
28
25
30
28
31
36
32
29
30
28
29
27
27
27
27
27
23
26
32
26
33
30
25
27
25
31
28
30
29
33
29
26
35
33
24
24
27
28
28
28
28
26
27
32
27
29
28
24
29
28
32
31
30
33
29
29
31
24
26
27
30
31
31
28
33
22
29
29
30
34
33
27
30
24
32
34
29
30
30
28
30
31
31
31
26
27
35
33
32
26
24
26
32
30
34
28
30
31
28
31
28
29
30
34
27
33
27
27
31
30
30
31
28
29
29
28
28
32
33
30
30
23
30
33
23
26
37
29
29
28
27
26
27
36
30
30
31
31
26
31
31
34
27
29
32
32
26
29
24
27
36
28
29
28
30
32
30
28
36
34
30
27
32
25
29
33
30
35
34
28
29
33
25
30
27
26
27
32
29
30
23
32
32
32
35
29
28
28
28
29
32
30
29
36
34
26
32
26
31
30
31
31
37
30
29
31
28
33
27
31
30
28
24
29
30
26
30
28
26
26
27
29
31
25
28
38
27
33
26
29
27
30
32
28
30
30
27
26
27
32
28
27
23
29
30
29
29
31
32
31
33
29
27
30
34
32
26
34
27
31
27
26
27
28
31
27
30
30
32
30
22
31
30
29
23
31
31
30
30
29
30
28
33
25
31
31
29
34
22
31
29
24
29
27
31
29
34
28
30
27
26
26
27
31
26
27
24
32
31
32
33
26
32
23
29
31
28
23
27
32
24
27
28
31
27
32
29
31
29
35
33
33
25
30
26
34
28
30
27
33
29
29
29
27
31
27
28
30
32
24
30
31
30
30
25
24
30
29
32
30
27
31
28
35
31
27
22
26
31
29
26
27
25
32
34
35
27
32
29
29
24
28
29
31
38
34
33
27
29
31
29
29
26
30
32
30
28
32
31
34
28
25
30
26
30
30
31
29
31
30
34
31
33
30
27
23
33
31
29
29
33
31
28
32
23
30
31
32
31
33
34
27
31
30
31
33
27
28
37
31
27
33
32
30
28
30
24
32
29
25
28
26
30
29
28
27
24
30
26
25
32
32
31
28
34
34
31
34
29
28
27
26
28
32
30
31
26
30
33
32
29
31
28
25
31
29
34
30
30
30
20
28
32
22
27
29
31
31
27
26
30
30
32
24
30
28
28
32
31
31
31
32
36
32
29
30
29
28
27
28
29
28
30
28
32
29
35
30
28
34
32
29
30
29
25
28
31
27
34
31
27
27
31
25
33
31
28
30
36
30
33
31
30
29
28
32
26
33
29
28
31
32
31
32
33
26
30
30
30
30
31
30
29
32
28
33
27
28
34
31
29
31
34
29
29
28
33
31
30
30
24
32
29
27
32
32
26
26
31
23
27
32
29
25
27
29
28
29
33
25
30
24
25
36
30
27
28
31
32
33
33
30
26
31
31
32
34
28
27
23
31
24
34
34
33
35
30
33
31
30
28
32
30
30
28
26
34
30
27
27
30
20
34
28
25
30
29
23
26
33
29
30
33
29
36
27
28
34
32
26
33
24
35
27
30
24
29
33
33
36
31
30
32
30
30
27
36
28
33
34
32
32
32
27
26
30
28
28
26
32
30
31
25
31
31
26
31
32
29
31
28
30
29
35
30
34
27
32
30
34
30
28
28
30
34
26
32
30
32
31
24
26
28
27
26
34
29
29
29
25
33
30
31
28
29
27
31
30
35
32
27
33
30
27
33
27
29
27
30
31
23
33
28
31
27
31
32
29
27
30
31
23
30
30
28
28
29
24
34
27
30
28
29
30
28
28
32
29
33
34
29
32
34
29
30
32
29
33
34
33
28
27
26
29
30
32
32
32
29
33
29
29
29
27
31
28
27
29
31
26
34
28
29
30
30
32
23
31
32
27
30
32
27
29
33
28
29
27
27
31
30
27
28
31
27
28
23
27
32
27
30
24
28
29
28
35
25
32
31
35
29
30
29
29
27
26
35
29
32
32
32
31
25
30
24
29
26
25
28
28
27
32
26
32
31
31
31
30
37
30
26
33
28
32
29
36
32
30
26
26
29
31
32
27
29
32
32
32
29
31
34
30
31
34
26
26
29
28
30
32
32
29
30
30
30
27
28
25
23
32
32
33
32
29
31
26
32
32
30
28
25
27
29
32
36
34
25
31
25
33
29
25
25
31
24
30
34
31
35
30
28
27
32
35
33
35
31
25
31
28
34
29
25
31
30
32
28
29
30
31
25
34
29
32
32
24
26
34
30
23
27
24
27
27
28
28
29
31
28
30
31
32
29
26
33
30
34
33
27
28
29
32
23
27
31
28
23
25
29
24
34
29
30
31
31
33
28
28
32
26
33
31
27
35
28
30
29
32
32
25
29
38
25
28
34
34
27
30
26
28
33
27
33
28
27
29
28
31
22
27
29
35
32
28
32
31
26
33
30
33
27
29
23
32
31
29
28
23
26
31
25
34
25
33
27
30
29
30
29
29
31
31
26
27
29
27
27
28
33
27
30
28
30
26
30
29
32
33
29
31
25
32
27
34
27
26
33
25
25
30
31
34
32
29
27
32
28
28
27
31
35
31
29
37
24
29
30
31
29
38
28
31
29
31
31
26
27
27
27
29
33
28
32
34
28
32
27
32
26
30
26
25
34
31
29
24
33
29
27
28
22
27
34
29
32
36
30
34
33
24
27
29
29
29
28
30
30
28
25
32
30
28
30
33
31
30
32
33
31
25
27
25
31
35
29
25
28
31
31
30
30
33
25
26
29
25
30
28
29
27
30
28
35
26
30
29
31
28
29
23
31
27
25
31
30
32
28
24
30
33
29
36
28
30
33
32
28
31
34
32
33
30
28
32
20
29
29
26
29
34
35
28
30
28
30
23
29
30
23
35
33
29
36
30
35
24
29
35
30
33
29
31
28
29
37
29
24
30
33
24
29
29
33
25
28
37
29
31
31
27
32
27
29
32
24
33
32
32
34
31
32
30
27
33
25
33
35
33
30
29
31
28
27
27
32
23
32
35
32
30
35
33
29
32
34
32
29
27
26
27
28
33
22
29
32
30
30
31
31
29
31
26
30
34
23
32
35
31
23
32
30
31
30
26
29
30
28
33
32
27
34
25
29
29
32
34
24
31
27
36
26
28
30
30
29
32
27
26
28
29
27
31
29
35
31
29
28
35
31
26
32
30
28
28
25
31
32
25
33
31
34
36
28
30
30
33
31
31
27
28
26
26
31
30
25
30
32
26
33
25
30
25
35
32
28
28
27
27
31
29
34
30
26
34
22
31
32
34
26
33
29
35
26
30
29
29
29
29
29
33
31
31
27
34
33
30
34
31
25
30
31
26
29
28
23
24
33
26
31
33
21
28
27
24
28
30
29
34
25
33
27
32
28
29
29
29
34
20
34
27
22
21
29
31
28
28
30
30
28
29
29
28
36
29
28
32
28
27
27
31
31
27
28
31
27
30
33
26
29
27
26
27
27
26
37
30
26
33
34
26
32
32
32
32
34
29
23
30
27
30
29
25
31
33
27
29
27
33
34
27
29
25
33
31
29
34
25
37
29
30
27
27
32
33
33
32
31
27
28
28
35
32
37
27
30
28
29
33
27
32
28
29
36
33
31
29
31
30
30
30
29
32
26
27
32
25
26
30
25
29
26
29
26
34
30
29
38
33
34
26
28
33
31
24
27
25
37
30
33
35
30
31
28
29
28
27
28
31
25
26
31
29
29
34
29
26
32
35
29
27
32
26
28
29
27
28
34
34
33
28
32
29
32
28
31
29
38
30
32
32
28
32
31
25
31
28
29
29
30
24
27
30
32
28
35
27
25
35
31
37
29
25
28
32
27
26
26
28
28
32
26
30
25
25
37
30
33
24
26
26
29
30
32
28
28
29
27
27
27
33
34
34
33
23
33
26
25
33
27
32
24
26
30
28
31
31
29
31
32
25
29
23
34
27
29
26
28
23
37
28
28
26
31
29
28
31
29
29
29
26
26
30
29
31
30
33
27
27
28
30
27
28
30
31
30
30
34
33
33
30
31
33
32
28
29
33
27
29
28
33
30
35
27
32
27
24
32
27
35
34
32
29
26
31
28
32
29
28
31
28
31
29
24
32
28
25
31
28
32
31
34
34
25
28
29
31
22
31
21
28
26
34
29
32
28
36
28
26
28
29
29
35
31
30
27
33
32
33
32
32
27
29
27
25
27
32
31
26
29
32
34
32
33
30
31
34
35
24
29
30
28
23
26
24
33
31
30
32
27
27
28
26
31
28
31
22
36
25
26
29
32
32
26
26
32
29
28
28
37
26
34
25
32
31
29
37
34
30
29
28
25
34
28
25
30
27
31
30
28
29
30
26
33
31
28
27
28
30
28
33
29
29
30
25
33
31
28
39
28
27
29
29
25
33
29
28
30
30
36
27
32
30
29
29
21
29
33
32
29
30
25
29
27
29
33
33
30
29
29
31
26
29
32
30
36
26
26
33
32
32
31
30
31
25
24
30
35
29
26
32
27
30
28
35
23
35
30
30
30
32
30
35
28
32
28
30
29
29
30
28
27
32
28
29
28
30
27
29
31
27
30
27
31
33
31
31
26
28
28
28
32
31
33
27
26
27
26
33
30
35
28
28
30
23
32
32
30
34
29
25
28
30
28
29
29
35
36
29
32
29
28
31
32
30
31
26
28
30
30
29
24
34
31
31
29
30
25
30
35
32
28
30
26
25
31
31
25
25
35
30
35
31
34
27
34
32
27
31
31
31
26
30
25
32
29
29
29
26
23
32
36
27
30
34
29
33
32
32
28
33
34
25
27
27
27
22
33
31
29
32
28
31
28
33
25
33
34
22
27
29
27
26
28
25
28
28
35
25
28
28
33
35
33
26
31
25
28
31
29
31
30
28
28
34
30
33
29
30
28
29
28
26
27
27
32
29
30
32
31
33
25
32
32
26
34
30
28
31
29
29
25
24
26
35
27
27
29
29
33
32
33
32
24
30
23
27
32
31
31
28
28
31
28
29
29
29
31
28
33
34
30
29
28
30
30
29
31
29
33
34
32
31
28
29
33
29
32
22
31
29
32
30
32
24
28
29
33
27
30
32
33
32
37
33
33
29
34
29
30
23
33
32
26
29
29
31
27
34
26
31
30
31
26
32
27
20
32
31
36
28
35
32
34
30
26
33
25
34
35
24
26
27
28
29
28
24
38
31
29
31
26
32
27
25
28
28
29
31
31
31
30
21
33
25
26
26
33
30
28
36
33
27
33
31
32
30
30
32
28
31
34
31
37
28
30
32
29
31
31
31
30
28
31
27
31
30
30
25
25
34
29
34
29
28
22
26
35
28
25
32
32
27
28
29
27
34
34
37
30
35
24
34
32
34
32
31
31
28
32
33
22
34
33
35
32
28
33
35
35
32
29
30
32
30
34
24
28
27
30
30
33
33
30
30
31
29
25
33
33
32
32
24
31
28
37
26
29
24
33
33
33
31
26
33
32
31
32
33
30
26
32
28
26
25
28
28
30
28
27
32
31
28
29
35
32
32
32
28
27
34
32
29
29
31
33
28
35
32
31
30
27
33
29
33
30
29
29
29
30
26
32
29
25
31
34
26
28
29
28
32
26
30
25
37
27
27
25
31
36
30
29
27
26
28
37
30
31
35
29
25
29
27
34
29
24
31
29
34
26
30
32
30
32
32
32
30
32
25
29
32
31
31
30
30
29
28
28
28
22
31
32
32
26
27
25
30
33
19
30
27
29
29
31
28
27
30
33
30
36
29
28
33
31
28
32
31
28
30
28
28
28
31
26
31
32
34
33
31
29
33
29
28
32
29
31
29
32
30
30
35
29
28
31
28
32
30
27
35
33
31
28
31
29
26
31
28
29
31
31
32
34
27
33
29
33
31
26
29
32
34
35
34
30
32
29
29
30
31
23
33
31
26
27
35
35
30
31
31
26
33
25
31
27
31
31
33
27
33
34
26
35
30
29
32
27
28
30
25
26
23
36
31
28
31
26
31
31
28
28
28
28
30
28
31
33
28
33
34
31
31
31
29
29
36
34
32
30
31
31
33
34
32
29
34
25
34
31
28
28
29
30
32
29
29
23
28
36
28
28
25
31
28
31
26
33
29
38
29
33
29
30
34
34
29
25
34
27
31
23
35
31
34
29
27
29
23
30
26
30
30
28
27
31
25
26
33
29
27
30
28
30
35
30
34
35
28
30
33
30
32
28
33
34
30
28
30
24
31
24
30
35
28
27
27
31
28
30
32
27
32
27
29
26
30
39
27
25
31
30
26
33
31
24
28
27
28
30
30
28
31
29
26
34
25
28
34
32
33
30
34
29
32
31
30
29
25
33
26
29
30
30
26
32
29
26
34
28
30
26
31
36
31
27
26
34
30
27
29
28
34
28
33
26
34
33
31
30
31
32
32
32
28
32
26
22
25
34
23
26
26
27
28
35
26
31
31
30
33
31
28
31
25
30
24
26
30
32
24
29
27
33
34
32
30
30
26
25
32
31
26
35
29
21
29
24
31
33
35
34
28
29
30
32
26
30
30
36
28
28
28
28
28
32
33
29
31
33
24
30
32
27
26
37
27
35
34
32
29
24
30
30
31
30
28
37
32
24
30
31
33
31
29
30
35
30
30
28
32
28
32
32
30
31
28
30
27
31
32
31
31
24
33
30
29
35
26
27
27
21
29
25
27
24
29
32
30
28
30
34
27
29
27
22
35
26
36
34
34
32
33
32
29
32
31
31
30
28
31
30
25
32
33
32
34
30
32
32
31
26
31
30
30
35
30
31
33
29
27
32
33
28
28
31
29
31
26
28
35
29
29
26
33
32
29
29
27
28
31
32
31
33
30
29
30
32
29
25
28
32
27
30
29
28
25
33
24
30
31
32
32
25
33
26
30
28
30
28
28
29
33
28
30
27
29
24
34
34
30
29
29
28
28
29
32
34
26
30
34
32
29
32
28
29
30
35
30
35
28
29
28
32
34
27
32
30
29
31
27
26
28
23
28
29
28
30
27
34
32
33
34
28
30
31
28
24
27
33
24
32
29
29
27
28
28
29
36
26
28
26
31
33
28
29
26
29
31
32
31
24
30
30
28
26
26
32
28
34
32
27
34
26
30
31
31
30
34
27
30
32
30
29
30
30
32
30
33
26
26
34
30
27
28
30
30
33
27
28
30
31
28
31
27
32
28
28
35
26
34
33
31
29
25
31
26
31
25
30
32
28
27
33
31
27
33
28
30
31
29
30
24
30
34
29
31
33
30
31
27
31
29
33
32
30
28
29
34
26
27
33
28
31
26
33
33
29
30
32
28
33
34
29
27
31
31
31
29
28
36
30
33
34
30
36
33
29
24
36
32
29
29
32
28
21
29
28
31
27
29
36
31
26
32
32
27
24
32
34
27
22
26
31
30
30
24
30
31
29
32
30
29
29
27
29
23
31
33
29
29
33
29
32
27
29
25
27
31
34
29
30
32
27
29
32
27
27
24
21
29
30
26
32
25
28
29
26
33
31
30
24
27
35
27
35
32
35
22
32
33
28
31
27
25
23
23
28
28
33
31
25
23
31
28
28
31
35
33
28
34
33
32
32
27
32
30
28
31
29
22
26
28
25
35
31
29
29
32
32
30
29
33
28
32
32
28
31
28
27
29
30
28
30
32
28
34
32
29
29
31
28
25
33
27
28
27
32
30
28
28
29
29
30
27
27
33
28
33
34
27
33
25
29
30
31
27
31
28
22
20
27
26
28
32
35
30
27
29
26
30
38
25
29
29
30
28
30
30
27
32
27
32
34
34
31
29
29
28
29
34
31
28
26
32
27
32
31
26
26
30
24
35
30
24
25
30
30
33
31
27
25
29
33
28
30
28
29
34
32
32
31
26
32
30
27
35
19
33
32
35
32
32
32
32
28
26
26
31
31
36
27
30
26
33
29
32
28
22
33
32
29
27
33
25
30
29
31
31
29
33
30
28
33
31
26
31
32
31
31
28
29
26
33
32
27
32
29
33
30
29
29
29
27
29
33
30
31
30
28
31
31
31
30
29
26
26
33
31
34
27
28
27
26
29
33
31
34
25
26
33
34
30
26
26
29
33
29
30
34
32
31
28
31
28
28
23
30
28
25
33
34
32
31
29
28
28
34
29
35
33
30
24
27
31
29
29
29
28
26
29
29
28
26
35
29
31
29
26
28
28
30
29
29
28
24
32
30
28
25
28
33
32
31
33
23
28
31
30
32
33
25
34
29
33
23
25
31
33
31
32
32
27
33
31
29
31
34
30
36
27
27
30
30
30
31
33
28
27
30
29
28
30
28
27
25
29
35
32
29
34
25
34
29
33
28
34
30
31
31
30
29
26
31
34
36
25
28
32
31
35
29
34
27
32
26
26
29
31
31
27
28
28
28
29
33
28
29
28
28
31
36
31
30
23
31
37
33
29
28
31
27
28
31
24
33
38
29
30
28
32
30
35
34
31
31
30
19
22
29
28
32
27
30
25
29
28
30
33
27
34
28
29
31
30
28
32
35
26
27
33
31
33
29
27
25
31
29
29
27
24
31
28
35
30
22
28
31
27
27
30
25
28
39
30
31
25
32
27
33
30
26
33
29
25
31
31
27
24
30
28
33
28
26
27
29
30
34
33
27
29
23
32
32
28
34
34
24
31
29
34
28
31
36
30
31
33
23
33
29
28
25
29
32
26
32
27
28
31
25
25
25
34
33
28
30
27
24
33
29
36
27
31
31
31
34
22
28
29
29
29
32
28
23
32
31
29
28
32
27
25
31
34
30
27
23
27
31
30
32
32
33
29
32
34
23
30
28
31
33
27
28
31
35
25
26
29
29
33
30
30
32
27
33
30
30
28
37
26
31
29
33
29
29
27
26
26
29
32
26
25
31
29
33
31
31
28
35
26
33
29
34
31
33
30
29
27
31
24
34
28
27
28
34
29
31
29
30
32
30
30
32
28
31
29
28
31
26
27
35
24
29
31
31
29
34
25
32
32
26
34
26
24
31
28
29
27
32
30
33
31
31
33
33
27
28
26
29
31
31
26
25
37
25
30
34
28
30
30
31
27
28
27
30
30
33
31
32
27
28
28
32
27
24
34
30
30
34
31
24
29
28
31
26
31
31
32
32
26
29
31
27
29
30
32
26
29
29
31
30
29
30
24
28
30
27
37
30
33
30
30
30
27
26
32
28
27
28
28
30
33
28
29
30
28
35
28
30
27
26
30
27
30
22
27
32
28
29
30
28
28
30
30
28
29
33
27
27
33
29
30
27
28
22
33
29
33
29
29
29
32
30
27
25
26
31
27
32
32
31
22
32
29
35
35
34
28
30
27
31
26
29
26
34
32
30
30
28
34
28
27
27
29
28
33
32
27
27
29
28
27
30
32
32
29
29
29
32
29
28
32
30
27
28
28
25
25
32
31
28
31
32
32
27
27
32
28
26
33
28
29
30
33
32
33
31
26
30
32
32
27
34
32
30
35
25
29
31
32
32
32
24
27
26
29
29
33
30
26
36
26
32
31
30
33
31
29
29
27
26
27
29
31
28
25
25
31
28
27
19
28
33
29
30
31
30
29
30
29
29
24
33
32
24
30
32
30
28
29
35
28
31
25
27
24
33
33
25
26
30
36
26
28
29
29
25
31
25
26
31
30
30
28
28
31
28
29
28
27
27
30
30
32
28
29
30
26
31
26
28
35
25
33
31
32
24
33
28
29
26
28
25
24
33
33
29
36
30
29
23
29
30
29
31
25
29
29
30
24
32
26
30
29
23
30
33
27
29
33
30
31
28
28
33
32
21
30
26
34
32
32
25
31
31
29
28
31
26
28
27
29
32
32
28
32
27
29
27
29
30
34
33
32
27
28
28
21
30
30
30
28
27
29
31
27
33
33
25
29
32
28
28
22
30
29
34
25
33
28
32
28
31
30
28
29
36
31
30
32
32
32
32
31
29
31
28
32
28
37
34
34
29
28
24
33
27
30
29
26
33
29
33
29
33
33
37
33
32
29
23
24
28
31
29
33
29
33
31
28
35
27
26
28
27
26
32
32
26
28
33
33
27
28
33
36
27
28
28
31
31
28
25
31
28
31
33
27
27
30
26
24
28
24
28
33
32
31
33
31
24
31
32
26
25
34
33
29
33
31
30
20
28
30
30
29
30
30
33
34
30
31
26
25
33
29
31
28
24
35
28
29
27
29
31
28
31
35
30
28
29
32
36
29
31
29
33
29
32
28
33
32
26
29
27
25
32
33
35
34
29
31
33
26
29
24
28
24
20
34
31
33
21
30
31
32
23
32
33
28
31
33
30
29
33
30
30
32
30
30
23
32
27
28
27
32
24
28
35
28
33
26
31
31
26
34
33
26
29
31
27
26
27
33
29
26
35
27
28
35
29
29
29
25
28
28
27
34
32
33
33
32
32
33
34
25
25
32
30
22
33
30
31
30
34
28
29
30
30
19
35
32
36
34
24
23
34
33
32
29
29
26
27
32
30
31
36
26
33
32
29
34
28
30
30
28
30
31
32
28
32
32
30
27
29
33
31
30
28
28
33
23
29
33
26
36
35
32
22
28
32
30
29
30
30
27
29
30
31
25
29
25
26
33
32
31
33
33
30
30
28
33
30
25
27
36
23
32
26
30
33
34
28
30
26
31
33
29
33
29
29
28
27
29
26
32
32
28
29
28
29
33
27
30
28
28
28
30
31
34
29
29
35
25
31
29
31
30
29
29
31
28
23
24
31
30
27
24
31
34
28
32
25
33
29
29
30
28
30
31
29
28
26
33
30
32
32
31
28
29
30
29
25
29
33
30
27
30
26
32
27
28
27
33
33
27
29
27
27
26
23
23
31
27
24
25
31
35
32
33
38
31
27
26
32
30
35
30
31
30
30
32
32
30
35
31
31
34
34
27
33
32
27
40
25
30
28
25
28
29
34
27
32
30
27
31
28
27
33
32
29
29
29
28
28
31
28
33
28
37
29
26
31
27
31
26
34
25
26
30
26
30
28
24
29
27
33
30
29
34
30
20
29
32
29
28
29
25
28
30
24
28
26
32
35
31
27
32
27
28
27
28
25
25
31
24
31
27
29
34
28
33
36
28
33
24
25
26
33
26
31
34
28
24
32
34
31
29
31
32
32
27
27
32
33
34
31
33
25
35
27
26
30
32
28
28
31
31
24
28
34
30
32
24
29
27
35
30
33
34
33
29
29
31
29
27
31
24
29
28
30
25
28
30
27
34
26
26
31
31
24
31
31
30
29
39
32
26
23
26
28
32
25
33
32
31
29
24
25
27
28
33
30
28
33
34
39
30
31
30
29
30
29
29
31
31
27
30
30
31
27
31
29
30
29
31
28
28
33
31
29
28
28
26
26
33
32
29
31
29
26
22
28
26
25
30
29
29
30
28
26
32
25
32
32
35
26
34
30
29
37
33
29
28
30
33
34
26
29
30
28
34
30
24
28
29
28
34
30
32
27
27
36
30
27
30
27
33
27
32
30
33
24
30
30
21
34
31
32
25
28
28
35
28
28
31
29
31
30
29
30
24
26
30
27
28
34
23
28
31
28
32
30
26
33
32
27
32
25
27
31
26
27
26
28
28
29
31
29
36
32
33
30
30
34
30
27
34
30
30
33
30
34
28
27
29
32
31
32
23
34
29
27
32
32
33
28
32
27
23
30
33
30
27
30
30
31
27
31
31
29
27
29
28
31
29
25
30
32
30
30
30
30
30
34
30
28
33
29
35
34
30
35
32
31
31
29
31
26
29
33
29
29
29
25
30
29
27
24
29
29
26
29
30
29
32
32
31
28
28
32
31
33
29
27
28
32
30
31
28
33
25
31
25
31
27
27
26
30
32
26
28
30
32
27
25
37
29
29
30
32
28
27
30
30
29
30
32
30
28
31
25
30
32
33
31
30
28
25
34
26
35
32
28
32
28
28
32
27
28
28
27
27
31
31
30
33
29
28
36
28
30
29
32
33
26
33
27
32
31
33
29
31
32
29
30
28
31
26
26
27
31
27
32
30
24
28
34
30
28
28
30
29
27
28
27
29
34
34
30
26
30
32
27
31
27
31
30
31
27
24
26
28
28
29
27
32
37
32
27
28
26
30
32
30
27
29
29
33
22
26
24
24
30
31
29
27
25
29
27
26
32
25
23
27
27
29
34
31
31
30
30
25
26
30
29
31
26
28
31
31
28
33
29
31
28
30
29
28
29
28
24
33
22
22
33
33
25
29
31
28
36
32
29
30
30
28
32
30
26
22
28
36
31
31
24
29
31
27
27
32
34
32
33
22
30
27
25
36
31
31
28
25
21
28
29
31
30
32
29
32
33
24
29
30
28
26
26
26
29
28
30
29
28
29
26
33
35
23
30
33
24
32
28
32
30
33
29
24
26
29
32
29
29
23
23
28
26
29
32
29
31
31
30
32
27
27
29
29
29
33
30
33
29
29
27
30
35
29
33
31
36
27
28
29
32
30
34
29
34
27
33
32
27
28
33
31
31
33
29
30
28
33
25
23
26
32
29
25
31
33
38
33
30
27
30
27
31
29
32
27
33
37
30
30
29
29
31
25
28
32
30
26
34
25
31
29
30
26
34
30
24
22
29
30
28
27
31
32
32
29
29
31
32
25
30
28
27
25
26
26
33
27
29
32
27
34
35
27
25
27
27
26
29
24
29
29
30
30
29
29
26
32
33
26
34
29
30
29
26
31
32
24
32
32
26
33
31
28
29
31
35
26
26
27
31
34
31
27
33
28
30
28
22
32
29
28
32
30
31
30
33
30
30
28
33
35
33
29
26
26
27
36
31
27
25
31
25
25
29
33
29
31
32
27
33
35
28
29
27
32
37
32
29
32
32
29
31
31
32
26
28
32
24
29
25
28
25
27
37
31
28
23
32
27
26
33
27
31
28
30
30
25
29
28
34
36
30
29
24
28
31
27
33
29
27
29
32
30
28
31
31
27
28
25
32
35
33
29
29
29
30
33
35
33
31
32
33
32
29
35
29
29
32
32
32
26
27
30
35
30
29
35
23
34
32
35
31
32
32
32
28
32
25
27
30
34
28
29
28
32
30
29
33
23
30
32
30
35
31
26
33
31
32
24
32
31
27
33
28
31
27
24
32
30
34
28
27
28
27
29
35
30
27
26
31
32
35
27
30
32
27
32
34
32
30
33
28
29
30
33
26
33
34
29
25
29
25
28
26
26
31
32
31
30
30
29
27
29
33
28
34
28
28
34
26
30
28
26
34
33
28
33
31
30
31
29
32
26
27
29
31
31
32
27
28
30
27
26
32
30
28
27
26
31
33
30
26
30
28
29
30
36
33
29
30
31
35
33
35
31
34
29
27
32
30
28
29
26
28
31
28
28
30
32
30
32
38
28
31
27
26
32
31
34
36
31
35
32
31
26
29
30
29
29
30
33
35
32
27
31
27
30
35
34
28
32
31
36
26
33
25
30
29
27
33
28
24
25
29
35
31
23
28
32
28
27
33
34
38
30
31
30
31
29
29
33
26
30
31
34
27
26
34
26
31
32
29
31
33
29
30
36
31
31
30
26
29
30
28
30
34
25
29
29
22
32
29
31
30
30
33
33
32
32
27
36
29
28
32
31
31
34
25
28
31
34
28
33
33
26
34
30
27
33
30
31
31
34
24
30
32
31
37
26
26
27
30
31
29
29
30
25
29
32
24
27
28
31
32
31
35
31
37
31
29
29
31
29
26
33
30
31
31
32
32
34
34
28
28
28
28
29
32
32
30
28
30
35
36
29
29
30
36
24
34
31
31
33
31
27
29
33
29
31
34
35
31
27
36
26
30
31
35
31
28
26
26
27
27
26
28
29
23
31
31
31
27
26
28
25
28
29
25
32
34
31
26
29
29
24
33
27
35
34
26
30
32
32
30
31
28
30
33
34
24
30
28
29
36
27
29
29
26
31
36
28
28
25
31
29
34
29
31
27
35
31
33
26
33
26
28
34
31
26
30
30
35
31
24
27
32
26
31
30
28
30
31
29
32
33
29
31
27
29
30
27
31
28
19
28
30
27
29
26
29
26
29
27
32
30
29
30
33
27
30
29
27
27
27
30
28
29
29
34
31
30
30
30
24
28
29
35
28
28
30
29
25
31
29
29
30
26
30
27
27
27
30
31
26
32
27
28
26
30
31
25
29
27
30
25
29
25
30
36
34
33
26
29
32
24
35
26
34
32
29
33
32
32
34
35
27
30
29
29
27
23
33
30
28
28
29
30
30
32
26
30
21
29
27
31
33
33
30
35
36
25
31
29
31
30
30
29
23
30
27
21
35
32
31
32
24
28
27
32
33
32
34
28
30
30
31
36
32
32
27
29
28
31
29
28
27
35
33
27
32
34
34
31
29
29
28
33
27
28
26
33
26
27
32
30
26
29
27
28
27
33
32
29
33
26
26
30
31
32
25
30
22
24
34
30
32
32
25
23
36
28
26
22
29
30
30
30
33
29
30
25
27
28
30
29
30
30
32
27
28
32
29
29
28
28
29
31
31
29
29
30
28
35
27
30
35
29
32
29
26
31
31
30
25
33
35
30
30
28
33
27
28
29
30
32
34
28
33
35
33
30
34
27
32
24
32
28
31
30
26
27
32
31
34
36
36
28
32
32
28
22
34
28
29
33
32
27
32
29
27
31
28
27
29
29
27
29
30
22
31
25
30
29
27
36
27
28
28
33
31
33
32
26
29
31
33
32
27
32
28
25
30
27
25
30
32
21
30
23
28
27
31
31
29
30
26
28
28
26
27
28
26
31
27
32
27
31
32
31
32
28
30
32
31
33
31
29
26
31
31
33
23
26
24
27
36
29
34
29
28
33
28
31
30
33
29
32
32
29
31
29
36
23
30
27
26
29
31
26
26
23
25
27
32
33
31
28
30
31
28
31
31
28
28
33
33
29
31
28
33
30
29
35
27
33
26
24
30
29
31
30
28
34
33
36
26
30
32
33
33
31
27
31
29
26
28
32
26
26
34
26
25
30
24
36
32
29
30
30
26
29
23
29
26
25
31
34
28
25
23
30
25
30
26
32
27
26
37
30
27
33
32
27
37
32
33
25
28
28
27
26
28
33
29
36
32
23
31
32
27
29
27
28
27
32
31
32
28
25
33
26
27
28
29
33
31
28
30
30
24
34
34
32
28
31
28
32
31
29
33
26
30
28
31
26
25
28
33
34
32
28
33
26
26
32
26
35
25
34
23
28
32
30
30
33
30
29
25
33
27
33
30
29
29
36
25
27
31
27
23
30
23
29
32
27
29
32
27
29
26
31
31
28
30
29
24
27
28
31
32
29
30
30
29
29
33
33
29
29
30
30
29
30
26
30
27
27
32
26
27
30
29
36
26
29
32
25
27
27
30
31
34
27
27
32
35
28
27
27
30
33
31
31
26
27
36
36
30
25
25
31
32
27
29
30
30
32
29
32
29
31
34
26
32
23
26
28
26
29
32
25
35
28
33
30
31
29
25
28
28
34
32
28
29
29
29
32
33
32
28
28
25
31
30
29
33
26
30
32
31
28
31
29
31
28
31
28
28
28
27
27
30
21
32
28
35
30
36
32
26
28
30
29
32
32
32
22
26
25
29
30
25
35
32
25
29
28
37
23
32
35
33
30
23
30
27
28
28
31
33
30
30
28
28
25
27
27
32
28
36
27
28
32
31
29
30
28
28
27
25
26
26
30
31
27
28
26
29
30
27
30
24
26
34
26
32
28
30
32
27
26
32
31
31
32
28
25
35
28
28
32
30
29
27
29
28
27
30
30
28
31
31
28
25
28
28
33
28
30
30
32
25
23
29
31
25
26
31
29
22
27
28
30
36
26
29
31
28
28
31
33
31
32
35
31
30
28
33
32
32
32
26
28
32
31
28
28
29
31
26
32
26
29
35
37
26
37
27
22
31
30
28
22
30
30
26
27
33
33
36
36
28
28
30
28
30
33
22
29
32
32
26
29
30
29
27
31
30
26
31
31
23
33
29
24
31
26
28
29
33
31
33
30
33
23
29
34
30
33
30
29
32
27
32
30
28
28
31
24
32
33
30
32
29
30
34
31
28
26
31
24
27
25
29
32
31
33
26
27
32
28
35
28
32
24
30
25
28
31
27
28
33
28
38
28
32
27
32
30
30
25
33
32
24
35
29
32
30
27
24
36
27
27
31
31
33
35
27
29
24
30
31
31
32
31
25
32
31
31
26
32
32
30
32
28
31
30
27
30
29
33
33
34
32
29
30
28
33
30
29
29
29
27
32
31
32
29
30
32
27
27
31
33
31
35
28
31
26
32
33
33
30
32
31
33
31
31
29
27
28
28
31
28
28
33
23
27
34
27
32
33
27
28
36
29
28
28
35
27
25
33
25
27
31
28
31
33
26
29
30
34
29
31
34
30
27
32
29
24
29
28
26
32
30
28
29
35
33
30
32
27
32
29
32
29
25
30
32
22
31
30
25
26
32
30
27
30
33
27
26
29
29
27
26
32
24
37
25
30
28
30
30
29
28
30
27
29
34
27
33
35
29
33
26
28
33
29
31
28
30
33
32
30
24
31
30
32
28
34
34
23
30
29
32
27
34
31
33
24
30
34
31
26
28
31
33
35
33
29
30
30
32
27
24
33
34
31
25
30
32
29
27
33
28
28
27
29
29
32
30
25
29
31
34
33
29
30
29
32
30
26
32
30
33
28
26
30
29
24
29
30
32
31
25
30
31
26
27
32
31
28
34
28
27
30
31
32
35
28
27
31
31
30
33
32
36
31
28
29
27
28
32
33
34
23
30
34
29
28
24
33
34
27
33
35
28
30
31
31
33
26
29
30
33
28
29
32
29
33
25
26
28
32
30
25
27
33
30
26
28
37
27
29
31
29
35
24
30
30
28
29
30
29
32
27
32
39
30
23
32
29
30
29
27
36
28
25
31
32
35
31
31
31
30
32
26
31
33
31
31
30
27
31
35
31
31
31
30
30
34
29
32
34
34
32
27
28
31
26
29
37
29
25
35
28
31
24
33
29
32
24
30
25
33
29
29
24
33
32
28
29
32
31
32
33
25
32
32
25
33
31
33
34
31
26
31
30
35
35
29
28
23
30
29
35
34
29
32
31
28
24
30
30
29
34
31
24
30
28
29
29
34
30
29
29
29
27
28
25
30
25
32
27
28
30
31
29
32
32
31
25
27
33
25
29
32
26
31
34
25
29
29
32
28
29
35
26
32
24
29
33
36
28
26
30
30
31
24
32
24
38
27
32
31
39
30
29
29
34
30
29
26
30
28
31
29
29
32
29
31
25
32
33
34
31
34
30
29
29
30
29
34
23
27
24
28
31
23
30
29
30
28
28
30
29
31
28
31
30
30
29
32
24
32
30
31
33
26
38
33
24
29
30
28
28
29
24
33
28
30
29
33
33
29
32
25
27
31
24
28
25
33
33
30
31
29
28
28
26
29
25
27
29
37
33
28
31
19
31
29
26
33
31
31
30
29
32
28
27
26
33
27
30
29
29
30
27
34
26
31
25
24
35
31
29
28
31
32
34
32
31
29
27
27
29
28
31
30
32
29
25
27
28
27
32
31
28
32
29
29
24
30
25
30
27
25
30
31
35
29
31
30
25
27
29
33
30
28
33
34
28
26
33
29
31
28
27
32
33
28
22
29
29
29
29
25
26
27
31
29
30
31
34
31
29
29
30
26
29
31
27
28
36
33
32
36
31
27
33
30
30
31
29
28
32
28
32
26
28
34
28
25
34
25
29
28
28
33
27
31
31
35
31
29
29
26
28
37
29
31
34
31
26
32
30
24
25
36
29
35
32
30
38
24
29
34
29
29
28
30
29
33
36
36
31
31
25
22
31
29
28
29
29
28
24
32
30
35
28
30
24
26
30
32
35
30
30
36
22
29
31
32
33
30
26
29
25
30
29
22
22
31
31
30
29
23
35
25
33
30
27
28
34
26
28
31
31
30
26
24
23
31
26
35
22
29
26
32
32
33
29
32
33
36
33
23
29
26
28
33
31
28
31
25
30
27
33
30
26
27
25
30
32
28
27
28
30
29
28
30
30
29
30
31
33
32
32
26
27
31
28
30
35
29
29
28
30
30
33
28
27
24
30
32
26
31
29
23
23
29
23
27
24
32
26
31
33
25
34
30
32
28
35
26
28
30
24
28
37
35
40
37
31
34
30
27
27
30
31
29
34
30
31
32
27
32
35
35
33
30
31
32
29
29
30
30
32
32
35
34
29
29
27
27
32
30
31
36
27
27
29
28
30
29
33
28
27
29
31
31
30
28
30
27
23
33
32
30
24
25
33
26
25
22
31
34
26
28
27
29
32
32
27
27
36
29
30
36
30
32
34
30
28
31
32
31
32
32
34
30
34
27
28
30
29
26
31
35
26
30
32
24
30
25
32
28
33
34
32
33
33
31
25
31
31
31
33
28
31
30
31
30
27
27
30
37
27
29
30
37
26
29
32
32
31
33
26
21
34
30
28
29
28
27
31
30
32
27
27
30
25
26
27
30
29
27
29
31
28
26
28
32
27
31
23
26
31
32
35
33
33
29
34
33
29
28
32
33
30
32
28
33
26
30
31
32
29
33
30
32
32
26
31
26
25
22
35
31
37
26
33
32
31
27
23
30
29
29
31
29
30
26
29
25
36
31
27
29
34
30
31
28
27
31
36
32
31
25
30
37
26
22
28
27
29
31
33
22
28
31
27
28
28
30
28
33
31
25
32
30
31
31
26
31
29
30
31
30
33
32
30
34
31
29
31
27
29
24
28
35
29
29
31
32
29
33
29
32
35
28
26
32
30
27
27
19
26
32
38
30
30
26
28
27
30
31
28
31
30
26
35
30
29
32
33
31
29
29
28
27
32
34
26
24
28
32
32
34
25
31
28
26
30
29
25
28
30
27
29
29
36
33
25
35
31
26
31
31
32
32
31
33
29
33
25
27
31
25
33
29
30
30
31
28
30
24
29
22
31
32
34
26
34
30
33
25
26
24
24
29
27
27
29
32
29
32
29
30
27
30
33
33
34
32
27
30
30
30
28
28
28
28
28
27
31
33
36
30
26
30
29
29
30
27
28
34
29
27
33
31
28
33
29
29
30
33
29
32
34
34
32
33
24
32
34
27
29
29
31
29
35
29
25
37
32
31
26
35
29
30
23
30
29
32
31
29
28
28
33
28
29
34
27
30
30
21
22
30
32
33
29
28
30
29
26
26
32
31
31
25
24
30
28
26
31
29
25
32
32
28
31
28
31
29
20
27
34
30
26
33
24
28
29
26
29
34
30
33
25
32
31
29
28
34
26
27
23
30
33
31
32
22
27
29
26
26
29
31
29
29
35
33
28
32
29
33
25
30
37
33
30
30
30
33
24
27
31
30
33
26
34
33
33
27
34
31
28
29
26
27
32
31
30
31
29
27
32
31
28
24
26
30
34
35
30
29
31
33
31
32
29
31
26
31
26
27
32
31
31
34
25
32
31
26
29
31
33
31
34
27
26
27
32
30
31
30
27
34
31
31
32
29
29
31
35
32
27
31
27
29
30
24
24
33
25
33
24
28
26
33
27
34
27
33
25
24
24
36
32
25
35
33
31
34
28
30
27
31
28
31
35
25
32
27
27
29
30
31
29
29
23
32
31
23
27
29
28
33
36
33
38
31
30
27
36
26
27
29
32
30
31
31
31
31
32
27
28
31
30
35
32
29
27
27
31
35
30
28
30
36
30
25
30
31
30
25
26
30
28
28
35
26
35
30
29
29
32
31
26
29
27
31
34
29
33
28
27
31
26
24
32
30
26
29
34
30
27
29
33
31
29
28
31
32
30
27
29
27
33
31
35
27
32
32
28
29
29
32
26
32
30
35
30
31
25
27
29
33
32
32
33
30
25
32
35
24
27
30
31
29
36
29
30
35
33
30
28
34
31
32
30
27
30
34
28
31
33
31
35
30
27
27
35
32
32
29
34
34
28
31
32
26
31
28
32
29
35
33
27
29
27
30
32
33
28
29
33
30
33
26
30
27
28
33
31
29
25
29
32
33
30
30
25
32
27
27
32
31
29
34
35
29
25
33
29
27
32
33
34
27
28
24
31
30
27
31
35
26
36
31
28
23
28
30
29
26
22
31
23
30
29
31
29
30
35
28
23
28
26
28
35
25
24
30
21
32
34
26
33
28
36
31
30
29
27
28
30
29
35
28
34
34
35
32
25
31
27
27
28
29
30
28
26
25
30
28
29
25
29
25
30
32
32
27
32
24
33
32
30
29
35
26
31
32
31
30
32
36
27
34
32
30
32
29
29
32
33
32
32
31
33
28
27
29
27
30
28
27
28
31
33
30
29
25
32
34
32
23
30
32
29
28
32
29
26
26
30
28
31
24
34
30
26
24
31
29
33
32
31
28
34
30
32
29
28
25
24
25
34
26
32
32
28
32
27
30
28
27
26
30
31
36
27
31
28
24
33
28
34
30
30
22
32
25
28
31
26
31
28
32
27
30
29
31
28
29
26
33
26
30
29
32
31
25
33
28
25
25
25
33
32
29
28
30
34
30
32
29
31
32
36
31
35
26
21
31
31
35
31
29
33
29
36
29
28
32
35
24
29
29
31
26
30
29
35
26
31
30
36
30
32
29
26
29
32
32
26
31
33
30
31
32
31
33
36
33
32
30
29
33
30
31
29
23
32
25
35
28
29
37
30
28
32
33
24
31
29
31
31
30
28
25
30
29
34
30
28
30
31
29
26
30
34
26
35
30
31
30
28
28
30
29
28
26
23
34
30
30
29
30
29
31
27
26
32
33
33
38
27
27
30
37
30
30
25
35
25
28
29
27
33
27
29
32
30
33
27
34
29
27
30
30
29
27
37
27
27
32
27
28
31
30
26
40
26
34
32
33
26
29
29
33
35
32
31
32
29
28
27
31
30
31
34
29
27
34
34
30
30
31
25
30
27
31
32
31
33
33
31
27
32
30
30
33
30
26
24
35
27
27
29
28
32
35
34
33
25
28
32
29
33
27
30
30
26
31
28
28
25
31
27
29
35
31
28
32
29
30
34
32
27
33
23
34
31
32
30
32
28
23
29
32
34
25
26
26
33
31
32
31
31
29
32
29
29
27
34
28
26
31
33
27
28
31
29
30
28
29
29
33
27
31
29
29
33
23
32
28
25
30
36
30
32
26
30
30
26
32
25
30
32
29
30
26
31
23
34
30
29
27
29
32
30
28
28
27
34
31
28
29
32
34
27
26
26
30
21
29
29
31
25
28
26
26
27
31
26
28
33
33
33
33
29
32
33
26
35
26
25
26
32
29
33
29
34
29
34
33
28
30
33
32
24
34
26
33
29
25
30
32
28
34
30
27
31
27
26
24
25
31
30
32
29
33
23
29
32
33
25
28
24
25
29
30
32
23
28
29
33
31
30
31
23
25
29
23
23
31
30
31
32
34
27
28
32
27
30
29
30
26
25
29
29
25
32
35
31
26
30
34
26
28
27
31
29
35
29
29
34
37
30
30
32
30
30
33
26
31
28
32
22
31
29
29
27
26
34
32
29
35
25
35
28
33
27
31
27
28
22
22
30
34
27
28
33
28
33
31
28
32
24
34
26
27
28
27
32
31
30
26
29
36
29
35
30
28
26
33
30
30
22
30
29
28
28
30
23
26
29
29
32
33
27
35
30
34
31
25
33
31
36
26
28
28
31
29
26
29
32
33
32
27
28
30
29
24
31
35
34
36
26
32
27
27
27
30
33
30
29
24
29
27
32
31
31
29
30
27
29
22
28
25
28
31
24
31
33
30
27
27
30
30
30
28
33
32
28
31
28
34
25
31
31
29
25
28
25
27
27
30
33
33
30
31
35
29
35
25
30
24
30
26
27
29
32
29
28
26
27
28
26
31
31
29
30
28
29
28
33
31
28
30
24
29
35
26
34
28
31
36
32
27
35
31
29
25
24
29
31
27
34
26
36
26
29
32
29
31
30
26
31
32
27
28
25
31
29
29
31
34
30
30
27
30
32
28
28
23
31
31
31
27
31
32
30
30
25
31
35
31
28
29
30
29
32
26
30
27
28
34
30
28
32
29
35
25
31
26
29
28
28
30
31
30
32
32
34
29
32
28
31
28
31
33
26
29
27
31
34
28
27
34
33
26
34
29
26
36
33
34
31
25
25
24
27
25
33
31
26
31
28
28
22
33
39
29
29
35
31
30
26
30
30
30
32
33
28
30
30
31
28
28
33
30
34
26
31
31
23
32
32
30
33
24
32
27
35
24
31
32
27
26
30
29
31
30
30
27
32
30
29
31
27
26
28
29
31
32
34
22
30
27
32
33
32
31
31
29
33
29
33
24
26
28
31
30
27
25
33
27
30
32
34
28
29
29
28
33
29
29
26
28
30
32
25
31
31
28
30
30
32
35
22
31
29
33
30
30
31
28
32
30
31
34
28
31
37
27
25
27
29
29
25
24
32
24
30
33
27
31
30
25
28
27
35
27
26
29
29
31
28
29
32
32
31
31
37
28
28
31
32
33
37
29
26
24
27
30
32
32
31
34
32
31
29
33
28
34
26
29
30
33
30
30
33
30
28
30
31
34
29
27
32
33
31
29
29
28
29
24
26
28
26
36
34
29
28
32
33
27
35
31
32
37
30
33
28
32
33
28
29
32
25
29
28
33
35
34
27
36
23
34
27
33
29
30
26
31
35
30
30
32
27
30
30
34
31
28
33
28
32
31
25
25
30
27
34
27
28
35
33
35
28
32
33
28
30
29
27
30
33
31
28
30
32
23
29
30
30
27
32
28
34
31
31
28
35
30
30
30
29
32
29
29
28
27
35
27
30
27
27
33
28
30
34
27
29
32
26
25
25
29
26
31
33
34
27
30
27
23
26
35
29
27
27
31
30
31
32
32
30
29
24
32
28
30
32
31
28
21
32
30
31
29
34
26
28
28
32
34
30
29
29
31
23
36
36
35
30
31
29
33
26
33
26
27
29
28
26
33
31
23
25
25
26
32
32
31
30
33
23
30
26
25
29
30
31
25
33
31
24
27
32
27
32
29
33
30
32
27
28
23
29
28
24
30
25
25
32
33
29
35
29
33
31
28
29
26
31
29
31
25
29
31
28
32
35
27
34
28
33
27
30
28
27
28
31
28
29
22
30
29
31
30
27
31
30
29
26
31
31
34
27
36
33
23
31
25
30
35
29
24
33
32
30
25
22
33
31
30
31
29
36
29
27
30
34
26
35
25
25
28
33
28
33
27
26
34
33
29
32
30
29
32
29
22
28
33
31
25
33
34
34
38
25
31
33
28
27
30
29
28
23
32
27
36
32
26
30
31
25
30
29
30
26
23
31
26
26
29
24
28
28
31
35
32
31
30
35
30
28
29
25
34
29
28
32
28
26
29
27
29
26
32
32
30
27
27
31
28
28
30
29
26
30
33
30
32
26
33
36
29
26
31
25
32
31
27
30
34
29
32
29
29
33
34
25
33
27
29
29
31
34
26
30
30
27
29
32
32
30
24
31
28
28
27
31
35
29
33
30
30
39
33
22
23
26
19
23
31
24
32
32
26
33
29
29
26
33
33
31
30
27
31
31
29
29
35
37
27
32
29
32
26
32
28
32
32
30
29
34
24
30
29
30
30
30
31
28
29
28
31
29
27
30
29
27
32
28
33
26
28
27
28
31
25
32
30
32
31
28
27
24
27
36
28
31
24
30
29
29
30
33
28
29
25
30
28
31
32
34
31
24
38
32
33
34
22
27
35
34
31
29
27
33
31
28
28
29
33
29
29
22
30
29
28
33
34
34
30
32
31
28
29
28
29
30
22
33
27
31
30
28
25
30
28
32
28
35
32
32
26
29
33
34
33
30
29
31
35
34
32
29
32
30
35
25
31
33
34
30
29
25
31
32
29
32
30
26
28
30
27
25
30
23
36
31
29
29
27
24
31
31
33
31
29
21
29
28
32
32
29
31
29
33
25
33
31
30
34
29
34
28
27
33
35
35
33
30
29
33
26
31
32
32
29
36
27
27
32
30
30
29
34
27
25
28
30
34
30
28
35
30
32
30
29
26
32
31
29
30
35
35
33
30
29
27
28
32
32
30
25
29
29
31
34
33
29
31
27
30
31
27
29
27
27
32
27
32
28
32
30
33
34
37
30
28
28
26
30
30
30
29
27
31
29
31
33
26
30
32
26
26
36
30
30
29
26
26
31
35
29
27
31
31
34
28
25
27
31
28
28
33
31
24
31
30
30
34
29
29
32
25
29
34
30
27
31
28
28
30
29
27
26
26
31
30
33
36
29
35
33
31
30
28
29
30
30
30
29
33
28
32
30
27
30
27
35
27
26
27
26
32
34
29
27
30
30
32
28
32
25
27
28
25
28
24
33
33
31
32
34
30
28
30
35
31
35
32
26
26
31
26
30
34
27
24
28
31
31
31
32
27
31
25
34
25
28
33
34
29
29
27
32
31
22
34
33
29
28
32
28
32
29
28
32
25
32
32
31
24
30
33
29
28
29
31
24
37
34
32
31
29
35
31
32
21
29
27
25
26
24
33
32
27
34
32
28
27
25
23
33
28
31
34
31
33
26
32
33
27
29
30
29
31
28
35
31
28
30
34
28
33
28
38
32
32
29
32
25
30
29
30
33
25
32
26
27
30
33
31
36
28
31
31
26
31
27
30
28
26
33
29
28
30
33
27
31
29
32
31
26
29
32
31
26
35
31
28
27
33
28
35
30
30
32
33
32
31
31
27
33
27
29
29
35
29
33
34
25
29
31
27
26
29
34
28
28
32
24
26
34
32
30
22
27
32
25
29
29
37
27
32
30
34
33
26
28
29
32
31
32
30
31
30
30
28
24
26
25
27
27
30
26
34
28
27
31
29
32
33
30
24
28
26
29
30
28
35
25
28
27
33
31
37
35
24
26
27
29
29
34
27
29
34
31
25
32
28
35
31
29
28
29
27
32
29
34
23
30
35
25
37
24
32
34
34
31
31
32
29
31
32
29
30
26
25
26
36
23
34
29
31
26
26
31
30
32
34
29
32
30
32
32
30
36
30
27
30
31
27
31
32
30
32
27
31
28
29
31
29
32
25
29
31
32
28
32
29
32
29
28
34
30
26
33
30
31
31
28
29
34
33
32
30
32
27
29
31
27
23
26
32
31
27
27
31
28
32
26
31
28
30
31
25
26
35
29
35
31
32
27
29
29
30
33
29
25
31
28
31
30
26
33
26
32
28
24
31
31
31
24
31
29
29
27
31
33
25
31
32
32
28
27
35
25
30
28
26
29
29
31
28
31
32
29
30
26
29
32
28
23
30
31
27
30
35
27
34
29
33
35
30
28
28
30
31
32
26
27
30
33
31
32
31
31
28
30
22
31
29
24
31
29
32
25
36
24
30
24
34
29
30
28
33
33
31
29
29
27
22
29
27
24
31
29
32
29
28
23
28
28
30
33
28
30
24
28
28
30
29
32
32
29
29
29
29
28
30
31
28
30
27
26
25
25
32
32
33
32
27
32
27
25
28
30
26
32
32
34
29
36
26
29
29
30
26
28
23
28
33
31
29
33
22
32
25
28
28
32
30
27
28
27
35
34
29
31
31
27
34
29
30
31
30
29
31
32
30
34
30
27
31
29
30
25
36
26
32
30
29
31
26
31
27
31
33
27
29
33
34
29
29
27
37
25
30
25
28
21
32
29
30
27
28
29
29
35
36
27
31
31
28
28
36
30
32
29
29
32
29
27
29
28
26
31
29
25
33
30
26
22
27
31
33
25
30
25
33
29
31
24
32
27
28
24
31
30
32
24
29
34
35
32
31
28
28
35
30
31
33
28
27
28
34
31
27
26
26
32
30
23
29
24
29
34
28
25
27
33
31
27
29
26
33
23
23
31
28
30
27
34
30
34
31
25
33
29
33
36
31
26
28
29
29
28
22
33
35
27
26
29
27
36
27
33
29
28
25
33
31
32
27
27
29
24
25
27
27
25
33
33
31
30
25
29
31
28
26
26
31
34
23
26
25
29
33
28
29
28
30
32
22
27
27
30
28
27
27
30
28
30
31
33
28
29
33
30
26
31
30
28
30
29
27
29
26
32
29
34
32
33
32
32
31
31
30
28
30
27
33
32
32
30
28
31
33
30
33
30
31
30
27
30
35
28
28
34
30
33
33
29
23
26
32
26
28
27
30
35
28
30
29
30
31
27
28
31
25
25
34
29
30
29
29
35
32
28
31
31
30
31
27
30
24
29
30
30
24
30
27
34
33
27
29
35
30
29
29
26
27
32
31
30
29
28
32
27
33
32
30
35
29
30
31
29
28
33
34
37
30
30
30
29
32
31
31
29
31
30
27
30
36
27
32
30
31
23
32
31
27
32
34
33
33
27
32
27
26
27
28
28
36
33
25
26
32
33
27
34
30
28
31
26
28
32
29
23
31
25
26
26
31
36
29
31
29
26
30
29
33
32
29
31
27
36
30
31
31
33
33
29
30
31
29
29
27
29
32
32
29
31
31
28
22
32
32
26
27
29
30
30
34
28
25
33
29
28
28
30
28
28
30
33
31
30
26
27
27
34
31
30
29
29
29
29
21
34
30
25
28
29
28
30
30
33
30
30
29
31
28
31
25
31
30
31
27
29
28
29
31
33
28
28
31
27
26
24
34
27
26
26
34
26
24
32
28
31
27
29
29
31
33
26
32
30
30
32
30
27
30
30
26
30
28
31
22
28
27
27
35
23
29
32
26
33
29
26
33
31
33
30
28
29
30
31
26
26
26
28
28
25
30
31
31
32
25
29
30
34
33
30
27
33
30
31
31
27
35
31
29
31
30
34
31
34
34
29
30
28
28
31
33
28
30
30
34
28
31
26
33
27
33
35
29
32
34
21
31
27
31
27
23
30
27
32
37
25
30
23
30
27
29
31
28
27
28
32
22
29
32
26
26
23
29
31
30
31
27
30
29
34
31
27
30
32
24
24
30
29
25
26
32
23
29
27
34
29
30
32
27
32
30
37
32
34
30
28
28
26
32
29
32
33
29
28
30
28
25
30
32
29
31
28
32
28
26
33
27
25
27
36
35
26
30
36
32
29
32
27
30
28
30
33
30
27
29
28
24
21
32
31
33
29
29
29
29
30
27
31
32
29
30
29
29
33
33
33
30
34
31
34
28
30
29
25
30
33
31
32
36
33
28
29
30
34
25
29
27
31
28
31
28
33
30
27
29
29
32
34
36
26
30
27
28
33
30
36
28
27
26
36
26
35
22
31
29
31
28
33
30
29
32
28
33
29
28
30
30
32
33
27
27
27
30
35
30
29
30
29
30
26
28
32
31
32
28
33
31
31
22
32
30
34
33
30
29
29
33
28
27
35
31
30
28
23
31
29
35
31
28
30
26
29
33
36
32
32
30
27
30
31
35
31
26
27
30
29
29
35
28
32
30
29
31
27
30
31
31
30
34
34
31
29
27
30
29
29
31
31
32
34
26
28
35
31
27
32
31
30
31
27
30
31
27
32
32
26
31
30
30
22
26
31
28
30
31
33
25
32
26
28
34
32
32
29
28
27
31
35
31
33
25
27
29
25
31
30
31
30
28
27
31
30
31
32
28
29
30
28
25
24
28
29
26
33
29
27
33
27
35
27
27
28
25
27
26
30
30
35
30
30
27
25
27
32
34
27
32
33
32
38
31
28
30
34
32
37
29
36
33
26
26
33
31
28
28
29
35
24
31
31
32
28
33
27
32
32
23
30
29
27
23
29
28
29
33
28
31
28
34
27
22
31
34
27
30
33
29
25
32
30
30
28
25
29
27
25
30
32
29
29
30
26
27
26
28
33
30
33
31
32
28
29
28
29
31
29
32
30
31
29
28
30
28
34
30
29
33
35
27
28
30
34
26
32
24
29
28
27
31
28
26
34
28
31
29
28
30
27
32
33
31
32
30
29
33
31
26
35
30
34
31
32
32
29
30
29
32
33
30
24
25
28
30
35
30
27
34
28
28
29
30
25
30
33
27
30
29
33
30
24
27
29
29
34
35
33
29
29
28
33
25
31
29
34
28
31
33
29
28
29
29
30
33
27
24
32
28
31
28
29
27
29
29
27
24
29
29
28
31
29
32
24
29
31
28
25
33
31
35
29
31
33
30
33
26
30
34
24
28
28
32
31
29
26
32
31
34
28
29
33
29
31
20
31
26
27
26
33
28
25
30
26
26
29
28
29
29
28
31
34
34
26
26
28
29
31
28
27
28
26
30
27
26
26
27
36
30
27
30
30
26
32
32
30
31
33
23
27
28
29
26
34
33
30
33
30
29
29
30
28
32
32
33
29
27
29
29
30
32
31
27
26
29
23
26
28
32
26
29
30
21
30
33
28
30
31
34
32
32
34
26
32
26
30
33
31
32
23
29
30
25
28
28
31
29
32
33
29
30
30
31
30
29
30
26
26
30
33
24
30
30
33
27
29
27
29
30
30
32
30
30
29
32
29
27
30
27
27
31
34
30
30
28
29
33
31
31
28
35
27
31
28
33
28
34
29
37
30
39
31
33
30
25
22
29
31
30
31
26
31
30
24
25
30
33
29
30
29
28
27
28
31
28
27
23
33
31
35
29
31
27
31
31
26
33
24
32
34
31
34
34
25
35
28
25
35
30
30
27
27
32
30
30
26
28
32
28
28
29
37
28
29
31
31
27
32
31
35
27
25
27
26
28
25
30
29
29
28
25
26
26
30
32
24
26
29
32
34
33
26
27
28
34
31
31
35
29
30
31
33
28
30
26
35
24
28
25
27
29
29
22
32
34
26
33
31
30
32
29
26
26
29
32
29
29
29
28
24
31
23
32
31
29
29
30
33
24
33
26
26
29
20
28
31
29
27
29
27
28
27
29
24
30
34
29
29
33
34
25
23
24
34
26
35
31
32
24
31
31
32
30
31
29
28
33
31
30
32
27
28
31
27
29
31
34
28
25
29
25
32
26
33
30
26
29
30
25
32
27
28
34
26
33
30
23
30
31
31
27
26
31
34
28
29
28
26
31
31
27
36
27
28
29
31
31
27
28
30
32
31
26
27
31
30
29
29
29
29
31
26
23
28
34
33
29
27
29
36
33
27
27
30
31
26
24
30
28
27
30
34
32
33
33
33
28
32
27
33
28
29
31
29
29
27
32
37
30
33
32
28
32
25
29
32
32
34
34
25
31
27
23
33
31
26
31
24
30
31
31
30
29
31
31
29
35
28
28
29
29
32
25
31
30
29
30
31
24
32
33
28
27
32
34
34
32
32
30
28
28
31
27
29
22
28
28
28
32
34
26
33
28
27
33
31
34
32
26
32
29
31
26
31
35
31
34
23
32
32
25
28
26
30
33
32
26
31
28
32
28
30
22
29
32
32
32
21
31
31
33
33
28
32
29
34
28
27
24
30
31
32
29
33
27
23
30
31
28
29
27
31
26
29
31
33
28
25
29
24
33
32
27
34
25
26
25
32
26
29
34
30
33
26
25
30
30
26
29
29
33
29
26
28
26
29
31
31
29
26
33
29
32
29
32
31
35
29
27
32
34
30
27
34
30
25
33
27
30
32
30
29
36
30
27
31
31
29
35
31
30
32
36
29
24
30
31
33
30
26
31
30
33
33
34
25
29
30
29
28
29
26
33
31
30
29
26
26
35
30
40
29
24
27
30
29
23
27
30
27
30
31
20
27
30
31
26
32
31
34
25
29
26
28
27
29
33
27
31
32
32
23
34
31
31
33
24
26
30
26
34
27
30
29
33
30
30
27
24
28
32
28
29
27
29
32
30
29
31
28
32
33
31
32
33
28
33
28
30
31
34
30
32
31
33
30
30
20
24
27
28
27
24
32
29
29
28
34
32
26
31
27
28
29
27
24
29
29
25
30
32
31
25
27
32
35
29
31
30
34
27
35
33
32
29
32
29
34
29
26
31
30
31
31
24
28
36
31
33
27
25
30
29
29
27
29
28
33
31
27
32
29
27
35
25
30
28
22
34
29
28
28
28
31
27
35
31
33
33
27
33
30
29
30
31
23
32
31
35
32
30
29
31
26
31
29
27
36
28
30
32
30
32
25
30
28
28
28
24
28
28
33
24
29
25
32
30
32
31
31
31
30
30
32
26
33
30
31
24
24
32
31
32
25
25
27
32
23
31
33
32
37
21
29
28
30
30
26
27
28
30
32
31
28
26
33
31
30
33
28
31
26
34
35
35
31
31
30
27
27
31
35
28
36
31
35
30
29
29
29
26
32
27
34
32
32
29
31
30
23
30
28
29
31
25
29
33
27
30
27
24
30
27
30
36
29
26
33
34
32
25
30
30
30
29
27
22
33
30
27
23
31
32
27
34
30
33
29
31
29
23
28
37
29
21
30
32
28
28
28
25
28
27
28
28
31
30
33
26
28
33
28
34
30
26
30
25
32
36
27
33
27
33
28
30
31
32
29
34
29
35
30
28
31
27
33
28
31
24
33
35
34
24
32
28
29
30
28
28
30
30
27
28
27
27
31
30
34
33
30
34
28
34
29
28
25
29
25
28
29
25
29
34
27
30
25
31
27
28
28
31
30
28
31
31
29
24
29
30
25
30
28
29
33
28
24
29
29
33
30
26
31
32
28
30
31
26
35
32
29
27
31
32
25
31
30
26
31
31
26
23
38
34
29
31
30
32
33
28
28
34
36
32
35
34
31
31
32
25
22
31
32
25
33
25
32
28
26
25
29
24
34
33
30
30
27
21
32
33
26
25
30
33
30
27
35
29
26
33
26
26
27
31
27
30
27
27
29
28
30
29
29
31
32
29
26
30
26
29
32
24
29
32
31
30
20
29
31
29
30
31
30
34
24
29
30
32
26
27
34
23
28
28
28
29
27
29
34
31
36
29
31
32
31
27
30
32
31
32
30
28
25
28
30
31
27
26
36
28
29
26
31
27
32
38
27
29
29
26
32
31
26
25
31
26
28
30
30
35
28
27
23
29
24
33
27
25
29
28
24
27
28
37
26
26
31
31
32
27
28
27
25
34
30
28
26
31
27
34
25
30
26
33
32
30
31
29
32
32
28
38
21
31
29
26
26
32
33
33
26
30
26
34
32
24
31
31
31
33
34
29
30
29
32
28
28
25
34
30
26
26
32
31
30
30
27
34
21
32
26
31
29
30
33
27
28
34
30
29
27
29
29
28
28
30
31
31
32
28
24
34
32
26
34
28
31
26
29
28
27
30
32
28
29
29
30
28
25
34
33
29
29
29
30
32
33
34
25
36
32
29
31
25
25
29
26
31
28
32
31
27
31
27
29
29
30
26
30
32
33
30
30
32
27
32
31
25
30
33
32
28
36
29
30
24
33
34
27
29
29
28
32
34
30
30
31
31
31
27
31
29
25
24
26
34
27
27
31
28
31
29
32
35
27
26
30
34
31
30
28
33
34
29
28
30
22
30
29
30
31
29
26
26
29
32
28
35
31
29
29
28
36
29
24
23
36
26
30
31
29
33
26
32
24
29
28
31
29
28
31
28
26
30
32
32
30
30
25
30
25
24
30
28
30
32
26
29
32
32
26
30
26
38
27
30
33
31
30
31
27
24
28
33
29
29
32
28
29
34
25
30
32
33
33
28
31
29
33
27
32
32
23
26
31
22
23
28
29
29
30
32
30
31
33
28
29
34
35
22
31
28
35
32
31
29
26
26
28
36
33
24
28
30
34
27
30
28
26
32
29
32
29
31
31
26
24
25
28
26
28
31
30
27
24
24
26
32
22
31
30
32
33
25
30
28
28
31
26
32
31
33
31
24
24
27
30
32
29
26
30
32
30
24
26
32
28
34
34
30
32
31
30
29
28
32
32
27
27
27
27
32
34
30
29
27
28
26
28
28
29
26
30
32
30
24
27
30
32
24
32
36
27
25
33
31
26
34
30
29
35
28
31
28
26
26
28
27
35
24
27
28
28
28
29
32
32
30
31
30
29
31
33
29
30
27
32
32
24
30
37
28
29
30
27
23
31
23
25
29
35
25
34
28
23
25
30
31
28
28
25
31
28
36
29
30
31
32
34
33
32
26
32
28
33
31
29
27
29
32
25
26
33
27
29
30
29
25
27
33
30
29
30
25
34
32
27
32
30
26
23
27
30
28
30
31
27
33
29
30
25
30
27
39
31
33
30
25
32
27
20
27
27
29
31
30
30
29
27
32
25
32
33
27
27
30
24
29
31
34
25
26
32
30
35
28
36
33
32
32
29
34
31
29
29
31
25
28
34
30
34
32
33
30
28
22
30
25
29
31
25
35
26
31
28
32
29
30
29
29
29
27
31
34
38
29
31
32
33
30
31
32
30
31
29
23
31
28
26
32
25
32
22
28
28
28
34
30
25
36
30
33
34
29
30
28
30
30
30
29
30
28
24
28
26
24
25
32
24
26
34
31
31
29
28
30
29
30
25
33
25
31
37
31
24
28
28
25
32
27
32
25
29
28
28
30
30
30
35
37
27
35
31
32
34
36
30
31
33
29
28
33
25
28
30
34
33
33
31
26
30
26
32
33
31
29
32
31
30
26
32
33
29
34
37
32
32
29
32
29
31
28
32
26
29
31
31
26
25
31
30
28
29
24
24
29
33
23
28
28
30
29
29
34
26
26
32
33
33
36
23
30
29
34
27
33
30
21
30
27
30
22
27
28
32
33
28
25
34
31
28
29
26
26
30
29
33
29
31
27
25
25
25
33
23
35
27
28
26
30
31
28
26
29
26
27
32
34
28
27
27
30
26
28
28
23
24
34
34
33
27
31
31
33
28
29
33
27
33
31
27
29
29
30
27
37
31
34
30
31
32
27
25
33
29
29
27
27
31
33
33
27
29
33
32
31
27
30
21
32
34
26
31
32
35
29
28
25
29
33
30
22
30
29
28
33
25
31
33
32
30
28
34
29
30
33
29
31
29
28
27
31
26
35
28
29
33
34
27
32
30
33
35
34
26
30
31
27
32
31
28
26
32
22
30
32
35
28
29
33
27
28
33
26
34
33
34
32
29
29
33
32
32
30
35
30
36
32
30
33
32
25
34
30
28
31
31
29
31
28
25
24
32
26
29
29
30
32
31
27
29
28
33
31
33
29
24
30
32
27
32
30
19
28
26
27
29
29
32
33
32
29
27
35
34
27
32
29
31
27
30
31
36
27
27
36
31
25
36
31
30
32
27
23
28
27
30
34
28
32
36
28
29
38
25
32
30
29
33
32
25
30
33
24
28
22
30
33
35
24
33
30
34
35
25
28
28
31
22
32
29
31
28
27
27
36
31
32
28
27
30
28
32
32
28
30
31
24
22
27
30
28
31
24
29
25
29
32
26
25
31
26
26
26
30
29
25
28
25
35
32
29
32
23
32
30
32
24
32
29
32
29
28
29
25
28
26
29
32
29
32
29
29
35
30
31
29
33
29
31
31
35
31
35
32
34
30
29
33
27
26
26
31
27
33
29
29
24
27
27
30
24
29
31
23
32
32
31
34
28
26
34
26
32
31
30
26
29
30
27
30
32
27
32
27
27
30
32
28
29
31
36
21
34
28
32
29
28
32
31
20
30
30
31
34
35
31
28
29
30
28
29
26
27
30
25
29
31
26
33
33
38
29
31
29
37
32
27
32
31
27
28
33
29
28
21
28
33
32
32
31
27
31
33
27
26
28
30
37
32
27
34
29
30
28
36
29
29
33
24
30
29
22
28
27
28
23
35
26
32
26
35
21
27
32
25
29
32
36
25
32
28
29
24
29
38
33
29
29
30
25
32
32
32
32
29
32
24
33
34
29
28
30
27
31
27
27
28
25
32
28
23
33
24
33
29
22
29
27
27
32
34
34
35
33
33
26
26
31
31
31
29
34
25
28
30
29
31
34
27
30
29
29
31
34
29
26
29
30
30
28
27
26
36
30
26
30
26
32
26
31
31
30
27
26
29
27
27
33
28
28
26
30
27
35
26
30
35
31
29
28
34
30
32
27
32
31
30
32
27
31
27
37
30
26
30
34
28
30
36
24
30
26
26
30
30
30
29
34
34
34
31
29
27
28
28
33
27
31
22
26
28
33
30
28
37
25
28
35
32
31
27
30
29
23
34
30
28
35
29
24
24
28
30
31
28
33
31
30
33
28
27
32
33
30
28
29
31
30
31
31
29
32
32
24
26
32
28
30
34
28
34
23
25
36
30
21
28
28
28
26
25
27
27
27
25
32
28
27
28
28
28
32
31
31
32
25
26
26
29
31
33
35
22
31
29
35
34
35
31
33
25
30
25
28
34
31
32
31
30
31
33
28
27
33
29
33
32
30
25
29
27
26
26
30
29
36
35
30
28
27
28
29
26
31
29
33
31
28
27
27
32
30
23
34
31
31
28
30
33
27
32
32
32
31
35
28
31
34
30
27
33
29
32
33
28
29
26
28
27
29
35
31
28
32
31
33
32
31
29
30
33
31
29
30
30
31
34
33
28
33
31
32
28
29
36
28
30
30
31
29
31
29
28
34
32
28
28
26
33
28
33
32
33
34
34
34
36
25
34
27
32
25
28
36
30
28
29
36
34
26
34
30
26
21
27
27
35
33
29
33
30
28
32
27
30
31
28
30
30
25
29
39
33
31
27
37
28
31
32
30
31
29
27
31
24
29
31
25
29
28
32
32
27
30
24
30
28
30
28
31
33
32
30
31
30
31
25
34
24
31
27
31
31
25
31
29
35
30
28
29
27
28
31
32
25
30
30
28
31
34
29
36
32
33
32
30
32
25
26
30
34
29
31
30
28
26
34
29
33
35
32
33
37
31
33
30
28
33
26
32
24
33
31
28
31
26
27
33
31
29
28
29
33
25
33
30
32
31
31
29
33
31
29
32
32
27
36
32
27
32
31
32
26
28
25
28
26
26
28
31
28
29
27
23
23
29
29
27
26
31
25
34
31
26
31
28
28
32
28
28
31
29
30
34
30
29
25
26
30
32
31
30
32
26
29
30
29
32
37
33
27
30
35
31
26
30
27
28
31
34
25
36
19
27
31
31
32
26
32
35
31
33
34
31
32
30
26
28
28
34
28
26
28
30
29
29
32
36
32
34
28
28
31
35
36
28
27
29
28
27
28
29
27
31
30
25
33
33
24
31
30
35
29
31
27
31
31
32
33
26
30
23
23
29
33
33
29
26
29
28
32
32
35
30
29
29
27
31
32
35
26
31
32
25
25
29
31
31
28
28
27
30
30
33
22
30
32
32
26
25
27
33
33
29
28
32
30
31
30
26
29
35
29
34
31
32
30
30
24
37
29
31
26
32
30
25
35
30
24
30
33
29
32
28
23
32
29
30
31
28
28
32
31
31
27
32
27
32
27
28
31
28
28
28
31
26
35
31
34
36
30
29
30
32
32
28
28
34
31
30
31
27
29
32
31
31
23
34
34
33
34
35
34
28
32
36
24
30
32
31
27
29
25
27
33
31
25
31
31
26
28
28
32
23
31
28
33
25
32
24
29
24
32
25
32
29
36
28
29
25
26
34
32
31
31
24
27
29
28
30
29
28
30
32
26
31
34
28
32
31
25
22
26
25
27
33
29
29
30
31
32
34
30
34
30
28
33
35
28
25
28
26
28
28
29
32
29
30
24
31
31
28
29
29
34
29
32
27
27
30
31
26
32
33
27
34
29
27
36
25
26
30
29
27
27
29
29
31
33
30
26
29
26
31
30
27
29
33
35
30
31
31
28
32
31
31
33
31
28
32
28
31
30
32
27
28
26
32
27
30
27
31
33
27
33
22
25
28
29
28
27
31
26
30
33
33
27
27
30
30
28
29
27
30
28
27
28
29
30
31
32
32
32
31
28
28
31
28
25
27
30
29
34
31
33
26
28
29
30
31
30
33
26
28
28
26
29
33
36
34
27
29
27
29
30
29
29
29
29
30
31
28
32
33
30
30
27
26
32
31
33
31
27
26
31
33
26
31
31
31
31
30
30
25
31
29
32
30
31
31
26
29
29
33
28
33
32
37
29
29
27
26
26
30
30
28
30
30
28
36
24
28
23
27
31
29
33
31
34
34
28
28
30
32
31
30
34
28
30
30
29
29
32
34
30
31
30
29
30
32
31
33
24
27
31
28
32
26
30
29
29
23
33
33
31
29
27
30
27
33
31
31
27
23
30
26
30
36
31
30
28
27
26
32
24
30
27
28
33
36
27
30
31
31
26
30
26
33
24
30
30
26
30
31
31
31
30
28
30
23
30
26
31
31
30
23
34
25
27
24
33
28
36
32
28
33
28
24
31
28
35
28
30
29
31
33
23
28
31
32
29
32
26
30
30
31
28
33
29
25
31
30
30
27
31
36
29
31
31
28
26
25
29
30
28
28
25
32
35
30
30
25
30
29
33
28
29
25
26
31
31
27
35
29
25
29
28
35
34
32
25
30
34
32
28
29
29
27
28
30
33
26
30
33
31
33
32
32
25
33
31
27
29
30
31
30
30
27
33
26
29
29
29
29
33
32
28
31
31
23
33
27
26
30
30
26
27
28
34
27
29
31
32
29
30
27
30
32
29
31
28
28
28
28
28
34
31
33
27
28
31
29
29
29
22
38
25
30
27
28
30
32
28
32
26
32
32
28
26
33
37
30
28
29
30
25
29
30
28
28
29
30
26
29
25
26
25
29
32
30
33
21
31
33
29
30
27
30
27
33
25
25
25
31
28
30
31
29
27
32
30
31
26
31
31
24
29
32
32
26
20
30
27
38
29
32
26
27
34
30
32
30
29
24
34
32
29
27
33
29
32
30
31
27
32
30
35
33
22
28
30
32
33
31
31
29
32
32
29
32
28
29
31
24
28
34
35
27
28
30
29
31
29
32
28
30
31
24
28
32
30
34
27
31
26
34
29
29
31
28
28
31
31
31
27
24
27
28
28
27
25
32
36
36
29
29
29
33
26
28
32
28
31
30
33
26
26
32
29
27
29
29
29
23
22
34
25
34
33
31
26
31
27
32
32
33
27
30
27
34
26
33
30
32
30
30
27
31
31
30
32
34
30
25
33
32
31
34
29
24
25
28
34
32
27
31
28
30
27
29
22
31
28
34
29
31
30
33
27
32
26
30
35
32
27
29
29
30
29
31
33
26
25
31
29
29
33
29
36
33
29
26
34
30
25
31
30
28
31
28
29
32
31
23
28
31
32
34
31
30
34
30
32
33
29
32
24
30
28
28
31
26
25
32
31
32
34
30
35
32
32
31
27
32
29
32
25
34
27
35
26
31
32
30
30
32
28
33
27
28
31
28
30
27
29
29
27
33
32
29
34
30
27
27
27
29
30
32
27
28
32
28
29
30
30
34
35
26
23
34
32
29
27
32
32
29
24
29
26
30
36
30
28
35
25
24
29
33
32
34
31
34
34
28
30
25
28
30
29
32
30
27
32
32
31
30
33
30
30
26
29
27
26
30
34
33
27
30
28
31
33
30
26
30
28
26
28
30
28
35
30
30
29
26
31
29
32
32
29
25
23
25
27
26
29
29
25
28
33
31
29
28
34
29
28
30
28
31
33
32
25
29
32
27
29
31
30
29
28
32
34
24
27
29
29
28
28
29
31
27
28
30
35
31
31
27
31
32
29
29
32
30
30
29
21
30
21
29
31
27
24
34
34
28
28
26
30
32
32
29
27
30
30
37
27
29
31
36
28
28
23
28
30
29
33
33
31
27
27
26
30
33
30
25
32
22
27
29
27
36
33
28
28
30
31
33
29
28
28
36
30
26
26
24
30
31
33
30
32
34
32
28
26
25
32
36
32
27
28
32
34
28
31
28
29
30
31
30
32
33
28
28
33
35
32
28
28
31
33
32
29
32
33
26
27
28
26
30
24
33
30
29
24
28
33
31
29
25
28
31
36
24
29
27
32
24
27
33
28
30
29
32
29
37
30
30
33
32
30
32
29
30
33
29
32
19
28
33
35
30
30
30
24
25
31
29
30
28
28
28
32
31
32
31
23
27
25
29
34
31
25
30
24
27
30
27
23
28
31
33
32
28
32
25
25
28
26
30
31
24
31
36
28
31
29
31
33
30
27
28
29
29
37
27
31
33
30
33
26
31
25
29
29
29
32
28
30
31
30
31
25
23
34
23
26
30
34
32
34
32
25
29
27
34
32
34
29
27
28
33
29
34
29
26
26
30
25
29
32
29
30
28
30
30
27
28
26
23
31
30
30
32
29
28
26
33
33
27
32
26
31
26
33
30
34
28
34
31
28
29
31
22
30
28
31
31
31
29
31
27
29
29
30
29
22
32
29
31
30
28
23
29
30
28
29
31
29
30
24
30
30
30
30
31
30
31
34
32
25
32
28
31
29
28
31
27
30
30
34
34
27
27
29
26
27
27
27
32
27
33
34
27
32
30
30
30
28
31
29
31
24
24
33
28
32
26
25
29
28
30
28
29
26
25
26
32
31
23
32
30
35
28
30
30
33
34
34
28
29
29
28
27
29
25
30
31
30
32
31
30
25
28
35
30
27
27
27
32
29
28
34
28
35
33
34
29
30
30
27
25
25
30
29
26
34
26
33
31
31
33
32
30
27
24
32
30
28
35
29
31
33
30
36
29
33
27
27
28
31
29
28
26
28
27
30
27
31
31
29
30
33
30
31
26
30
31
26
34
25
31
31
31
28
32
32
32
29
27
30
28
29
31
27
28
30
33
26
24
29
32
34
31
31
26
26
30
24
32
33
32
28
25
28
29
29
29
30
29
32
26
34
26
21
29
31
27
27
32
32
31
29
36
29
28
27
27
26
31
33
30
30
30
27
26
30
31
37
27
27
32
30
25
30
34
35
24
29
31
28
27
30
29
33
28
28
22
26
30
24
30
27
25
25
30
31
31
30
23
26
26
26
30
28
28
33
29
29
34
28
35
33
32
28
32
30
31
26
34
27
30
25
33
28
24
29
34
27
30
32
28
29
32
27
33
29
35
37
33
31
32
31
25
24
29
29
30
28
29
28
26
30
24
28
33
32
27
34
27
24
32
34
34
30
30
28
33
24
36
26
26
28
35
30
32
33
32
29
30
28
33
35
32
32
29
35
31
34
31
30
30
26
27
26
31
29
30
37
28
33
26
33
25
30
25
27
28
34
29
29
27
29
26
31
28
30
33
33
22
32
32
32
32
32
34
33
26
36
30
31
29
26
29
27
33
28
32
33
28
33
24
28
28
24
35
25
30
26
27
27
27
28
31
31
28
27
32
27
23
27
33
30
28
31
34
35
36
31
29
31
37
34
34
31
30
30
26
29
30
25
32
26
26
35
24
25
31
30
25
28
29
26
27
28
28
31
31
25
31
26
34
31
33
29
29
31
24
33
29
31
26
32
29
25
32
32
32
30
31
32
29
24
28
26
32
29
29
31
29
30
32
29
33
34
30
33
25
29
32
35
27
31
26
23
29
29
26
32
29
35
33
27
33
28
30
32
24
31
29
32
32
32
29
32
33
32
27
35
30
28
33
27
27
27
27
29
32
24
30
32
30
26
34
29
33
33
30
31
30
25
32
28
31
32
26
30
29
31
29
30
24
35
29
31
32
33
23
32
32
26
29
34
28
33
37
28
31
30
27
31
27
29
27
30
34
34
36
28
26
25
27
31
28
31
30
30
30
29
30
24
24
24
27
31
29
20
30
35
29
30
28
28
25
32
26
27
32
33
26
27
28
31
31
28
32
29
32
31
30
31
30
27
34
30
27
27
35
30
34
26
30
31
31
29
32
28
26
28
29
29
34
24
27
29
32
27
28
34
29
31
30
28
34
34
28
32
27
29
26
28
32
24
31
26
25
28
27
29
29
31
30
30
33
34
29
32
31
28
31
26
33
29
32
31
29
34
29
29
34
30
33
27
25
32
25
27
24
22
34
29
27
33
29
33
33
28
29
26
34
24
33
28
32
34
23
22
27
27
32
33
28
35
29
28
29
30
34
32
29
34
28
31
30
32
33
29
32
33
29
30
24
28
29
32
32
34
29
24
32
25
31
31
29
33
28
23
29
29
27
30
26
28
33
33
29
27
30
30
29
28
27
27
35
30
29
27
27
33
31
25
30
24
32
26
31
29
24
29
31
32
35
27
29
28
25
26
27
29
33
32
29
27
30
28
28
26
31
34
28
29
32
28
23
25
29
29
29
33
31
32
26
32
35
33
30
29
29
29
28
27
32
34
33
32
29
29
37
29
23
34
32
33
23
32
28
29
31
35
37
25
30
29
27
35
35
28
26
33
26
25
24
31
28
24
30
29
23
26
26
30
28
25
31
30
31
34
28
29
26
28
28
30
21
36
28
34
30
24
28
33
31
30
34
28
25
24
30
26
29
30
36
31
29
34
29
28
28
28
31
31
28
29
27
24
31
32
29
29
29
30
31
32
32
30
28
33
27
34
24
23
23
30
33
35
35
30
32
31
33
22
26
28
31
30
26
34
32
32
34
26
28
32
28
24
32
33
26
30
35
31
33
37
29
29
26
32
33
32
29
33
30
32
25
36
33
26
31
28
34
28
29
27
29
27
28
31
26
32
31
30
33
33
27
26
30
31
30
26
29
32
27
25
29
38
29
28
31
30
26
26
25
25
30
31
32
33
28
34
28
26
29
34
30
28
29
33
34
32
26
31
30
30
30
30
29
31
31
32
33
25
28
33
31
32
32
28
28
27
30
30
27
35
26
33
33
25
29
30
29
30
30
29
29
29
27
28
34
35
32
29
30
29
26
32
33
33
31
32
30
28
28
27
30
28
31
29
31
28
33
28
26
28
32
32
32
32
29
30
30
29
28
25
29
28
27
26
37
27
25
34
26
30
33
29
27
32
31
31
29
27
28
25
30
29
31
25
28
26
26
32
24
29
30
26
22
27
27
30
29
35
28
30
26
30
32
31
28
28
32
27
26
33
27
28
32
22
28
29
35
30
30
33
31
28
32
28
29
28
30
35
33
36
29
32
30
28
33
30
27
28
36
30
30
26
33
29
29
34
26
31
29
28
32
25
25
26
25
24
29
27
26
28
33
24
30
32
30
32
30
31
32
24
30
37
31
32
24
23
33
28
32
29
25
32
33
30
29
32
31
29
27
28
32
27
26
28
27
26
31
29
33
29
31
24
27
33
27
30
27
31
30
28
29
29
31
28
30
30
30
31
31
29
26
33
23
26
26
29
31
34
31
31
26
30
30
30
29
23
31
28
33
27
20
29
33
30
27
30
27
28
27
32
26
24
25
26
29
31
29
32
27
23
29
33
27
31
25
34
29
34
32
31
27
31
33
26
27
25
28
35
24
30
33
27
28
26
32
32
28
26
23
30
31
30
32
24
30
32
27
30
34
31
32
37
31
31
25
31
30
34
28
37
32
32
31
33
25
27
34
31
32
30
32
28
30
23
32
30
31
27
29
25
23
26
28
34
24
30
31
32
26
30
29
32
26
31
28
32
35
28
27
30
29
28
27
33
29
26
29
30
31
30
27
31
26
29
34
31
30
29
31
29
28
26
27
32
27
23
24
34
31
30
30
36
30
34
29
30
32
25
33
30
30
34
29
32
33
28
26
36
35
28
25
27
27
34
34
26
27
30
27
29
21
29
26
35
31
32
33
29
27
30
27
31
28
33
31
30
29
23
27
33
31
32
36
28
30
34
33
30
34
25
25
34
32
27
29
35
29
24
30
30
28
32
34
30
32
29
31
29
32
34
31
33
27
27
26
27
30
34
31
30
35
31
31
30
29
28
29
24
26
26
27
27
27
30
26
30
31
32
30
35
32
33
22
34
31
28
30
29
31
31
29
26
27
31
28
25
29
30
29
30
30
30
29
22
23
32
32
30
27
30
35
29
35
27
30
28
30
25
26
29
34
27
32
27
33
31
34
31
30
31
29
32
28
27
27
33
29
32
30
32
36
31
32
31
22
32
32
30
26
30
30
24
32
24
31
29
28
33
26
34
30
30
29
27
33
24
30
28
33
33
32
33
29
24
30
31
28
26
28
29
25
28
27
33
29
31
26
31
26
33
29
32
25
29
29
28
28
33
32
29
28
32
32
32
28
24
28
29
33
29
29
35
33
29
26
27
23
30
29
25
31
28
31
32
28
31
29
33
31
32
29
25
31
28
32
28
28
26
28
30
36
32
28
32
28
32
32
36
32
29
32
31
29
32
28
36
26
24
25
26
30
30
27
33
31
31
31
29
30
34
29
28
24
32
26
31
29
30
33
25
31
35
35
28
26
28
30
31
32
31
33
33
26
32
32
32
25
31
30
25
37
24
37
30
33
33
29
31
32
30
24
31
26
31
31
35
31
31
34
29
24
31
31
25
31
30
30
30
28
26
29
32
30
32
35
30
33
32
28
28
27
29
33
27
30
26
33
32
30
31
32
33
37
30
31
31
30
26
25
26
29
24
27
28
25
28
34
29
30
28
29
32
28
35
31
23
31
31
34
29
23
26
25
30
27
26
27
27
30
30
31
27
29
23
32
34
30
29
32
29
32
26
31
28
29
29
27
28
33
34
30
27
33
30
28
31
23
28
29
28
31
30
30
32
31
31
29
31
30
32
30
32
34
27
31
27
26
27
26
26
27
31
27
27
29
25
23
25
31
32
30
32
28
23
30
32
29
31
31
28
31
24
29
33
29
28
28
31
33
31
34
29
30
28
28
30
28
32
33
23
33
26
22
28
37
30
31
27
28
31
30
26
26
26
33
27
32
29
35
29
30
29
30
34
34
29
24
29
33
27
28
26
26
28
32
33
29
31
28
28
29
33
32
38
27
31
29
29
27
28
29
34
31
27
20
32
30
27
28
29
31
25
33
35
32
25
24
34
32
29
24
28
23
28
31
32
32
28
29
27
26
23
26
23
32
28
32
29
30
30
31
22
28
30
31
33
29
27
33
36
32
34
32
32
29
27
30
28
28
27
37
34
31
28
28
25
30
28
29
32
30
31
24
29
24
29
36
30
29
27
28
28
31
33
27
27
33
33
26
25
29
27
31
26
29
28
30
29
34
28
29
36
32
25
32
32
31
28
26
23
28
35
29
35
32
31
31
33
32
26
33
32
28
29
26
31
29
33
26
34
35
31
30
30
34
33
27
34
35
29
30
30
30
30
25
31
31
26
32
26
32
30
31
31
37
29
26
28
32
30
28
30
27
30
26
31
32
28
32
28
30
30
30
22
29
26
28
28
35
29
23
29
32
27
26
35
29
26
26
33
29
26
29
25
31
29
35
30
31
31
29
30
31
33
29
32
31
28
24
30
31
34
32
29
32
31
26
31
36
25
30
26
32
29
29
26
30
28
32
32
31
33
32
23
29
30
32
23
30
29
32
28
27
31
31
31
30
32
31
22
27
31
29
28
28
34
28
29
32
27
31
33
33
27
29
30
25
29
32
30
29
26
32
28
26
34
30
31
31
33
31
29
33
29
30
30
27
25
30
29
29
28
26
31
29
28
27
31
31
29
33
31
30
29
24
25
27
31
30
32
30
29
32
30
28
32
30
28
27
30
26
34
28
36
30
28
32
26
29
31
29
29
25
26
30
33
30
36
30
31
28
24
30
31
30
29
24
29
30
30
27
32
29
26
29
30
29
33
34
28
32
32
32
29
26
30
28
23
32
30
29
32
32
28
31
33
29
30
29
27
29
34
30
29
27
26
29
27
29
34
28
29
33
26
27
23
30
36
30
28
29
32
32
31
30
32
27
31
30
31
33
29
33
27
33
31
30
26
31
26
26
26
33
28
31
35
28
26
27
33
35
29
27
30
30
31
32
28
30
33
28
28
26
28
27
25
33
28
30
29
31
30
27
27
32
31
24
35
25
24
32
30
27
26
26
29
31
32
25
29
25
29
31
33
32
27
29
36
36
26
29
34
28
22
30
25
35
31
36
29
31
34
32
29
29
30
34
31
30
30
30
30
27
28
33
25
27
30
29
33
24
29
30
32
30
27
27
33
33
27
33
30
30
33
34
30
27
28
26
29
24
28
31
22
35
33
30
31
28
36
27
30
33
29
25
30
34
34
23
25
32
31
34
33
30
29
34
26
31
28
27
28
32
27
24
31
29
28
31
26
24
30
31
30
31
29
32
26
32
34
32
29
31
31
26
28
31
26
32
34
26
29
27
31
26
32
32
23
32
28
33
32
26
29
31
31
31
35
21
34
20
24
30
32
32
30
34
32
32
33
29
25
31
35
26
32
35
30
32
33
30
29
30
34
32
30
29
36
31
31
30
30
33
28
35
32
32
33
34
36
28
30
34
28
28
27
25
31
28
25
31
31
24
28
30
25
33
32
36
30
34
31
29
26
29
30
32
31
33
35
28
32
30
25
29
34
28
31
27
30
24
31
32
29
27
28
33
34
27
33
33
29
31
26
26
31
31
28
31
29
31
31
31
35
32
28
34
27
31
27
31
29
32
27
31
23
33
31
33
32
28
28
26
34
35
33
34
32
33
38
32
29
30
28
31
17
28
31
37
32
32
26
30
31
25
25
32
28
32
28
27
27
32
30
27
24
23
28
31
28
28
24
30
26
30
30
33
30
31
36
28
28
31
29
29
26
31
27
30
23
30
33
27
23
29
34
27
30
29
32
29
34
31
27
31
28
30
33
33
32
29
28
29
22
32
30
28
29
23
27
31
26
34
30
28
27
29
24
32
29
33
23
36
30
27
28
29
28
29
31
30
28
28
32
26
32
30
31
28
31
32
26
30
28
27
31
30
29
27
31
37
34
32
28
37
25
25
28
34
29
27
29
26
25
25
33
30
31
31
29
31
31
31
28
32
31
29
26
33
29
20
26
31
29
30
33
29
33
29
30
32
33
33
29
30
27
30
33
33
36
32
29
31
20
27
29
29
32
26
25
33
33
31
28
29
34
29
31
27
30
31
27
35
36
28
30
28
26
28
30
29
31
21
33
34
31
34
32
27
27
27
30
27
29
28
32
31
26
32
27
27
29
29
29
26
27
30
24
35
36
30
33
29
31
33
33
30
27
30
36
29
28
30
30
34
28
31
29
32
29
32
25
26
27
27
24
28
31
26
32
33
31
22
28
28
31
33
35
28
31
33
31
23
33
29
29
31
35
34
27
30
27
25
29
22
32
28
29
33
29
24
25
36
28
31
29
26
29
26
33
28
30
29
28
34
32
30
30
35
30
31
32
30
24
26
27
28
27
30
30
32
22
30
27
33
35
20
31
28
26
30
30
31
30
29
33
28
31
32
28
27
30
28
27
26
33
29
32
29
29
27
32
30
27
33
26
28
29
26
33
29
33
28
33
30
25
29
30
29
29
32
30
32
32
28
32
29
26
33
30
35
33
31
30
30
34
29
31
32
31
32
30
32
26
33
30
31
27
32
29
28
32
29
36
26
31
26
26
28
25
33
26
23
30
28
29
27
31
24
29
31
30
31
33
30
30
32
25
33
31
35
31
30
27
32
33
33
35
29
35
28
27
33
30
32
30
34
28
36
31
38
34
29
30
32
31
25
35
31
30
31
30
27
31
27
29
27
28
32
30
32
27
27
28
29
31
28
31
33
28
32
28
35
28
22
32
28
26
26
27
28
33
29
25
27
29
28
21
33
31
24
30
32
31
29
33
25
32
27
25
33
31
32
33
25
29
22
28
29
26
28
33
34
31
28
35
33
22
27
29
27
26
31
35
31
35
31
32
30
25
23
32
30
30
27
30
28
25
31
30
30
34
30
29
30
30
32
29
30
34
33
27
28
30
25
34
31
30
30
37
29
28
27
32
32
31
30
31
27
31
33
27
29
29
26
26
25
31
32
30
26
30
32
27
29
30
32
29
32
32
30
27
30
31
32
32
29
35
30
30
31
28
30
32
28
35
28
26
29
34
32
25
32
35
31
29
34
26
29
23
31
31
25
27
30
27
31
30
28
33
29
35
25
29
27
30
26
29
28
33
23
32
34
31
34
29
31
28
29
28
29
28
27
25
32
25
27
29
28
28
28
31
27
29
33
30
30
32
26
24
32
28
33
25
26
31
28
25
31
24
29
29
32
27
32
35
30
24
25
30
29
36
24
32
31
33
35
28
27
33
24
26
30
32
30
31
29
28
27
27
29
26
33
28
31
29
34
35
30
35
31
35
25
26
29
29
28
23
27
24
31
33
32
25
30
27
26
27
27
32
29
29
31
29
25
27
28
26
32
29
27
32
30
23
30
30
32
32
35
23
31
31
31
32
32
36
33
33
31
31
31
25
33
36
25
30
32
30
29
30
28
19
34
23
29
23
35
31
33
31
30
34
27
29
32
30
34
27
29
28
33
33
27
27
21
25
33
28
26
25
29
32
30
31
28
30
31
36
33
27
27
31
29
25
28
29
29
33
28
30
36
24
28
32
25
32
31
31
27
34
28
29
26
32
31
32
31
27
28
30
27
32
31
31
28
28
29
29
31
30
30
27
27
26
30
28
32
32
32
25
26
28
26
31
33
25
31
30
33
30
33
30
30
28
33
29
28
29
32
28
31
30
31
24
26
29
36
26
30
28
32
35
29
28
31
32
30
26
25
29
26
33
31
31
31
29
25
26
25
29
32
26
28
27
29
30
33
27
30
24
31
33
34
32
35
30
26
32
25
31
35
31
26
34
33
32
35
23
30
29
28
34
24
33
31
33
30
23
29
25
26
32
32
29
31
33
26
25
29
28
31
31
32
28
27
26
31
29
36
34
33
33
26
27
31
32
31
27
32
30
28
30
26
31
36
27
31
34
29
24
33
30
28
26
30
31
31
33
32
32
27
32
30
25
31
31
28
30
26
28
30
28
27
27
29
29
26
28
26
31
29
28
35
29
32
30
30
23
30
30
25
30
32
32
28
28
33
29
31
30
31
29
31
30
25
30
31
31
30
27
28
27
25
29
32
32
29
22
28
30
28
32
32
29
25
31
32
24
31
27
33
28
34
34
31
28
30
30
34
30
27
28
29
27
31
28
28
32
25
28
30
23
24
31
31
30
27
27
32
32
29
34
27
28
28
30
26
30
31
29
35
34
35
28
30
31
27
35
32
29
26
27
26
31
25
30
28
28
32
29
31
36
31
27
31
26
32
33
33
28
28
27
27
29
25
30
33
31
30
31
29
23
25
32
30
28
26
35
31
28
31
28
33
30
28
36
26
29
31
27
30
27
26
35
26
28
35
21
27
28
27
31
26
32
26
30
32
27
31
33
29
30
28
29
33
31
29
33
29
26
32
26
22
28
28
32
28
34
29
30
33
31
29
26
30
32
29
29
27
30
24
28
33
30
32
31
30
28
30
33
25
23
24
29
33
25
22
27
26
34
31
25
26
32
29
31
29
27
28
26
30
29
32
31
29
23
23
25
35
29
30
29
33
27
30
29
30
29
31
29
27
30
31
27
29
32
27
33
28
26
31
29
32
25
27
25
35
32
29
26
23
27
30
27
33
25
35
31
30
31
29
32
29
35
30
28
34
32
27
28
31
30
32
30
30
35
35
27
33
29
27
29
32
28
31
27
28
29
32
30
31
28
32
26
33
27
32
34
26
28
28
26
27
28
34
27
31
30
23
32
33
31
26
24
32
26
32
30
32
33
29
30
26
29
31
27
32
33
29
23
22
32
28
25
30
31
28
26
28
28
28
34
33
32
34
29
28
30
26
30
30
34
32
29
29
28
32
24
32
32
33
30
27
27
29
30
31
36
28
33
32
30
35
25
25
28
28
25
25
32
31
24
31
30
24
25
32
29
30
28
29
29
33
34
32
29
29
30
30
31
30
29
26
30
27
32
31
31
30
31
28
24
29
33
26
31
29
27
25
30
30
30
29
32
29
33
36
28
32
32
27
25
31
29
30
30
31
28
30
27
28
33
31
30
26
27
28
32
28
32
30
30
24
27
30
27
29
32
21
27
24
32
26
27
32
34
35
36
32
26
31
30
27
29
29
28
30
29
34
28
22
31
30
30
35
26
27
27
29
30
26
31
29
30
31
30
30
34
26
26
29
29
