# Supplementary material for: Structural variants are enriched in deleterious visible phenotypes in Drosophila
Source: Genome Res. 2026 Jul;36(7):1369–85. doi: 10.1101/gr.281434.125 (PMC13322080; doi:10.1101/gr.281434.125)
Supplement: Supplement 2 [file Supplemental_Code.zip › visible_phenotype-main/enrichment_analysis/dspr_nsSNPs_100Ksims.txt]

35
36
34
36
34
35
38
37
42
36
32
36
37
38
35
33
35
35
32
35
37
35
35
31
37
34
35
34
33
39
42
37
36
32
40
36
35
36
34
37
32
34
35
38
34
38
38
34
33
37
30
32
36
38
35
34
32
36
38
37
34
33
40
35
34
37
38
36
39
36
39
33
33
33
32
34
34
37
34
36
35
35
32
37
39
37
38
35
34
39
36
36
36
31
35
39
37
32
33
38
38
35
34
37
32
33
36
32
33
36
36
41
35
35
32
40
33
41
39
34
33
38
30
39
31
39
32
36
28
38
32
37
36
38
34
34
37
34
33
36
33
34
35
36
31
36
36
35
35
35
39
34
35
34
36
33
36
35
35
38
38
39
36
35
33
32
37
36
35
38
30
36
36
36
39
31
33
34
30
33
36
32
35
35
32
34
39
36
33
33
34
36
36
36
35
34
35
37
35
37
36
35
40
37
32
36
35
40
34
36
35
35
32
38
38
35
30
36
36
37
35
35
37
35
33
34
33
38
39
35
33
40
36
32
36
37
36
32
34
35
34
27
33
34
35
33
36
35
35
33
33
32
36
35
38
35
36
33
31
31
35
27
34
38
32
36
33
35
35
35
35
34
33
36
41
38
34
33
29
37
39
36
34
36
39
36
38
38
35
38
36
38
40
36
34
40
39
32
37
39
34
33
33
31
31
37
34
40
36
35
39
33
32
35
36
35
38
39
36
33
34
38
33
35
36
33
37
35
36
34
36
39
37
29
32
37
33
31
37
36
36
38
39
36
36
32
36
37
39
36
36
35
34
32
36
36
36
36
34
33
31
35
35
36
33
35
38
33
37
39
37
38
39
39
39
40
33
35
35
30
33
36
33
34
34
34
33
34
33
40
36
32
40
37
39
36
37
36
26
31
32
36
34
34
35
39
35
35
34
32
32
31
33
36
36
39
34
32
32
37
35
33
34
39
29
36
35
36
39
33
33
36
31
32
34
36
37
35
29
35
34
34
35
38
37
31
33
32
32
33
34
33
39
35
40
36
34
33
33
38
38
35
37
33
38
36
39
33
35
39
36
34
38
38
32
32
35
32
37
39
34
36
33
38
39
33
41
34
36
33
37
35
39
37
33
33
40
36
38
38
36
39
38
39
38
37
39
31
38
38
34
35
35
39
35
37
33
39
29
35
34
36
34
37
40
30
40
37
38
33
37
33
37
37
36
39
40
35
34
31
33
37
36
38
33
33
34
34
33
40
34
34
36
37
36
33
38
34
36
33
34
35
34
39
39
39
33
33
35
37
33
33
35
38
37
30
35
38
31
43
33
31
34
32
33
33
39
35
37
35
38
31
39
38
36
36
38
38
33
34
35
38
35
39
32
36
35
39
35
35
37
36
37
33
37
35
37
37
38
35
36
35
33
33
36
36
36
33
33
32
35
36
34
39
36
34
37
40
32
39
36
35
36
38
35
37
36
34
37
32
32
38
39
34
31
36
29
34
34
38
35
34
33
37
32
32
37
37
36
33
38
34
37
36
36
30
34
36
31
38
32
34
38
38
35
38
36
31
38
36
36
35
36
34
33
36
30
38
36
35
32
34
33
35
32
34
38
35
39
35
36
32
35
35
34
40
38
36
32
37
35
38
37
31
35
37
39
36
33
37
34
37
34
35
34
37
31
35
35
33
33
39
35
32
36
35
35
38
40
31
34
38
35
37
35
36
33
37
36
36
35
31
34
38
35
33
37
35
37
36
32
38
34
36
35
38
35
36
34
31
35
34
33
35
35
38
34
33
35
36
38
35
36
32
34
35
35
35
38
31
36
34
35
37
32
36
32
39
34
38
34
39
38
32
34
33
33
37
32
34
37
33
36
36
31
33
37
35
36
31
37
34
35
31
36
41
34
35
34
39
36
34
38
37
35
34
32
37
31
33
39
38
36
32
34
35
34
33
36
33
37
33
35
36
33
37
36
31
37
36
33
34
35
38
37
37
35
36
38
32
37
35
32
38
37
32
39
32
39
36
33
34
36
35
34
33
38
32
39
36
36
34
38
36
36
35
36
36
37
36
41
33
36
36
34
36
35
36
34
33
38
39
33
35
32
32
36
35
35
36
34
34
32
35
36
35
34
34
39
36
36
33
35
30
36
39
35
33
31
31
34
36
32
35
36
34
32
32
30
35
34
39
35
39
37
33
39
37
35
34
35
38
35
33
31
34
37
35
39
35
33
38
37
38
33
36
37
39
32
37
35
37
38
35
34
36
33
38
38
35
35
32
33
36
33
32
36
38
37
36
33
33
38
37
41
38
32
28
35
36
33
36
38
40
40
32
40
35
40
37
37
36
34
36
36
38
31
30
32
33
36
39
39
32
34
38
38
34
37
34
35
36
37
39
36
32
38
34
37
38
38
37
39
38
33
34
40
38
33
37
30
34
36
36
39
38
34
34
36
37
33
33
33
37
31
30
37
31
34
35
30
33
38
34
33
29
31
31
34
33
34
36
35
34
35
35
37
37
36
33
31
37
39
36
39
34
35
35
37
34
38
36
34
33
34
34
33
39
36
36
39
36
35
38
36
34
34
37
38
36
33
39
36
32
37
33
35
32
34
37
34
37
36
35
35
35
39
36
36
34
34
29
35
32
38
32
37
33
35
39
33
33
37
36
37
34
38
32
37
34
33
35
38
32
36
32
35
36
38
39
35
34
35
32
38
38
35
37
37
39
35
35
37
31
36
40
34
33
37
35
36
31
37
32
37
36
27
39
38
31
31
33
34
35
36
33
40
37
34
36
38
34
36
33
36
39
37
31
32
35
33
35
32
31
34
34
35
36
35
34
35
37
33
34
33
35
37
37
37
33
38
39
36
33
35
34
36
38
34
34
37
35
33
33
34
39
35
32
35
34
33
35
32
35
34
35
32
35
38
32
34
40
37
34
33
38
39
33
37
34
38
37
34
33
38
37
37
37
34
32
37
33
37
38
34
35
38
35
31
35
32
33
35
34
40
26
32
38
29
37
35
38
35
36
37
36
37
36
37
36
31
37
38
35
34
35
34
34
36
34
33
37
35
30
37
32
40
41
37
37
36
32
34
31
35
39
35
34
31
36
36
34
32
40
35
38
35
30
41
36
37
34
38
33
34
36
38
36
34
38
35
37
39
38
40
36
36
36
35
37
32
39
38
36
37
38
38
36
35
39
34
35
34
36
33
42
35
37
40
34
37
34
31
34
34
37
35
35
33
37
38
35
37
30
35
37
33
37
33
37
35
34
32
33
35
34
38
38
35
35
39
30
26
37
36
35
33
37
37
32
36
37
37
30
39
36
35
30
37
37
36
33
36
35
37
39
33
33
34
35
35
37
38
40
32
38
39
37
38
34
35
36
37
33
36
38
36
37
34
35
35
36
33
38
34
36
36
38
33
36
30
34
36
36
35
39
35
37
36
33
34
35
35
36
37
35
29
34
37
31
35
38
34
38
36
40
36
36
38
37
38
36
41
37
35
34
33
33
36
35
37
37
34
37
32
37
36
36
38
36
34
33
40
37
36
34
31
33
33
37
35
37
40
36
34
33
40
36
32
38
33
39
37
33
35
36
36
38
37
33
34
36
36
34
37
31
35
33
35
37
32
36
36
37
38
32
36
38
40
39
38
31
35
34
39
37
34
36
33
32
32
31
35
33
39
35
38
36
33
33
37
35
34
32
34
36
33
35
37
40
37
38
31
35
36
36
37
32
34
34
34
32
33
38
33
34
29
35
40
35
35
36
37
39
39
34
40
32
34
34
37
36
33
36
36
35
39
37
38
35
35
30
37
38
38
37
35
38
36
34
35
38
39
35
35
37
31
32
36
30
36
35
35
39
31
38
30
35
34
35
38
32
33
37
37
35
32
36
36
36
32
36
32
31
39
35
36
34
34
38
35
36
37
36
35
35
39
40
38
36
35
37
37
34
33
34
34
39
35
36
31
34
38
39
37
34
35
34
32
29
35
26
35
38
34
34
36
38
36
37
33
38
28
38
35
35
38
36
35
39
35
36
38
39
36
34
35
40
35
37
36
34
37
37
40
33
35
37
37
36
36
35
36
35
33
36
33
39
38
29
35
35
37
36
37
37
33
37
34
37
33
32
37
34
31
32
38
34
30
35
33
36
35
34
35
37
34
32
36
32
33
37
28
36
32
38
35
33
36
37
33
37
36
35
34
34
31
36
35
33
34
35
38
37
35
38
35
41
35
40
35
35
36
32
39
33
34
33
37
32
32
38
34
40
36
37
30
35
37
34
34
39
37
36
30
37
33
34
31
31
37
35
35
30
34
38
38
34
36
34
40
39
35
38
33
33
38
35
31
36
37
35
35
36
32
37
38
33
35
43
35
39
33
33
31
31
34
35
39
38
35
30
27
33
36
37
34
29
36
34
34
34
38
34
37
37
33
38
36
36
34
32
39
38
40
34
31
35
32
38
39
33
37
34
33
37
36
34
34
33
33
34
35
29
37
34
36
30
38
34
34
35
33
41
32
31
37
36
34
34
34
35
32
39
35
32
31
34
37
30
35
40
34
33
30
36
32
35
35
28
35
38
32
39
37
36
34
33
35
35
34
34
37
36
38
38
35
35
35
37
33
36
37
39
36
36
34
36
36
37
34
36
37
39
35
34
35
37
36
41
39
34
40
35
36
33
40
29
32
39
34
35
33
36
36
34
37
27
39
35
32
37
37
35
37
35
33
30
32
38
35
38
41
34
30
36
33
35
34
31
39
34
37
37
34
34
38
34
36
33
36
34
33
33
39
39
32
39
36
37
36
37
36
33
36
35
38
27
35
34
33
38
36
38
40
40
32
34
34
34
35
34
40
34
35
37
34
37
34
37
36
36
35
37
32
37
38
38
33
37
37
34
34
32
36
38
35
35
36
33
35
36
37
39
38
37
38
32
35
36
33
33
32
36
40
37
34
35
37
42
37
37
34
35
38
40
33
38
32
37
34
35
36
31
28
34
35
38
33
37
38
37
34
34
33
35
32
34
31
38
37
37
38
36
31
34
36
34
36
33
34
32
34
36
35
37
37
33
32
31
39
34
33
33
36
34
39
34
33
33
34
34
32
40
34
41
35
35
35
33
34
38
39
35
33
38
33
35
35
35
37
37
34
36
38
35
39
36
35
34
34
35
39
39
38
29
38
37
35
32
38
36
39
33
35
37
32
34
37
34
35
38
35
37
33
35
35
34
38
33
37
34
39
41
33
38
35
32
33
38
39
32
36
38
34
35
35
36
39
36
35
36
39
38
32
38
37
33
37
40
38
34
33
36
36
37
31
32
38
40
37
40
37
38
36
32
40
35
35
38
36
36
35
38
33
37
35
37
29
31
38
37
34
37
34
38
33
39
38
37
31
32
36
32
36
41
35
36
37
32
38
35
40
35
33
33
38
37
34
37
38
32
35
37
38
37
41
37
36
33
34
37
37
34
34
37
33
38
36
34
37
38
35
39
38
34
37
33
34
37
37
34
35
37
38
36
37
36
33
35
31
33
32
39
37
37
34
31
32
34
37
33
35
34
36
35
39
36
33
39
35
39
35
35
34
31
36
35
36
38
35
37
38
32
36
36
33
32
36
37
36
40
36
33
30
35
29
39
30
35
36
39
40
34
36
36
34
30
39
34
36
34
37
33
36
32
36
34
36
39
34
36
37
36
38
36
31
36
33
35
34
35
38
35
34
34
35
34
40
34
35
37
38
34
37
35
33
36
35
36
31
35
37
41
36
36
32
34
37
34
38
36
36
41
34
40
39
40
31
35
34
36
34
40
34
37
37
40
39
34
35
36
40
39
37
36
35
39
34
33
38
40
37
34
36
38
34
32
40
40
32
36
38
37
38
38
38
37
36
38
35
33
34
34
35
36
32
37
37
36
32
35
35
33
36
38
33
39
33
35
36
33
36
34
36
32
34
34
32
35
39
34
30
39
37
38
36
38
37
39
35
36
35
40
33
37
31
38
34
35
36
36
36
38
31
33
35
34
34
34
34
37
33
37
37
35
34
30
35
34
37
33
35
38
37
35
32
34
33
35
39
37
31
37
36
37
31
37
39
36
38
33
36
32
38
32
34
37
36
41
38
37
32
33
35
38
31
40
36
38
38
35
35
36
38
36
39
36
34
40
35
41
35
39
37
35
33
35
38
32
36
28
38
36
35
35
38
34
35
33
38
39
34
37
37
34
37
36
32
37
35
39
33
38
34
32
36
37
36
37
33
37
35
35
39
34
35
38
37
38
36
33
39
38
37
37
36
37
36
36
36
32
28
32
38
35
36
28
37
33
42
31
35
36
34
35
34
35
36
35
30
33
38
30
35
32
36
37
33
37
33
35
39
34
35
35
34
35
34
30
39
34
36
35
34
38
35
38
34
38
35
32
32
33
35
36
36
34
32
35
31
33
32
38
34
35
34
35
31
33
35
34
39
35
31
31
35
36
34
34
33
29
35
34
31
31
37
36
37
28
38
36
31
35
32
40
37
36
34
32
39
35
35
38
39
33
37
40
40
38
33
30
34
37
35
37
33
36
34
39
36
36
37
38
40
34
37
30
30
30
39
35
36
36
36
39
38
35
35
35
33
37
37
29
38
32
34
32
37
30
34
36
36
35
35
38
40
39
33
41
34
38
38
34
31
36
35
34
37
37
35
33
39
30
38
33
34
36
34
31
37
36
37
32
33
35
31
33
36
36
33
36
36
33
36
31
37
33
40
37
40
34
36
33
36
36
33
36
31
33
36
32
37
32
32
38
39
35
32
37
35
35
30
35
33
35
37
35
37
36
39
36
34
36
35
38
37
41
37
33
32
35
35
40
37
34
39
38
34
33
35
33
39
39
33
37
39
32
34
33
35
34
40
29
34
37
32
36
33
37
35
37
35
33
37
37
35
38
34
35
37
36
38
36
37
38
37
33
34
36
35
37
34
38
36
36
34
34
39
33
36
34
35
36
36
32
37
35
37
39
36
35
37
38
33
35
41
34
35
36
34
38
35
39
35
34
31
37
34
35
33
30
34
34
35
39
36
33
38
37
35
39
37
33
36
28
33
39
35
33
36
33
40
35
36
36
35
35
34
37
34
36
30
30
34
34
35
34
35
35
30
32
33
33
36
34
32
37
36
36
36
37
35
36
35
36
34
34
34
35
31
30
38
30
34
37
36
34
35
27
33
36
35
35
38
30
37
30
34
32
36
34
38
39
33
37
36
36
35
33
34
34
37
30
36
31
36
35
37
40
37
34
33
34
35
33
36
37
38
37
35
31
36
34
34
32
32
35
34
39
37
35
30
36
34
34
38
34
38
30
35
31
33
31
38
39
36
35
37
33
39
29
37
40
38
31
38
39
37
34
35
38
29
37
31
34
33
37
36
36
36
39
36
35
33
37
38
35
38
36
41
33
37
37
36
38
34
33
35
33
34
37
36
38
34
35
33
40
34
32
35
40
34
35
35
31
36
35
36
35
33
33
34
31
38
34
39
36
38
36
37
35
36
36
37
32
37
36
33
37
32
39
33
37
41
35
34
37
35
36
30
32
35
37
35
37
35
36
35
38
34
36
36
37
32
36
39
38
36
37
36
30
37
38
35
40
36
38
33
33
36
36
36
32
38
33
39
31
27
36
33
36
34
34
34
35
35
33
37
35
37
34
31
36
33
35
33
39
36
35
37
34
40
39
36
32
37
38
35
40
34
35
38
34
36
36
38
35
37
34
37
33
37
30
32
37
37
33
33
35
32
36
36
35
38
33
38
36
35
32
40
36
36
35
36
37
36
37
37
39
36
36
38
34
32
38
38
32
34
36
35
34
34
31
37
38
31
40
36
35
38
37
36
37
35
39
35
35
38
38
35
33
32
35
38
40
30
35
38
35
33
38
38
37
29
35
29
30
41
33
36
32
36
36
31
36
36
31
37
34
29
34
35
36
37
35
38
35
38
30
37
36
36
38
35
36
28
36
38
38
39
37
34
35
38
33
36
35
41
39
36
33
34
33
36
36
35
35
30
35
36
34
36
31
37
34
34
36
32
38
39
33
36
37
40
35
37
38
37
36
36
31
39
34
34
34
38
38
33
36
34
36
36
33
35
35
37
34
36
32
34
34
35
35
36
37
32
34
34
33
35
33
36
33
36
34
34
35
35
37
34
30
32
34
36
37
31
35
36
39
35
39
33
34
36
36
35
35
35
35
36
32
30
34
34
32
35
37
32
36
36
35
33
36
34
36
38
33
34
37
34
35
31
35
36
36
34
40
37
38
37
38
36
36
34
36
37
36
37
37
33
37
32
30
38
35
37
35
32
33
31
38
33
36
36
35
36
36
37
38
36
40
34
36
39
37
30
37
36
36
38
34
32
35
37
32
35
34
33
35
34
37
37
32
37
35
34
36
38
37
34
36
38
38
34
38
37
37
34
37
34
35
34
34
34
34
39
36
36
38
33
36
35
38
33
35
31
36
38
37
35
37
31
36
34
39
33
36
34
32
37
32
34
37
29
39
35
40
32
31
37
36
35
37
34
34
38
38
36
38
37
35
34
38
33
33
33
36
38
39
36
31
37
36
34
35
36
35
34
36
35
33
31
37
38
35
37
38
34
41
36
31
38
34
39
37
34
30
37
34
34
33
32
34
34
38
39
31
34
34
35
34
36
34
37
32
35
35
32
38
36
37
38
34
33
32
40
34
34
32
32
37
31
34
30
35
39
38
37
37
36
37
35
33
38
37
36
38
33
35
35
37
33
36
32
32
37
35
37
34
38
39
37
37
34
37
38
37
38
37
34
37
32
40
38
38
31
31
32
34
35
39
29
40
34
37
29
28
35
38
33
38
35
37
34
38
35
35
32
38
37
39
30
37
37
35
36
33
31
36
34
41
33
40
37
28
35
39
35
38
31
34
36
31
40
35
32
39
35
37
32
37
34
35
32
38
34
39
36
37
35
32
36
36
31
40
32
40
35
33
36
39
36
37
34
38
39
34
33
37
32
36
35
33
36
35
33
35
32
38
35
36
32
36
40
34
36
34
35
38
32
37
35
33
37
31
35
35
39
33
41
36
31
37
34
36
28
33
34
37
40
32
32
30
36
32
36
35
35
32
34
33
39
33
36
35
37
37
39
36
35
39
37
35
34
34
34
32
34
34
39
34
28
38
36
30
37
36
32
30
38
39
35
35
36
36
34
36
38
32
35
33
34
30
33
35
33
32
32
33
33
33
38
35
40
34
38
34
34
34
38
32
33
31
32
40
38
35
40
34
35
32
37
32
38
37
32
41
39
33
32
32
32
37
32
39
34
37
38
40
34
32
41
32
39
30
40
36
29
31
35
35
35
32
32
37
35
38
36
38
38
39
36
36
34
33
35
34
25
37
36
35
38
36
34
34
35
34
34
31
34
35
35
37
37
37
37
34
39
37
39
34
36
29
40
38
38
35
34
37
38
38
32
30
38
37
31
36
38
37
40
37
33
37
35
34
39
31
36
33
33
33
36
40
35
30
34
38
32
38
34
35
33
36
35
37
32
34
36
32
41
37
32
38
39
34
34
38
32
38
37
36
33
38
35
36
37
34
40
36
36
33
31
35
39
38
33
33
36
37
37
34
33
36
33
37
36
33
40
32
33
39
30
39
37
36
34
33
34
37
36
37
34
36
37
34
34
34
33
37
36
35
36
33
37
36
32
39
38
34
42
34
37
36
37
32
38
31
39
33
33
37
35
39
36
36
35
39
38
38
37
35
34
35
34
39
35
38
36
31
36
32
37
39
35
39
39
36
37
32
38
36
31
34
35
36
37
35
34
36
37
36
35
37
38
33
33
36
39
34
37
33
34
38
35
33
37
38
34
37
32
33
36
36
36
36
34
35
31
37
36
37
36
36
36
39
35
37
34
36
31
32
40
39
36
37
36
35
32
33
36
37
34
40
39
32
31
33
36
31
34
36
34
37
35
33
33
36
37
35
36
33
31
33
32
35
32
33
30
37
32
31
35
36
33
31
38
38
33
37
37
36
35
36
35
36
36
33
39
38
35
33
32
35
35
38
32
37
37
36
35
35
37
37
41
40
37
39
34
33
34
37
33
36
38
33
37
32
36
34
33
40
35
36
33
35
38
39
36
38
33
34
38
31
32
33
37
39
35
34
36
40
34
40
39
36
35
36
39
35
36
31
38
37
31
39
37
41
33
36
39
36
37
31
33
36
31
35
38
34
36
38
35
37
39
37
36
33
36
36
34
25
38
36
33
37
36
36
37
37
36
39
36
37
35
35
36
35
37
38
32
34
33
38
36
36
36
34
37
32
35
30
34
33
36
38
40
36
37
35
38
30
37
33
35
31
39
38
33
30
35
35
33
38
34
36
39
33
36
34
36
36
36
37
35
35
35
32
35
33
34
31
35
34
36
41
35
35
36
28
32
28
39
29
34
33
32
35
32
41
36
34
36
34
41
35
35
32
37
35
37
37
37
34
30
38
33
39
37
33
37
30
34
37
38
35
36
34
37
38
37
35
34
29
36
36
36
37
34
32
34
37
36
30
35
32
31
34
36
36
37
37
41
37
38
35
38
40
34
37
31
33
37
36
34
33
34
35
36
33
33
37
35
36
35
35
36
33
42
32
33
36
36
31
37
34
31
31
35
36
35
35
33
39
35
32
35
40
31
34
36
34
35
37
35
36
36
35
37
37
38
37
34
36
36
38
31
39
36
30
32
31
32
34
34
35
32
34
37
35
33
39
35
34
35
37
39
37
33
39
29
34
34
33
36
35
39
34
34
37
39
37
30
35
37
35
31
37
34
30
36
37
35
37
37
30
31
39
38
38
28
36
33
32
37
30
35
33
34
34
37
31
33
37
38
37
36
36
35
37
33
37
40
36
31
33
37
34
34
33
35
36
34
33
35
38
35
32
42
37
37
34
33
35
35
29
37
37
35
34
35
37
36
35
37
34
37
39
35
35
34
38
31
36
35
34
34
39
34
37
34
39
32
36
35
34
38
35
35
39
34
38
36
35
40
33
33
33
34
30
38
36
34
36
37
32
36
38
40
33
34
30
30
31
34
36
34
34
35
38
37
34
37
35
39
35
41
40
34
38
36
36
39
36
35
34
40
32
36
31
37
32
32
34
31
35
38
33
36
37
30
37
36
37
37
37
33
38
35
30
35
35
33
34
34
35
34
36
30
38
35
29
37
32
33
35
36
30
35
37
37
39
37
34
35
34
37
33
28
32
36
35
38
35
34
37
37
38
36
39
35
31
39
40
36
38
35
35
30
35
32
34
37
37
38
40
32
35
33
35
36
36
28
37
32
36
34
36
32
36
33
33
35
37
35
35
38
38
32
39
35
35
39
34
36
35
33
37
35
37
32
35
36
37
38
34
33
31
37
36
37
38
33
37
36
36
32
29
35
35
42
36
35
37
37
32
37
34
34
36
39
39
36
35
34
35
33
39
37
34
36
33
35
34
30
35
38
37
33
32
36
37
34
34
37
38
35
32
38
31
35
38
36
34
36
36
34
34
30
35
36
33
33
38
36
33
37
36
34
31
37
39
34
33
35
32
34
35
35
33
36
33
38
39
34
33
34
37
36
32
38
36
35
37
34
38
36
37
34
35
39
33
33
40
38
32
33
37
36
35
40
37
37
39
39
33
33
34
36
34
37
34
33
34
35
31
39
38
37
39
39
36
37
34
32
37
37
38
36
31
38
33
34
37
37
37
36
33
35
35
40
35
35
38
35
38
36
35
41
35
36
34
36
36
38
38
35
34
33
34
37
35
39
36
36
31
35
37
37
39
35
33
39
35
37
36
35
38
39
36
39
36
38
36
32
38
31
32
36
32
38
38
35
37
37
38
35
37
31
37
34
37
35
35
35
38
35
37
41
36
29
36
32
38
38
40
36
35
32
39
39
39
37
35
37
34
35
32
38
34
35
35
34
38
36
35
38
41
35
37
36
34
36
33
37
35
31
33
38
33
26
32
35
31
34
36
35
38
37
35
36
33
35
38
38
37
36
42
32
37
34
32
35
39
39
33
36
35
40
38
35
32
35
35
31
35
34
37
32
34
40
30
36
35
34
30
36
37
33
31
35
34
34
36
34
40
28
38
40
37
35
32
32
34
33
35
36
35
37
34
34
40
34
34
34
38
31
35
34
36
37
35
32
36
36
34
33
33
34
32
36
33
34
37
32
35
35
32
35
39
33
33
35
36
35
36
34
38
33
38
36
35
31
33
40
40
37
40
34
33
35
34
34
32
32
31
36
37
39
33
31
34
31
35
38
34
34
35
35
33
37
37
36
38
36
32
32
31
38
35
39
32
38
31
38
36
36
35
36
38
33
33
38
36
31
33
31
37
38
33
37
31
35
33
33
37
36
36
35
38
31
38
34
39
34
38
33
38
32
34
34
35
39
37
38
29
33
36
36
34
37
36
35
37
37
36
36
39
39
34
32
32
37
35
39
31
34
34
30
36
36
37
31
33
35
35
38
40
33
35
33
39
39
37
41
29
33
40
39
36
36
39
36
37
35
37
37
37
33
38
30
33
37
40
35
29
36
36
35
32
35
29
34
34
37
37
36
39
33
35
37
35
39
34
26
33
37
33
33
35
37
34
33
36
35
37
34
39
42
37
39
33
34
36
36
37
37
38
36
31
35
33
39
31
32
31
37
31
36
37
35
36
31
39
35
37
37
30
39
41
40
38
34
37
40
37
37
34
35
41
36
35
30
40
36
35
36
35
36
34
39
37
36
37
35
33
34
35
35
37
35
37
36
32
36
39
36
38
28
36
35
38
37
35
32
36
33
29
31
34
34
35
32
36
36
35
33
34
34
37
34
38
41
34
33
32
29
32
37
41
34
29
38
37
35
36
37
36
34
38
37
34
33
34
31
33
35
38
28
36
34
37
34
33
30
37
34
38
37
33
38
34
35
32
33
33
33
36
35
36
38
37
34
40
38
35
35
35
35
32
37
41
39
37
36
28
36
33
38
34
38
37
29
40
36
32
34
37
37
35
29
35
33
30
35
36
38
38
34
32
36
34
35
38
37
38
29
36
37
38
34
35
36
37
37
33
34
37
33
38
33
40
33
32
34
32
37
33
31
36
36
32
32
34
32
36
33
34
35
35
38
33
33
37
36
37
36
33
39
35
34
37
39
38
33
37
35
33
32
33
36
35
42
37
39
34
33
36
30
37
37
34
34
34
36
34
41
36
35
36
39
38
35
35
38
34
33
32
33
33
37
38
35
36
33
34
32
34
32
36
38
30
34
36
38
36
39
27
32
36
34
30
32
35
37
33
35
37
34
36
38
37
37
36
34
31
36
33
36
37
32
34
36
33
36
33
36
34
36
36
34
35
35
38
33
35
33
34
35
36
32
32
34
34
33
37
30
33
36
30
33
33
36
39
35
37
31
37
33
38
33
36
32
37
33
34
31
36
31
35
31
31
33
38
38
39
36
34
35
35
37
33
34
34
33
35
36
40
41
34
32
36
33
32
31
34
33
39
36
36
32
34
35
31
39
37
39
31
37
40
32
35
36
36
33
34
33
34
38
35
39
30
32
32
35
33
31
33
33
39
33
35
36
37
39
39
37
34
36
35
37
35
37
36
34
36
34
32
33
34
34
34
37
39
36
37
35
36
32
35
34
34
40
36
33
37
37
34
34
36
35
34
39
36
31
37
35
35
29
40
34
33
33
42
35
39
35
39
37
33
37
33
36
33
35
32
32
34
31
35
37
36
35
37
36
36
32
39
35
39
32
37
37
36
38
38
36
36
32
34
36
34
34
33
39
33
37
39
38
36
37
34
32
33
38
34
36
38
38
36
34
36
38
33
34
35
36
34
37
34
34
34
37
35
37
35
40
33
39
36
39
34
35
36
36
35
29
35
32
33
39
38
39
32
32
38
34
33
37
38
35
38
34
38
37
36
36
33
32
34
36
34
38
32
35
38
36
39
39
37
35
34
35
34
35
35
34
35
39
38
41
36
37
35
34
38
37
35
41
33
30
36
34
34
37
38
33
31
31
36
35
38
38
32
33
37
34
38
32
36
33
39
33
33
32
36
38
34
37
39
35
33
35
30
36
40
38
36
37
35
40
33
32
35
36
35
33
38
34
37
37
32
36
34
31
35
37
37
38
36
34
39
37
32
36
36
34
40
39
34
39
36
36
36
31
38
36
36
32
36
34
31
35
33
37
33
37
32
37
34
40
34
32
31
38
39
34
34
30
36
37
33
35
35
33
35
34
38
39
36
35
34
38
40
33
37
31
38
34
30
35
33
35
34
34
31
34
34
37
39
34
32
37
33
36
34
41
30
36
39
36
34
31
38
33
35
35
35
30
38
34
33
34
32
31
39
36
35
34
34
34
38
35
39
38
35
36
35
37
36
30
35
34
37
32
36
34
36
35
34
37
39
34
37
40
35
40
33
39
37
33
34
38
33
35
30
32
38
38
37
34
31
36
41
32
38
34
35
38
34
35
34
38
40
32
37
35
31
39
36
36
31
37
33
29
31
34
33
40
38
35
40
31
35
37
37
34
36
35
39
39
35
34
37
36
38
33
29
34
32
31
34
40
35
38
32
40
39
37
36
33
35
33
36
36
35
34
35
38
33
30
39
35
37
34
28
34
33
35
40
34
39
36
35
36
37
39
36
35
29
32
34
35
35
35
33
34
36
35
30
35
35
33
34
37
34
32
36
37
36
34
32
37
36
35
31
34
37
34
37
32
39
34
36
36
36
33
35
32
35
36
35
36
30
35
36
36
32
37
36
37
32
41
37
39
33
35
33
33
39
39
36
37
31
38
35
36
36
32
39
30
34
32
40
33
33
40
35
36
32
33
36
40
38
36
36
40
35
28
35
38
36
35
34
33
37
37
36
35
34
33
34
32
38
39
33
38
33
25
35
33
35
35
36
35
39
34
34
30
35
38
35
39
31
33
37
32
33
31
36
34
31
31
35
35
32
33
39
31
37
40
36
32
35
41
40
38
32
38
37
37
36
35
31
39
33
34
38
36
31
34
35
37
37
36
37
33
37
37
35
40
37
37
35
35
33
32
34
37
37
36
35
34
37
41
33
39
37
36
36
34
33
36
36
38
35
33
38
33
34
34
33
32
37
32
35
35
33
38
37
36
38
37
39
32
32
31
38
32
37
36
37
32
34
34
38
36
39
31
32
35
35
37
31
37
31
34
36
38
34
38
38
35
38
34
32
33
34
38
36
37
37
37
35
30
36
34
32
34
30
39
34
37
34
35
40
40
38
35
33
39
37
39
41
35
33
35
31
36
38
38
31
37
33
35
36
38
34
38
37
34
34
41
35
40
36
33
29
32
36
30
37
34
35
34
32
35
36
33
35
35
37
34
35
39
33
39
34
37
32
30
30
35
35
35
34
37
31
36
36
38
36
36
35
39
35
34
36
37
32
30
36
29
39
40
36
34
34
35
34
35
36
36
31
34
39
32
36
37
35
35
35
37
37
39
33
36
35
39
38
40
38
38
37
36
38
37
37
34
38
36
36
36
33
38
32
32
37
33
36
33
31
32
30
37
34
34
33
35
36
37
36
36
35
32
35
32
35
38
36
35
30
36
39
39
36
31
36
36
38
35
35
34
36
35
31
37
35
35
36
40
35
37
39
32
36
37
28
34
37
36
34
31
36
31
37
36
40
37
33
33
32
38
36
36
35
37
34
34
36
32
37
36
36
33
36
38
34
35
38
36
33
31
38
34
36
33
33
36
34
31
31
40
31
35
31
37
33
33
33
35
40
34
38
34
34
37
34
38
31
32
36
36
33
35
32
35
32
32
32
34
37
35
37
37
38
33
36
30
36
35
31
34
31
30
29
31
35
37
37
34
39
37
29
37
32
37
34
33
34
33
38
32
38
37
32
36
37
36
31
35
38
38
36
34
34
35
35
32
37
38
35
36
36
31
37
38
36
33
37
34
32
33
38
34
32
36
40
35
29
36
33
35
35
31
36
35
35
40
37
35
34
36
36
34
39
34
37
38
36
33
32
35
36
29
36
34
34
39
30
33
35
39
34
37
33
38
36
32
36
37
37
35
37
36
36
35
37
37
29
37
35
30
39
34
32
37
36
37
35
34
38
39
39
33
35
36
36
37
30
37
36
37
36
36
35
35
35
36
31
31
35
35
37
39
34
34
34
37
36
32
35
29
33
33
38
36
34
35
32
37
33
34
36
38
33
31
37
32
36
33
36
37
36
33
30
34
37
36
31
39
35
39
32
35
36
35
36
36
35
35
34
40
36
35
32
34
33
31
32
38
35
33
35
32
36
32
35
31
35
36
36
38
34
37
35
36
34
37
37
36
34
35
37
33
33
34
38
36
31
37
38
40
34
34
32
34
32
37
38
34
35
32
37
37
32
33
30
35
38
39
34
33
32
37
37
36
39
36
37
34
32
41
30
35
35
37
38
35
32
39
37
36
34
36
34
36
31
32
36
36
33
39
37
40
34
31
35
36
36
39
35
34
36
32
36
37
35
39
35
32
36
37
38
32
35
34
32
39
36
33
36
34
36
40
37
38
37
41
34
33
35
35
38
34
35
35
30
34
36
37
35
38
34
36
32
35
32
38
36
32
34
33
33
35
41
35
34
34
28
34
39
38
39
29
33
35
37
34
35
34
35
36
33
35
36
35
35
36
35
33
36
37
32
31
39
36
34
34
32
30
36
37
37
39
36
32
34
35
31
36
36
33
34
33
34
35
36
32
35
33
33
33
42
34
36
35
38
33
34
33
35
38
37
33
33
35
38
38
33
34
35
37
39
39
35
39
34
38
32
37
37
33
33
40
38
37
36
33
35
30
36
37
34
38
34
34
35
32
36
36
36
30
36
35
36
37
34
37
35
32
32
38
34
32
36
38
39
38
37
34
35
38
37
37
38
36
35
35
35
36
33
32
33
34
41
33
36
36
36
37
35
35
34
33
34
35
36
33
35
38
39
36
35
34
37
30
33
31
39
38
34
37
32
33
30
37
35
34
38
38
34
36
37
35
34
33
35
37
32
40
38
30
35
36
36
32
32
33
36
39
36
36
33
39
39
36
33
35
34
40
35
33
36
38
35
32
33
35
34
36
37
34
38
34
32
35
38
35
37
32
37
34
33
31
37
33
36
36
35
35
41
33
34
36
36
34
35
34
37
33
33
27
34
30
37
35
35
37
38
31
32
32
39
35
33
35
31
37
35
34
32
36
34
34
35
36
35
35
35
37
36
36
34
31
34
36
35
37
36
40
34
37
31
35
36
36
32
38
34
35
30
39
33
40
35
34
34
37
34
34
35
37
35
34
38
31
36
32
35
30
32
34
37
38
35
26
31
35
34
36
33
35
34
35
32
31
30
36
41
35
36
36
39
33
35
34
33
35
39
36
37
33
34
37
33
35
35
32
31
36
33
35
39
38
31
36
37
34
42
39
37
35
36
36
35
33
33
35
36
34
34
38
31
33
36
37
36
39
36
34
35
37
34
40
32
38
40
36
37
36
35
37
40
35
37
34
38
39
32
36
31
32
36
32
40
38
39
35
35
33
30
34
35
34
36
37
33
37
39
32
31
36
34
34
33
35
37
38
32
33
33
38
35
34
36
36
38
32
36
34
36
35
36
34
39
38
30
40
36
39
36
33
36
39
37
40
39
31
37
35
34
36
29
32
33
40
35
37
34
37
33
36
39
38
34
34
35
34
36
31
36
36
37
34
34
36
34
34
37
37
39
34
32
36
37
34
31
33
37
36
36
35
36
36
36
37
34
39
33
33
36
37
31
34
35
34
32
39
35
33
35
36
36
39
38
36
36
34
34
34
31
36
39
38
35
35
33
37
37
33
37
32
39
36
35
35
31
38
36
32
35
36
34
37
36
33
37
34
36
35
30
36
34
39
35
35
35
34
41
33
40
35
34
37
32
32
38
35
32
33
38
35
34
37
35
39
34
33
32
36
39
40
36
35
37
33
36
35
31
36
39
36
39
33
38
32
34
36
36
35
35
33
36
31
39
41
32
36
36
34
28
35
33
33
37
38
34
34
35
35
36
37
37
35
33
38
36
35
35
34
37
31
34
39
34
29
35
34
40
37
34
36
37
35
33
39
34
29
35
35
39
35
37
36
33
37
38
35
32
34
36
33
37
36
40
35
34
37
37
35
35
34
36
35
37
34
36
38
35
37
35
33
37
33
34
29
35
38
34
36
41
38
28
39
33
36
30
37
32
40
34
34
33
34
34
35
34
34
31
32
34
35
31
35
38
36
33
35
36
34
34
36
32
38
37
37
33
37
33
36
38
38
33
36
32
38
35
35
39
38
30
31
36
29
35
34
35
33
36
34
35
34
32
35
35
35
35
34
35
39
31
36
37
37
37
34
39
38
36
36
36
36
39
39
34
34
36
36
37
36
36
37
35
35
38
37
30
33
32
38
34
34
36
39
36
36
32
33
31
37
37
31
36
34
36
28
35
36
35
37
39
38
36
36
39
37
33
38
34
33
33
35
27
39
38
39
37
38
36
30
37
37
38
36
31
36
36
38
34
36
34
40
35
37
34
35
37
38
36
38
35
35
31
36
38
39
34
26
39
37
35
32
33
33
40
35
34
30
37
36
34
38
34
34
37
30
37
39
34
31
35
35
41
34
40
38
36
30
36
39
33
34
36
36
35
36
28
32
36
31
33
35
33
36
36
38
33
38
37
39
35
33
31
36
35
36
34
35
38
34
33
36
38
40
35
35
37
32
36
38
37
34
33
39
33
38
29
31
34
32
39
35
35
36
41
38
33
35
39
38
34
34
37
35
37
34
33
38
33
37
36
37
37
39
37
32
36
33
34
36
35
37
36
37
30
35
37
34
36
42
37
35
38
34
39
34
37
37
35
34
37
38
35
33
34
34
35
41
37
31
33
31
41
35
35
33
37
34
36
36
39
35
37
35
39
35
36
34
34
32
32
34
37
33
34
39
37
36
35
39
39
31
37
37
35
34
34
31
37
32
36
35
39
37
37
38
35
37
34
36
34
37
32
37
38
37
37
33
36
38
37
35
36
34
32
32
38
39
36
38
32
32
29
37
34
36
35
32
34
35
34
34
39
34
35
36
38
34
35
30
31
37
35
32
38
37
37
35
32
37
39
37
34
34
35
33
36
36
33
38
33
38
37
35
35
38
38
36
33
36
36
36
35
33
36
30
35
37
35
34
38
34
34
35
35
38
37
38
39
38
36
37
36
38
32
34
35
30
32
40
36
36
34
38
36
40
36
39
37
33
33
39
35
34
33
29
33
37
33
36
39
34
37
32
36
31
37
39
31
30
40
37
35
38
38
38
33
33
32
33
38
36
38
33
35
35
34
35
38
34
38
35
35
37
33
37
35
35
34
41
34
36
32
37
35
32
38
38
34
38
34
38
38
36
35
34
33
36
35
35
33
37
40
37
34
38
37
37
40
36
34
40
36
34
33
30
32
35
33
33
36
36
35
39
39
36
36
36
36
36
40
33
38
39
33
38
34
35
36
36
41
35
34
33
37
32
38
35
37
38
40
34
39
36
32
36
36
38
37
32
35
37
34
34
32
36
32
37
38
35
39
36
33
33
36
34
34
32
36
35
37
34
38
39
37
32
40
35
36
35
39
35
36
39
36
36
36
34
37
33
35
40
35
34
34
32
34
34
38
39
35
38
35
32
34
33
33
34
38
37
34
36
33
35
34
36
39
35
36
32
30
38
36
34
40
36
36
35
40
38
36
38
37
36
37
34
37
35
35
35
34
34
29
39
31
35
32
37
32
39
36
32
37
33
38
37
33
36
29
37
37
39
32
38
32
39
33
34
33
35
35
37
37
35
31
37
32
36
40
36
36
37
32
39
38
38
34
38
33
36
38
35
39
36
35
34
35
32
38
37
37
31
38
33
32
37
36
36
35
37
38
37
35
38
34
32
31
33
35
34
36
37
37
34
37
38
35
39
36
35
35
36
36
41
36
38
33
35
36
36
38
35
34
36
34
35
35
40
37
40
35
34
37
37
35
32
36
32
34
37
34
38
38
36
32
36
34
39
35
39
33
35
37
37
38
33
35
34
36
31
34
38
37
31
30
32
40
34
37
34
33
39
32
32
34
36
35
33
31
39
32
34
39
35
33
33
33
35
37
36
37
35
38
36
36
39
42
40
34
36
37
35
36
37
30
39
36
33
32
30
35
38
38
35
36
31
31
38
35
41
36
32
34
38
37
34
38
34
39
33
39
38
36
36
32
39
36
39
36
34
39
30
36
36
37
36
37
36
37
32
35
38
37
32
35
37
36
34
35
34
31
38
35
38
38
37
40
35
35
33
36
31
39
33
39
38
40
36
34
37
37
35
35
37
38
33
36
34
38
36
35
36
35
27
36
34
31
31
35
38
33
34
32
32
29
35
34
39
36
34
36
40
35
37
37
33
35
33
35
38
35
32
37
34
34
36
33
34
40
36
32
32
35
36
31
36
35
32
34
34
38
36
35
36
34
38
36
32
37
34
37
30
36
29
35
37
36
31
36
31
36
34
36
38
35
31
37
34
35
37
34
34
33
35
37
35
36
36
32
33
38
37
38
37
35
36
34
34
32
35
39
38
28
33
35
37
35
35
32
33
39
37
32
36
36
31
34
38
38
34
35
34
41
35
34
30
35
32
37
33
34
31
37
33
35
33
38
36
31
35
37
37
27
37
36
32
31
38
39
36
37
37
38
32
33
33
39
36
35
31
38
31
39
33
37
32
37
39
37
30
38
36
39
33
34
39
36
37
40
36
38
38
35
36
29
38
36
36
35
35
36
36
36
40
38
39
35
33
35
32
39
32
34
35
32
34
34
37
38
38
39
36
37
38
35
34
36
35
38
38
33
36
34
32
36
34
32
38
32
35
35
33
36
35
37
38
37
32
37
34
36
37
40
28
38
38
30
35
32
33
37
36
36
38
36
35
36
38
38
37
38
29
34
35
34
35
37
38
35
36
32
35
35
33
37
35
36
34
34
38
30
38
39
37
33
33
34
39
33
34
37
25
33
34
35
36
33
37
37
38
37
36
35
32
33
31
36
33
38
35
31
33
35
34
38
32
41
31
34
35
37
31
36
35
36
38
35
33
33
36
39
37
31
32
37
30
37
36
34
33
32
34
34
36
38
29
38
30
36
38
35
35
35
32
40
33
40
33
38
39
30
36
42
35
37
38
32
37
31
36
38
37
35
33
38
38
32
37
35
34
34
34
38
34
36
35
36
36
35
34
34
39
33
36
35
36
34
36
40
38
30
37
37
36
40
32
34
35
36
35
33
36
39
34
37
37
34
38
32
36
36
33
37
37
34
32
32
37
36
34
39
37
36
39
35
35
36
32
31
33
34
37
34
33
35
35
35
30
34
32
35
36
36
29
36
40
36
32
35
34
37
35
36
38
36
40
39
39
36
35
32
34
34
40
34
34
37
36
36
35
34
37
37
38
31
38
34
35
37
29
38
35
33
35
34
31
34
33
30
35
36
35
35
31
38
38
35
35
35
34
35
33
36
35
39
39
41
32
40
35
36
34
33
41
40
31
35
39
35
36
41
37
35
38
37
37
36
34
39
37
37
35
35
34
36
35
38
37
36
29
37
34
32
34
37
34
35
37
38
32
34
33
34
37
32
33
37
32
36
30
30
36
35
38
35
33
35
36
39
33
33
35
34
37
37
32
36
35
34
36
34
36
35
35
39
35
40
33
36
33
36
38
35
34
36
38
37
34
36
29
33
36
35
37
36
39
40
35
32
37
32
33
36
38
35
36
38
33
35
32
36
35
37
34
36
31
35
33
36
35
35
39
37
38
36
36
32
35
37
35
38
34
30
34
36
37
34
38
36
37
35
34
37
38
36
33
34
39
37
36
36
35
37
34
38
40
36
36
26
36
37
34
31
38
30
35
29
35
35
35
39
39
39
32
40
35
34
38
36
38
34
35
35
37
35
37
36
37
31
34
33
35
29
38
31
37
37
34
33
33
38
33
37
37
34
31
36
35
36
36
38
33
32
35
35
32
34
38
33
35
34
35
36
35
32
30
35
36
37
39
34
36
37
37
32
37
32
34
33
37
33
32
37
37
34
39
38
31
35
36
40
33
39
33
37
26
39
34
37
36
39
35
39
33
37
32
40
36
34
33
33
34
37
32
37
36
32
39
36
37
34
35
33
37
35
33
39
36
36
33
35
35
36
35
35
34
38
34
37
29
33
38
34
33
34
33
34
35
39
37
34
36
31
28
40
34
38
34
35
36
31
34
37
35
34
34
34
34
31
36
37
36
35
34
35
35
36
32
37
39
37
31
36
33
37
35
37
36
39
37
37
36
35
33
38
37
36
34
33
29
32
34
31
38
36
38
39
40
32
36
34
34
37
34
36
33
36
33
37
35
37
41
34
36
33
32
37
37
36
32
36
35
35
33
32
35
34
37
40
34
34
34
35
31
34
32
36
34
33
35
34
35
35
40
35
38
36
37
35
37
38
37
31
32
35
34
35
34
32
35
35
34
32
33
35
34
33
30
34
36
35
37
34
36
36
34
32
32
35
40
37
36
41
33
30
35
35
34
36
39
34
34
37
34
35
32
29
38
41
38
37
35
34
37
36
32
39
37
36
35
39
31
39
34
37
35
33
39
34
34
34
34
38
34
33
33
32
29
32
34
37
35
36
36
36
33
34
35
38
39
36
38
35
34
32
33
36
31
33
36
35
36
39
37
38
35
34
31
36
29
35
34
33
38
40
32
37
38
38
37
35
34
34
33
30
36
34
33
37
32
32
39
37
36
39
33
37
36
33
33
34
29
34
35
38
36
37
35
37
38
33
34
36
33
37
32
34
36
34
36
34
34
35
34
32
37
36
35
37
33
31
34
32
38
34
36
31
38
35
38
38
36
34
33
36
30
41
34
37
33
35
42
33
35
35
32
38
37
36
37
34
37
35
35
35
34
38
38
39
32
33
34
33
35
41
33
37
33
34
41
35
36
36
31
38
37
38
40
31
34
38
36
36
33
33
34
38
37
32
34
36
34
35
38
37
33
34
36
35
38
33
34
35
33
37
33
31
37
34
35
34
34
36
34
34
36
38
39
31
35
34
37
33
34
32
32
33
38
37
32
36
32
38
37
36
36
33
35
39
34
35
38
34
36
34
34
36
36
37
34
38
38
36
33
31
36
34
32
38
35
38
34
40
37
37
37
34
29
37
35
37
32
34
38
39
40
38
35
35
37
36
38
32
36
34
39
31
36
29
32
35
34
35
33
34
32
36
37
36
34
28
33
36
38
35
35
31
35
31
35
32
33
35
31
33
37
39
35
32
39
38
33
37
34
32
36
36
38
32
41
33
34
36
38
34
35
33
35
38
31
38
36
37
32
32
35
37
37
36
37
34
34
32
34
37
40
37
35
38
36
33
39
33
35
34
37
38
35
32
34
35
33
35
37
37
33
35
30
37
38
33
39
36
35
32
38
35
32
34
37
37
34
33
36
39
35
34
29
37
33
35
35
38
31
38
37
30
36
36
36
35
38
35
38
33
25
34
36
37
39
38
33
37
36
37
32
38
36
39
36
33
36
34
34
37
33
36
36
35
38
32
33
34
35
32
31
35
33
36
36
33
37
31
36
37
31
39
36
36
33
37
35
32
34
35
35
35
34
38
34
35
36
36
29
36
36
36
31
35
32
30
38
34
39
39
39
37
35
27
30
36
37
36
36
35
37
28
33
38
34
34
35
35
37
37
39
36
36
37
32
32
36
34
31
35
36
32
35
39
35
36
39
37
38
38
35
34
34
39
34
35
41
35
33
38
39
34
30
34
30
38
29
36
31
38
34
36
34
32
38
37
37
35
34
34
38
35
34
39
35
31
38
35
37
35
38
33
35
34
37
36
34
35
32
39
35
36
32
37
33
37
37
38
38
37
33
36
33
32
33
31
33
34
28
32
34
37
35
34
40
34
34
37
34
31
37
35
39
41
34
40
30
39
36
37
35
28
33
35
30
40
38
29
34
33
32
35
34
35
33
32
33
30
31
38
36
39
34
32
32
37
35
37
30
37
33
35
31
38
33
39
31
37
36
36
31
38
34
36
37
40
32
34
31
36
36
36
39
35
35
34
33
40
36
40
38
33
36
29
40
33
37
35
35
38
36
33
35
31
32
34
40
35
40
34
35
35
32
35
37
38
35
34
39
33
36
31
39
34
37
34
37
31
34
39
38
34
38
39
38
38
36
39
35
33
34
35
34
35
36
34
36
34
36
33
36
36
34
38
33
34
31
33
32
32
34
33
34
32
35
36
36
37
36
32
35
35
38
38
36
34
33
39
36
35
34
37
35
35
33
36
38
37
34
36
35
36
36
35
37
36
38
37
36
32
35
36
33
36
34
35
35
36
38
38
37
28
32
33
35
39
36
33
37
31
39
37
33
35
37
36
36
35
37
33
36
40
37
39
38
33
36
32
34
35
37
35
34
38
34
39
33
35
37
41
33
34
40
34
31
33
36
35
38
33
37
32
34
35
37
36
34
38
36
36
36
32
38
37
35
36
38
37
36
36
32
35
39
34
33
37
42
39
35
35
35
33
37
37
36
35
33
34
36
35
32
35
31
39
36
35
34
36
37
37
35
38
35
33
35
32
32
34
32
31
35
37
33
34
36
39
36
36
38
35
34
31
36
39
32
40
38
32
34
40
34
37
37
28
36
36
36
34
40
31
32
33
39
37
38
36
32
38
36
34
37
33
38
34
38
36
37
36
39
35
37
37
36
35
34
35
38
37
36
36
35
37
37
36
39
38
38
37
32
36
34
37
37
31
35
29
31
37
33
36
35
37
36
39
36
32
32
40
36
35
36
35
33
37
37
38
41
32
32
33
30
31
36
35
38
40
36
35
31
36
33
34
33
36
35
32
35
33
30
35
37
35
33
37
35
39
37
34
34
40
38
39
35
34
32
39
32
38
31
37
33
36
33
34
36
40
35
36
36
36
41
37
41
32
35
35
34
36
28
33
34
31
36
35
38
37
32
35
37
38
33
36
37
37
35
39
39
34
36
35
37
32
40
32
32
32
31
39
34
33
33
36
37
33
31
32
34
30
34
35
37
36
37
33
37
34
37
37
37
29
36
38
38
32
34
34
34
33
38
34
37
37
37
35
32
34
33
32
31
32
36
33
38
34
37
35
36
40
34
35
36
40
35
38
36
36
34
33
36
39
33
33
30
39
34
33
33
40
38
37
37
29
32
35
33
39
35
32
32
39
39
34
39
35
38
38
32
30
34
38
35
34
37
36
39
33
38
36
38
33
37
33
38
36
39
32
34
33
38
35
39
37
33
37
37
36
37
36
39
37
33
35
32
37
38
37
34
31
41
36
32
34
34
37
35
37
35
34
37
38
29
38
34
33
37
35
39
37
34
36
32
35
33
36
36
38
38
36
38
37
35
39
35
33
33
36
36
34
33
32
35
38
34
35
39
34
34
35
34
38
35
39
37
34
35
35
35
32
34
36
33
37
37
35
39
33
37
35
31
34
34
37
34
39
30
39
29
33
36
36
34
33
34
36
35
33
37
39
31
37
31
34
34
37
32
39
35
36
39
29
37
35
37
36
39
36
37
33
38
34
39
38
35
36
35
36
33
32
37
37
31
37
33
35
35
34
38
30
33
36
37
42
35
33
37
37
35
33
35
37
38
29
29
34
36
40
38
32
29
36
35
34
33
33
33
34
28
38
35
28
37
39
33
38
36
37
39
35
31
36
36
38
33
35
39
36
39
36
36
36
37
35
33
40
31
33
32
38
39
32
34
36
39
39
38
36
29
32
37
32
34
30
34
36
37
37
38
39
36
38
37
33
36
36
38
35
36
38
38
39
33
39
37
36
40
37
36
39
40
34
32
37
36
31
35
31
35
35
39
37
30
38
35
37
36
37
39
32
35
34
36
38
38
37
39
37
38
34
32
37
38
31
35
29
33
34
38
36
37
36
35
36
31
36
35
35
32
40
33
33
38
32
31
33
38
31
39
33
30
38
37
39
34
38
35
39
33
35
41
38
32
31
37
30
38
32
35
33
41
33
38
35
36
37
34
34
33
35
34
37
32
33
33
35
36
38
33
34
34
32
36
38
30
30
38
35
33
38
33
32
36
35
30
36
30
38
32
39
36
34
33
34
36
35
34
35
34
34
36
34
30
32
38
33
38
40
33
36
29
37
34
36
32
35
32
36
35
40
37
36
33
33
32
35
33
36
34
39
37
35
34
38
35
32
33
35
30
35
37
36
32
38
33
38
34
35
34
33
31
36
35
33
36
32
36
37
37
33
34
35
37
36
31
40
38
37
34
37
35
34
34
35
36
33
33
34
31
32
37
38
34
38
32
38
39
39
38
37
37
34
34
38
35
34
33
38
36
38
33
36
30
36
35
35
37
31
33
33
36
39
38
36
34
33
32
37
36
35
33
37
37
33
35
34
33
34
36
38
33
35
35
31
36
36
33
32
39
36
38
35
35
38
37
36
33
37
35
36
36
36
36
41
34
33
36
33
38
37
34
36
37
34
32
35
36
39
39
35
38
37
29
34
37
36
33
35
34
37
33
37
35
37
33
38
36
35
36
33
37
36
33
32
40
34
36
36
36
36
35
34
39
37
37
37
35
32
37
38
35
37
34
34
37
34
35
39
38
36
36
33
35
36
35
33
38
40
37
39
35
32
38
39
41
38
35
33
34
38
38
34
38
34
33
38
36
34
36
31
37
39
38
35
35
35
34
38
29
36
35
32
34
39
34
38
31
34
35
36
37
34
35
36
37
35
34
33
36
32
34
35
37
29
34
34
27
36
39
37
36
36
35
37
39
39
30
31
35
36
36
35
33
33
32
34
32
36
36
35
31
36
37
34
39
37
31
39
36
34
37
33
36
37
32
35
33
34
36
36
30
36
38
37
31
34
35
36
37
36
35
36
37
31
34
39
37
32
34
38
37
33
34
38
38
34
34
35
34
35
36
35
31
37
36
35
40
35
35
38
28
37
35
38
31
36
38
30
33
31
35
32
31
34
35
33
33
40
37
37
32
37
38
39
32
37
35
33
35
36
36
32
36
35
34
34
32
38
35
34
32
34
36
31
36
38
35
35
36
38
36
39
35
38
40
34
39
32
41
35
38
39
37
33
36
34
36
34
36
32
37
35
36
34
37
36
37
32
33
38
36
34
36
34
33
37
35
36
35
30
36
38
32
38
37
36
37
38
34
34
35
40
34
36
36
36
33
34
39
37
32
35
36
36
38
34
37
32
32
37
36
37
37
34
38
32
34
38
35
37
34
40
32
38
31
38
33
37
31
38
36
32
41
35
35
38
34
33
32
37
35
34
36
30
34
35
30
36
38
37
34
34
36
36
36
28
33
36
31
39
39
36
33
32
33
35
31
37
40
36
34
32
36
35
39
39
35
36
34
28
37
28
28
39
36
29
36
36
35
31
34
33
33
36
35
32
37
36
37
37
33
38
36
32
39
39
36
39
33
36
38
34
34
34
36
38
36
37
33
32
33
35
36
34
36
33
36
31
36
33
39
38
38
27
35
37
35
34
35
34
38
36
32
34
35
34
36
30
35
36
39
37
35
34
35
31
37
33
37
32
37
32
33
31
37
38
32
30
38
35
35
30
36
38
36
37
32
32
36
37
36
30
36
35
39
33
33
33
37
39
36
35
35
38
36
37
30
36
34
37
34
35
33
35
34
31
34
37
36
34
32
32
37
34
33
36
35
29
35
37
31
35
38
36
31
35
35
39
37
36
32
32
36
35
36
36
34
36
35
36
40
37
36
36
37
39
35
32
31
35
37
32
36
39
37
33
35
35
35
37
40
37
39
36
36
37
26
32
35
33
32
35
33
34
33
33
37
35
34
34
35
39
36
33
38
39
35
33
36
35
37
35
32
34
31
37
37
37
42
36
31
36
34
35
37
36
38
31
35
38
40
39
38
37
30
34
36
37
38
37
36
30
36
30
38
38
31
36
37
31
34
37
34
37
35
38
39
38
34
35
35
34
37
36
37
30
38
32
35
32
33
34
30
36
39
36
31
37
33
36
36
38
36
41
33
30
38
31
35
34
38
32
33
33
34
34
39
36
39
37
32
36
31
31
36
34
41
34
41
39
33
30
29
30
34
37
38
31
36
34
39
32
37
35
33
37
35
36
30
39
40
35
34
34
33
31
34
33
37
34
39
36
37
34
33
34
38
35
35
33
38
35
33
36
38
31
40
37
34
36
40
31
41
35
35
39
41
33
36
35
35
32
33
35
36
34
31
35
36
35
29
32
33
34
39
40
30
34
36
34
35
35
35
35
37
34
36
34
39
32
34
31
37
37
33
38
33
37
40
36
39
40
34
33
38
35
33
37
38
35
35
32
34
30
33
38
35
37
33
34
36
38
36
39
31
31
38
36
32
37
28
35
32
33
37
35
39
35
33
33
35
34
36
41
36
30
36
35
37
33
34
39
35
37
36
38
31
40
37
36
39
40
32
35
33
40
36
36
32
42
35
35
35
29
37
41
36
38
38
32
39
36
36
37
35
35
35
33
32
33
38
36
36
34
38
32
34
33
35
37
32
38
34
37
40
34
34
37
34
36
36
35
39
33
33
33
31
40
37
34
38
37
35
30
36
37
35
39
36
31
33
36
40
30
30
36
38
34
36
35
36
37
30
37
36
36
34
35
35
38
33
33
36
36
25
32
35
34
32
39
33
35
36
33
38
36
40
35
34
36
34
35
28
34
33
33
36
38
33
35
34
35
39
30
39
37
40
30
37
35
34
37
36
38
39
34
38
32
35
33
38
36
33
36
36
41
32
36
34
33
40
35
35
40
34
31
38
39
35
33
38
34
33
34
32
39
30
32
37
35
37
33
33
35
35
37
35
40
33
33
34
38
35
35
37
36
34
35
36
34
31
36
35
33
34
36
32
39
34
35
37
37
37
36
36
33
32
31
36
36
35
35
33
33
32
33
38
35
35
32
36
34
32
37
36
35
40
37
30
31
39
35
37
34
33
38
30
34
36
38
35
40
32
32
34
35
33
32
39
37
33
36
34
34
37
35
37
34
38
35
40
34
33
34
32
39
37
35
39
35
35
33
33
37
33
35
34
37
33
35
34
38
37
37
38
33
34
32
36
37
38
34
36
36
32
36
37
38
32
37
33
37
36
30
39
31
35
38
37
36
36
38
37
32
34
31
29
41
31
34
37
30
38
38
36
37
38
35
34
34
36
40
36
29
37
38
35
35
33
33
40
37
32
39
33
31
36
41
39
38
34
34
30
34
35
36
34
27
31
35
33
32
34
38
34
31
37
32
35
33
38
35
34
33
33
33
37
38
33
39
34
36
36
31
34
35
37
36
30
36
34
35
35
36
33
35
35
38
34
34
27
34
38
34
38
34
33
35
35
38
34
35
34
33
39
39
36
35
32
33
36
35
38
35
36
35
39
30
31
37
33
31
38
32
35
36
36
40
32
31
34
36
34
34
29
36
34
35
34
39
37
35
38
31
33
36
34
39
31
38
37
38
38
35
38
37
36
34
39
37
37
36
39
37
36
35
34
38
35
31
33
33
36
33
36
38
37
37
36
31
38
33
32
39
38
36
35
35
36
34
32
35
36
34
39
37
34
35
37
36
36
32
36
35
36
34
38
37
34
36
37
36
37
35
36
34
35
38
37
35
38
34
35
36
32
37
32
37
36
31
33
32
34
34
29
32
35
40
33
33
30
37
36
35
29
33
35
32
33
31
30
36
33
29
31
38
38
39
34
35
33
36
33
30
38
34
35
37
38
34
40
37
33
38
36
36
37
36
38
37
39
41
32
32
37
36
33
35
36
37
37
34
37
36
36
34
37
34
36
36
28
36
37
33
38
33
33
32
36
36
39
35
32
30
36
35
38
35
38
35
35
35
31
39
35
33
39
34
36
35
34
37
35
34
38
38
33
34
37
32
36
36
39
36
34
30
34
36
35
36
33
35
34
35
37
33
37
40
30
38
33
34
32
32
32
36
34
37
39
32
35
35
39
34
35
35
31
35
36
31
31
34
36
35
32
35
30
38
35
30
35
40
38
34
36
38
33
36
36
36
29
38
35
35
33
37
34
35
37
32
34
38
35
40
31
38
34
31
34
37
30
34
38
36
41
37
35
39
34
35
36
39
41
38
36
32
31
33
31
29
36
34
36
36
36
36
35
33
37
31
35
39
33
31
32
35
35
38
35
34
36
38
34
37
34
37
34
38
32
33
34
36
37
39
37
32
36
36
37
36
37
37
37
37
29
34
35
36
36
40
32
34
38
34
33
37
37
36
36
38
36
35
36
37
34
33
37
40
28
38
35
29
37
38
36
34
37
33
33
35
37
32
33
35
37
32
35
35
38
32
31
33
32
35
33
39
35
32
37
38
35
32
38
38
36
35
33
37
31
32
36
35
32
36
35
35
33
37
34
38
36
36
37
38
34
35
34
37
34
38
36
34
34
40
32
38
33
35
36
36
35
39
36
35
33
35
32
37
37
37
38
35
35
34
34
38
37
33
36
37
36
37
36
36
34
33
38
34
32
38
37
32
37
32
36
36
36
33
36
34
33
34
40
32
34
34
38
38
33
32
33
35
37
34
35
38
37
38
38
32
35
37
38
37
32
30
34
34
33
36
35
35
32
33
38
37
37
38
35
34
35
37
35
36
36
34
37
34
39
37
32
40
33
35
33
29
36
35
38
29
36
34
34
37
38
37
32
35
37
39
39
34
36
36
34
37
38
36
37
33
35
40
32
33
36
39
33
34
34
40
41
34
33
32
36
36
35
31
38
36
33
36
37
35
35
34
37
33
34
37
34
37
35
32
30
34
36
34
32
34
37
37
34
35
37
34
38
37
32
35
36
39
34
36
39
37
38
35
38
37
35
35
35
37
36
37
33
34
38
40
37
40
35
34
28
32
35
40
40
39
34
35
33
38
33
36
34
35
37
34
35
31
33
37
35
36
36
38
34
36
33
30
37
40
30
37
38
33
35
36
34
34
35
38
35
34
33
37
41
34
36
32
38
41
34
37
39
35
36
37
37
33
33
34
37
30
35
31
39
31
32
36
35
35
34
36
37
37
33
34
38
35
30
39
37
33
37
33
32
36
35
34
34
36
39
31
35
34
37
34
37
35
38
39
38
36
36
35
30
38
33
34
36
36
39
34
35
34
36
30
36
39
37
33
34
35
35
37
32
32
32
36
37
35
36
35
36
36
39
34
35
37
33
33
38
33
40
36
39
38
36
37
32
32
37
31
38
33
33
36
31
33
37
37
37
37
40
32
37
35
35
37
34
33
35
38
36
35
35
35
37
34
38
35
38
34
35
37
37
37
36
34
35
33
30
35
37
34
36
36
32
36
35
34
33
38
35
39
32
39
34
31
37
40
39
36
37
38
40
36
34
35
35
35
36
34
33
36
38
37
32
37
37
35
34
33
32
33
33
38
38
30
35
38
33
35
34
33
35
35
38
37
39
31
32
32
31
35
34
30
35
35
40
36
32
34
39
37
33
34
33
31
40
36
37
39
35
38
35
33
35
34
35
34
33
39
33
37
34
37
38
32
32
34
32
38
35
35
39
36
32
34
32
34
33
40
37
35
39
35
37
37
36
38
40
37
38
34
34
34
31
37
37
39
30
37
39
38
33
35
38
36
36
33
40
38
38
35
34
38
33
35
34
36
28
40
29
35
35
36
27
37
36
37
39
32
38
33
37
32
36
35
33
36
40
38
35
37
34
38
34
34
35
34
39
37
37
31
33
37
35
32
34
32
37
33
39
36
39
34
40
36
37
35
35
38
35
39
36
31
39
36
33
41
35
34
37
36
36
36
33
39
35
36
41
33
31
37
34
36
38
36
39
36
33
40
36
37
34
36
35
36
38
38
37
35
33
36
36
33
36
36
39
34
35
38
35
35
38
33
35
38
39
37
33
36
34
33
39
37
36
38
31
34
34
35
33
37
32
36
33
36
39
31
35
34
34
39
34
35
37
39
38
33
38
35
34
32
32
35
36
38
35
36
31
38
38
38
34
35
37
33
32
33
32
37
38
29
39
35
37
34
37
36
38
35
36
35
34
29
37
36
32
38
30
35
36
35
35
36
34
37
36
36
31
36
37
34
35
36
36
34
35
30
37
38
33
36
33
31
35
38
33
34
35
38
35
34
33
34
37
32
33
32
35
33
35
34
33
35
40
37
37
37
35
37
37
36
32
34
37
39
34
36
38
36
29
33
37
36
35
35
31
37
32
35
33
38
32
32
33
35
31
35
36
33
34
32
36
34
33
39
34
32
40
36
36
34
39
38
33
39
30
40
37
35
36
33
34
30
31
39
32
33
38
34
34
29
35
36
31
38
31
37
35
34
33
34
36
37
38
34
39
32
35
31
34
35
36
30
37
35
36
33
38
33
38
35
38
34
34
35
30
29
39
38
32
38
31
37
31
37
38
34
39
36
38
37
33
34
37
39
35
36
39
33
34
31
36
33
35
32
37
35
38
31
30
37
33
37
38
37
37
36
35
29
37
30
36
34
36
37
37
35
32
32
36
35
39
37
38
39
32
37
40
37
33
31
31
36
33
32
33
39
33
34
34
35
38
30
31
31
34
36
35
36
38
35
34
36
32
35
38
37
33
39
32
38
34
34
32
36
40
36
35
35
34
36
31
38
33
36
31
36
35
34
34
36
33
34
33
33
33
35
34
39
38
37
33
34
34
34
34
32
36
36
36
36
37
34
39
36
40
36
38
36
35
36
32
39
39
34
34
33
34
35
37
35
33
31
30
36
36
37
35
38
35
33
33
35
34
35
36
35
34
36
35
32
35
29
37
37
38
32
28
32
35
34
33
37
34
36
34
35
36
34
38
35
30
33
34
38
34
36
35
35
36
32
37
32
35
39
35
36
34
36
36
30
40
37
34
31
35
34
36
42
34
38
33
35
30
33
37
37
34
36
36
34
39
38
39
37
35
38
35
33
37
30
40
35
36
36
37
32
36
35
36
35
37
39
38
31
34
33
29
37
34
37
35
34
38
39
39
33
35
40
38
34
37
32
34
36
33
35
32
36
32
34
36
33
32
35
33
32
37
33
31
37
40
35
31
38
34
39
35
38
36
38
38
37
37
37
34
32
26
34
34
34
30
36
36
34
36
35
31
30
36
33
36
36
32
37
31
35
34
33
35
34
33
35
37
39
32
36
29
38
36
33
34
34
34
40
35
30
34
40
34
32
37
36
32
36
37
39
38
33
34
29
36
34
37
37
37
33
33
35
35
34
38
34
34
38
39
34
35
34
33
36
34
40
33
32
41
37
35
35
35
35
39
30
36
37
37
35
34
36
36
34
38
34
32
33
34
37
33
31
37
32
32
36
37
39
29
35
36
37
33
37
42
35
34
36
36
37
36
40
38
31
40
39
32
37
35
36
35
37
36
36
32
32
33
34
27
34
35
35
36
39
35
39
39
35
37
28
31
34
35
40
35
40
35
39
37
36
31
36
38
37
34
39
38
35
31
39
39
37
39
34
30
39
31
34
37
34
32
35
34
35
31
37
32
34
38
31
41
33
35
33
34
32
35
34
35
36
38
37
34
40
36
32
35
37
33
36
38
38
31
35
31
35
37
36
40
35
38
34
37
35
33
37
35
33
37
33
33
35
36
32
37
35
38
35
33
36
36
37
37
37
37
28
38
37
39
37
38
34
35
38
38
36
34
35
34
33
34
32
36
32
38
38
36
34
36
33
37
31
30
31
29
36
35
37
33
33
34
37
35
38
32
30
35
37
37
36
39
33
34
35
38
33
36
36
35
38
36
33
34
34
34
35
35
31
37
38
38
39
33
31
35
35
40
34
35
35
40
35
32
36
35
35
36
33
31
35
35
36
35
33
32
32
34
38
30
34
34
31
37
37
31
34
37
37
34
39
35
34
37
40
36
38
41
37
35
35
38
32
38
34
35
33
37
38
34
38
39
37
34
35
35
33
35
37
39
32
36
37
36
36
28
34
32
37
36
38
34
37
36
35
32
33
36
35
32
33
36
36
37
35
35
37
30
34
38
34
32
31
36
29
35
36
36
29
32
38
36
38
34
31
37
37
37
39
36
37
37
36
35
37
33
35
37
40
33
38
38
32
31
38
34
38
30
36
34
36
34
36
37
33
34
35
34
34
36
40
33
34
37
32
32
42
39
33
37
38
37
33
34
37
35
33
32
36
31
34
37
35
33
36
35
35
41
30
36
35
34
37
37
34
37
30
38
37
34
39
33
32
30
39
39
32
34
35
31
41
39
40
38
33
35
33
36
30
33
37
37
35
36
37
34
38
34
39
35
36
36
31
34
35
37
37
34
37
34
37
36
38
31
37
40
41
33
36
36
32
33
35
34
38
36
32
38
36
33
34
36
33
33
31
33
38
36
33
35
35
34
35
38
34
34
35
30
38
34
32
36
35
29
38
37
38
38
34
34
37
36
35
31
37
39
34
33
36
34
31
36
36
36
39
37
38
37
36
37
36
32
35
41
36
40
34
36
35
39
36
38
39
33
35
34
35
37
37
35
35
38
37
36
39
32
32
34
38
36
34
36
32
37
33
35
37
33
40
35
37
36
35
38
34
37
39
34
34
30
39
38
32
34
36
35
30
35
30
37
39
31
32
37
34
35
36
41
37
33
32
39
37
37
37
36
37
36
31
34
30
38
34
38
32
36
32
33
37
36
36
34
39
35
39
36
31
35
38
34
34
38
33
40
37
36
38
36
34
36
37
37
39
36
38
33
37
37
36
38
34
35
38
39
36
32
35
33
34
32
33
36
36
34
34
38
38
37
38
32
31
37
37
36
35
35
37
36
31
37
36
34
38
34
36
34
38
33
31
35
31
28
35
34
34
37
37
33
35
32
35
36
35
30
34
38
35
35
35
38
32
35
40
28
39
36
35
32
35
34
30
32
37
31
35
37
30
32
40
32
29
36
32
34
34
36
36
34
33
35
35
36
37
38
35
34
37
38
36
35
34
37
35
31
30
39
38
30
37
39
33
37
35
35
35
34
33
36
35
30
37
33
36
36
36
38
34
30
36
40
36
36
32
37
38
37
34
32
35
37
33
34
37
34
39
31
32
27
35
33
36
37
34
40
35
36
33
37
39
35
35
33
36
39
33
31
36
40
36
37
38
38
36
35
36
34
37
36
36
33
34
39
36
32
35
39
39
36
31
35
33
36
32
37
35
32
30
35
36
37
33
34
36
35
34
33
33
34
34
31
33
38
34
34
31
32
35
37
37
32
37
38
33
37
40
39
32
39
34
32
38
31
38
40
36
39
36
34
38
38
33
36
34
40
33
33
35
36
34
32
40
41
37
34
38
31
34
29
33
28
33
36
32
36
35
39
36
32
38
36
35
37
32
30
34
33
36
35
37
34
39
36
38
32
36
36
33
32
36
33
37
33
38
33
33
36
34
37
35
33
38
33
34
37
38
37
32
32
32
37
36
41
35
36
30
36
34
36
36
32
34
34
36
38
39
34
37
36
33
33
39
35
36
38
37
41
31
37
36
36
35
35
34
37
37
33
39
40
35
36
29
34
30
34
35
37
32
34
40
37
37
37
38
30
30
35
34
29
35
32
32
33
34
36
39
34
38
34
35
35
39
30
36
35
36
34
37
33
32
36
37
37
35
37
32
28
34
33
35
37
36
34
39
34
32
39
32
30
33
42
39
37
32
38
36
31
34
37
36
36
35
32
32
34
36
38
31
31
33
34
39
36
36
32
33
38
36
35
32
37
39
33
36
35
37
37
37
37
37
29
37
37
36
33
36
38
36
36
36
33
35
38
36
34
38
32
34
34
35
37
37
34
35
34
32
32
39
36
36
36
35
30
36
33
33
33
35
34
29
34
35
38
38
30
39
33
32
37
35
34
36
39
36
35
35
38
34
37
33
37
34
34
34
34
37
37
36
36
33
38
36
37
35
38
41
35
36
40
34
34
40
31
35
34
37
38
37
35
28
40
38
34
34
32
32
34
37
36
37
30
40
36
33
36
33
39
35
35
33
36
37
36
31
35
35
37
34
39
33
35
33
35
33
38
35
30
39
32
33
33
36
35
31
35
33
37
34
35
40
38
35
34
32
31
36
36
39
35
36
34
32
37
35
33
38
37
35
36
34
35
31
34
34
34
38
30
34
34
31
32
36
40
38
37
37
37
34
34
41
37
34
35
36
37
39
37
33
39
37
38
36
36
32
35
32
36
37
37
37
40
36
39
38
38
35
33
31
32
33
37
39
35
37
35
35
32
38
36
34
35
31
31
37
34
39
34
33
34
35
35
36
31
33
40
38
38
32
41
35
35
36
36
35
33
37
37
39
32
33
40
38
33
38
37
35
37
34
35
34
35
31
37
38
35
36
35
35
36
36
35
33
35
34
32
30
40
37
33
40
38
34
36
35
31
35
36
37
39
38
36
40
36
35
32
34
35
36
33
35
38
37
33
30
36
36
30
36
33
37
33
39
35
35
31
37
36
37
37
33
32
36
37
35
30
33
33
38
33
37
31
36
39
36
34
39
37
36
36
32
33
39
38
34
35
35
31
36
32
32
34
36
33
38
39
38
37
35
37
32
36
35
37
34
35
35
36
35
33
33
39
39
34
36
36
33
32
31
33
32
35
33
39
31
33
38
36
30
33
32
36
32
37
34
39
34
36
28
32
36
32
35
34
34
34
36
38
36
36
41
34
34
35
38
34
31
35
39
38
41
39
35
31
34
38
33
35
31
36
29
35
35
35
32
38
35
33
39
37
38
34
37
38
35
33
38
35
38
34
37
31
33
36
37
34
36
37
35
36
36
39
36
31
38
34
34
29
33
37
35
36
34
40
37
33
35
35
36
37
33
38
36
33
36
36
39
35
38
38
33
37
34
29
40
33
32
38
40
34
34
36
34
37
37
36
39
33
33
37
37
32
28
36
33
33
35
32
35
39
34
36
35
38
35
37
36
32
38
34
35
38
35
32
32
33
33
39
37
39
36
38
32
35
38
35
36
34
34
39
33
33
36
34
38
34
34
38
36
33
37
40
36
36
35
37
39
33
39
36
38
39
37
37
38
33
38
34
37
36
40
31
31
36
32
32
33
36
35
35
38
38
36
36
35
36
32
36
31
39
34
36
36
35
33
31
34
33
34
37
31
35
34
34
35
36
36
33
36
33
37
31
34
31
38
35
36
33
33
39
35
32
37
36
31
36
31
39
36
33
37
36
34
39
35
35
36
36
38
37
33
34
36
37
35
37
34
39
33
33
38
33
35
38
38
36
31
38
34
36
31
36
37
31
35
34
29
35
33
35
38
37
34
32
34
38
38
33
33
32
34
39
36
36
35
39
35
35
34
31
33
34
40
36
36
35
34
34
33
36
36
36
35
33
34
33
35
37
33
37
37
38
33
35
37
33
34
31
37
37
36
36
32
34
32
38
35
29
37
29
34
39
37
35
41
34
38
35
33
35
33
39
32
33
31
35
40
34
35
34
32
37
36
38
32
37
32
33
38
33
37
35
32
32
32
37
35
34
39
37
29
33
35
38
38
33
36
37
39
32
35
35
38
34
37
32
35
32
36
39
36
33
37
28
37
33
35
34
31
35
34
31
33
38
36
33
36
35
34
33
36
34
34
34
34
35
32
32
35
37
33
31
34
34
39
36
34
36
35
40
35
38
39
33
37
32
34
39
33
40
35
38
28
34
38
34
37
34
35
38
37
36
37
37
29
37
34
38
35
35
38
34
37
39
38
36
33
38
32
34
34
36
34
32
36
36
32
36
34
32
33
33
36
35
34
35
39
32
34
34
33
34
35
38
31
38
37
35
35
41
36
33
37
31
37
37
41
31
34
37
38
34
34
34
38
39
32
36
32
35
34
33
38
34
38
38
35
34
36
39
35
30
35
36
37
30
32
35
38
38
35
34
34
37
33
38
34
37
37
37
32
32
36
38
35
34
34
34
38
41
28
39
39
36
36
36
32
37
38
40
34
35
35
39
33
31
33
32
35
38
35
31
37
36
35
38
38
36
29
32
31
40
35
38
38
38
35
35
34
32
37
30
31
38
34
39
35
34
33
36
34
29
32
36
33
37
36
41
38
35
38
33
34
37
31
34
35
37
35
37
32
33
33
37
34
36
37
38
35
35
34
38
34
33
36
37
36
39
40
36
36
34
36
41
37
37
35
37
34
32
34
31
32
33
38
37
41
34
32
38
35
38
36
37
37
34
36
35
34
36
38
33
35
37
34
37
38
37
36
32
36
35
37
37
32
37
36
35
31
36
35
35
36
38
38
32
37
37
35
34
33
39
38
34
32
34
33
39
36
34
34
34
30
36
34
34
35
32
34
33
35
37
32
34
34
36
32
34
35
32
37
33
33
39
38
32
35
33
32
36
34
35
37
35
38
40
34
38
37
36
31
35
36
32
36
34
33
35
38
34
35
32
35
37
34
35
33
37
33
33
36
32
35
39
36
37
33
33
40
36
33
32
35
36
31
37
36
38
34
38
34
35
34
38
35
34
37
34
37
36
37
31
34
35
39
37
35
35
36
34
35
40
38
34
32
33
41
36
39
36
36
32
36
40
31
37
37
34
31
30
34
39
36
38
33
35
34
39
39
37
39
34
31
34
38
35
35
35
34
36
31
34
38
35
34
41
41
33
33
30
29
39
37
34
35
31
38
34
33
38
38
36
32
29
35
32
35
35
34
38
34
35
29
38
31
39
33
38
37
35
33
37
34
36
37
36
36
30
37
39
34
38
35
35
37
37
35
35
35
34
38
35
33
37
36
39
34
35
38
38
33
35
33
37
37
36
37
33
35
34
34
35
37
36
38
34
36
40
41
36
36
42
36
35
34
37
36
31
36
33
33
34
35
34
36
39
36
36
36
38
35
39
36
39
34
36
35
30
36
35
32
33
36
34
33
36
35
33
38
35
37
37
35
35
32
34
33
33
35
31
34
36
35
34
36
37
32
38
34
33
35
39
37
35
32
38
34
35
31
34
33
38
30
32
32
31
31
36
36
37
35
32
37
36
36
36
37
34
34
35
36
34
34
32
35
33
39
35
35
39
35
35
36
33
33
37
34
35
35
33
32
36
34
36
34
33
32
33
34
32
27
35
33
32
39
38
31
33
35
28
34
34
33
36
34
38
37
36
32
34
31
36
34
33
31
31
33
37
34
36
40
36
36
36
35
37
35
37
35
33
38
35
37
34
37
42
36
39
33
37
37
35
35
37
33
35
37
34
31
38
36
29
33
33
35
31
36
36
33
36
36
31
35
32
38
33
34
32
36
36
33
38
31
35
34
37
41
35
37
32
37
40
36
35
38
37
36
34
34
32
35
37
29
36
30
34
34
33
34
38
37
37
30
35
38
31
39
32
38
33
35
35
34
37
32
33
39
36
37
32
39
35
31
39
35
38
34
34
35
37
40
33
38
30
36
30
35
36
35
32
32
36
37
35
35
36
29
33
31
35
32
34
35
36
32
35
38
31
35
34
34
37
40
36
37
31
33
35
33
34
39
28
36
36
36
39
32
36
35
34
35
38
35
34
35
36
35
37
37
35
34
34
40
37
36
34
35
32
37
35
35
32
35
34
34
32
33
36
30
38
36
37
33
38
37
36
36
35
39
35
38
38
39
32
40
35
41
34
34
35
35
32
35
37
36
37
34
38
37
37
32
34
34
37
41
30
32
34
35
35
35
32
36
33
32
35
34
36
38
37
30
36
35
33
40
37
32
38
37
33
40
34
34
35
37
36
39
34
37
36
31
32
33
37
38
34
31
35
34
34
35
39
34
36
36
36
32
34
35
38
36
36
36
34
37
37
37
34
33
30
34
39
36
39
34
32
37
35
35
35
37
32
35
36
32
38
33
36
34
35
37
32
35
30
34
36
36
33
35
30
34
36
33
32
38
32
39
38
39
36
35
32
38
33
34
37
37
36
31
33
34
36
31
35
35
36
37
36
35
34
33
35
38
38
33
38
37
36
31
33
36
35
33
34
37
38
34
35
36
38
40
34
34
36
32
36
37
34
34
37
36
36
37
36
34
37
34
30
36
36
33
31
38
37
37
34
38
34
32
31
36
33
36
40
37
37
38
35
35
37
36
38
37
33
39
38
37
35
39
38
39
37
34
33
30
36
34
37
32
36
36
36
33
37
34
35
34
38
37
31
35
35
38
33
37
38
34
34
35
35
31
36
34
41
40
31
38
33
28
33
35
37
37
37
35
36
36
35
33
36
37
33
36
31
37
34
36
30
38
34
35
34
41
38
31
33
33
38
33
36
32
33
32
30
32
35
34
33
34
34
36
38
37
36
33
37
37
35
33
33
34
37
33
33
35
34
39
35
37
31
34
34
37
38
35
34
36
39
37
35
33
40
32
30
37
33
39
30
38
35
35
34
36
35
32
34
34
37
34
36
30
36
35
39
35
35
37
33
38
36
37
36
35
36
37
37
38
38
32
42
35
34
35
37
30
33
38
33
40
34
34
35
37
34
38
35
36
30
37
39
36
36
34
24
34
37
33
36
40
32
32
36
36
40
38
33
30
33
38
33
32
32
37
34
36
38
35
37
38
36
35
32
38
36
34
36
33
36
40
37
35
32
34
32
35
34
35
35
32
30
35
33
28
36
41
39
38
40
34
37
31
37
35
36
36
38
35
35
34
36
40
35
31
36
34
34
36
32
36
29
38
39
38
36
33
36
37
33
35
37
37
32
33
36
35
35
30
31
38
36
34
37
39
37
34
33
34
38
34
36
36
38
40
34
34
34
29
30
37
38
36
35
35
36
37
37
34
39
37
34
34
36
34
33
38
37
38
39
36
35
37
34
35
31
38
37
33
31
30
33
37
35
33
36
31
38
33
34
38
35
38
35
33
37
31
35
33
32
32
32
39
32
34
36
32
40
30
37
38
33
38
40
33
35
39
36
33
32
37
38
35
34
37
35
36
36
35
36
40
34
33
34
36
34
36
37
37
34
35
34
32
34
35
32
36
35
33
29
37
35
32
35
35
34
34
38
38
31
34
36
36
36
33
34
31
38
39
38
32
35
36
35
34
41
35
35
32
34
39
36
33
36
34
35
33
38
31
36
35
35
37
31
31
33
34
35
36
31
34
35
36
37
39
34
36
35
35
37
38
31
35
39
35
35
39
37
31
36
32
34
34
35
35
33
35
34
37
34
36
40
36
34
34
35
33
32
37
33
36
40
36
34
32
39
39
38
32
39
36
37
37
36
37
33
37
35
31
34
38
36
35
34
33
36
35
39
36
34
35
34
35
34
34
32
40
34
36
37
36
31
34
39
36
36
38
37
35
31
35
33
34
41
36
36
39
34
34
31
34
35
38
34
36
28
39
40
39
37
31
29
33
28
35
33
35
38
35
34
39
32
37
38
31
34
32
39
37
33
37
31
34
32
35
32
35
35
34
36
41
33
34
34
36
34
32
35
36
35
32
35
33
34
35
35
37
35
32
36
38
38
37
34
37
35
36
36
33
30
35
31
35
36
38
33
38
35
36
36
34
39
33
32
31
37
34
34
37
33
32
39
33
37
38
33
37
35
37
35
35
36
38
34
37
31
35
37
38
38
38
36
36
36
38
36
38
36
32
36
37
35
37
37
39
38
38
34
35
39
37
32
36
34
34
38
35
35
36
39
37
36
39
41
38
36
33
36
40
33
32
35
36
41
34
33
40
36
35
37
35
41
35
33
35
35
37
36
36
39
37
39
36
41
32
37
33
35
37
33
37
37
36
38
37
36
36
33
35
40
32
39
38
30
33
35
41
34
36
34
36
39
35
33
36
32
34
35
35
39
38
34
39
37
32
37
35
35
34
37
34
36
34
37
32
35
34
35
35
30
38
37
30
38
29
34
34
37
36
36
39
38
31
36
37
34
33
36
36
34
40
37
41
37
35
35
35
39
36
40
34
39
38
31
36
38
36
32
36
37
34
34
39
36
31
32
35
31
35
40
30
34
38
36
38
36
40
35
31
36
36
36
38
36
32
33
40
31
36
36
32
37
37
37
34
34
38
36
38
33
38
39
35
32
32
37
38
36
33
37
37
34
35
35
38
34
38
35
36
38
36
36
37
37
37
39
38
33
36
33
33
34
39
36
37
35
39
32
39
34
35
36
34
33
36
32
35
36
34
40
36
37
37
36
34
32
36
37
33
31
31
34
33
33
36
34
35
35
38
34
36
36
35
33
31
33
34
34
38
32
32
32
33
38
37
33
34
36
38
34
36
35
36
34
33
32
36
38
37
36
31
35
35
32
34
36
34
34
36
38
35
39
32
39
42
33
36
38
35
33
35
35
32
38
29
34
31
35
37
34
35
27
34
35
38
32
37
32
33
34
32
31
37
33
36
36
38
34
39
35
33
35
33
34
34
31
34
39
33
34
34
37
35
36
36
35
38
40
36
33
38
36
36
35
38
34
35
38
34
34
34
36
30
35
35
34
36
35
37
38
41
37
32
40
34
36
34
36
36
28
35
37
39
36
33
32
36
31
35
38
33
36
30
35
35
33
30
38
31
34
38
37
33
33
40
37
37
37
36
36
34
36
38
34
36
34
34
37
34
36
31
36
35
38
33
36
33
28
34
32
36
38
41
39
36
39
36
39
34
29
33
34
34
37
33
33
32
36
36
38
38
36
31
33
33
38
32
38
36
35
37
36
39
38
35
38
38
40
35
36
33
34
34
36
26
32
35
37
33
32
37
32
33
34
37
34
34
43
33
38
35
37
38
35
33
35
36
38
36
41
36
37
37
34
34
35
34
34
32
35
35
36
34
36
37
36
33
35
36
37
33
33
30
35
36
36
35
35
35
32
31
33
34
37
35
31
39
33
32
33
34
33
34
28
35
32
37
35
36
35
36
35
32
36
32
35
32
33
40
37
37
37
37
31
38
39
34
33
34
37
36
41
31
35
35
38
31
36
35
36
37
32
32
29
34
33
35
33
35
35
32
36
31
36
31
36
36
33
38
36
38
35
38
33
36
33
33
36
34
34
34
35
33
41
34
40
34
35
37
30
34
35
35
30
36
39
37
37
39
40
33
39
35
34
38
40
32
38
37
39
36
35
37
37
36
38
38
36
33
36
37
31
38
37
35
32
38
35
36
35
36
33
37
39
36
34
35
38
39
28
37
34
35
38
34
36
34
39
36
37
32
33
35
34
33
35
31
36
37
34
36
36
38
35
38
28
33
38
37
35
38
37
32
29
34
37
29
32
39
32
32
34
36
35
34
37
31
37
33
35
32
31
36
33
33
36
31
35
36
36
35
33
37
32
34
36
37
36
32
30
34
38
35
34
32
32
33
40
37
36
35
33
36
37
36
37
36
32
32
36
33
36
29
35
32
36
35
37
38
36
35
32
37
35
33
34
33
36
39
34
34
33
38
35
33
38
40
35
36
31
37
33
33
33
37
38
37
36
33
36
38
36
36
33
34
38
37
35
36
39
40
34
36
33
38
34
36
38
37
37
37
34
37
34
36
34
33
35
37
39
35
37
34
37
33
36
39
37
38
31
42
35
37
38
40
37
37
36
36
36
33
37
32
38
33
33
36
35
34
38
35
38
35
32
36
38
32
37
38
37
36
33
37
33
36
36
36
34
37
37
40
40
37
36
38
36
30
37
30
35
36
37
37
32
35
28
34
36
39
36
40
35
36
35
33
36
38
36
36
37
36
38
35
33
34
42
39
35
29
41
34
30
36
35
35
39
36
38
37
35
35
36
41
38
35
36
34
31
34
35
36
37
41
33
35
34
36
37
38
34
31
38
32
36
36
38
36
35
31
34
32
38
35
28
38
36
41
38
34
35
33
28
31
38
38
33
32
35
36
36
42
36
36
34
30
36
35
35
35
35
33
38
34
33
36
34
37
34
38
41
33
38
31
36
35
34
34
34
35
38
36
39
36
38
32
37
34
35
33
33
37
36
37
30
38
37
31
32
36
37
31
35
33
33
37
35
36
33
39
32
35
40
33
36
34
35
38
37
36
34
31
36
34
35
36
28
31
32
36
33
36
34
37
35
34
37
31
39
42
35
32
35
39
36
36
36
37
35
29
35
37
37
35
40
33
35
37
37
36
38
38
35
29
38
35
39
35
37
30
37
39
36
37
35
36
31
35
30
40
33
33
37
36
35
37
37
34
34
34
37
34
38
34
34
36
35
35
37
35
32
33
36
32
34
36
35
32
32
35
27
40
32
35
38
33
37
36
35
37
36
38
35
37
36
32
37
34
34
34
37
35
38
40
36
30
41
37
33
31
36
31
34
37
30
34
35
39
33
38
36
32
32
37
34
30
36
34
37
34
32
34
32
36
38
29
33
33
29
36
35
40
35
33
37
32
38
34
33
35
29
32
40
32
35
32
37
30
34
35
36
37
41
30
36
32
33
36
38
34
34
33
37
37
39
34
39
34
38
31
34
33
38
35
40
36
39
35
37
33
34
35
34
34
35
35
33
33
37
35
34
30
31
32
37
32
35
39
35
36
33
37
35
35
36
41
38
38
31
33
34
37
36
35
34
37
36
39
33
33
38
35
34
39
36
38
33
37
39
36
34
36
34
38
34
33
34
36
33
34
35
40
39
38
35
33
36
38
39
36
36
33
37
34
35
35
38
31
37
37
38
34
33
31
31
35
38
40
33
38
33
37
32
31
33
36
31
39
36
40
36
40
30
29
33
35
36
32
38
34
32
36
38
33
37
36
33
34
34
33
34
35
38
32
36
34
33
36
36
37
35
33
35
39
36
38
39
33
36
34
35
36
33
38
39
36
30
34
28
35
38
40
39
37
32
39
39
33
33
35
38
36
37
36
35
38
37
36
33
31
34
38
35
37
37
39
38
37
38
37
34
32
37
36
36
36
38
34
35
37
35
36
38
40
35
31
35
36
37
34
36
37
38
38
35
38
36
33
35
33
36
34
36
39
40
36
33
34
32
35
34
35
37
31
34
37
35
36
38
37
36
39
35
37
33
37
34
31
28
34
39
37
34
36
31
37
34
32
38
33
35
30
38
34
39
37
37
37
37
38
37
37
36
34
31
36
35
38
40
41
34
34
37
39
35
37
35
37
31
35
39
36
31
34
34
31
36
38
39
33
38
34
36
37
34
33
34
36
34
38
33
37
35
37
35
37
36
38
33
33
39
38
33
36
37
39
35
35
38
36
39
37
31
39
31
33
36
37
33
35
33
32
36
40
35
37
36
39
39
37
33
35
37
33
34
39
37
38
38
36
34
35
37
37
33
36
38
31
36
39
39
38
33
33
34
38
36
33
39
33
38
39
40
34
35
33
36
37
39
37
33
33
27
37
37
32
40
34
38
39
36
32
30
33
32
32
34
31
34
32
35
31
35
36
37
31
36
35
35
36
33
37
38
33
35
34
37
37
31
36
37
38
36
34
36
35
31
36
39
35
35
37
36
37
34
31
37
34
37
35
39
35
36
39
40
29
35
36
34
37
36
37
36
33
35
29
35
33
36
35
34
31
33
40
36
32
38
37
37
37
38
34
34
36
33
37
35
37
32
30
35
39
33
33
34
38
35
34
31
35
27
38
33
36
33
37
34
34
33
39
38
34
36
37
34
30
34
27
36
36
37
38
37
37
36
36
35
34
38
37
31
36
37
36
36
33
32
33
34
34
36
35
31
36
39
31
31
36
38
38
35
39
35
37
35
36
39
34
33
33
32
36
42
34
37
39
36
30
34
37
34
38
37
34
34
34
37
37
38
41
39
35
36
36
35
36
35
34
38
39
32
33
32
35
35
38
37
35
32
39
34
32
34
39
34
34
35
36
32
33
34
38
29
32
38
35
38
35
37
34
40
36
36
32
34
34
33
40
31
37
33
37
35
36
37
36
35
31
36
35
34
33
34
33
36
34
36
34
33
36
36
36
35
31
35
34
37
34
33
31
38
33
33
33
35
38
35
35
38
40
38
35
33
36
29
34
35
35
38
32
34
34
34
36
40
35
36
36
38
37
35
40
35
34
37
39
36
34
36
38
37
38
35
38
34
39
38
35
31
36
38
35
37
32
38
39
37
37
38
38
36
38
32
34
41
30
34
32
34
34
35
33
34
36
36
35
35
32
33
35
35
35
36
36
38
36
39
37
36
34
38
34
42
34
37
36
32
35
37
29
37
34
35
34
32
35
37
29
34
33
38
35
35
35
40
31
36
29
32
35
34
33
35
35
30
33
38
34
34
39
37
38
40
35
41
37
37
37
36
37
34
36
36
33
35
35
38
38
33
43
36
36
33
33
35
30
37
36
34
36
34
33
35
35
36
37
34
32
32
37
35
34
35
33
34
36
37
33
35
36
36
32
35
38
34
39
34
40
36
37
36
30
31
36
37
40
36
36
35
36
34
37
34
33
32
37
37
36
34
36
28
37
36
36
35
35
37
34
31
33
31
35
35
37
33
35
33
34
36
32
40
36
39
33
36
35
34
36
35
38
38
35
36
37
37
40
37
35
36
36
35
36
32
32
35
36
29
35
38
32
33
31
37
35
34
32
31
40
33
37
36
34
37
38
33
37
37
36
33
37
37
31
37
37
36
33
34
35
37
35
39
34
39
33
33
40
35
34
36
34
33
34
36
34
32
34
36
38
35
31
33
37
34
38
33
39
36
35
30
40
33
36
35
32
31
27
37
40
35
31
32
38
37
35
40
37
33
34
35
32
39
32
31
39
38
34
35
32
36
38
30
31
29
32
33
33
31
35
39
34
35
37
40
40
36
36
36
32
33
34
35
38
34
37
33
33
35
37
30
39
36
32
35
35
35
39
37
32
37
34
31
33
36
35
36
37
38
31
34
33
35
36
32
37
37
37
38
39
36
36
34
38
38
38
41
34
36
32
36
34
37
33
35
34
37
39
38
36
37
30
35
34
40
37
36
39
37
34
40
33
33
34
35
33
35
37
37
30
35
37
31
39
38
37
35
39
38
30
34
36
39
32
40
38
36
36
34
32
37
35
31
39
33
36
37
35
37
35
37
36
39
31
38
33
33
38
34
38
32
30
37
33
40
38
39
39
35
36
31
37
35
39
37
36
34
34
35
34
35
31
35
32
34
38
37
35
36
37
38
38
36
36
38
35
36
39
36
39
42
31
32
33
38
31
34
34
35
29
37
36
34
36
35
37
32
34
32
35
39
36
36
37
33
32
36
38
35
36
33
34
37
32
34
36
36
37
36
37
31
33
29
34
35
39
34
36
33
39
39
39
34
35
36
37
33
30
36
32
34
38
32
35
38
31
31
31
38
34
36
33
38
33
37
36
36
30
38
37
38
39
34
37
34
39
37
31
36
35
38
34
35
32
37
37
38
35
33
36
36
34
35
37
38
35
36
38
36
35
35
32
36
34
39
36
35
37
32
36
36
36
33
34
35
38
32
36
39
37
37
38
39
35
36
33
33
34
38
35
38
33
34
38
31
34
38
34
33
33
30
34
37
34
40
35
33
38
39
36
36
32
35
39
37
36
37
35
35
34
34
36
29
35
30
31
34
36
34
33
28
36
33
34
36
34
36
38
40
31
35
33
35
38
36
35
40
35
35
33
33
36
31
36
36
40
32
32
37
31
35
31
34
36
35
36
35
37
37
37
33
34
37
35
37
34
36
31
34
36
37
35
32
38
36
35
38
36
38
39
30
33
35
35
33
34
35
38
30
30
32
33
34
40
37
37
32
31
34
37
36
34
37
26
33
36
35
32
36
35
34
35
40
37
37
39
39
34
36
40
37
34
32
36
37
29
33
38
36
39
37
38
39
37
33
35
36
33
34
35
32
32
39
35
42
35
32
36
32
40
34
40
34
38
35
33
35
35
39
39
36
28
37
35
38
37
31
36
33
29
37
36
38
32
33
38
38
39
36
32
38
38
37
38
34
33
38
36
34
36
33
37
31
38
41
38
35
38
37
40
37
32
39
34
30
34
40
38
37
36
34
33
37
39
36
31
36
36
35
34
34
37
36
37
38
34
35
28
33
40
41
30
33
39
33
34
38
39
34
35
34
35
38
32
32
37
39
35
34
32
35
39
34
35
36
28
35
33
31
39
32
34
36
28
39
39
36
38
38
36
36
36
35
35
40
35
35
34
33
33
36
34
34
36
38
35
35
36
31
35
34
31
32
35
38
39
33
35
36
36
33
35
35
36
35
35
36
34
37
39
36
34
35
33
32
35
38
36
36
34
34
34
33
36
32
37
36
36
39
35
37
33
42
37
36
37
38
36
33
32
40
37
32
37
32
35
39
32
38
38
31
38
33
32
33
34
36
38
35
36
32
33
35
36
35
30
38
35
36
37
33
35
36
37
30
37
32
35
38
37
33
37
34
34
33
34
35
35
37
36
36
34
35
34
36
36
37
30
36
35
38
35
36
35
33
39
38
35
32
30
37
35
38
37
37
31
34
37
36
33
37
35
34
33
33
37
34
35
36
34
37
30
39
34
34
39
38
37
38
38
38
35
41
36
32
37
31
34
32
36
37
36
38
36
35
36
36
36
37
33
34
34
36
29
37
34
32
35
37
34
38
34
33
34
37
35
36
33
34
39
35
34
31
35
37
35
39
37
36
40
31
34
38
37
34
38
35
34
36
33
34
35
36
40
39
31
36
36
40
37
37
33
39
37
35
39
34
32
34
36
37
36
36
40
35
41
39
34
41
35
36
34
33
38
35
31
35
35
38
35
34
35
36
33
32
38
39
36
31
36
36
38
36
39
37
38
38
37
37
38
37
37
33
35
35
37
38
37
31
36
39
39
38
36
34
37
33
39
39
32
33
37
38
36
33
40
35
38
36
33
40
34
34
37
39
33
37
34
34
35
39
35
37
36
36
36
37
32
36
35
36
34
34
37
36
34
34
40
37
38
40
34
39
36
36
40
38
37
34
34
37
35
36
38
38
34
35
31
36
35
39
37
35
37
38
38
31
32
37
36
32
33
33
37
37
34
36
31
35
36
35
36
34
36
34
33
38
34
33
31
34
29
38
33
37
31
39
37
33
35
32
34
33
33
37
36
34
36
35
34
36
34
35
36
34
39
36
33
34
32
37
38
37
37
36
33
33
34
33
33
36
38
35
35
35
38
34
35
35
33
37
37
38
36
37
37
31
34
35
34
38
33
34
40
33
34
35
36
35
37
33
33
33
36
37
35
34
32
32
35
34
39
34
37
36
34
36
33
34
38
33
34
34
34
32
36
38
38
38
37
36
37
35
37
40
39
35
37
31
32
33
35
36
39
33
37
37
34
37
36
33
38
34
38
33
38
33
38
34
31
37
34
34
32
35
35
32
35
35
35
31
32
33
36
37
38
32
32
36
34
35
33
34
37
34
38
36
33
37
35
32
36
29
37
39
37
34
38
35
37
40
36
37
39
32
36
32
39
31
30
31
35
32
36
34
33
38
38
32
37
32
38
34
34
32
32
38
35
36
34
38
33
34
35
33
30
40
36
32
37
37
35
37
34
36
35
33
34
35
40
35
37
35
34
36
37
37
34
28
36
31
37
34
39
37
38
36
34
35
39
35
35
32
33
37
37
37
37
34
33
37
33
40
35
38
32
41
40
35
30
33
34
31
36
32
34
30
37
34
36
39
36
34
36
38
34
40
32
34
36
31
31
32
33
38
36
37
34
36
32
36
37
39
34
35
38
34
39
33
33
34
36
31
37
31
34
37
40
32
38
36
37
34
32
34
35
37
33
33
37
40
32
33
36
35
37
37
35
36
35
34
34
38
33
38
34
34
29
38
37
37
36
35
34
39
34
34
35
35
38
32
33
37
34
33
34
35
35
36
36
38
32
33
38
36
38
37
38
38
37
39
38
37
37
39
35
34
34
37
37
35
36
36
37
31
37
32
34
37
33
36
35
37
37
34
37
36
35
38
38
34
35
36
38
37
31
34
36
33
39
39
34
37
34
33
30
38
40
31
40
38
37
40
37
33
40
32
38
28
36
35
37
30
32
33
36
33
32
31
37
33
37
35
37
37
34
33
37
38
36
33
36
31
34
38
31
30
36
37
37
35
36
33
36
35
35
38
34
38
33
34
33
33
37
42
37
38
39
36
36
33
36
38
31
35
36
38
34
37
35
37
38
39
31
39
36
35
32
37
38
41
34
32
35
37
35
31
35
35
41
38
36
37
31
35
36
33
35
38
36
32
39
31
40
32
35
37
36
36
37
35
33
35
31
35
30
40
31
33
31
33
36
36
36
31
34
36
37
39
36
38
35
36
34
39
33
29
32
34
38
32
35
38
37
34
34
35
31
33
34
35
36
41
40
36
35
36
33
37
32
33
40
42
35
36
37
35
37
31
37
34
36
34
32
35
38
38
34
34
35
30
34
34
32
36
34
36
39
37
37
37
33
34
32
35
34
37
37
34
37
34
35
33
36
34
37
32
35
33
34
40
33
33
34
35
35
33
39
34
37
38
32
35
36
36
36
35
38
40
36
36
38
37
38
39
36
38
35
38
34
35
35
35
32
35
36
35
32
37
37
30
35
35
39
34
36
33
35
32
32
35
35
35
36
37
37
38
37
32
35
36
32
33
35
33
34
35
37
33
36
35
35
35
36
40
36
34
32
36
35
37
31
33
38
31
40
36
34
41
36
34
37
36
34
38
37
34
37
39
35
35
38
36
33
31
34
39
30
36
37
36
34
36
36
34
36
29
33
37
35
31
38
40
35
32
39
34
34
36
40
37
36
35
37
36
34
36
32
37
37
29
29
37
33
39
37
34
32
37
32
34
35
40
35
29
33
37
35
35
35
39
30
40
36
31
37
32
37
38
34
28
35
31
37
35
37
33
39
35
33
34
34
39
35
32
36
28
33
32
36
37
32
34
36
35
34
33
38
36
32
34
33
40
32
36
36
38
41
35
31
36
36
38
38
37
38
36
37
36
35
32
32
36
31
33
37
34
32
39
34
34
41
37
37
33
34
35
30
39
40
32
39
34
38
31
41
36
35
36
33
38
38
37
37
36
34
37
34
32
38
37
33
36
34
34
37
37
30
35
31
35
37
38
32
37
34
31
38
40
38
35
35
40
35
35
35
25
38
42
35
34
35
35
35
33
39
33
32
36
32
35
35
35
38
34
33
38
37
37
38
36
33
34
32
36
36
35
36
36
37
28
36
40
33
40
37
34
36
35
30
38
38
39
34
35
34
32
37
38
34
34
37
33
36
34
34
35
35
32
35
36
35
29
35
35
33
34
36
32
37
32
35
34
38
30
33
37
38
35
36
34
37
32
31
31
34
37
34
37
37
38
32
33
42
36
40
32
41
38
34
33
37
38
38
35
35
35
31
37
33
35
35
33
41
36
40
32
37
37
39
33
35
35
39
34
36
37
37
38
38
33
37
32
37
36
35
32
31
37
37
34
34
39
37
33
34
35
35
35
34
36
31
35
34
36
34
38
35
37
35
32
32
36
36
39
32
37
38
36
31
33
34
33
37
33
41
39
31
35
36
34
37
38
29
37
38
34
36
38
31
36
38
37
33
39
35
33
30
34
38
35
32
32
36
33
37
33
35
35
33
37
38
35
37
36
38
35
39
32
35
34
33
35
36
38
35
38
37
37
32
36
36
35
33
36
32
35
33
33
36
33
36
30
35
37
36
29
40
35
41
34
37
31
34
37
31
38
38
38
36
40
36
37
35
36
32
36
43
36
33
31
35
37
40
38
35
32
33
33
37
35
33
37
35
36
36
35
37
35
38
35
33
35
36
31
37
40
37
33
34
38
34
36
35
31
33
37
32
38
34
36
37
34
32
35
35
31
33
34
35
37
36
36
38
32
34
41
35
37
39
37
38
35
33
33
33
33
35
36
37
34
29
38
38
36
33
37
32
34
36
35
36
34
29
33
33
32
29
38
34
37
35
32
38
32
33
38
36
36
37
36
30
35
37
35
33
37
34
37
29
37
38
37
38
34
35
33
40
38
39
34
34
36
36
34
40
31
35
35
33
37
39
35
36
36
38
36
37
35
41
32
36
34
33
35
39
34
34
38
40
40
39
34
35
37
37
33
37
39
32
35
33
32
40
28
35
40
38
28
30
35
34
37
27
34
31
37
40
39
35
36
32
38
29
38
35
38
35
38
35
33
33
35
33
32
36
32
36
30
34
33
37
34
38
34
38
37
34
38
36
38
39
35
38
30
36
36
33
37
36
32
30
37
33
33
33
31
34
33
29
36
34
34
34
34
37
38
40
36
37
39
36
34
34
34
34
37
35
34
36
38
36
40
34
34
35
38
41
36
34
31
39
35
36
40
39
35
38
35
36
38
30
36
34
34
37
40
29
40
32
38
38
33
39
36
35
31
36
35
34
38
34
35
33
32
36
30
31
35
35
34
31
34
38
36
35
37
34
34
28
32
35
35
37
37
34
39
37
37
34
33
36
35
30
38
35
41
29
39
30
30
38
38
36
37
32
37
39
33
36
35
34
39
36
38
37
36
30
35
33
41
36
36
34
37
34
32
35
37
38
32
32
35
39
34
34
34
34
39
32
39
32
38
33
34
34
36
32
39
31
31
38
36
34
32
34
32
36
36
35
32
37
33
36
34
39
37
31
38
36
32
36
34
33
37
36
38
34
39
39
35
37
34
37
34
34
35
37
33
38
33
35
36
39
35
38
35
32
34
40
34
32
35
36
35
35
30
35
37
35
34
38
34
37
34
39
33
33
35
39
33
39
36
34
38
34
31
39
36
37
33
35
34
38
33
35
36
34
37
37
39
33
42
36
38
37
35
36
35
33
35
35
36
36
35
36
35
32
37
38
39
34
32
31
38
34
37
31
32
36
37
34
35
36
33
35
35
35
38
39
39
29
35
34
36
39
35
38
34
32
35
33
38
40
34
36
34
38
34
37
36
36
37
35
37
37
30
31
29
41
33
39
36
39
37
37
34
38
38
32
33
35
38
36
36
31
35
34
37
36
38
36
37
34
35
32
37
35
36
36
35
38
33
31
39
36
33
38
34
37
35
35
36
36
36
40
33
33
34
32
39
29
30
37
37
36
36
39
36
35
33
34
39
36
36
37
36
37
38
37
29
36
32
36
34
35
30
34
28
37
36
36
33
38
33
39
35
38
34
31
41
35
34
32
36
36
35
36
31
32
32
34
35
36
36
37
37
35
36
35
35
37
37
34
35
33
34
35
37
35
35
38
32
37
36
32
39
37
37
36
38
39
32
35
38
39
38
33
37
34
32
35
33
35
33
36
33
37
33
39
36
33
34
33
38
32
34
34
38
37
36
37
39
35
37
35
37
37
34
33
31
36
35
34
35
34
36
34
38
32
35
30
31
35
34
35
36
35
35
38
36
40
35
37
38
34
37
37
31
37
36
38
33
38
36
35
39
40
29
39
37
40
39
35
37
32
36
34
35
38
32
40
36
37
39
31
40
36
36
41
36
37
34
37
36
35
34
34
36
40
33
33
36
35
39
33
36
36
36
31
33
37
31
35
37
32
34
37
37
39
36
38
32
38
36
35
38
34
40
37
34
33
35
34
36
35
36
36
37
36
29
38
32
36
31
34
37
40
35
38
35
39
36
36
34
38
34
34
35
32
37
33
33
36
36
36
36
37
36
36
34
32
32
32
36
34
35
34
36
38
36
39
34
36
40
36
38
39
33
35
33
35
40
33
35
37
32
34
33
37
37
38
36
37
31
33
37
37
37
33
34
36
33
37
35
38
38
35
42
36
36
32
34
32
37
36
38
38
34
34
29
33
34
35
37
34
38
38
37
33
34
35
37
37
35
40
42
35
35
38
37
33
38
35
36
32
32
35
33
38
33
35
32
35
35
32
37
35
36
29
38
35
32
33
37
37
37
37
33
36
37
33
34
32
36
36
38
34
34
35
30
39
38
36
39
33
37
32
34
31
37
38
36
37
33
36
37
36
35
35
34
35
34
34
34
35
38
39
33
32
37
36
36
38
36
36
37
35
36
36
35
35
36
38
38
33
34
37
36
28
38
37
41
38
38
39
34
35
38
31
32
34
35
31
34
33
35
32
34
36
33
34
34
34
35
33
33
37
36
35
30
35
30
34
38
34
37
35
37
37
35
36
37
36
38
35
37
35
31
35
34
38
36
35
31
30
37
29
34
37
32
36
36
34
33
34
35
38
35
34
34
33
35
31
32
36
38
37
33
31
34
37
34
36
31
35
36
31
36
35
33
36
30
35
34
33
37
37
32
33
32
32
34
35
39
32
35
31
36
38
36
32
37
29
36
34
34
36
35
33
34
38
35
37
38
32
35
34
33
37
36
35
38
34
38
32
38
33
40
33
35
38
39
35
36
36
37
36
33
35
36
31
36
36
38
31
31
34
38
33
38
33
32
36
35
34
35
31
35
37
39
37
35
35
34
34
40
33
31
36
38
37
34
35
33
38
34
28
31
36
33
38
35
37
39
36
29
37
32
35
35
33
35
39
33
35
38
35
35
33
34
38
33
33
36
35
35
37
35
37
37
34
37
37
36
40
36
37
30
35
36
37
40
31
36
33
36
34
36
33
37
32
36
36
38
37
31
35
36
34
34
37
27
33
35
35
30
37
36
34
33
38
37
37
34
27
36
37
40
36
33
38
35
38
35
35
37
35
37
32
36
35
32
36
39
32
35
37
37
34
34
38
33
35
32
31
33
38
37
36
33
34
38
33
32
36
35
34
30
37
35
36
36
32
33
37
36
33
38
34
38
34
37
38
32
35
34
38
31
39
38
34
30
35
40
33
33
36
36
35
33
35
32
35
39
35
31
35
34
35
37
34
32
33
34
33
34
38
34
33
37
32
34
33
37
33
38
33
35
36
37
38
36
35
40
33
38
39
37
35
29
37
35
34
36
32
38
33
33
38
37
37
34
34
30
32
34
37
38
36
39
31
38
37
35
35
34
35
39
32
35
37
37
38
34
34
34
37
37
33
36
35
36
33
33
32
38
39
37
36
32
35
38
39
37
32
37
35
33
34
33
30
35
35
34
28
32
35
35
36
33
37
34
33
38
29
36
34
36
34
34
35
35
35
37
36
37
36
41
35
35
37
30
40
31
38
34
35
38
35
31
40
40
35
37
37
37
35
35
36
40
36
38
32
37
30
33
35
35
36
32
34
37
37
35
37
34
41
36
38
37
35
34
39
38
35
36
28
34
35
39
37
34
38
35
35
34
37
32
36
37
26
32
40
39
39
35
31
34
34
37
37
35
34
33
32
31
38
34
30
36
38
39
33
40
39
31
36
38
32
37
34
36
32
33
36
36
37
36
33
35
30
37
34
33
35
33
37
37
35
40
38
38
38
33
29
38
33
34
36
36
40
37
34
36
36
34
37
35
34
35
35
36
31
38
29
36
31
33
36
38
36
37
32
35
34
37
32
36
33
34
34
31
34
39
39
40
37
35
38
38
39
34
34
30
35
31
33
35
36
37
33
38
35
34
40
35
31
33
38
39
36
36
36
31
31
32
33
35
33
37
39
37
35
33
35
37
36
35
33
37
35
35
38
38
36
36
35
34
35
36
37
36
37
35
32
35
35
33
37
32
36
30
34
37
36
36
34
37
34
36
36
30
33
36
37
33
39
37
38
34
36
38
40
36
33
35
34
33
33
35
35
34
35
36
31
37
37
36
36
39
36
34
39
35
36
35
35
35
34
33
38
38
32
37
36
32
35
34
36
36
34
34
33
36
34
35
39
36
35
37
36
39
28
33
35
40
34
36
38
32
32
36
34
37
33
35
34
31
36
37
40
34
32
34
32
37
39
30
40
39
36
37
36
35
37
35
31
36
34
38
39
41
39
37
32
33
32
36
35
40
34
34
34
38
35
36
35
38
36
37
33
32
32
35
35
35
33
33
40
39
36
39
33
35
41
37
37
34
37
37
35
39
36
33
35
39
36
32
37
40
36
39
37
38
37
34
35
36
33
37
41
34
33
32
36
37
34
35
40
37
34
38
34
31
32
34
33
32
36
40
37
38
36
35
36
37
40
37
36
35
36
35
34
32
37
40
32
36
38
31
34
32
38
33
37
32
36
37
39
40
36
37
33
38
37
36
37
37
38
34
36
34
35
36
37
35
35
36
36
36
33
35
39
33
30
34
36
40
36
33
31
33
32
34
39
35
38
36
28
34
33
38
37
34
34
32
32
33
32
36
38
34
38
33
37
37
34
33
38
37
34
35
32
36
37
38
35
37
38
36
36
32
35
33
37
32
33
35
35
34
32
40
32
35
37
32
38
34
35
33
34
33
37
34
34
33
29
36
32
38
34
36
37
36
38
33
37
38
35
38
33
35
36
36
36
33
32
33
38
33
37
35
36
39
36
37
34
39
34
33
33
37
34
37
37
35
37
38
36
31
34
39
37
32
37
33
36
34
39
38
37
34
35
37
34
33
38
32
32
40
39
37
34
40
33
39
32
35
35
37
34
36
34
36
37
37
35
35
34
32
41
36
37
34
37
38
32
36
38
33
36
34
35
36
38
35
34
36
35
33
33
34
34
37
38
33
35
35
33
34
34
39
40
34
37
32
36
35
38
38
36
37
38
35
39
32
32
36
35
40
37
39
34
38
32
37
36
39
34
38
41
34
31
35
36
38
40
37
33
35
31
40
35
38
30
35
36
37
32
39
34
38
35
35
32
37
35
37
31
31
38
29
37
37
32
36
38
37
40
34
37
37
37
36
34
38
36
37
33
35
36
38
37
38
34
39
38
38
39
35
40
30
36
36
36
33
32
38
39
38
34
32
38
33
35
33
39
37
34
31
37
36
33
31
36
32
35
39
38
33
33
35
36
36
34
34
31
34
37
37
35
29
35
37
38
39
33
35
36
35
37
32
40
36
39
35
38
37
34
37
38
36
38
33
35
35
33
36
33
32
37
34
36
35
37
33
37
34
39
33
32
37
36
29
38
34
34
37
38
38
39
33
37
36
33
31
37
35
38
36
35
36
34
30
33
33
35
29
35
35
36
36
38
33
35
38
37
37
32
33
30
38
33
33
36
36
34
37
38
38
35
34
34
35
32
32
37
35
34
35
30
41
36
30
36
39
38
38
34
30
35
30
32
33
37
38
34
35
38
30
31
35
37
37
38
32
30
31
37
36
36
37
31
34
36
32
34
36
32
35
33
38
38
36
33
34
33
35
30
38
39
34
35
34
36
33
32
34
35
35
31
35
35
35
34
37
32
38
35
38
32
34
38
37
34
35
35
32
32
36
34
35
36
34
30
34
34
35
33
38
30
34
37
36
37
35
37
33
41
35
34
32
28
36
36
40
38
38
34
38
35
37
37
36
40
34
39
36
39
35
35
36
37
34
36
37
30
35
36
35
31
34
35
34
35
33
35
36
40
39
34
35
40
33
37
33
37
39
32
33
33
35
35
36
34
33
33
37
36
34
34
40
34
39
37
36
34
37
39
37
34
38
36
35
32
33
29
36
38
34
35
37
38
36
34
35
34
39
31
37
39
31
38
36
37
39
39
36
33
34
34
36
37
31
36
36
31
36
33
34
31
30
36
37
33
38
30
33
36
30
35
33
34
33
32
37
31
38
34
37
35
36
33
38
34
38
32
37
38
31
37
33
36
35
36
34
34
31
39
35
35
38
30
34
35
36
37
36
37
35
36
40
34
34
35
37
34
36
33
38
33
29
37
37
32
31
36
35
36
32
32
33
38
31
29
33
40
35
36
37
36
36
36
37
32
40
36
38
31
35
35
36
37
37
31
35
40
35
36
39
32
35
32
39
36
32
36
37
34
38
35
35
35
38
36
37
37
40
34
33
30
35
39
34
34
36
34
40
33
32
34
36
30
31
32
31
30
35
36
36
41
35
33
30
35
31
37
34
34
34
38
34
36
33
32
36
36
36
33
39
36
35
36
35
37
34
37
35
37
36
36
31
34
34
36
33
33
39
34
31
37
38
36
37
37
35
37
38
31
34
37
34
33
37
35
33
35
38
36
34
38
32
33
38
35
33
36
33
35
38
36
35
34
37
38
33
33
35
36
38
35
36
36
34
39
31
36
35
36
34
33
35
38
32
33
39
34
35
35
36
39
41
36
36
40
39
37
36
36
33
34
37
34
32
36
34
32
36
38
35
32
36
35
37
35
29
31
33
33
30
35
38
37
32
35
38
33
34
37
37
35
35
40
34
37
34
32
36
36
33
35
35
36
34
34
34
33
39
35
35
36
37
37
34
38
37
33
29
39
40
31
35
37
36
33
39
36
34
35
35
38
37
37
33
33
37
37
36
40
37
37
33
36
38
37
34
31
38
34
39
37
37
31
36
30
37
36
37
31
35
30
35
38
35
37
32
28
37
35
35
37
37
37
32
36
37
33
40
33
34
34
40
36
34
34
37
37
37
32
35
33
37
38
36
33
38
36
35
33
31
34
34
38
35
36
38
36
34
36
29
32
36
36
31
36
37
35
27
37
35
35
36
36
35
38
35
39
32
36
37
36
34
37
36
38
33
34
33
34
37
38
36
30
36
34
37
35
39
32
36
40
32
34
34
36
33
36
38
35
35
32
36
33
36
32
39
35
35
32
36
36
37
34
36
34
35
33
36
40
29
34
33
34
35
27
37
30
34
35
36
36
39
33
37
38
31
34
34
38
34
37
37
33
36
30
37
34
34
32
33
36
33
33
39
39
36
35
39
37
38
36
35
37
32
37
33
38
35
34
35
36
37
35
37
35
37
31
36
37
38
38
39
33
32
36
38
34
32
29
35
34
35
38
37
39
38
34
33
34
31
38
35
37
37
34
32
32
35
33
36
33
39
35
37
35
37
35
34
36
34
32
38
28
37
33
39
39
32
36
38
32
35
33
32
36
36
36
38
34
32
33
39
34
37
37
36
36
37
35
34
36
32
34
29
34
38
32
36
37
37
29
34
38
39
33
39
35
35
35
36
39
36
38
36
36
34
34
37
33
34
35
35
32
33
37
34
39
33
37
38
38
35
33
35
31
38
36
34
39
38
33
36
30
36
34
33
36
35
37
35
36
39
36
36
34
38
36
32
33
34
30
33
35
35
33
37
36
35
33
37
37
32
38
35
36
36
37
36
36
36
37
35
35
34
35
36
37
36
36
41
34
33
33
39
31
39
36
35
31
26
32
37
32
36
38
33
37
31
33
36
33
38
35
35
34
38
38
40
37
33
38
35
37
33
37
35
36
32
38
36
37
38
34
34
38
37
38
33
38
34
37
34
39
40
34
33
38
35
32
35
35
38
34
35
36
36
38
39
36
35
38
36
35
35
35
35
34
34
35
32
33
31
35
36
34
37
37
35
39
35
35
34
33
38
33
37
37
33
34
34
36
37
42
34
35
38
38
36
33
35
32
31
36
37
35
34
35
38
35
33
27
30
34
35
36
37
30
36
32
35
40
35
32
33
30
35
34
36
39
34
31
37
36
38
38
34
37
37
33
36
35
34
38
34
35
35
37
40
34
36
30
35
36
35
28
38
38
35
35
34
33
37
36
36
35
37
36
32
33
37
39
37
36
34
35
32
36
36
36
35
34
33
33
38
34
31
40
37
39
36
37
34
35
38
37
32
33
37
36
34
37
30
39
34
34
34
36
32
34
37
40
36
38
33
39
35
35
35
31
30
36
33
37
36
37
35
35
42
35
37
33
29
35
36
30
33
39
33
36
38
33
38
38
32
37
35
36
38
37
33
31
38
35
32
35
32
32
39
36
34
32
30
34
35
38
35
31
35
36
38
37
40
34
32
34
37
34
34
34
34
36
36
37
33
36
38
29
37
31
39
37
28
40
39
30
33
35
36
34
34
32
39
37
36
32
33
36
34
33
32
33
35
36
33
32
35
37
33
33
36
37
38
39
37
34
33
34
36
33
31
31
36
36
38
35
36
35
36
37
33
37
33
37
31
34
37
33
36
34
38
34
36
32
39
33
42
34
36
40
38
35
36
35
35
36
33
38
33
33
36
32
31
36
37
36
36
35
42
33
33
39
36
40
36
30
34
36
34
37
36
35
36
32
39
36
33
29
38
33
34
31
36
38
35
34
37
34
35
35
31
38
34
36
33
33
35
30
39
36
36
35
32
37
30
40
33
34
33
38
32
39
36
31
37
32
34
36
34
39
35
34
36
35
34
37
35
40
35
37
38
31
36
33
37
36
30
36
37
37
34
33
35
39
38
39
31
35
38
38
37
40
34
35
39
37
38
36
33
34
37
36
35
36
28
36
33
32
36
40
35
36
37
38
39
36
36
37
33
38
33
35
35
33
33
32
28
37
40
39
35
37
36
34
35
34
39
31
32
36
37
36
33
36
31
37
36
32
33
32
34
39
39
36
34
36
35
36
39
34
34
33
30
37
37
36
35
35
38
35
35
41
36
33
36
35
36
29
39
33
36
32
37
31
37
31
34
34
35
36
36
35
35
33
35
37
36
36
33
38
34
33
40
32
36
35
35
34
37
40
35
37
31
35
35
36
36
38
32
39
34
35
36
39
36
32
38
35
34
34
35
34
33
37
33
32
34
33
36
38
35
38
36
32
33
35
39
35
37
31
35
31
35
35
33
27
36
38
39
39
37
33
35
35
33
33
37
35
32
36
35
35
38
37
38
38
36
37
40
29
34
34
36
33
33
39
33
37
32
33
40
32
36
37
30
35
33
38
34
36
35
40
36
34
33
36
42
39
33
32
36
37
36
36
37
37
37
37
33
38
37
33
35
28
34
33
33
35
35
34
33
37
34
38
37
31
33
32
38
32
39
37
34
35
32
35
37
37
41
35
38
38
35
34
37
38
38
37
37
34
33
37
35
38
33
36
31
34
37
32
37
39
35
37
35
35
33
34
35
38
39
32
34
33
34
38
37
32
36
39
33
36
31
34
34
39
33
36
39
33
34
35
36
39
40
33
34
33
37
37
34
31
36
33
34
34
35
37
35
33
31
31
40
35
36
37
31
32
37
34
30
41
29
37
35
34
36
37
38
37
34
33
36
36
32
35
31
31
40
40
35
35
34
35
35
34
34
38
32
35
32
32
35
37
39
40
34
38
31
31
38
35
37
33
34
35
36
31
34
30
38
38
35
32
37
32
37
35
36
38
35
31
39
30
34
37
36
37
33
34
35
39
37
35
38
33
40
37
40
38
40
34
33
33
37
34
35
36
40
38
33
37
36
38
31
36
39
32
38
36
35
37
32
36
33
37
34
35
30
34
31
35
30
32
39
33
34
30
38
38
35
31
34
42
36
34
36
37
36
37
37
33
32
34
36
38
34
34
40
40
31
37
38
31
34
32
40
35
37
36
40
31
35
37
40
37
35
38
33
34
33
35
29
33
36
39
39
34
36
36
35
36
32
33
34
34
39
30
33
30
35
39
37
35
34
37
34
39
35
35
39
32
35
36
37
37
36
34
29
37
35
34
35
40
32
37
36
35
33
33
38
36
31
35
32
28
34
37
34
36
36
37
35
32
36
38
36
35
31
34
35
39
33
34
32
36
37
34
36
38
35
33
39
34
36
39
38
32
36
37
38
29
40
38
37
35
38
33
39
38
34
39
38
34
39
31
35
36
35
36
31
37
34
34
34
33
37
33
37
38
35
35
33
27
34
34
33
36
34
31
38
36
33
36
36
39
33
34
38
30
33
36
34
32
32
33
31
30
38
33
38
36
37
35
38
34
32
38
38
37
36
34
39
34
35
33
32
34
34
33
34
34
36
30
30
37
35
36
38
35
34
37
36
38
35
35
35
34
34
34
33
31
33
34
35
34
37
35
38
35
32
39
35
35
35
36
31
32
36
36
34
38
36
33
36
36
36
36
40
37
39
33
34
33
34
32
36
35
35
32
34
33
30
35
34
37
36
33
36
36
36
35
32
34
35
38
34
32
37
33
37
36
33
35
36
35
38
37
34
32
29
36
35
32
31
37
37
40
31
33
37
37
29
37
37
37
36
34
37
37
33
35
35
35
36
36
32
32
35
36
36
36
38
32
31
33
33
36
32
35
39
37
34
33
34
35
38
33
34
36
35
37
37
39
32
31
34
36
35
35
34
37
36
35
37
37
33
33
38
34
29
35
33
37
38
36
35
33
33
37
39
32
36
34
39
34
35
33
35
32
37
35
34
36
33
33
36
42
35
38
37
37
38
34
36
38
31
36
36
33
36
37
35
33
38
31
39
37
37
31
38
35
35
40
33
36
27
34
33
33
36
42
34
37
35
39
38
37
33
36
38
37
34
32
37
36
38
37
39
35
36
35
32
35
36
36
37
34
39
34
40
38
34
33
34
33
38
36
31
38
37
37
31
36
33
33
36
32
37
36
36
37
36
36
35
38
33
35
36
35
36
33
34
37
40
33
37
29
33
34
33
34
34
31
32
38
33
32
37
35
33
37
34
33
32
34
34
32
34
33
32
36
40
36
39
36
35
33
33
35
33
35
33
33
37
36
35
32
38
31
36
34
35
32
34
38
41
36
33
36
38
34
31
34
38
38
38
38
34
35
36
35
38
36
31
32
35
34
38
32
39
34
37
36
35
34
35
33
35
37
40
35
37
38
37
39
33
29
37
35
36
34
30
36
33
35
41
36
33
37
38
31
35
30
37
32
36
34
34
37
38
35
38
36
33
36
34
33
35
31
39
35
38
30
35
31
31
32
33
37
38
37
36
38
41
39
35
30
36
36
36
36
39
35
32
39
39
35
37
33
29
37
37
33
38
37
32
35
37
36
38
31
30
34
35
29
35
33
35
34
34
38
37
32
33
40
41
32
35
35
35
33
35
37
39
39
39
39
32
38
39
35
33
38
35
36
37
33
37
39
36
36
35
32
37
38
36
37
30
38
37
34
34
39
36
32
39
34
34
34
34
34
33
38
34
40
31
36
34
35
33
34
39
36
28
31
34
34
34
33
35
34
35
40
34
39
36
33
36
37
29
33
38
34
37
36
36
36
34
34
36
34
35
36
36
34
29
36
40
38
38
38
35
37
35
38
38
36
36
35
34
39
31
34
32
34
38
33
37
34
33
33
38
32
39
37
38
34
38
37
38
37
35
35
33
38
35
37
30
39
38
36
34
35
36
38
36
37
41
34
35
37
37
38
31
30
37
35
32
33
37
34
40
35
36
35
34
36
34
34
35
34
36
35
38
37
33
34
35
37
35
35
33
36
33
35
36
33
35
32
39
37
39
37
31
35
31
37
36
36
35
37
35
33
36
35
33
39
35
36
36
31
39
36
38
36
33
31
33
35
35
35
36
35
39
37
37
37
32
37
32
36
32
32
35
34
30
31
39
35
36
36
35
35
31
36
37
35
36
29
39
35
35
37
40
34
35
40
37
33
32
35
39
33
36
30
35
32
37
36
36
34
36
34
37
37
37
33
34
32
33
30
33
38
38
35
39
37
35
37
36
37
33
32
39
37
32
33
36
34
37
32
38
35
35
37
35
36
38
36
39
31
37
34
37
36
36
32
33
38
32
31
37
34
36
38
39
34
34
38
38
33
39
39
32
34
37
37
38
32
38
35
36
37
37
31
36
36
37
27
29
37
40
30
37
39
31
36
38
33
32
34
32
36
40
33
33
37
36
34
33
33
34
32
36
33
34
38
38
34
33
36
33
37
35
33
37
38
36
36
34
39
34
36
37
39
37
37
36
36
38
34
35
33
36
37
31
37
38
37
40
37
34
34
37
35
37
33
29
26
39
34
35
33
35
33
37
32
34
35
37
37
35
34
34
35
32
35
37
33
32
35
35
36
37
36
38
35
36
37
31
34
37
37
36
36
38
33
31
36
32
38
37
36
39
35
37
34
31
33
35
39
35
35
31
34
33
39
35
39
41
36
32
35
35
32
32
35
37
41
41
29
30
34
39
33
35
38
35
34
34
40
35
38
34
36
38
36
36
36
34
33
33
33
36
37
31
33
36
35
36
38
37
35
33
38
34
36
32
35
36
34
33
36
33
35
39
40
37
35
39
32
35
33
34
41
30
36
36
39
33
38
36
32
37
34
36
35
37
36
36
36
31
32
35
40
34
37
38
35
32
32
33
37
37
35
37
35
37
36
32
36
38
34
35
39
40
35
37
36
37
38
35
34
37
43
33
37
36
37
39
35
36
36
32
37
37
39
34
33
40
38
32
35
39
36
31
36
35
37
33
38
35
35
35
38
37
34
35
35
39
40
39
39
33
35
37
28
36
34
39
35
32
36
38
31
36
38
40
28
38
33
36
34
33
32
35
32
35
39
37
37
36
34
36
35
35
37
37
33
36
36
32
35
37
34
34
37
38
40
33
36
36
32
39
34
36
36
35
39
33
29
33
35
34
34
34
33
35
38
38
36
33
32
34
38
36
34
35
36
35
34
31
41
36
39
39
37
33
33
33
35
35
38
39
38
33
32
34
29
38
36
36
37
33
37
32
36
38
34
38
35
38
34
32
32
32
31
35
35
32
38
35
35
35
39
34
34
36
37
34
34
36
35
31
36
33
37
33
37
33
32
28
34
37
36
36
36
38
33
34
38
35
38
36
34
36
34
33
35
38
35
39
30
30
34
33
38
36
32
33
35
35
33
39
38
38
39
37
35
37
37
35
38
36
37
37
39
36
35
30
36
35
34
32
38
34
38
34
36
38
34
31
34
35
38
35
36
39
34
34
36
32
34
37
38
37
33
34
34
39
36
36
38
36
36
37
31
39
34
32
36
35
36
39
32
37
32
33
34
39
35
35
31
34
36
36
33
37
34
37
31
39
35
36
39
37
35
28
35
33
31
37
34
37
38
40
38
34
36
37
34
31
35
27
38
38
37
38
35
34
39
32
37
30
40
35
34
30
34
33
35
33
34
34
32
35
33
37
34
29
34
39
34
36
36
32
32
36
34
33
35
35
35
37
37
37
37
37
34
31
39
34
38
38
38
38
37
32
39
36
37
32
34
39
33
35
28
40
36
34
36
35
33
34
37
35
37
40
38
32
35
33
38
34
30
36
40
33
38
35
35
34
35
38
33
38
37
38
37
39
34
38
41
36
31
32
36
38
32
38
33
35
37
34
36
33
35
34
37
34
34
35
37
33
38
38
39
35
40
38
36
33
35
36
36
33
32
32
35
39
37
35
36
39
36
41
37
34
31
38
33
33
34
37
33
36
41
35
33
37
39
39
37
41
37
34
37
35
38
41
33
37
34
39
36
34
30
32
33
33
37
35
36
40
36
34
34
31
31
37
38
38
31
39
35
39
39
34
37
32
31
37
30
37
36
40
35
33
33
34
36
38
32
33
31
34
35
37
34
33
36
31
36
41
36
37
35
40
34
33
35
33
35
35
31
36
36
31
35
37
35
37
39
38
32
37
33
37
32
36
36
33
37
32
38
36
30
41
35
34
37
36
34
35
33
36
37
33
32
31
37
37
34
37
38
35
38
34
34
36
36
37
36
35
40
34
33
39
38
35
33
33
31
38
36
31
40
34
40
31
35
38
38
34
35
36
37
34
32
36
31
38
34
34
33
34
38
36
38
35
35
33
38
37
32
36
35
30
37
36
37
36
27
34
29
37
35
35
35
33
35
38
38
35
31
34
35
39
34
34
30
36
35
34
39
35
35
41
35
37
39
42
34
36
40
32
35
33
36
36
32
35
33
31
37
33
39
37
38
39
38
36
38
37
38
32
33
39
33
37
33
38
35
32
34
38
34
34
35
35
33
32
36
38
37
35
37
28
29
32
34
35
37
39
37
31
30
38
39
35
36
38
38
37
36
37
34
39
34
38
37
36
32
37
37
39
35
37
38
30
39
38
35
34
33
38
39
35
39
37
34
33
37
35
34
34
38
38
39
37
37
37
37
35
35
37
38
35
35
34
34
36
33
38
32
32
35
35
33
35
40
37
33
41
38
31
34
34
34
31
36
39
33
36
32
32
36
38
34
36
37
39
35
37
35
38
35
35
39
36
29
34
34
37
33
38
33
33
35
33
37
40
34
35
33
36
36
33
33
39
38
37
40
33
32
36
34
37
35
36
36
38
37
34
36
36
30
34
33
34
33
37
34
34
32
33
34
36
39
34
36
31
37
38
38
33
35
36
37
31
39
39
31
40
38
37
39
41
34
30
34
34
34
39
36
40
37
33
30
34
30
35
28
37
33
34
37
33
37
36
36
37
35
30
36
32
34
35
38
35
34
33
35
33
35
36
33
36
37
33
40
37
35
37
33
38
37
39
37
33
33
37
33
33
35
34
34
29
36
33
34
31
32
35
36
32
35
37
36
36
36
37
35
31
41
39
36
34
37
36
36
37
34
38
35
34
37
35
38
35
32
33
37
33
36
37
36
34
36
40
34
33
32
36
37
38
34
37
35
36
39
36
36
34
32
37
36
36
37
38
32
34
32
33
36
33
37
36
34
35
38
35
38
32
38
35
36
36
36
36
34
28
33
38
32
34
39
37
31
37
35
38
34
35
37
39
33
31
38
36
36
37
34
36
33
28
36
40
36
36
38
32
31
34
31
36
33
37
29
34
35
34
38
32
35
32
38
37
30
36
37
34
40
35
33
33
38
36
35
36
35
37
38
35
36
36
35
36
35
35
37
40
32
40
33
38
37
41
34
32
33
36
34
34
37
34
35
36
33
35
33
36
35
33
36
34
33
37
31
36
40
31
36
36
28
35
36
37
38
40
35
34
34
32
33
34
31
37
34
30
36
34
35
39
36
39
31
38
33
31
38
36
39
32
35
34
38
34
30
34
34
29
32
36
36
31
33
38
38
35
36
35
39
29
38
35
35
37
38
33
39
35
36
36
36
35
35
37
31
29
33
35
33
31
32
33
35
39
34
30
40
33
34
32
33
31
32
38
34
30
36
35
34
34
35
32
35
34
35
37
38
37
40
33
36
37
32
39
37
36
36
39
36
34
33
34
33
36
37
34
34
35
39
33
31
33
37
37
37
36
37
29
35
37
37
36
37
35
38
37
37
35
37
36
36
36
36
37
38
38
36
37
32
35
32
37
37
38
39
36
32
37
37
34
37
34
37
34
36
36
30
37
39
37
37
33
37
35
37
37
38
37
36
36
35
32
38
35
36
36
33
31
34
35
36
35
38
36
38
34
37
36
39
35
32
33
38
39
35
35
33
38
37
37
37
32
35
33
36
37
38
36
35
39
34
32
37
34
37
38
34
33
34
28
31
30
35
38
32
37
34
36
36
35
35
37
32
41
36
35
36
38
35
41
33
35
37
37
33
35
37
36
38
37
35
38
38
33
32
29
32
31
32
34
35
36
33
32
34
30
36
34
36
39
36
36
33
34
36
37
36
32
34
33
32
39
35
35
33
36
33
35
36
31
30
33
38
32
31
37
33
39
38
37
35
37
33
33
35
31
32
36
38
36
33
32
37
35
36
34
37
35
37
33
36
35
37
39
36
36
36
32
39
31
34
40
34
35
37
34
38
35
37
38
34
33
32
35
33
33
36
36
37
35
37
35
36
34
38
37
37
37
38
33
41
31
31
31
36
41
35
35
32
34
33
37
35
36
33
35
36
37
32
35
35
34
30
34
33
33
38
37
37
33
34
37
34
38
38
34
37
35
33
35
39
39
37
38
37
39
38
37
34
37
34
36
37
34
33
32
38
35
38
33
31
35
39
30
34
35
32
35
36
35
33
33
34
40
39
37
34
33
30
40
35
36
35
39
33
34
34
33
36
35
36
35
32
35
34
34
39
32
38
36
34
38
34
33
35
32
34
33
39
37
38
37
34
35
32
36
37
41
33
39
30
35
36
33
37
39
34
30
31
36
38
36
32
31
35
33
34
37
32
36
28
40
36
36
32
39
35
34
36
38
37
29
35
37
36
35
38
37
37
37
36
33
36
33
35
36
30
31
34
36
35
36
34
37
37
36
31
30
31
38
36
33
34
35
28
41
37
37
33
36
33
32
36
35
40
37
34
34
36
39
33
34
34
35
34
36
35
34
34
35
33
33
35
40
34
36
31
32
37
31
34
39
31
32
38
35
38
33
36
38
31
35
36
35
39
36
37
33
37
36
34
32
42
34
40
38
35
36
34
36
37
37
39
36
33
36
38
37
33
36
33
37
36
41
33
36
38
35
29
36
32
33
31
40
36
38
33
33
36
34
38
36
36
33
38
35
35
36
37
40
37
36
33
30
37
36
39
34
34
35
36
32
41
38
33
31
36
31
35
36
36
37
35
35
36
34
35
32
38
38
32
32
35
34
34
37
36
36
33
29
36
35
35
35
35
32
34
35
35
33
37
29
31
36
36
37
38
34
36
38
32
29
32
35
37
39
37
33
37
39
35
33
35
33
33
35
33
33
33
39
33
40
38
31
35
34
36
36
36
33
33
33
40
34
35
37
33
40
32
35
35
32
38
36
37
36
34
35
34
37
37
30
39
38
37
33
36
37
35
35
35
31
33
34
37
37
31
37
39
37
32
34
36
39
32
38
38
33
35
30
39
32
39
35
35
36
36
34
36
38
35
31
34
36
36
36
34
38
38
33
33
36
34
33
39
38
38
40
34
38
35
39
40
29
37
38
36
30
37
36
33
36
34
34
34
37
37
35
33
37
36
31
34
35
40
37
35
34
39
38
35
35
36
37
35
35
38
35
35
33
37
35
35
40
32
36
37
33
35
36
33
36
36
36
38
33
33
29
38
35
35
35
30
33
30
35
35
31
33
36
36
34
38
35
28
38
39
37
39
35
33
38
34
38
37
39
33
35
34
30
33
32
32
34
41
35
34
34
35
35
33
33
40
37
38
37
36
33
37
38
38
37
34
34
36
31
33
37
32
38
35
40
31
30
35
36
32
35
33
39
35
39
35
38
37
38
30
37
37
35
34
36
35
37
32
33
42
34
34
36
36
34
35
37
32
35
35
39
33
32
40
32
39
38
36
35
36
34
34
36
35
35
36
31
37
39
39
32
35
35
35
39
33
33
35
33
38
31
36
34
37
37
35
40
32
35
36
30
34
34
33
35
39
38
39
35
36
35
35
32
34
29
36
33
35
33
35
34
38
33
33
37
34
35
33
37
38
33
36
34
32
32
32
36
36
38
35
33
33
38
35
35
36
36
34
33
35
34
32
39
32
38
32
36
30
34
36
38
35
32
37
36
37
37
37
35
35
33
34
32
35
31
36
34
37
34
35
39
31
38
40
35
32
37
39
30
35
40
36
38
31
35
37
32
36
39
38
36
34
35
33
33
35
36
35
39
36
36
30
33
31
35
39
34
38
36
36
37
35
38
33
32
36
32
31
40
36
35
36
35
36
34
37
36
34
34
36
37
33
32
34
35
36
33
35
33
30
33
29
39
33
33
32
33
33
36
36
38
36
38
33
34
41
35
32
35
33
31
34
34
32
36
36
34
39
33
33
37
32
33
33
34
33
32
40
34
33
35
33
36
34
35
38
33
38
32
38
35
32
34
33
33
38
35
32
41
34
37
33
35
37
33
33
34
39
33
39
35
33
38
33
33
36
34
36
35
32
34
39
37
37
34
34
35
36
32
33
35
32
34
36
31
36
38
36
34
40
34
31
36
40
37
35
37
32
33
35
34
31
38
38
32
37
35
31
38
38
38
36
38
37
35
32
36
35
33
34
39
38
31
37
33
34
38
36
34
36
37
36
33
37
36
31
37
35
36
27
34
33
34
36
33
37
36
35
35
35
36
36
39
33
34
38
37
40
36
37
37
34
29
32
31
35
32
31
34
34
39
32
37
39
37
31
34
36
37
34
34
34
38
32
38
35
32
31
33
36
38
37
36
41
30
35
36
38
36
37
29
32
36
34
32
34
40
39
38
33
33
37
38
37
37
30
36
36
37
36
36
37
36
37
33
34
37
37
39
37
35
34
39
35
34
36
36
37
33
35
35
36
36
37
37
32
37
36
39
34
38
33
30
34
33
34
36
36
37
37
37
35
36
34
37
31
32
36
32
37
33
33
39
38
29
39
33
39
35
38
35
31
37
37
36
33
39
33
31
36
35
38
37
28
39
33
37
31
38
36
40
37
40
33
40
39
34
31
36
34
29
34
38
40
36
37
35
38
39
32
34
37
37
34
37
31
33
35
31
37
38
38
32
36
31
30
33
37
36
28
33
32
38
35
35
38
34
29
38
34
35
32
41
33
32
33
39
34
33
32
38
40
34
35
37
33
33
39
38
31
34
35
31
40
38
32
31
33
34
38
33
35
35
33
33
35
33
32
34
32
35
34
41
29
38
35
33
32
32
32
36
39
38
36
34
40
35
33
37
34
38
35
37
30
33
33
36
36
39
38
32
38
35
34
33
37
37
36
35
34
35
40
35
34
35
37
36
37
33
37
33
40
37
36
32
31
35
37
35
35
36
33
31
34
38
35
36
36
38
29
36
33
35
36
36
34
40
36
35
31
39
35
37
30
38
37
34
35
32
35
39
32
41
33
34
32
37
35
30
29
32
32
35
32
36
40
34
37
35
35
34
35
33
35
31
33
34
36
35
36
40
31
38
34
37
28
36
32
36
33
37
32
38
36
34
39
33
33
34
35
37
37
33
32
38
33
36
35
38
32
35
35
38
35
33
36
33
38
32
38
36
35
34
34
39
37
30
37
39
40
34
28
40
35
38
34
35
42
37
36
30
27
33
36
38
36
32
36
33
36
37
36
36
32
39
36
38
32
39
34
36
38
36
38
36
37
34
35
32
38
41
34
36
41
35
36
37
36
32
41
38
36
38
39
37
34
34
36
33
34
35
36
34
31
36
36
35
37
38
37
37
36
34
36
37
37
34
36
35
39
34
38
36
33
33
37
36
35
34
33
37
38
33
35
36
36
33
38
34
35
37
37
35
35
37
36
33
33
34
33
35
38
40
43
40
38
37
33
39
29
35
35
32
36
38
36
32
36
40
32
34
30
34
33
31
33
32
33
37
36
33
36
40
33
38
37
36
33
32
35
34
37
35
36
35
37
36
34
39
35
29
36
36
34
32
35
33
38
39
35
35
36
38
30
37
37
38
38
35
34
37
29
36
37
35
36
35
35
35
32
37
33
34
37
33
33
28
33
35
33
38
31
39
38
26
34
37
33
34
32
38
37
30
34
39
33
35
31
35
39
37
34
34
34
34
35
36
35
34
35
38
37
37
39
32
34
34
36
35
38
31
36
39
39
38
39
35
36
35
32
35
36
35
30
36
35
38
37
34
36
38
32
30
38
36
35
30
37
38
36
40
36
35
34
36
35
40
33
36
37
36
35
36
34
35
33
34
34
32
38
37
38
35
30
38
32
39
40
35
31
34
35
33
34
33
30
38
35
37
30
35
33
34
34
33
34
36
39
35
37
38
35
28
35
34
34
37
32
32
34
37
37
36
35
40
37
38
37
35
33
33
39
33
32
35
36
35
37
34
35
36
35
40
37
35
37
29
36
36
32
39
37
34
39
39
36
35
35
34
34
34
33
33
35
42
36
38
39
38
38
38
38
34
38
36
36
33
37
38
33
36
33
34
31
33
36
37
33
38
35
33
35
33
33
36
30
36
35
39
33
38
38
34
40
33
36
36
37
30
35
38
36
35
38
35
34
38
33
34
37
34
34
37
37
36
35
35
36
37
34
36
34
34
36
33
39
38
36
34
33
24
37
35
33
34
36
35
39
36
37
37
33
37
36
36
36
33
38
40
37
38
40
33
38
33
36
33
35
39
40
38
36
34
36
37
31
38
36
35
36
34
35
35
35
36
34
30
38
34
32
35
32
36
39
40
34
37
37
32
35
37
34
31
37
37
35
30
36
30
37
35
37
34
37
40
34
36
34
33
36
35
32
37
33
36
35
33
34
36
35
36
33
36
36
31
37
34
40
32
33
36
31
38
35
34
39
38
36
34
35
37
34
34
36
34
41
36
30
37
32
34
34
39
36
36
33
32
36
37
31
39
35
36
37
31
35
34
35
39
40
36
34
39
30
36
34
40
28
38
39
28
37
33
36
38
39
36
34
33
36
33
33
37
34
40
38
29
32
38
33
35
36
37
36
32
39
32
37
39
37
35
38
34
29
36
36
31
34
37
36
36
39
33
38
34
36
37
34
38
33
32
36
36
32
37
34
34
38
37
36
36
36
36
38
36
30
40
37
28
40
34
36
35
37
35
34
34
38
36
32
35
39
32
31
39
32
40
34
34
37
33
38
32
36
36
33
32
34
32
32
36
34
38
39
37
34
36
34
35
36
32
34
33
39
38
31
34
38
35
39
36
30
35
36
33
36
33
34
37
32
35
33
31
32
33
36
39
36
36
38
36
40
33
32
34
39
35
34
34
34
37
32
32
39
35
32
33
34
36
37
33
33
39
38
37
35
33
33
39
34
36
32
37
35
35
39
35
38
36
34
28
35
32
34
34
37
33
37
36
33
31
33
35
35
37
38
36
39
33
34
36
36
30
39
36
33
38
37
33
34
34
37
35
31
32
33
35
35
33
40
38
37
31
35
33
39
35
29
33
38
39
38
38
37
33
38
34
37
35
35
33
34
32
33
33
34
39
35
35
37
29
34
35
38
37
33
35
36
38
37
34
34
34
35
32
39
35
38
36
36
39
34
39
36
35
36
35
36
37
38
34
38
35
33
29
35
39
38
37
42
37
37
34
33
37
33
34
30
32
35
34
36
32
36
37
36
36
38
37
37
37
38
34
37
28
35
37
35
30
39
34
35
33
33
31
37
34
33
35
36
39
31
39
33
38
34
38
35
36
39
35
33
36
36
36
38
34
32
34
33
40
37
38
36
33
32
33
38
37
38
32
34
37
35
37
32
40
37
36
38
34
35
40
35
38
36
37
36
36
38
38
36
34
32
33
34
39
34
35
36
35
41
35
38
31
38
32
37
36
39
32
36
38
36
34
38
38
37
35
36
37
33
31
36
37
42
39
34
39
37
35
35
32
32
36
36
32
40
35
34
31
34
31
37
37
37
36
30
36
35
33
33
35
36
35
35
31
32
35
35
32
41
35
39
36
35
36
37
32
32
35
36
37
35
37
33
35
35
35
36
35
37
34
31
35
34
35
37
39
38
39
39
35
37
33
35
35
35
37
34
33
32
35
37
35
38
40
37
34
37
36
33
30
36
38
33
36
34
36
34
39
30
38
36
33
35
38
34
38
37
30
35
37
37
31
35
33
36
33
39
33
31
40
33
33
38
32
32
39
36
36
29
39
38
33
39
31
35
35
38
38
35
37
30
34
36
36
38
36
35
37
32
36
35
39
38
34
33
38
37
40
37
34
38
38
37
35
37
39
35
31
32
38
37
35
36
34
39
37
38
37
30
32
38
35
32
34
31
38
34
31
33
37
35
37
38
38
35
39
32
35
35
35
36
38
35
34
33
33
37
34
34
34
36
36
39
35
41
37
39
40
38
34
36
32
36
32
39
32
28
34
35
38
31
37
38
38
35
34
35
37
35
36
32
32
30
32
33
38
35
41
36
36
37
31
35
35
33
36
37
39
33
31
34
37
38
38
34
34
32
37
34
34
37
32
33
37
35
37
36
39
36
36
37
33
37
32
37
38
33
34
33
34
38
36
33
35
39
33
39
37
36
40
35
37
33
39
37
39
36
34
37
35
29
32
34
31
35
36
37
30
36
37
36
37
37
30
37
37
36
36
30
36
33
36
35
35
30
32
37
36
36
39
33
38
35
38
33
36
38
29
34
36
36
35
35
38
34
33
34
31
38
42
34
32
37
34
34
36
34
34
38
37
33
35
37
41
37
35
35
33
36
31
37
36
34
37
35
33
35
32
34
39
33
34
36
36
34
38
31
32
33
37
36
38
36
36
37
33
32
36
37
32
34
34
37
34
33
35
33
38
28
34
36
35
30
38
34
34
39
33
38
41
38
34
36
35
39
36
35
33
35
34
38
37
35
35
34
36
36
36
38
36
34
34
34
34
36
36
37
34
36
33
37
36
37
30
30
36
33
34
36
37
39
35
35
35
39
35
39
38
36
37
40
36
36
36
37
37
37
37
37
39
31
35
33
34
37
38
35
36
34
36
35
35
38
33
35
37
36
40
34
34
30
37
37
34
34
36
36
36
34
31
35
27
34
31
37
38
34
33
33
35
39
36
35
33
31
36
38
35
33
34
32
40
39
35
38
36
35
34
30
37
36
32
34
36
33
38
39
37
36
36
32
34
35
34
33
37
38
36
41
40
33
37
34
38
32
36
40
36
37
35
35
32
38
36
31
32
38
37
36
33
34
37
34
35
37
39
32
36
36
31
34
37
37
32
33
30
31
33
35
33
37
39
34
36
39
35
36
38
36
30
32
34
34
38
36
39
36
30
38
37
39
36
34
33
37
32
32
38
36
32
32
38
35
37
30
38
35
36
34
35
31
30
36
32
35
36
33
35
31
39
32
30
38
34
37
34
34
38
34
34
35
41
36
35
33
36
35
37
34
35
34
35
34
35
33
29
38
38
40
36
35
38
35
41
36
35
35
36
35
37
40
36
32
38
32
37
38
35
34
35
34
34
40
30
31
33
34
33
33
40
34
35
35
41
34
32
36
35
38
35
31
36
35
36
35
37
37
36
38
30
35
34
34
32
33
39
38
38
37
33
37
33
34
36
33
37
35
34
39
33
36
35
33
33
33
34
32
34
37
36
38
31
35
36
35
40
39
34
29
37
39
34
34
34
35
37
37
38
35
36
34
32
30
31
39
38
34
34
35
34
35
35
36
35
37
39
36
35
35
35
35
36
35
38
41
34
38
32
38
34
35
38
33
36
38
32
35
35
29
39
36
36
35
33
31
33
38
30
34
33
37
37
31
34
35
36
35
34
36
35
34
33
35
40
38
35
33
35
38
33
36
36
34
35
33
36
36
31
38
39
35
38
34
38
35
38
31
36
31
36
34
34
32
39
36
35
34
36
29
38
39
32
33
35
34
34
36
35
32
35
36
31
30
37
30
37
36
37
33
38
38
36
34
40
32
33
30
31
38
34
38
34
37
36
33
37
34
34
34
27
35
38
36
34
36
37
36
36
36
35
34
31
36
34
31
40
34
35
36
35
35
34
33
33
32
40
38
34
37
30
29
38
30
37
37
35
35
36
37
38
36
34
37
33
37
37
41
38
34
35
40
35
39
33
33
35
34
32
35
36
36
36
31
34
38
34
35
34
39
33
41
33
39
36
31
33
32
31
36
37
32
32
40
30
35
35
36
31
35
38
36
32
38
32
36
38
33
37
38
33
33
35
30
37
33
38
34
36
28
35
30
36
40
37
39
34
36
38
36
38
35
35
35
39
37
35
30
30
36
32
36
34
38
34
34
34
35
37
37
37
33
39
38
35
34
39
35
33
41
32
35
33
37
35
38
36
32
39
37
37
35
36
36
36
36
35
36
38
37
39
37
39
38
33
34
35
36
37
31
34
42
38
32
36
32
33
38
36
35
33
32
34
31
31
34
40
37
39
37
39
38
39
38
39
40
35
34
33
32
33
36
33
36
30
33
30
35
34
32
36
31
34
31
38
37
38
33
35
36
33
39
33
35
35
36
34
34
33
35
34
39
31
36
34
36
34
29
30
38
33
39
32
36
38
29
37
33
34
36
34
38
30
38
31
38
36
33
39
34
35
36
37
33
37
39
34
34
29
33
35
37
31
33
37
32
32
36
38
29
37
37
33
37
34
33
35
35
34
32
34
35
31
34
37
38
38
31
31
33
38
32
37
32
36
36
37
36
40
36
34
33
39
37
37
38
39
36
35
36
36
36
40
38
33
37
31
35
39
39
35
34
35
37
31
37
38
34
39
38
39
33
34
38
32
32
34
35
34
34
36
36
34
33
36
38
36
34
31
35
37
34
37
35
38
36
36
35
34
35
35
32
36
30
40
38
36
41
37
33
33
35
34
39
37
36
36
40
32
31
36
39
37
34
35
37
37
37
36
33
37
38
38
39
35
36
38
37
34
36
37
34
38
39
33
33
30
36
39
38
34
33
35
38
28
38
35
36
33
37
36
34
37
35
35
35
34
39
31
37
38
39
37
35
35
32
37
35
32
35
37
36
37
35
35
33
34
34
31
33
39
34
37
34
37
37
36
39
34
37
36
37
35
35
35
38
34
36
35
32
39
35
35
33
33
36
31
30
35
35
34
33
35
36
37
35
36
38
39
31
37
35
35
34
34
38
37
36
37
36
26
37
35
36
34
37
34
34
37
34
32
34
36
29
35
30
36
35
41
42
37
36
39
33
35
37
32
37
33
36
34
32
37
34
36
32
36
36
36
35
36
31
31
38
38
33
36
36
36
32
37
39
34
38
35
37
34
36
35
30
37
32
39
38
33
38
38
30
36
33
37
32
36
31
35
36
39
33
33
34
34
34
32
32
34
38
34
33
33
37
34
35
36
38
36
33
39
34
34
32
37
37
39
37
35
38
38
37
39
32
34
32
36
35
34
33
32
36
35
33
38
34
37
37
33
38
37
33
38
33
39
34
36
37
35
37
33
35
32
36
34
33
36
35
37
34
30
39
37
38
37
33
37
36
32
38
37
37
39
37
33
34
31
35
37
34
35
32
34
33
39
35
34
38
32
37
32
28
33
39
39
36
40
37
37
39
37
38
34
36
38
35
37
32
34
38
38
35
37
38
36
35
36
32
34
31
35
27
35
37
37
37
35
33
37
32
35
35
35
38
32
36
37
34
37
39
35
37
35
39
34
36
37
36
35
36
36
37
39
36
39
29
37
34
33
34
33
33
36
35
38
38
36
32
38
37
36
31
38
33
31
30
34
34
33
31
36
35
39
33
34
35
36
40
38
35
33
37
34
36
38
36
37
33
33
38
32
37
35
33
34
32
33
35
32
33
31
37
33
36
36
30
32
33
36
34
35
30
37
35
38
37
30
38
35
37
35
34
33
40
37
37
34
29
34
37
36
36
34
34
34
39
33
36
36
35
35
32
31
35
33
39
39
33
35
39
33
34
37
34
35
38
35
38
32
31
33
37
34
35
35
33
37
35
41
38
39
34
38
32
36
33
40
32
35
31
28
33
35
34
37
35
34
38
34
30
39
32
39
34
37
36
35
32
36
36
33
33
32
35
34
38
36
40
31
33
37
36
30
38
37
39
34
34
39
36
33
38
37
36
32
38
37
39
39
36
34
39
34
29
41
32
33
33
36
39
35
36
40
36
34
35
33
31
35
34
39
37
36
34
36
35
36
33
34
34
33
37
31
30
31
31
36
32
38
38
29
34
33
40
31
38
38
31
37
32
33
36
31
39
36
35
37
38
41
30
36
41
33
36
37
35
36
35
37
33
37
33
36
37
36
32
37
35
37
37
37
36
37
37
38
32
37
37
40
35
36
34
33
37
34
37
35
32
27
35
36
36
37
35
38
36
32
36
37
35
31
39
34
36
32
34
38
40
38
36
39
36
33
34
31
35
33
37
38
31
36
36
37
35
35
39
36
33
33
38
33
32
34
34
36
37
34
34
34
38
31
37
39
33
36
41
35
32
37
32
40
38
31
39
33
38
36
32
30
35
39
34
37
37
31
36
32
33
34
35
35
40
33
32
37
38
37
33
32
37
34
39
37
37
35
37
34
34
33
35
40
37
36
36
33
35
32
36
40
35
33
32
36
37
32
33
35
38
39
34
35
35
31
34
36
37
35
33
35
36
35
37
30
36
34
34
35
35
38
35
36
38
38
32
35
33
35
41
38
35
32
36
36
38
31
36
37
38
33
34
38
37
40
37
38
34
31
32
40
38
33
37
34
30
39
33
33
36
36
34
35
36
36
33
39
36
39
34
36
36
39
36
35
38
41
36
37
38
37
33
39
35
34
34
28
35
34
32
36
33
36
35
33
33
30
34
30
37
38
33
37
36
33
38
34
30
37
35
34
39
34
31
34
31
35
36
34
33
37
30
37
33
32
37
38
35
36
39
36
37
33
38
38
40
35
35
35
33
31
39
32
33
33
36
38
35
39
37
39
35
35
31
37
32
36
32
38
33
35
32
34
37
31
39
39
37
33
34
37
39
34
36
37
36
40
37
35
36
33
37
34
34
32
38
36
35
34
38
34
35
36
37
32
35
36
32
30
37
37
31
38
38
36
37
34
33
28
33
34
34
39
39
37
29
34
40
37
34
38
37
37
34
32
35
34
37
33
36
36
38
37
36
38
35
34
34
36
37
36
35
37
36
34
33
38
37
39
39
35
36
37
36
35
37
35
31
35
32
33
39
36
34
40
36
39
36
35
36
32
35
34
37
38
33
37
33
35
34
30
39
40
37
36
35
36
33
34
37
41
34
36
37
37
37
37
37
35
31
32
36
38
33
35
37
34
37
32
35
37
35
38
34
38
40
37
38
32
32
38
35
32
32
32
37
29
32
35
37
37
37
31
29
35
38
34
39
33
35
37
35
33
34
35
35
34
29
32
31
39
30
37
35
33
39
28
39
37
37
37
32
32
32
32
39
40
32
37
35
38
36
38
36
36
37
35
31
34
35
35
38
32
39
36
38
35
32
32
35
33
39
36
33
37
33
33
40
34
34
32
38
35
30
35
34
33
35
35
33
35
37
35
37
37
33
39
37
36
37
35
36
32
39
37
35
35
36
37
36
40
34
35
35
40
36
36
30
34
37
37
34
37
38
35
34
38
34
33
36
37
37
38
35
34
35
35
37
33
29
36
35
35
33
33
34
37
34
33
36
39
33
32
40
36
33
35
31
32
30
33
36
37
34
34
35
37
36
38
33
35
34
35
38
38
33
33
37
35
39
36
37
37
36
34
36
36
35
36
33
33
36
39
31
38
34
38
33
37
37
38
33
34
33
35
34
36
33
37
30
36
38
35
37
35
35
32
36
38
34
32
38
38
35
38
34
34
38
37
33
36
40
35
37
37
35
34
39
33
36
39
31
37
26
35
37
34
37
31
37
35
35
35
36
33
34
37
33
38
37
35
32
37
32
37
36
34
37
34
37
33
36
34
35
27
40
36
36
37
36
41
36
32
38
34
35
32
32
34
36
31
33
38
32
39
33
39
35
34
40
33
34
33
41
38
34
34
36
35
33
33
35
34
31
37
35
34
38
29
35
39
34
33
34
35
35
33
36
35
35
31
35
38
34
33
33
34
32
34
35
37
39
33
35
30
36
37
37
34
38
27
37
33
40
36
37
36
36
33
36
33
35
39
32
34
35
39
37
32
36
36
37
38
30
39
33
36
38
33
30
36
32
40
39
34
39
37
38
39
38
36
37
33
38
37
34
37
35
36
31
36
37
38
40
36
37
36
34
35
32
37
33
37
31
35
35
36
34
39
36
37
33
34
35
35
38
31
40
36
33
35
34
36
32
39
39
38
38
35
36
34
32
32
40
35
32
34
34
37
38
35
35
37
34
32
34
36
37
33
36
38
39
36
37
38
37
37
37
30
37
30
35
36
36
36
35
38
29
42
32
38
33
36
35
34
35
39
34
36
32
37
39
36
32
37
38
37
34
39
32
35
34
36
36
33
31
36
37
36
38
35
39
37
38
33
35
36
37
36
35
37
40
40
37
38
35
34
35
39
34
38
37
31
34
35
35
32
34
36
35
35
36
32
33
37
39
35
36
32
37
34
34
35
33
38
34
38
39
35
39
35
38
35
34
28
39
37
38
34
38
37
36
34
34
35
35
38
33
37
34
37
33
35
38
39
35
29
34
34
28
32
37
37
38
35
37
38
39
31
33
37
38
39
36
37
39
39
33
36
34
36
36
36
25
37
32
34
35
33
36
34
35
35
37
41
40
29
37
35
33
34
36
33
40
34
40
30
40
34
37
38
37
36
36
36
36
31
35
33
34
34
36
33
33
38
36
36
36
39
37
33
35
40
33
33
37
36
31
35
29
37
38
40
34
35
38
35
35
36
28
36
37
35
33
35
38
37
30
37
35
30
38
37
28
37
37
33
33
30
33
35
35
34
35
37
35
36
38
38
31
33
36
32
27
38
38
35
35
33
40
31
35
40
37
35
33
35
35
36
36
36
35
39
39
32
30
36
31
38
33
35
35
37
39
33
34
38
35
38
39
32
34
35
34
37
34
35
37
34
35
33
37
31
32
38
34
29
35
39
34
36
33
28
39
34
30
35
38
38
34
33
34
35
40
40
34
37
41
37
35
36
35
35
34
35
34
36
32
34
32
35
34
38
37
34
34
32
41
37
36
31
37
29
33
36
33
36
37
37
39
33
37
35
33
34
35
37
37
36
34
35
38
35
37
40
35
35
37
41
37
38
36
36
34
35
37
35
39
36
36
34
35
36
32
37
35
40
36
36
38
32
32
29
37
33
37
34
35
36
33
38
34
37
35
37
37
36
34
36
36
34
32
39
36
38
31
32
32
37
30
29
36
38
34
35
32
32
36
31
35
39
39
35
34
37
40
33
32
30
34
36
37
33
39
36
38
36
35
32
35
34
34
31
39
35
36
36
38
32
33
36
30
33
37
33
38
32
35
37
36
38
31
36
31
32
36
34
38
36
37
36
36
36
31
35
31
36
35
32
31
30
39
36
37
40
38
35
38
35
34
37
34
34
41
40
32
30
36
36
35
38
32
38
32
35
33
34
38
35
33
37
38
39
33
33
34
34
34
36
30
35
33
34
37
37
34
33
35
36
38
33
39
33
40
36
36
33
33
34
41
34
36
33
38
31
35
34
37
34
33
37
35
34
33
27
37
34
36
38
33
37
36
34
34
35
36
37
35
35
41
36
36
33
27
34
36
34
33
40
37
36
34
34
35
35
32
35
40
39
37
38
36
35
37
37
34
31
30
33
36
33
40
33
38
35
36
35
35
38
36
29
37
37
34
35
35
38
35
32
34
33
38
39
36
39
37
37
36
39
34
35
36
35
37
34
35
35
37
33
37
37
39
32
31
36
31
36
35
29
34
35
35
34
37
34
29
35
35
31
33
35
37
33
36
38
34
36
36
37
33
32
37
36
32
36
37
37
34
39
33
34
34
38
34
38
34
35
27
37
33
31
29
36
34
36
36
38
33
37
35
32
37
34
42
35
37
38
38
33
39
37
34
34
36
37
35
35
36
34
39
38
39
36
38
34
32
34
38
34
34
39
38
35
32
33
35
39
37
32
38
42
34
37
38
37
37
32
33
39
37
34
35
32
35
38
36
33
31
35
37
36
37
31
32
36
33
39
34
38
32
35
37
36
37
34
39
33
35
35
35
36
36
35
39
37
33
34
31
40
37
32
35
37
36
37
35
33
32
31
32
35
38
34
34
34
32
34
30
38
30
35
37
34
34
31
32
35
39
34
33
38
37
36
35
37
37
34
33
36
34
37
37
38
33
36
35
37
36
36
38
33
35
41
36
41
41
36
31
33
36
38
37
37
33
35
38
34
35
35
35
31
34
33
37
36
34
36
35
36
36
34
39
36
35
34
33
36
36
37
33
35
32
29
32
36
33
30
37
35
36
33
36
35
35
33
38
40
33
37
37
34
38
34
38
32
32
35
38
37
34
40
31
35
33
34
35
37
38
35
32
37
30
33
33
36
36
34
35
35
33
35
34
35
39
33
38
29
35
37
38
30
33
38
36
36
30
35
37
38
38
36
32
30
38
32
41
37
36
35
38
34
29
39
35
30
33
34
36
35
31
34
34
37
37
37
35
34
35
38
40
37
35
35
36
35
29
36
34
32
34
34
35
31
37
37
37
38
37
33
31
36
37
35
38
37
38
33
36
32
34
31
37
37
38
39
35
32
34
31
38
35
34
37
34
32
38
36
37
33
32
36
30
34
34
34
36
34
34
33
33
33
38
31
34
33
37
37
34
40
35
32
36
37
34
32
36
29
36
32
36
37
36
34
38
34
36
30
34
36
34
32
34
35
38
35
34
36
37
34
34
36
36
37
35
35
39
36
31
36
36
34
36
35
33
35
34
35
35
40
35
29
34
34
33
36
34
35
35
33
37
37
37
36
34
34
36
33
35
38
37
40
37
36
35
35
36
36
37
35
38
36
31
37
35
32
41
35
32
35
36
34
36
31
36
42
35
34
36
36
36
40
36
37
36
32
35
37
38
34
36
36
36
32
31
36
35
40
34
33
34
38
36
36
37
35
37
32
39
37
34
36
35
35
38
37
36
36
34
38
34
32
37
33
37
32
35
34
38
34
31
37
36
35
35
34
37
31
32
42
34
36
31
36
35
40
37
36
37
29
30
37
40
39
35
33
35
41
34
35
40
35
34
38
33
34
34
32
35
35
33
37
33
34
33
34
34
38
36
34
37
31
36
37
37
36
36
34
31
37
36
35
32
35
36
32
37
36
37
36
37
37
34
37
35
35
34
37
30
36
32
36
36
40
33
36
32
36
33
36
36
36
34
34
35
39
35
29
38
34
38
40
35
36
36
36
31
33
36
32
33
39
34
33
35
39
35
35
38
37
31
39
32
33
37
36
35
33
31
30
38
36
34
34
38
37
36
31
37
37
34
30
33
39
39
34
36
37
30
35
39
37
34
39
35
37
37
38
34
32
38
32
37
35
36
36
32
35
35
38
31
38
35
33
35
37
39
35
38
34
38
36
33
35
37
34
38
39
36
33
35
32
33
34
34
38
37
31
35
36
32
37
35
35
33
36
38
37
35
40
34
36
37
40
35
38
33
37
37
33
37
33
31
33
39
37
37
32
38
32
35
35
32
40
39
35
39
35
31
39
37
33
35
34
36
34
34
35
36
35
36
36
36
36
34
37
34
37
38
34
33
39
35
38
34
36
34
34
38
38
33
35
37
37
33
36
37
36
35
38
33
34
39
36
35
35
30
36
37
34
34
35
33
35
35
36
32
38
32
32
36
34
32
37
34
34
38
39
38
37
34
33
37
34
36
34
34
38
38
35
33
37
32
40
35
33
37
29
36
38
38
38
33
39
36
38
38
39
38
34
37
35
30
35
34
36
37
39
37
39
33
39
38
34
37
37
37
32
37
37
33
35
36
32
34
25
33
34
36
33
33
34
36
34
32
36
36
38
36
36
35
39
39
37
34
37
36
40
39
37
38
43
37
33
35
36
28
33
36
35
33
37
39
33
37
35
34
39
35
38
34
36
35
36
40
36
35
35
39
37
38
34
38
33
34
36
39
33
36
35
34
33
38
38
38
35
31
35
35
38
38
42
36
35
38
31
32
35
34
37
29
37
35
33
35
35
36
38
33
39
31
34
38
35
33
30
36
32
39
38
37
36
36
34
39
37
34
36
36
34
37
36
32
32
35
34
39
34
35
36
35
38
35
37
36
35
38
35
33
37
36
38
31
37
35
34
34
37
36
35
31
36
34
33
33
34
37
35
40
36
33
36
34
37
35
35
35
41
31
35
38
34
36
39
32
42
34
37
36
33
38
35
35
36
32
36
37
33
39
36
35
31
37
34
31
35
33
38
38
36
35
32
36
38
37
36
39
32
36
34
36
33
38
30
33
32
38
36
38
35
37
36
32
33
35
34
29
33
35
37
36
38
37
33
36
35
36
31
32
38
34
34
35
34
36
33
32
35
36
35
32
36
32
31
32
34
36
30
35
36
36
34
33
34
40
41
36
33
39
35
37
38
35
35
35
36
35
34
35
36
33
33
35
37
34
33
37
37
36
36
31
34
37
36
34
34
34
35
32
37
31
34
34
32
36
35
36
41
33
31
37
40
36
41
35
37
37
38
36
31
37
39
34
38
34
40
38
31
39
33
39
33
36
38
36
38
34
32
34
38
34
33
36
32
34
35
34
34
35
35
35
34
32
38
34
35
34
37
34
39
37
37
35
34
37
36
38
35
33
34
36
35
34
35
37
35
38
37
37
39
32
36
33
30
36
37
35
37
40
38
37
38
37
37
31
39
37
35
35
36
31
35
34
40
32
38
36
32
40
33
37
32
34
35
30
42
35
33
35
37
38
33
37
32
38
35
36
37
37
36
38
37
37
34
34
37
33
38
39
40
39
37
38
36
36
37
30
38
34
35
35
34
34
29
37
35
38
35
37
37
35
31
35
35
36
35
36
34
38
36
35
36
36
34
31
36
38
34
34
37
40
37
38
33
38
37
36
36
34
35
41
33
38
36
35
37
37
36
39
35
33
37
34
36
31
36
37
38
36
34
34
39
37
38
34
33
35
36
37
35
36
36
30
36
39
35
34
31
33
37
35
34
32
34
30
38
31
32
37
40
35
38
35
36
38
36
37
36
36
32
37
33
30
37
33
38
37
41
34
33
32
33
34
36
37
35
36
29
39
35
32
40
34
33
33
37
33
37
35
37
36
35
34
35
32
38
33
30
34
34
39
37
33
38
35
36
35
35
36
34
39
37
40
37
34
30
33
40
39
34
36
36
33
36
36
35
32
39
36
38
36
29
36
39
41
32
35
37
38
40
36
36
34
36
30
38
35
37
37
36
35
36
36
38
33
34
33
39
35
36
37
34
39
37
37
32
32
37
35
35
42
35
37
38
31
36
38
37
34
34
35
41
33
36
40
31
39
36
37
38
32
35
34
37
33
32
35
35
33
34
30
38
33
37
36
32
38
38
31
36
34
38
35
38
33
38
38
33
37
34
37
38
34
34
35
36
35
37
35
37
35
32
31
39
36
33
32
38
37
35
31
35
37
35
36
35
37
31
32
34
38
35
37
37
30
36
34
35
38
31
39
35
34
37
34
34
35
32
34
37
37
33
34
33
36
33
34
37
36
37
32
38
39
39
34
37
34
36
35
34
37
31
41
34
36
38
39
36
38
36
39
37
34
35
34
31
37
34
40
39
38
36
37
35
36
34
31
35
36
36
37
33
36
32
35
38
35
38
34
30
32
40
35
39
39
36
33
35
29
37
36
37
39
33
37
37
30
37
32
31
38
38
37
37
33
36
35
33
37
34
31
31
37
37
33
39
33
33
33
32
38
37
38
35
37
37
36
33
41
34
34
36
31
39
39
35
33
32
34
36
31
36
37
31
37
30
38
37
36
35
37
38
36
36
31
31
36
35
36
35
31
32
38
35
29
32
34
32
37
34
33
36
34
39
35
32
36
37
37
32
32
35
35
35
32
34
35
33
33
37
37
39
38
34
35
35
34
40
34
36
39
39
32
34
34
36
32
33
33
35
38
37
32
31
36
34
38
37
36
33
32
32
36
38
33
39
36
29
35
34
37
32
39
34
34
38
32
36
32
36
33
37
36
37
31
34
30
33
37
35
36
30
35
33
36
35
36
35
30
33
31
32
27
36
33
33
30
32
36
36
38
33
33
35
36
38
37
32
32
37
33
36
34
36
32
37
32
37
34
38
37
30
36
33
38
36
37
33
35
35
39
38
33
39
38
32
32
37
36
37
37
36
32
37
35
35
35
35
37
37
38
36
33
39
36
34
36
32
37
33
38
37
36
34
37
39
33
32
33
39
36
39
33
33
36
38
37
34
31
30
34
35
34
35
28
34
35
38
36
34
37
37
34
33
38
38
40
33
29
35
35
34
32
34
33
33
29
34
33
34
33
36
35
38
33
41
30
36
36
32
39
37
35
32
35
38
39
33
32
37
36
32
33
40
38
32
36
31
37
35
36
34
33
39
33
37
38
38
31
36
38
33
35
32
37
31
32
34
37
36
35
35
35
35
34
31
37
32
33
37
36
36
36
34
32
37
36
33
36
38
33
33
38
33
36
37
34
39
35
37
33
37
34
32
38
36
40
36
33
29
36
35
37
36
37
35
36
37
36
35
37
38
35
33
36
34
30
33
33
37
38
35
34
38
37
31
36
33
31
36
36
35
38
32
36
32
35
31
36
35
35
35
34
40
33
36
36
33
33
33
38
38
36
37
36
33
37
31
38
35
33
36
36
34
32
33
32
37
36
35
38
37
36
34
32
33
35
34
34
38
35
37
37
34
35
34
38
35
33
33
39
34
36
34
34
34
35
34
35
37
35
40
33
30
38
32
35
35
35
35
34
39
38
31
37
33
34
33
36
36
32
31
38
35
35
38
39
41
38
31
34
33
31
37
37
35
33
35
33
34
39
37
31
38
33
35
36
32
38
39
41
32
34
36
35
40
31
36
33
31
38
35
36
35
36
35
29
35
37
37
29
37
39
34
36
37
31
36
35
31
35
36
34
36
36
31
36
36
38
35
35
39
38
35
36
35
33
33
32
34
32
35
33
37
36
34
36
34
32
35
35
39
36
41
35
36
38
38
29
35
33
39
33
36
38
36
35
31
36
35
31
33
36
35
36
36
37
34
33
37
34
35
39
31
34
34
40
37
35
35
33
35
36
34
39
34
37
35
34
34
33
38
40
37
35
38
35
36
37
38
34
36
36
37
38
32
31
36
31
29
37
35
32
32
40
34
37
37
37
36
37
33
34
34
38
32
35
35
34
40
34
38
35
33
32
38
31
34
33
35
33
34
34
37
37
32
36
40
30
36
39
38
32
32
33
34
32
34
34
33
33
34
37
35
27
35
29
35
34
30
37
36
31
40
37
34
32
36
34
35
38
31
38
40
30
36
36
39
34
36
37
37
36
36
33
38
35
33
35
37
37
35
37
35
36
33
32
32
38
40
37
39
33
39
29
40
30
37
36
35
39
35
35
39
36
34
39
35
33
38
32
36
35
35
33
36
29
35
34
34
37
40
34
30
34
36
37
36
34
34
30
33
32
36
37
34
34
35
35
37
35
38
37
35
34
34
35
34
34
31
36
31
32
33
38
36
34
37
35
37
41
30
37
39
31
37
35
39
35
36
32
38
32
38
35
36
33
35
34
35
35
37
33
35
37
35
33
36
35
35
35
36
32
34
34
38
32
35
30
37
33
37
31
35
39
40
40
32
36
41
36
41
37
37
38
37
34
33
29
37
32
37
38
36
39
36
34
31
29
33
32
35
32
31
32
32
37
33
33
39
35
37
32
39
39
33
36
36
32
35
35
33
37
35
32
37
35
37
33
33
35
33
41
35
33
30
36
35
33
36
37
32
35
32
34
34
37
38
34
39
42
35
30
34
32
33
37
33
35
36
35
36
38
38
39
34
30
36
35
38
37
35
36
36
38
33
40
35
37
34
35
34
37
39
35
35
34
39
34
34
36
30
37
38
35
41
34
36
36
38
34
38
38
36
33
37
33
33
33
38
37
33
37
38
36
34
36
30
29
36
34
38
34
34
38
38
34
37
39
34
34
36
32
34
37
35
40
40
37
34
37
34
32
37
36
40
35
38
34
37
34
34
36
34
34
35
37
33
32
32
37
34
31
35
34
34
34
36
40
31
36
31
34
39
39
31
39
37
31
37
34
38
35
37
37
36
34
33
41
31
34
36
31
31
34
33
38
32
34
34
38
34
32
31
35
33
37
36
37
37
30
33
32
37
36
34
38
39
38
39
33
34
35
35
33
35
36
35
35
35
35
33
37
32
35
34
34
37
35
39
35
35
35
35
33
35
37
37
40
31
35
34
35
37
34
36
33
35
39
35
33
35
35
34
33
37
39
37
41
34
39
30
35
35
41
30
33
35
38
37
35
36
34
37
33
37
34
36
40
33
37
37
35
33
38
34
36
38
33
33
38
37
36
30
35
36
32
38
36
35
37
34
36
36
37
29
38
36
38
33
38
38
37
34
30
35
36
33
35
36
34
33
34
31
35
35
32
38
35
38
37
38
36
36
31
35
35
29
36
35
36
39
38
39
41
37
36
37
34
33
36
39
37
34
33
32
36
36
33
35
38
36
37
34
34
37
39
28
35
38
39
39
30
35
35
32
36
34
34
37
34
36
35
36
34
36
40
40
37
37
40
35
36
33
35
34
34
35
40
34
37
34
33
38
36
33
34
35
39
33
32
40
35
36
35
35
39
36
36
37
40
40
32
37
36
34
36
35
38
35
35
34
35
33
33
32
32
34
35
33
34
33
36
36
32
28
37
34
38
30
36
37
31
36
38
35
30
37
38
37
28
35
34
36
32
37
33
34
34
35
37
35
38
35
39
36
36
37
39
35
38
35
35
35
38
37
36
34
33
38
36
34
39
40
35
36
36
32
38
35
34
34
37
36
36
37
34
34
38
31
36
33
34
32
34
33
33
31
37
37
38
37
36
37
38
34
34
36
37
32
38
33
36
37
34
38
36
31
35
27
37
32
34
32
32
39
36
37
36
33
34
32
33
37
36
31
39
32
31
39
35
35
37
35
31
35
36
34
32
33
36
39
36
38
34
34
34
36
31
36
33
35
38
38
37
33
36
33
32
38
36
33
36
36
33
35
36
37
31
34
34
35
39
40
39
34
33
36
37
29
40
35
36
27
34
36
35
37
35
35
36
34
34
35
38
34
36
33
35
32
36
39
33
31
34
32
34
37
38
34
33
33
38
32
32
34
37
39
34
34
35
33
35
30
39
37
34
35
34
37
35
38
31
40
37
34
35
36
36
37
34
32
37
36
37
39
37
35
38
35
35
32
37
38
36
33
30
38
37
36
38
36
35
38
39
39
37
40
36
38
36
35
33
30
38
37
35
36
38
36
39
38
36
36
33
34
32
36
36
38
32
35
37
37
36
34
32
38
37
34
32
36
33
35
32
36
34
31
37
34
34
34
34
36
36
34
37
36
36
37
38
33
32
35
31
39
35
37
33
37
37
35
36
35
38
31
30
39
38
37
34
35
29
34
30
35
36
37
37
36
36
36
31
35
37
38
33
38
36
37
37
35
39
29
40
33
35
36
37
36
35
35
36
35
36
38
34
37
35
35
36
26
38
34
34
35
36
36
37
38
34
36
32
37
37
40
35
33
37
36
39
31
34
33
36
33
37
35
37
35
36
33
37
36
31
33
36
33
37
33
32
37
36
31
34
39
29
34
35
31
31
32
37
36
33
37
31
34
38
32
36
32
38
38
34
37
34
37
34
36
35
40
38
34
32
29
36
35
38
36
33
34
29
32
39
39
35
32
35
40
31
32
32
34
35
39
39
31
35
38
40
36
38
35
37
36
36
32
40
32
36
36
36
37
36
36
36
30
34
38
35
35
31
36
36
33
39
33
34
36
34
34
39
36
37
34
34
35
34
34
41
33
35
37
37
35
37
36
36
37
37
38
39
36
39
36
34
37
35
35
38
36
34
30
34
38
34
34
33
38
33
37
35
33
35
33
39
36
35
39
32
37
34
36
33
34
30
34
34
38
38
35
33
38
34
33
36
36
36
36
36
36
38
33
37
38
34
38
34
31
41
35
39
34
36
34
36
41
32
36
31
36
35
35
36
38
34
34
35
37
36
32
38
36
35
38
34
35
36
37
35
36
34
35
35
39
38
33
35
36
33
36
36
40
33
37
34
31
36
36
33
33
37
32
39
32
38
41
33
36
39
37
33
39
35
33
36
30
36
37
30
35
36
35
36
37
34
38
35
32
35
37
38
37
40
38
36
35
35
37
35
31
35
38
35
38
30
34
34
33
40
35
36
36
37
38
34
31
38
35
36
37
36
37
40
31
33
33
32
33
35
37
33
36
37
34
35
38
35
33
39
37
32
36
36
33
38
39
34
31
32
38
35
36
37
34
37
36
36
35
34
35
33
38
37
32
34
34
35
36
37
35
37
34
34
35
31
35
36
39
34
35
34
38
37
33
37
35
33
34
37
40
34
35
33
35
38
36
36
37
38
38
30
36
34
31
35
35
35
36
37
36
38
33
33
37
35
31
33
36
36
27
35
33
39
33
34
40
34
38
38
36
36
35
33
37
30
36
34
35
36
37
36
31
35
37
34
35
38
35
35
36
39
36
36
37
39
36
39
35
34
35
38
36
40
35
37
37
37
34
34
36
40
33
34
37
35
33
35
35
32
36
36
29
31
38
32
34
35
35
35
33
38
38
33
31
37
34
38
31
34
32
35
41
38
32
36
34
31
36
31
34
37
37
36
35
36
38
36
39
38
35
29
34
35
33
32
36
37
34
31
34
38
35
33
31
37
37
38
31
38
35
35
31
37
36
37
34
35
38
31
28
39
36
33
36
34
36
36
35
28
33
35
33
36
32
35
38
35
38
32
38
33
32
40
36
38
35
37
33
35
36
33
35
35
32
36
34
35
37
36
38
33
32
35
37
37
38
35
33
37
33
37
35
36
33
35
37
33
34
41
39
33
30
38
38
33
33
34
35
36
35
33
37
37
35
38
36
35
33
34
36
38
35
37
35
34
32
35
32
34
38
35
40
35
35
37
34
24
32
34
38
37
40
35
37
32
32
34
35
34
34
38
36
36
33
35
39
36
32
36
38
36
34
36
35
35
36
37
37
38
31
34
39
35
33
40
39
35
34
36
36
32
35
29
36
38
37
35
38
36
37
34
35
32
37
34
35
35
38
34
36
33
39
33
35
35
35
34
35
35
38
33
34
35
31
37
34
36
42
35
33
30
32
34
40
33
36
33
36
38
38
36
37
37
36
34
36
35
32
35
32
32
31
35
35
29
32
36
37
40
38
35
38
36
40
40
33
33
37
38
32
33
35
37
31
35
37
34
35
31
38
32
38
35
38
38
35
36
34
33
34
34
37
34
34
34
36
34
39
33
27
31
34
38
40
36
37
36
31
39
40
31
34
32
36
40
35
34
38
36
33
36
37
37
32
34
34
38
41
33
41
35
36
34
31
34
32
32
33
37
37
36
36
32
35
35
35
33
29
33
37
35
33
34
36
37
36
36
36
35
37
32
38
35
36
36
35
39
38
39
35
38
36
39
36
34
36
37
33
34
40
36
35
35
39
32
34
30
29
35
33
39
33
35
32
38
38
35
31
35
34
37
36
33
33
34
31
37
37
38
32
38
35
33
34
34
38
32
35
41
40
38
37
34
35
32
35
35
37
35
34
36
37
34
35
33
37
39
34
33
35
30
38
33
35
40
34
35
34
37
36
37
29
39
36
32
33
34
37
29
34
37
39
38
39
35
37
35
39
38
34
36
29
35
38
38
36
33
39
35
32
34
35
34
33
29
31
37
39
32
36
35
35
34
37
36
37
33
35
34
31
32
39
36
33
36
39
36
36
32
31
34
40
39
32
31
34
31
34
36
35
37
36
34
34
32
35
38
35
34
33
31
34
34
36
34
37
38
37
38
41
35
37
37
35
36
37
36
38
34
39
35
33
33
39
37
32
42
34
37
36
32
40
37
32
34
35
39
37
35
33
34
30
31
33
37
35
36
31
33
38
36
37
30
35
37
32
35
36
34
40
34
36
38
37
36
36
34
32
29
32
35
37
37
35
36
32
40
34
34
34
36
29
34
34
34
38
37
36
32
35
35
36
33
33
34
31
35
38
36
38
37
35
38
33
35
36
38
32
33
40
31
35
36
32
31
40
34
33
37
36
35
26
34
37
35
38
36
33
37
37
32
37
36
35
35
36
36
33
38
34
37
39
34
39
36
37
39
35
39
36
37
34
35
33
37
39
30
31
37
29
34
37
39
37
41
34
35
39
32
32
35
37
31
38
40
36
33
35
33
36
30
35
38
32
37
39
35
37
37
35
36
37
32
39
34
30
37
35
38
33
34
38
37
31
40
39
33
35
34
37
33
38
31
38
37
36
35
34
36
38
35
33
35
32
35
38
35
33
38
36
33
36
34
33
37
34
38
33
31
35
36
34
32
34
36
37
36
33
38
36
32
39
33
31
37
35
37
33
36
39
34
39
35
31
39
33
34
33
38
33
38
34
36
31
38
34
31
34
36
38
36
35
38
36
36
36
39
36
37
30
36
35
31
37
40
39
30
32
35
30
38
34
31
35
38
36
38
37
37
32
36
32
35
34
38
35
38
38
36
38
37
37
37
36
38
37
32
37
37
34
34
32
35
36
35
36
39
36
34
34
37
38
34
42
35
34
35
37
33
37
36
30
34
36
35
34
29
38
39
37
33
40
32
36
36
29
37
36
35
37
35
32
32
37
34
33
36
34
33
34
33
37
37
34
35
35
31
34
34
35
35
29
38
34
36
39
37
38
33
33
33
37
38
36
36
32
31
37
38
35
35
40
35
33
37
37
36
33
31
36
29
36
33
33
33
32
39
37
36
34
35
34
33
35
32
38
35
32
31
35
38
35
35
36
35
34
35
32
36
35
39
35
36
36
37
36
31
34
36
37
34
34
36
35
35
37
34
38
38
36
37
36
35
36
37
37
35
38
34
35
35
33
35
35
38
34
36
37
35
33
37
35
38
38
37
35
37
38
36
34
34
31
38
34
34
33
37
38
34
34
41
36
33
35
35
37
34
37
39
34
33
36
36
33
36
35
36
37
38
33
38
34
37
37
36
36
40
39
34
37
35
36
35
30
38
38
34
36
29
35
32
37
35
36
35
36
35
34
36
33
39
35
31
33
37
36
36
36
38
30
37
36
35
35
35
36
36
37
39
34
33
39
35
34
34
36
33
32
30
30
36
33
35
36
38
34
40
32
33
34
35
34
38
35
37
36
35
38
37
33
37
39
35
35
36
37
33
40
31
36
34
36
33
37
35
37
34
32
34
35
34
33
40
41
32
38
33
35
33
35
38
37
36
33
36
36
35
37
39
34
38
37
36
38
35
34
38
34
35
38
36
35
37
34
32
32
41
31
35
34
33
41
36
36
38
31
36
35
36
36
36
28
35
35
32
34
34
38
39
34
32
34
32
34
36
35
36
38
37
36
37
32
36
34
36
41
37
38
32
28
33
34
34
36
29
34
37
32
34
35
33
38
33
34
34
33
35
36
35
38
31
37
36
35
31
35
37
40
38
39
33
35
33
33
39
31
32
33
36
33
39
35
38
36
36
38
35
39
33
34
36
34
38
33
33
32
33
31
38
37
36
38
35
34
37
31
36
38
35
35
36
36
39
35
37
35
34
31
35
35
31
32
35
34
36
34
36
36
36
36
36
38
38
37
38
39
33
38
40
36
37
36
33
34
32
35
36
31
36
34
36
36
30
36
36
39
39
31
32
38
30
39
35
41
31
34
38
40
36
37
37
33
29
36
36
42
32
37
33
36
38
32
34
34
37
38
35
38
40
37
39
37
30
38
31
35
38
30
34
34
36
38
36
38
36
42
37
32
33
33
35
39
35
30
35
36
36
34
34
35
33
35
34
36
33
32
32
36
35
34
38
31
33
37
35
34
36
36
41
35
31
38
33
33
38
35
40
36
36
36
32
37
30
40
35
28
36
29
38
29
36
35
33
41
36
37
33
34
38
33
41
35
37
36
35
35
40
32
38
34
32
27
39
38
37
35
40
28
39
32
33
34
38
37
34
38
35
37
33
34
34
37
37
36
40
35
36
37
33
37
33
36
31
33
31
32
31
34
32
36
38
36
30
40
34
36
38
38
33
36
38
35
36
37
32
39
33
34
32
33
34
33
34
38
35
35
38
37
34
37
34
38
31
36
36
39
37
37
31
35
33
34
35
36
37
38
33
37
37
36
34
34
35
30
39
34
29
34
35
35
30
35
33
34
34
33
36
37
35
32
35
36
37
37
35
36
35
35
34
35
34
33
36
34
35
34
36
37
35
37
39
36
36
36
40
35
37
36
39
37
31
35
33
36
33
38
36
37
39
35
36
37
33
34
34
36
38
39
34
38
35
33
36
35
36
35
35
39
34
32
38
31
37
33
40
36
34
34
35
38
34
34
36
34
32
35
34
38
31
32
31
34
39
33
38
34
33
36
35
34
35
32
38
31
36
36
32
32
38
39
37
31
33
37
37
36
31
32
36
35
29
38
36
34
34
36
36
36
36
33
37
37
30
38
39
31
31
38
34
30
32
36
33
38
36
40
36
33
38
35
38
34
36
33
35
40
29
37
38
39
38
34
38
38
35
32
35
38
34
33
40
29
39
35
35
33
40
34
39
37
33
39
33
36
37
29
34
35
38
37
33
29
36
39
37
36
36
38
39
31
39
34
36
33
35
35
36
39
38
26
39
39
38
33
38
33
36
38
36
29
34
33
38
32
37
37
37
34
33
38
37
36
31
34
33
34
37
31
36
34
40
36
38
38
32
30
33
34
34
36
37
39
36
33
37
39
39
36
40
28
36
37
31
33
32
36
35
37
33
36
36
39
35
33
35
35
38
38
34
35
30
35
38
36
34
33
36
34
41
32
38
37
33
37
39
36
34
37
33
39
34
34
36
33
38
39
36
37
35
39
35
37
35
33
33
32
38
41
35
34
38
39
28
37
34
33
31
34
39
38
36
33
36
37
37
34
35
35
29
34
37
36
35
36
31
35
36
34
36
29
33
36
39
38
34
35
38
34
35
32
33
36
41
37
33
38
37
38
33
33
35
36
36
34
33
34
36
38
33
40
30
37
37
33
37
36
34
35
36
34
35
39
36
35
34
37
34
33
41
34
35
36
37
37
31
30
36
30
36
38
36
31
33
33
35
37
33
28
33
35
35
31
33
38
36
37
38
31
42
33
35
37
36
36
39
35
37
40
37
37
36
40
31
35
40
35
35
32
37
36
34
35
35
39
33
36
33
36
38
34
34
36
32
34
34
37
32
33
37
31
34
35
39
30
34
39
31
33
36
35
34
37
36
31
36
37
37
42
33
31
34
32
31
33
35
38
35
30
38
37
31
32
39
34
35
33
32
35
36
32
36
35
34
36
35
34
31
32
37
36
37
36
30
34
37
34
38
39
31
27
39
39
34
38
35
36
38
32
36
37
32
36
33
32
35
31
34
34
36
35
39
32
38
37
34
33
34
30
31
39
33
33
35
36
34
34
39
37
37
34
35
34
33
36
33
35
34
36
29
36
35
41
34
35
33
36
41
40
33
32
32
34
34
36
34
37
35
37
42
35
34
33
35
39
36
33
31
29
38
37
39
36
35
36
35
33
35
36
38
32
34
36
35
35
31
35
36
37
34
38
37
40
30
35
33
36
35
35
39
34
39
30
31
35
36
40
38
35
33
37
37
38
30
33
37
31
38
37
38
35
33
35
35
33
41
38
37
35
32
30
38
39
30
33
35
37
34
37
33
36
39
32
33
37
39
33
32
33
37
31
36
38
36
39
35
35
36
35
39
30
37
33
35
37
37
39
35
32
33
35
36
35
35
34
28
32
36
35
32
38
39
34
35
35
36
38
36
38
37
31
36
36
33
37
36
38
33
33
39
30
34
35
36
35
38
34
35
36
31
33
37
34
39
38
35
35
38
33
39
35
35
28
40
36
36
37
32
33
36
37
36
36
33
33
37
35
33
37
37
34
30
39
34
37
36
39
36
36
39
40
37
36
35
32
37
37
31
33
36
31
35
36
33
41
34
29
36
38
34
33
37
36
34
36
32
38
36
34
38
37
34
35
34
37
37
39
34
34
37
41
35
36
36
32
34
32
34
38
32
31
33
34
35
35
34
35
39
29
38
38
37
37
36
37
35
34
34
38
32
33
37
37
38
30
39
37
35
33
33
33
37
36
37
38
37
38
38
36
35
34
37
32
35
30
34
39
27
33
33
35
33
32
35
39
35
34
40
32
37
35
33
36
35
36
37
27
38
32
33
33
36
36
34
36
38
35
36
33
32
32
38
38
35
33
39
35
33
37
37
38
35
35
37
32
40
39
32
34
34
37
34
34
36
40
34
31
35
38
32
36
35
38
38
34
36
30
32
36
37
36
39
31
36
35
36
37
37
34
37
34
36
32
37
33
33
32
39
40
34
35
33
35
37
31
41
37
34
40
38
39
33
36
33
34
32
40
31
36
31
33
36
34
36
34
33
34
32
38
33
37
34
37
32
37
39
37
38
38
30
38
38
36
37
32
37
39
37
36
35
37
38
30
34
29
34
35
37
34
34
37
36
36
31
32
36
34
38
39
34
37
34
39
35
34
36
39
37
38
35
39
34
34
35
37
33
34
35
31
35
32
34
36
31
33
32
37
38
34
30
37
33
31
38
35
31
36
40
36
36
41
29
41
35
35
34
36
37
37
38
38
36
34
34
34
35
31
39
38
33
34
32
35
36
33
35
38
33
38
38
35
39
39
37
36
31
36
38
35
37
31
35
38
39
35
33
39
35
36
37
35
34
37
37
35
39
33
36
34
35
33
35
31
36
34
33
32
32
33
39
35
33
35
38
37
30
38
35
36
39
40
34
33
30
33
34
36
36
34
35
30
40
37
37
33
36
35
35
29
36
35
35
37
34
36
33
39
35
36
32
36
36
35
37
33
39
37
29
40
39
38
38
30
35
37
34
33
36
33
33
31
36
36
37
31
38
35
36
35
32
33
38
35
34
37
34
37
37
34
36
38
35
33
32
34
32
39
30
36
34
31
35
34
34
34
32
33
38
34
36
37
34
33
35
33
37
35
36
34
35
34
39
31
36
37
36
37
36
37
37
31
36
36
37
37
33
33
36
34
39
35
35
30
31
34
34
39
35
37
34
39
37
34
36
31
37
34
34
33
32
35
31
36
38
36
33
33
33
38
33
33
37
34
37
35
33
34
35
36
33
33
35
37
33
35
37
39
35
38
37
34
35
35
36
36
36
39
29
32
40
37
35
39
38
30
35
39
35
35
35
35
35
33
32
36
38
34
28
41
39
36
33
33
39
37
35
30
37
36
33
38
33
34
34
37
36
37
38
33
41
38
36
34
32
33
34
35
41
35
36
33
36
33
34
37
31
37
36
36
30
37
37
34
33
32
36
37
36
35
37
37
35
37
29
34
36
34
31
33
41
32
35
35
36
38
31
37
34
34
36
32
35
34
35
37
28
37
34
33
34
36
33
38
35
38
33
34
36
33
29
39
42
32
34
36
36
34
31
37
38
35
36
36
33
35
34
35
39
33
36
39
38
37
41
37
39
34
32
32
37
38
41
36
37
31
35
30
36
36
38
35
37
36
33
31
36
35
37
33
38
30
38
38
36
33
35
35
38
32
35
39
36
35
37
36
32
37
36
35
33
33
41
37
34
35
37
35
35
32
36
37
35
39
36
35
34
32
33
35
36
35
39
35
37
35
37
38
35
36
30
32
32
35
37
33
33
35
31
34
39
37
31
36
35
32
36
36
31
33
31
33
31
36
35
36
36
38
35
33
37
37
36
37
30
35
36
40
32
35
34
37
41
38
39
37
37
30
33
36
34
32
37
34
40
38
33
36
36
35
36
31
37
36
39
32
36
33
35
37
36
38
37
33
32
35
35
34
37
33
34
30
37
35
37
35
36
38
39
39
34
31
36
40
35
38
33
31
35
38
36
30
37
35
33
40
32
37
33
38
35
34
35
41
36
33
33
33
37
37
39
33
32
38
37
31
35
40
34
36
35
37
34
37
37
37
34
39
38
38
41
38
29
36
36
40
37
37
38
33
37
35
34
33
34
32
33
36
31
34
33
36
36
32
33
35
38
39
36
37
33
32
33
37
33
33
32
31
31
38
37
37
35
37
38
37
38
39
41
32
37
40
32
34
38
36
38
33
38
32
37
32
41
35
33
33
34
33
35
30
34
30
35
34
32
31
34
33
39
35
39
35
33
31
36
34
33
35
40
32
32
38
35
35
36
40
36
35
35
38
41
31
33
30
35
38
34
41
33
34
34
37
32
35
31
32
32
37
33
35
30
37
35
37
36
34
34
31
29
39
35
33
30
33
33
37
38
40
31
34
35
39
34
37
35
33
40
34
40
34
36
39
36
39
31
34
36
33
35
34
32
41
37
37
41
39
35
36
33
33
34
37
36
38
39
39
30
35
36
39
36
35
35
29
39
35
31
39
34
38
30
36
36
36
38
36
36
31
36
37
29
38
35
35
33
33
37
37
28
39
35
35
35
32
36
35
33
36
37
31
29
36
36
38
36
36
33
34
39
36
37
35
34
32
33
37
34
38
35
36
38
36
36
36
36
32
35
32
40
36
32
34
35
38
35
35
35
34
32
35
32
40
38
37
37
32
34
33
34
35
34
37
37
33
41
40
37
35
37
31
34
33
35
35
37
40
33
34
37
37
36
35
31
30
36
32
38
31
40
35
37
34
37
34
32
32
35
35
38
39
37
37
36
31
33
34
36
31
34
36
33
35
31
36
37
36
36
34
37
28
41
32
38
38
30
37
36
34
34
34
37
40
37
36
35
36
34
36
34
36
38
36
32
38
35
38
35
37
35
35
35
38
33
35
35
34
37
28
31
34
36
38
34
30
36
33
37
34
34
39
36
35
33
35
35
36
30
36
37
35
38
37
34
37
39
36
33
35
35
37
35
35
39
37
37
32
35
30
33
36
36
35
35
34
36
33
36
40
32
38
37
30
34
36
35
38
35
35
36
34
33
38
35
38
34
37
36
35
34
36
35
35
31
36
36
36
34
38
36
33
33
36
36
32
36
35
35
34
32
33
41
31
35
30
33
35
33
36
35
34
36
34
33
35
38
36
35
37
32
39
30
33
30
32
40
35
38
32
38
33
37
35
29
33
39
40
36
38
38
37
31
40
37
36
34
38
36
35
33
31
36
39
34
32
38
34
33
33
41
34
34
35
32
39
33
37
40
38
36
35
34
35
35
38
35
33
38
33
35
30
38
37
35
33
38
37
33
30
34
39
40
35
35
36
39
37
36
35
35
35
32
36
34
32
37
32
34
35
37
30
37
34
37
33
35
33
35
36
38
36
36
36
34
28
33
34
38
37
35
35
36
36
35
35
41
36
36
39
40
36
29
38
37
32
38
32
38
35
38
33
39
35
37
35
34
33
32
34
36
37
38
37
32
35
35
35
35
34
32
38
34
34
34
37
31
39
33
31
36
38
38
38
34
31
33
38
37
36
38
37
35
34
36
39
35
35
31
35
29
33
37
38
34
35
35
35
34
33
36
32
37
34
29
37
30
36
32
34
32
36
41
32
34
36
37
35
35
36
37
38
34
34
36
37
34
32
38
33
35
38
38
38
36
38
36
39
32
33
33
36
33
35
32
34
29
38
36
39
32
35
40
35
35
35
36
34
36
29
35
36
36
37
37
35
37
35
37
36
39
33
35
32
32
35
39
40
37
36
37
32
33
35
33
31
38
32
32
34
35
35
34
33
34
39
37
34
31
37
32
36
30
34
41
34
33
36
34
34
36
36
34
38
37
38
29
33
39
39
37
36
41
36
31
34
40
32
38
38
36
32
37
34
33
36
37
35
32
32
38
35
37
38
34
32
35
34
36
32
33
40
34
36
33
40
31
35
36
35
38
35
32
35
41
31
39
37
33
37
35
33
36
34
38
36
34
35
33
32
40
35
40
35
35
33
36
36
30
37
38
40
39
35
35
40
31
38
39
32
35
37
35
39
37
38
28
31
37
36
37
34
32
38
34
31
35
35
34
35
36
35
34
35
37
36
31
32
34
35
34
36
35
35
32
39
34
36
33
33
38
35
37
35
35
35
35
36
35
39
38
37
37
35
33
35
33
33
37
35
35
31
33
38
34
33
35
35
32
35
34
36
33
30
39
37
34
38
33
32
36
38
33
34
30
33
32
38
38
33
40
38
33
32
35
38
34
36
36
37
32
33
35
34
36
35
34
30
35
38
34
33
36
36
37
34
37
31
34
36
34
35
38
36
36
32
37
33
35
37
35
37
39
37
29
37
32
34
30
37
35
36
35
35
37
36
33
31
34
34
36
34
39
29
37
36
36
38
30
38
36
36
37
36
36
35
34
36
31
38
36
37
33
35
40
36
36
36
35
34
39
36
32
36
41
37
39
38
35
41
35
33
29
39
39
36
40
31
34
38
34
38
34
33
41
39
37
35
34
33
38
37
34
34
31
37
39
35
34
35
35
37
32
39
34
33
36
35
35
31
30
41
35
33
37
35
35
31
32
34
32
33
37
32
35
34
35
37
33
36
37
33
38
34
35
35
35
41
35
37
33
31
35
34
34
31
36
36
36
37
37
37
38
32
31
35
37
32
33
34
33
35
32
35
37
38
35
34
35
36
39
36
38
35
39
34
34
36
36
41
35
38
35
36
35
32
36
37
36
34
35
34
40
37
37
35
35
34
36
32
34
35
38
36
31
34
38
36
35
35
40
37
37
35
37
39
39
40
35
32
33
37
35
38
37
34
39
37
38
38
33
37
37
36
35
35
36
31
38
32
37
39
35
33
37
35
37
34
37
38
34
37
31
31
31
38
38
39
35
35
41
36
32
39
33
36
36
35
34
39
35
31
37
35
30
34
36
34
36
39
34
34
38
36
30
32
32
34
37
36
35
37
35
38
31
42
36
37
37
35
37
33
36
36
40
34
35
34
34
36
37
32
37
38
32
35
34
39
35
37
36
38
36
32
34
34
34
36
37
35
37
38
35
38
34
33
35
36
41
34
33
36
32
37
39
36
34
34
35
36
38
36
36
40
36
34
30
36
35
34
37
39
35
37
36
36
32
36
38
37
37
34
36
32
35
35
39
36
33
31
34
33
38
35
37
34
38
40
38
35
39
35
39
34
36
32
31
32
38
36
34
37
31
38
32
37
36
35
38
38
39
35
37
39
34
39
37
37
35
35
33
37
36
37
33
34
39
37
35
37
36
33
38
33
34
32
32
31
37
31
30
38
35
33
38
37
36
32
40
37
36
39
36
41
33
35
32
35
34
34
40
34
32
36
37
33
36
34
32
40
32
37
32
38
39
35
31
37
32
37
35
35
37
34
37
38
35
34
36
35
40
34
33
36
33
37
35
36
34
33
31
35
32
35
34
39
33
32
31
35
37
34
33
36
31
38
39
35
33
33
33
38
35
37
32
33
33
38
37
33
32
37
37
38
29
30
39
37
29
33
35
36
35
35
36
35
36
34
34
35
33
33
35
34
41
31
33
37
36
32
35
35
34
40
36
33
36
34
35
33
32
35
33
40
36
32
37
34
39
37
33
34
34
36
37
34
37
32
38
41
36
38
38
38
30
35
32
36
35
34
32
37
33
38
39
36
37
36
37
37
37
39
32
34
38
37
34
37
34
38
32
37
33
37
35
33
37
32
34
36
35
35
36
32
35
35
35
37
38
37
35
37
36
37
33
39
34
41
33
34
35
36
35
35
31
35
31
31
35
33
34
37
38
35
29
32
38
38
38
35
35
32
37
38
36
32
32
34
31
39
37
34
35
36
34
36
32
33
35
37
29
39
34
36
36
35
33
35
34
35
37
35
38
36
42
37
34
35
38
36
35
31
37
35
34
34
33
34
35
40
34
31
36
33
35
35
39
34
38
34
34
38
39
39
37
31
30
34
36
37
32
39
36
36
36
38
34
36
31
39
31
37
35
38
34
36
36
31
29
34
32
38
36
36
34
37
33
38
36
34
36
33
33
38
35
36
35
34
31
38
36
36
38
32
34
36
37
35
36
35
37
30
36
34
41
38
33
34
33
32
39
40
37
36
33
38
32
35
35
33
35
34
37
36
36
30
37
32
38
34
36
36
34
36
34
36
34
35
36
39
31
38
34
32
36
34
38
32
36
30
34
36
39
39
34
37
35
38
37
37
35
39
36
36
37
37
33
36
32
39
40
33
35
36
39
35
35
33
25
33
39
35
33
35
36
35
39
30
39
37
36
34
34
37
38
37
38
29
37
36
34
35
32
36
30
35
38
35
39
36
34
35
41
30
34
32
35
39
35
37
34
35
35
34
40
32
39
35
38
36
35
33
37
33
39
36
38
30
35
37
37
34
37
37
38
34
37
37
35
37
34
37
36
38
35
37
41
34
37
33
33
36
34
34
33
36
33
37
27
39
36
37
34
38
30
35
37
34
35
31
37
34
38
35
37
38
37
38
35
36
34
36
34
32
36
36
39
32
36
34
33
38
34
35
40
37
36
36
39
34
33
32
36
35
30
36
29
41
37
32
33
31
38
34
34
35
32
33
32
36
36
35
35
35
36
33
36
30
37
35
35
37
36
35
35
35
33
37
36
35
36
36
31
35
37
36
31
36
35
32
35
39
31
32
34
35
32
39
36
35
32
36
35
40
38
35
37
36
33
35
35
36
34
33
35
36
31
32
29
33
34
35
36
38
33
30
38
37
33
35
35
36
30
33
34
34
38
38
35
36
34
35
40
35
36
29
36
36
38
35
33
37
32
33
32
35
37
37
38
36
30
35
39
34
39
32
36
35
33
36
37
40
32
35
35
36
35
34
35
39
31
34
37
36
34
35
37
28
34
38
37
30
35
36
39
32
33
37
36
38
31
32
34
37
32
31
39
34
34
34
36
36
37
38
41
34
32
35
31
36
34
39
37
31
37
37
33
37
36
33
30
38
33
37
29
33
35
34
35
39
33
33
35
40
37
34
37
31
34
31
38
36
31
36
36
35
38
39
35
40
36
35
36
34
35
34
36
33
36
37
33
36
35
35
36
34
36
35
36
36
36
35
37
36
38
35
33
35
34
37
37
33
29
38
40
37
36
38
36
32
34
35
37
37
40
37
35
36
35
36
36
29
38
34
36
27
37
36
36
40
38
34
37
37
38
37
32
36
35
32
34
36
36
38
37
38
37
33
31
36
36
34
35
32
35
38
37
32
35
35
32
33
39
33
36
36
37
36
35
40
37
37
35
36
33
36
39
34
33
35
33
37
35
36
36
37
33
33
34
34
38
35
36
37
37
39
36
35
33
31
35
32
30
36
34
36
33
36
36
36
33
34
34
34
38
36
39
34
37
39
34
34
36
37
36
38
34
32
27
34
35
38
33
37
33
37
34
37
35
36
38
31
36
32
33
39
33
34
39
31
34
29
31
36
35
39
34
37
38
35
38
39
33
39
35
34
35
34
33
36
35
35
39
36
37
34
31
32
37
36
34
39
38
33
29
39
37
30
35
34
37
37
34
32
35
36
35
33
32
37
36
37
35
33
36
36
34
32
37
39
34
34
37
38
36
40
34
34
37
34
36
40
32
37
33
35
34
36
34
33
35
34
27
34
28
37
39
34
37
35
38
36
40
36
35
38
40
35
33
37
38
36
36
32
37
38
39
33
39
38
38
38
37
37
39
38
36
34
33
35
38
35
33
33
40
35
37
32
37
33
36
39
33
37
34
33
34
32
34
38
33
34
40
35
38
35
36
30
36
38
39
34
36
35
32
31
31
36
37
32
34
37
36
37
34
38
36
36
35
35
37
37
34
39
39
36
36
39
34
33
36
34
36
36
38
35
34
36
40
33
31
36
36
33
37
33
38
34
35
34
34
33
35
33
37
36
36
38
38
37
38
35
33
39
36
33
35
34
36
40
35
36
38
36
35
35
36
38
40
37
35
35
33
30
32
35
34
39
34
39
32
34
36
38
35
32
32
36
36
38
34
35
32
39
35
35
34
32
30
38
37
31
40
37
33
38
34
36
33
35
40
37
34
34
31
36
36
36
32
35
35
33
32
36
38
37
31
33
37
35
33
36
35
33
33
35
34
37
38
35
34
32
39
30
38
37
39
36
36
31
37
33
35
36
32
33
37
34
33
35
40
32
33
33
35
37
34
35
31
34
35
36
33
36
37
35
38
39
37
36
34
30
38
36
38
33
32
39
36
35
31
37
36
39
35
37
36
33
35
33
37
35
34
34
38
39
37
33
37
34
31
36
31
35
35
34
35
31
38
33
38
33
34
36
37
31
35
42
37
34
34
31
31
31
36
35
35
32
37
35
33
38
38
39
35
35
36
36
35
38
40
35
36
33
37
35
37
38
36
36
38
33
31
34
33
35
34
32
35
33
33
34
33
35
38
37
38
35
38
36
29
36
36
35
32
34
35
34
35
34
31
36
39
31
35
35
35
35
36
36
37
35
37
32
36
33
34
37
32
38
34
32
35
36
35
36
35
38
36
39
38
36
31
34
35
28
33
34
37
35
37
34
39
38
35
35
35
35
34
35
36
35
32
35
39
36
33
34
36
32
33
33
35
37
31
32
35
37
31
36
33
34
35
40
42
35
36
37
33
29
36
34
34
33
37
33
38
39
37
34
39
34
32
38
34
31
38
34
28
38
34
35
38
32
36
36
36
35
36
35
30
35
31
37
37
34
37
34
36
37
37
37
33
32
33
32
37
32
36
37
34
30
34
39
29
35
35
34
33
34
37
37
33
34
37
34
34
37
36
37
37
37
38
38
34
35
36
31
38
36
33
33
36
35
31
35
37
31
33
33
36
32
38
36
35
37
32
39
34
35
33
35
40
38
38
37
36
34
39
31
33
39
35
29
39
32
35
34
37
36
35
37
35
37
33
34
33
31
36
33
36
34
37
36
33
36
29
35
33
37
35
34
32
37
35
34
32
37
36
30
34
32
36
34
36
39
38
35
36
39
35
35
36
36
33
39
34
39
35
36
32
33
37
36
31
35
36
34
36
34
30
37
30
33
34
32
36
34
37
36
34
39
37
36
38
29
36
34
37
31
36
36
40
33
37
37
30
31
38
35
36
38
35
31
35
35
37
38
36
34
34
31
34
37
37
34
38
33
35
37
34
35
37
35
35
32
38
36
37
36
37
40
36
35
36
40
33
37
34
31
28
36
38
38
37
35
36
30
33
31
32
37
31
37
33
30
33
38
30
36
34
41
37
32
32
35
36
33
34
37
36
34
33
31
38
30
33
35
34
36
37
28
34
36
32
35
33
30
36
37
37
33
41
34
34
42
35
37
38
34
37
35
38
33
34
37
33
33
34
38
34
37
32
37
33
38
36
39
34
34
36
33
33
39
34
34
38
29
34
35
38
33
33
38
38
33
35
37
36
35
33
32
33
37
32
36
40
38
32
37
36
32
40
36
38
36
35
34
36
34
35
37
37
32
35
39
35
35
38
38
31
39
36
40
41
39
39
37
38
35
36
37
38
35
39
37
36
36
35
36
38
31
37
33
38
35
39
36
36
37
32
40
37
32
37
31
39
37
36
39
38
34
37
37
36
39
36
35
33
37
35
37
34
32
34
35
33
34
39
35
39
34
35
35
37
33
40
36
34
31
33
33
36
33
30
38
35
38
33
32
38
34
35
34
33
39
34
34
34
32
39
33
35
34
38
31
39
37
38
34
35
37
36
33
33
35
32
35
36
32
33
36
34
29
32
38
29
34
33
39
34
34
32
35
34
37
39
39
38
38
36
31
35
33
32
38
34
35
33
31
32
39
33
35
36
36
35
37
36
34
37
38
34
36
33
36
35
34
39
36
37
35
39
33
35
34
34
36
34
30
35
31
36
36
37
34
34
36
37
36
29
36
35
32
35
36
34
38
34
35
34
35
35
33
39
37
38
37
34
39
35
38
35
33
32
34
40
35
37
34
36
34
33
30
27
38
37
34
36
39
35
36
36
34
37
38
34
33
33
32
35
39
34
38
33
37
35
34
37
35
37
36
36
38
35
36
37
34
36
36
36
35
38
37
33
37
34
31
35
36
34
33
36
37
33
36
37
40
33
35
32
38
34
33
33
34
35
36
39
34
34
34
35
37
26
34
34
35
36
33
38
35
36
37
35
39
38
32
37
36
30
35
34
37
35
34
36
36
37
33
36
34
35
37
33
37
39
37
33
33
33
36
32
35
35
33
37
34
37
32
36
33
35
37
36
37
37
31
35
30
35
35
35
35
37
41
37
36
35
34
39
34
36
37
35
32
36
39
33
32
35
36
35
37
29
37
37
37
33
35
34
37
34
35
39
38
37
36
38
37
34
35
30
33
34
32
35
33
38
31
36
40
29
39
37
40
31
38
41
30
33
32
32
34
33
39
32
38
32
35
35
35
36
35
36
38
41
35
36
40
31
35
39
38
34
38
36
33
34
34
41
33
34
38
36
37
31
35
34
33
39
34
33
33
37
33
39
35
36
35
38
41
38
36
35
34
40
37
38
39
33
32
39
35
32
36
38
34
36
31
35
34
35
36
30
34
40
37
38
37
37
40
35
40
34
34
37
30
33
33
35
37
32
37
34
34
33
35
33
38
30
33
28
31
35
36
28
35
35
37
37
38
38
36
40
36
39
32
36
37
32
38
37
32
38
36
33
33
36
34
37
35
35
34
39
34
36
34
35
35
37
37
39
36
38
34
32
37
36
37
36
30
35
38
35
36
35
40
33
40
30
36
32
33
37
30
32
40
36
35
36
37
29
31
36
36
39
40
34
32
34
31
30
37
33
30
35
33
35
36
33
37
34
36
35
40
36
33
38
33
31
34
36
35
35
32
33
30
39
35
38
42
30
37
39
31
39
41
37
39
33
37
39
35
32
37
34
35
35
28
37
38
32
34
37
37
37
32
37
37
33
36
30
38
39
33
39
33
37
32
33
33
38
37
35
37
34
28
35
34
32
35
34
37
34
34
37
37
26
32
37
27
37
39
35
40
36
40
41
33
40
34
38
36
37
34
33
33
36
28
37
33
30
31
39
37
32
37
33
32
34
36
37
38
35
38
36
38
38
37
33
36
34
33
33
36
34
37
37
32
31
34
36
37
38
35
36
34
37
36
36
33
38
36
36
34
36
39
36
33
37
33
35
35
36
36
32
32
33
35
32
30
35
36
41
38
39
32
38
34
36
34
36
35
41
31
33
33
35
36
34
33
34
37
35
35
33
38
31
35
33
32
34
39
34
33
36
32
34
35
30
35
36
35
39
36
35
36
35
34
34
40
40
39
37
33
33
37
35
36
40
36
35
30
35
36
35
33
37
35
37
35
33
37
33
37
35
36
37
38
34
34
34
35
38
38
35
38
32
35
31
32
37
32
33
35
37
36
35
37
37
34
37
32
38
32
35
35
39
38
37
36
29
36
34
37
33
30
35
37
37
36
35
38
31
36
37
40
34
34
31
38
38
38
35
38
33
38
27
36
39
34
38
35
37
34
37
32
34
35
33
39
33
36
34
33
34
39
31
37
39
32
38
32
36
35
33
30
37
36
36
32
32
32
36
30
37
33
32
37
32
33
31
37
35
34
34
35
37
35
33
34
36
40
38
34
32
35
32
32
34
38
38
39
39
40
35
34
35
36
35
41
38
35
36
38
38
28
39
32
38
34
34
36
39
38
36
36
42
35
36
35
36
41
33
39
35
36
34
38
33
37
32
35
36
41
33
37
32
40
37
41
36
43
33
35
35
37
38
37
36
36
32
41
33
36
37
35
37
36
34
32
34
34
34
32
35
33
35
35
31
36
37
32
36
35
38
35
35
42
37
37
32
34
35
34
35
39
33
32
36
37
34
35
37
37
35
37
36
38
37
35
35
38
34
32
34
30
34
33
37
31
33
36
40
29
35
37
30
34
34
40
35
36
33
33
38
31
35
34
32
33
36
35
37
39
38
37
37
40
36
33
33
36
35
33
37
37
37
38
35
38
33
35
33
31
36
40
40
30
33
37
33
32
34
37
38
31
35
35
37
34
32
36
34
38
33
32
34
35
40
36
32
34
35
36
30
35
35
39
33
35
34
36
38
36
38
37
38
32
39
40
36
38
33
37
34
33
36
33
32
37
36
37
33
32
38
31
36
34
34
35
38
37
37
37
35
36
30
40
37
36
36
37
29
35
37
36
34
36
36
32
35
36
38
33
40
39
35
33
34
34
35
32
35
36
36
34
36
37
34
36
37
35
34
36
35
34
35
34
34
33
32
34
37
36
37
36
34
35
35
38
34
39
36
38
38
34
38
35
40
36
35
33
37
37
36
36
27
36
36
39
34
39
35
36
35
37
39
38
33
34
35
36
33
35
38
37
35
37
35
39
35
34
36
31
38
34
36
31
35
36
34
38
39
40
37
34
34
38
39
34
34
34
34
37
35
36
35
38
30
38
36
37
35
31
30
36
35
38
38
32
35
33
35
37
42
33
36
35
37
37
38
40
38
37
37
40
32
38
31
37
36
37
34
35
39
33
34
33
37
32
34
37
30
29
31
35
37
36
37
29
35
33
34
37
36
39
34
36
36
35
37
40
33
36
39
34
31
38
32
38
36
36
33
33
39
36
37
31
34
38
33
34
33
34
37
35
35
34
36
38
34
30
36
37
36
39
39
37
30
38
32
42
38
36
34
35
35
35
37
33
36
34
37
38
35
42
37
33
39
36
39
34
34
38
32
36
34
37
35
37
39
42
33
40
35
33
36
37
35
34
31
38
40
36
34
34
38
33
38
34
30
37
39
38
38
38
36
36
33
33
34
34
36
37
34
40
33
34
36
35
34
34
36
36
33
37
33
34
34
33
38
36
38
33
38
38
38
35
36
36
34
35
35
32
34
34
35
36
34
34
34
35
37
31
38
35
35
36
31
35
38
37
35
37
31
30
28
35
31
36
34
33
37
39
35
36
35
37
38
33
33
37
36
40
35
36
37
34
36
32
37
36
35
36
32
35
30
35
31
35
38
32
34
37
34
34
35
38
33
37
38
36
34
33
36
40
32
36
32
35
28
34
36
32
35
36
36
36
32
35
37
37
34
36
36
37
36
38
40
38
36
32
35
39
36
36
34
34
33
34
34
38
35
34
38
35
33
36
29
38
37
34
34
38
30
35
34
37
34
38
35
33
40
39
36
33
34
35
35
35
38
33
39
37
35
38
36
36
36
34
36
38
40
38
37
35
35
37
35
36
37
36
33
41
35
29
37
34
36
35
37
37
40
35
32
42
35
31
40
31
35
34
38
32
34
41
28
36
34
34
37
38
36
38
36
34
37
31
35
37
37
34
38
35
38
37
35
38
35
38
35
35
38
39
35
33
34
40
32
37
31
28
35
35
37
38
36
33
32
39
31
35
31
33
31
36
36
36
38
33
41
36
33
31
36
33
36
35
32
36
37
39
35
34
37
28
33
38
36
36
36
37
36
38
38
34
31
30
34
41
36
38
34
36
39
33
37
35
34
32
37
33
36
40
31
35
37
39
39
36
32
36
34
35
35
33
34
30
35
38
34
34
35
38
42
36
39
36
35
35
30
38
37
31
37
34
30
37
36
37
34
33
38
38
37
37
38
38
37
38
30
30
32
37
34
37
32
39
31
36
40
37
32
35
34
38
37
36
31
31
37
32
39
38
34
31
34
37
33
33
31
38
36
36
39
37
37
35
37
28
35
32
34
33
33
35
35
33
35
36
30
40
37
31
36
32
28
34
39
34
31
33
31
37
36
38
37
37
35
39
38
35
32
35
34
33
39
35
39
34
41
34
32
33
40
34
33
39
36
33
34
31
32
38
32
33
35
33
35
31
36
39
36
37
35
36
32
35
39
35
33
38
32
34
32
35
39
38
36
37
32
36
37
33
34
31
37
33
35
35
34
34
30
36
40
37
38
37
36
35
35
32
33
34
38
37
37
39
36
32
40
37
36
36
32
37
35
37
36
33
35
36
35
35
36
39
37
36
38
35
34
34
35
39
35
36
38
37
35
35
38
35
38
33
40
30
37
36
39
36
33
36
32
33
37
39
38
37
34
39
30
39
32
38
28
35
39
32
34
36
38
36
33
31
36
34
35
38
36
37
38
35
36
32
36
33
37
40
37
32
36
40
37
34
36
40
36
27
38
27
39
28
36
36
37
35
38
35
34
36
35
36
34
33
37
36
36
39
32
29
33
35
33
35
39
34
37
38
39
38
33
37
31
36
36
37
36
38
33
37
36
40
35
37
34
35
34
34
37
32
36
35
34
33
34
34
34
37
27
33
34
35
34
35
39
41
34
36
34
34
35
38
36
39
32
33
35
38
41
32
32
37
35
28
35
35
39
35
35
34
38
34
34
35
35
36
32
32
37
37
40
38
37
35
32
38
32
34
34
35
36
37
34
35
36
37
32
39
31
30
35
32
34
34
36
37
34
38
37
33
35
36
39
29
35
32
38
31
36
36
35
35
37
37
31
34
38
32
36
36
36
28
38
34
33
33
34
35
36
35
30
35
32
34
35
36
31
36
36
35
35
31
38
36
36
37
37
32
31
36
35
36
39
39
34
36
34
35
35
36
42
35
34
36
36
34
36
35
38
38
35
32
38
39
37
36
37
36
39
36
38
34
37
30
40
38
36
35
33
38
37
36
32
38
38
39
32
35
39
28
33
31
35
37
35
34
32
35
31
36
36
32
34
36
32
31
35
37
33
33
31
36
40
37
37
32
37
30
35
35
35
36
36
38
35
37
39
37
31
38
36
39
37
38
32
36
34
36
33
37
34
37
35
34
33
34
37
38
32
37
33
37
32
37
30
35
40
36
32
38
35
35
35
37
35
35
36
35
37
34
34
38
36
38
37
32
36
33
30
34
35
34
37
36
36
33
34
33
32
36
40
33
31
37
34
37
38
37
36
34
35
37
34
36
35
32
39
35
30
38
36
36
38
30
35
34
34
30
33
34
35
35
34
35
30
38
35
32
36
35
37
34
35
35
34
33
35
34
36
34
39
38
35
31
35
33
35
34
35
32
35
37
36
33
38
34
38
39
37
34
33
29
33
31
30
34
36
36
31
33
41
35
32
33
35
37
35
39
33
37
30
31
35
36
33
39
32
33
35
36
35
35
36
34
29
38
33
34
36
36
36
39
32
35
34
34
35
37
35
35
34
36
36
35
40
36
38
36
35
40
37
31
35
34
37
37
35
38
35
35
34
38
38
38
40
35
37
33
34
36
35
36
39
32
34
38
35
38
35
36
36
34
34
35
37
33
35
38
33
35
34
39
36
39
35
31
37
32
37
30
37
35
33
33
32
36
37
36
39
41
32
38
33
39
36
35
33
37
35
35
35
32
33
29
35
36
37
36
36
34
34
35
36
31
31
35
37
36
37
35
34
34
34
33
36
34
38
34
40
36
39
37
34
40
34
39
34
38
34
35
34
33
36
39
33
35
39
37
35
37
35
37
38
36
37
34
35
36
33
39
38
33
31
38
37
34
34
33
38
39
31
35
29
34
36
31
34
34
37
33
34
35
34
36
34
33
37
36
36
39
35
35
31
31
35
39
34
32
30
37
37
35
34
34
33
34
35
34
31
33
35
34
34
36
37
34
33
31
35
31
40
31
36
36
34
34
36
38
31
36
34
36
37
37
38
36
37
34
38
34
39
38
39
35
38
35
34
39
33
36
37
31
37
32
36
36
35
37
38
36
36
35
32
38
37
34
36
36
35
36
36
33
38
38
37
36
37
37
34
30
33
37
30
34
32
38
33
34
35
37
35
35
33
32
39
35
34
38
31
36
37
38
35
35
35
37
36
32
34
38
30
35
36
35
36
37
34
35
34
35
30
30
38
35
33
32
32
38
40
39
35
33
35
36
40
36
33
33
38
36
34
34
39
37
36
34
32
37
31
34
34
36
31
38
38
38
34
39
32
34
33
38
36
35
32
38
37
35
37
35
35
35
38
32
36
37
31
34
42
36
35
38
36
34
36
35
35
31
31
37
36
36
35
33
39
35
39
32
31
34
37
32
37
33
34
34
39
33
34
32
32
30
39
37
29
38
32
34
38
34
36
34
36
30
34
35
34
28
37
31
38
35
37
34
39
37
35
40
34
38
35
34
36
38
32
34
40
33
36
36
33
34
36
33
34
34
35
37
37
35
34
41
31
32
36
38
32
36
36
32
40
39
36
38
35
40
37
35
37
36
37
38
31
37
29
39
36
35
33
39
32
36
34
32
34
31
35
35
34
30
34
32
38
36
38
35
35
38
34
36
32
40
39
37
38
34
37
35
35
34
33
37
35
33
38
31
36
35
36
37
33
36
37
30
35
36
38
35
38
35
31
37
35
35
37
33
38
38
36
29
33
34
36
33
35
33
38
37
39
37
35
37
32
34
35
36
34
28
36
36
31
33
31
38
35
33
33
34
38
35
28
35
37
38
34
33
37
30
35
34
38
37
35
35
34
33
36
34
37
35
35
37
36
34
32
32
33
38
33
38
31
33
33
35
36
39
31
35
36
34
38
35
36
35
34
35
33
30
35
33
36
36
35
35
36
34
34
33
33
36
35
31
33
34
39
35
40
36
34
36
40
36
37
36
35
33
35
35
37
35
37
32
34
38
34
38
32
32
36
37
33
33
36
37
35
38
33
34
35
33
38
36
30
30
37
36
36
36
32
36
37
36
36
39
35
35
34
35
32
35
36
41
38
39
38
34
37
30
36
32
37
36
35
38
40
33
31
40
38
34
33
37
39
31
35
33
37
32
35
35
36
32
34
35
34
35
34
35
31
38
37
36
37
39
37
36
34
31
31
40
36
36
33
37
39
31
38
34
36
38
33
31
38
30
35
29
35
36
34
36
33
39
38
34
32
37
37
33
37
34
38
34
38
39
35
34
37
39
38
33
32
36
33
34
33
38
34
37
33
39
36
36
33
38
30
29
33
29
36
36
36
37
36
32
35
35
34
36
36
31
31
37
31
34
34
40
39
33
37
32
33
39
34
36
34
32
39
35
32
33
29
29
35
33
31
38
39
37
38
33
38
36
38
38
38
34
38
35
34
38
37
34
37
33
34
36
35
36
35
36
32
31
37
35
33
32
36
39
36
34
38
33
32
35
39
39
37
37
34
33
36
35
37
35
36
36
35
33
36
35
34
33
36
37
37
37
33
38
35
32
38
35
35
35
35
38
32
36
31
34
39
37
35
35
39
39
37
29
35
36
35
36
36
34
35
33
36
36
35
37
37
36
36
38
35
39
37
32
37
37
37
35
34
37
36
34
38
33
33
39
37
38
36
37
39
33
31
34
36
37
35
35
33
38
34
34
31
35
33
38
40
35
35
42
36
36
36
38
34
33
37
29
35
37
36
38
36
34
35
33
34
33
38
39
36
38
35
33
39
31
38
36
33
37
32
36
34
26
35
37
39
32
35
34
37
38
36
35
38
31
36
38
40
34
38
38
27
34
35
40
37
38
33
32
38
37
39
30
38
33
35
39
34
36
33
38
35
31
34
37
30
32
31
36
37
35
39
32
33
36
33
35
37
36
36
35
37
33
34
34
39
33
36
30
34
28
34
37
36
37
34
37
32
31
35
30
34
37
31
33
34
37
35
34
34
36
33
34
31
36
32
35
36
32
34
33
34
38
36
37
36
30
34
41
37
35
40
37
30
32
36
34
36
36
36
37
35
39
37
32
36
39
37
36
37
37
31
35
36
28
36
34
39
37
34
34
41
34
34
30
34
33
36
36
39
30
32
34
32
31
38
37
32
34
30
37
35
31
38
39
40
35
33
35
40
35
37
38
34
31
37
33
38
39
35
40
39
36
23
31
35
37
34
35
37
36
33
36
36
34
38
36
35
32
39
35
35
35
39
39
38
35
31
37
38
30
38
37
37
32
36
35
37
36
32
34
36
34
39
33
33
39
39
34
36
32
37
35
36
34
35
33
33
38
35
35
37
38
38
34
32
33
39
37
36
30
34
29
33
35
34
38
32
37
37
38
38
37
33
34
37
39
34
38
30
39
37
35
38
37
34
37
32
32
38
36
34
35
38
38
33
40
35
37
35
40
40
36
39
34
38
38
34
33
37
35
37
40
33
34
32
34
40
35
39
34
36
36
38
37
31
37
36
31
39
36
40
36
36
39
38
41
34
35
36
37
39
33
33
36
32
33
36
36
31
35
36
32
33
29
34
39
39
32
36
36
36
38
39
35
32
38
34
36
37
31
37
36
32
35
36
34
33
35
33
35
35
33
36
37
36
37
30
37
38
37
35
36
33
34
33
34
33
39
38
37
33
31
35
36
33
32
31
32
34
31
39
38
32
37
35
34
39
34
35
34
33
33
37
38
38
36
35
39
34
39
38
37
34
36
36
34
32
35
35
39
36
38
38
38
35
36
34
37
34
34
34
37
32
34
36
31
33
39
36
37
31
36
37
38
28
33
37
35
32
39
34
34
33
36
33
33
35
35
37
37
38
37
35
35
30
36
33
30
33
36
36
40
32
33
38
36
30
36
38
38
38
40
34
36
33
40
38
35
34
35
40
29
30
36
36
36
37
34
35
36
36
29
38
36
36
40
33
37
40
36
34
35
33
39
34
38
38
36
36
38
34
38
38
35
37
37
36
36
36
37
38
35
36
43
35
36
29
27
33
36
34
35
37
38
37
37
35
30
39
37
35
32
35
35
41
35
33
37
33
35
34
37
32
38
35
37
36
36
38
37
34
39
33
40
35
35
36
33
33
36
34
34
33
35
34
37
31
36
33
34
39
36
34
37
36
38
33
34
34
38
33
30
35
38
36
36
34
34
35
31
33
34
35
36
39
36
36
35
38
35
38
33
34
35
35
35
34
37
37
29
39
35
33
37
30
34
35
36
26
35
34
39
39
38
38
36
33
40
38
32
30
35
33
31
35
33
36
31
35
37
37
34
35
34
36
35
30
34
29
34
35
38
33
37
35
32
36
37
33
38
38
33
38
37
34
37
37
34
40
34
35
36
36
32
34
35
39
34
36
35
30
31
37
35
31
33
35
30
39
35
35
36
37
39
37
33
32
36
38
35
28
36
35
37
38
32
34
32
33
36
34
29
37
36
35
40
40
29
33
33
33
37
33
34
37
32
33
35
35
37
34
38
37
32
36
33
35
39
36
36
40
36
40
35
36
34
37
38
33
37
38
35
37
34
38
37
39
36
30
35
37
34
34
34
36
30
36
36
36
37
36
36
36
37
32
37
39
35
30
37
33
40
38
38
38
38
39
33
37
37
36
37
34
39
33
34
36
37
39
36
33
36
35
29
31
37
35
30
28
38
35
33
35
36
32
38
35
36
36
31
37
38
38
35
32
28
33
35
37
28
32
35
40
33
36
32
34
36
36
33
33
35
38
38
30
34
37
36
39
34
31
32
35
39
34
39
36
39
40
39
35
37
37
32
33
30
36
36
36
36
40
40
33
37
33
37
39
33
36
39
35
33
31
35
36
31
33
34
35
40
34
33
38
38
35
32
35
34
29
35
36
40
38
38
36
30
35
32
31
32
38
37
36
40
36
37
35
30
32
30
36
37
36
38
36
34
34
37
38
31
35
38
37
34
34
31
35
39
34
38
35
31
39
37
36
37
34
32
33
36
36
35
40
39
37
36
36
38
36
37
35
33
35
33
37
33
36
31
33
35
39
32
35
35
33
34
31
34
35
37
31
36
33
28
34
35
34
37
41
36
37
37
38
38
37
39
40
37
34
37
40
31
36
37
35
37
33
35
31
36
32
39
35
34
36
36
33
37
36
35
39
36
34
37
31
32
32
38
37
34
35
34
34
34
37
39
38
39
31
38
37
38
33
35
39
37
38
39
33
38
32
39
34
32
40
33
36
34
31
37
39
38
33
38
36
37
37
37
38
37
34
38
31
40
35
38
32
35
39
32
35
36
32
34
38
38
30
36
38
36
36
36
30
35
41
35
29
35
31
34
33
37
36
33
36
36
32
34
34
35
36
37
34
35
35
32
35
39
35
34
40
36
34
38
36
32
34
32
32
41
35
35
33
35
35
32
28
37
30
36
36
34
36
35
36
39
35
32
36
36
36
36
33
38
34
36
32
38
35
36
39
35
34
36
36
35
35
38
35
36
37
31
34
38
33
36
31
31
33
31
39
31
38
37
37
35
37
33
32
41
37
35
34
35
33
36
35
32
37
39
37
38
34
33
36
39
37
32
33
37
33
33
36
33
35
39
32
39
31
33
34
32
37
38
36
33
36
36
30
37
37
34
34
35
29
34
34
34
36
35
35
31
37
40
34
34
35
41
33
31
37
33
40
36
31
36
37
38
35
34
39
36
36
35
37
38
33
39
34
31
38
36
39
39
35
33
35
37
36
35
37
38
34
34
33
31
37
35
36
33
35
32
34
31
33
36
35
34
38
36
34
36
33
29
38
32
37
35
40
35
37
33
35
35
31
34
34
33
36
32
37
40
35
35
36
32
35
39
35
35
33
35
32
33
33
32
30
36
29
33
34
35
33
37
37
38
31
36
37
34
34
30
38
34
38
40
35
29
34
32
32
33
38
33
33
36
29
36
37
32
35
30
38
34
34
38
34
34
32
37
35
36
35
31
33
39
35
33
36
34
36
37
36
38
32
38
33
33
34
35
37
34
32
26
34
35
36
37
35
36
36
30
37
32
37
38
35
34
34
33
36
36
37
35
33
30
36
40
39
34
39
36
39
38
40
36
35
34
36
36
34
33
32
34
32
37
33
37
38
34
38
31
34
35
37
35
30
33
38
37
38
35
31
37
35
35
35
35
35
37
29
35
31
36
37
40
29
38
36
35
36
35
36
38
39
36
34
33
35
39
40
35
35
35
33
29
39
38
35
36
34
34
38
38
30
36
36
36
41
35
38
34
37
31
34
36
33
37
37
38
32
40
32
37
32
36
33
35
37
32
33
34
39
34
34
36
35
36
36
28
38
36
33
38
34
35
38
36
38
29
34
37
33
30
35
36
35
33
29
36
35
36
34
34
36
39
32
29
36
31
38
33
33
34
30
35
31
30
35
38
30
36
38
35
34
33
34
33
36
36
34
37
34
39
36
38
39
31
36
37
38
35
38
37
36
39
35
36
35
36
40
40
31
33
37
37
37
38
36
32
34
33
33
36
36
34
29
38
38
33
37
33
35
37
35
37
36
37
34
38
36
34
36
36
31
33
34
31
32
37
39
34
38
31
35
37
31
34
32
39
36
33
34
32
38
37
34
39
35
35
37
37
38
36
32
37
37
36
39
30
37
35
37
36
36
39
36
38
37
35
33
33
35
31
36
33
37
37
35
38
36
33
35
38
34
35
31
37
37
37
30
35
34
39
34
37
39
30
34
36
34
32
27
36
37
28
34
36
33
34
33
39
33
35
37
34
33
31
37
34
32
35
36
36
34
35
32
38
39
35
32
37
38
35
38
36
38
38
32
32
38
36
37
38
38
39
36
34
34
34
37
36
36
38
39
37
35
39
34
37
38
40
37
34
35
36
38
34
36
33
31
32
33
34
36
35
35
38
34
33
35
36
36
36
36
35
35
37
36
38
38
33
38
37
37
33
39
36
36
36
36
35
37
34
37
36
35
39
34
34
35
32
33
35
34
34
34
36
38
35
36
35
40
35
37
31
36
32
36
38
36
31
33
37
34
36
31
38
38
38
34
39
35
37
35
35
34
35
35
31
33
35
36
32
35
35
35
33
38
33
38
36
37
37
33
37
36
37
37
35
38
39
34
34
38
33
38
38
30
38
33
34
36
34
38
36
37
33
36
40
36
38
36
31
34
35
38
41
37
35
34
33
36
37
36
39
31
32
33
33
37
33
38
33
36
36
37
35
35
36
36
36
39
32
33
34
38
35
37
37
34
34
33
35
37
34
34
34
36
34
37
37
39
36
33
38
35
35
35
38
34
33
36
36
39
35
36
39
38
35
34
36
35
35
36
39
38
31
38
34
37
33
37
33
30
33
37
36
37
36
33
33
34
31
35
37
34
33
38
35
37
37
36
32
32
32
34
37
40
29
37
36
30
32
35
35
36
36
35
36
37
37
39
37
35
36
35
33
35
35
32
33
38
38
36
38
38
32
36
36
37
35
35
32
37
32
32
34
35
35
39
39
35
33
35
32
40
34
36
36
35
34
36
38
42
38
34
36
34
38
35
32
37
35
38
37
35
32
39
32
34
30
32
39
38
35
34
36
33
33
36
36
33
37
34
36
38
35
36
34
35
37
40
33
36
35
37
36
35
34
36
35
33
36
38
38
35
36
33
33
40
35
30
35
37
36
34
39
31
36
39
33
39
35
34
39
39
39
38
35
35
34
31
35
35
39
34
35
34
35
34
37
35
33
36
39
36
34
31
34
38
33
33
35
36
36
36
35
30
34
39
32
37
34
34
37
37
30
39
34
33
31
29
32
33
36
33
36
35
40
41
34
40
40
35
33
34
33
36
35
32
38
32
37
37
35
35
34
31
34
35
35
33
34
39
35
36
33
36
35
33
32
31
33
36
33
36
38
33
31
32
32
32
36
35
33
37
32
38
31
36
30
38
36
39
36
39
38
33
36
38
40
34
36
37
38
35
35
34
36
30
35
32
39
35
33
36
36
32
34
31
40
31
38
36
37
32
33
38
37
34
39
33
37
36
37
36
38
35
32
35
33
36
35
33
35
29
39
35
35
36
35
38
34
32
36
36
42
39
36
35
38
37
35
36
34
38
32
35
35
34
36
40
32
39
38
40
38
34
36
34
37
36
36
34
30
39
37
32
37
36
37
33
34
38
38
37
35
37
34
36
35
35
35
40
36
33
35
34
37
32
34
34
36
34
33
37
32
35
29
36
36
37
29
31
36
36
36
35
32
35
34
39
35
39
35
40
35
36
37
37
35
38
32
34
31
39
33
38
34
36
32
31
38
33
36
35
34
39
35
31
35
39
35
40
33
34
32
30
38
37
33
35
36
35
33
36
35
37
37
34
35
31
36
34
34
33
30
36
37
35
39
34
37
36
35
31
37
39
38
30
30
40
35
34
32
31
35
35
32
35
33
36
29
31
33
41
34
38
35
33
36
31
31
38
38
33
39
34
39
30
35
32
36
31
36
32
36
38
39
34
36
34
33
33
31
35
35
36
38
37
35
38
36
32
33
35
27
37
35
33
35
34
34
37
37
35
36
38
34
30
36
32
39
37
33
38
37
36
38
38
37
36
33
36
34
33
37
35
33
35
35
36
35
36
34
34
32
37
33
32
34
38
40
38
31
39
35
36
38
37
34
35
33
37
36
32
34
38
36
35
30
39
38
32
35
40
36
33
35
34
34
33
33
35
34
34
34
35
38
35
36
35
37
36
35
35
35
38
34
36
34
32
31
39
37
38
38
34
34
31
39
40
32
34
35
34
33
35
34
30
37
36
32
43
36
34
33
37
36
31
37
37
38
34
37
36
38
34
31
34
39
30
35
35
28
32
32
30
35
31
36
38
34
38
37
36
32
34
40
33
36
34
40
33
32
32
35
37
34
35
35
37
38
34
35
38
34
32
38
35
37
35
32
36
38
34
39
32
38
36
35
36
32
36
36
35
32
31
35
38
31
42
34
36
36
31
38
38
35
35
39
34
35
38
35
34
28
36
33
38
38
39
38
36
36
34
33
34
37
39
36
35
33
35
32
35
33
35
38
38
36
36
37
36
34
37
37
32
35
34
37
34
38
33
36
37
38
32
34
31
30
36
34
35
38
34
34
37
36
30
32
30
35
34
36
33
33
29
36
36
36
37
39
38
34
34
33
34
32
30
34
35
39
35
31
31
34
37
37
34
34
34
31
32
36
35
33
38
34
39
36
36
36
37
31
30
32
37
38
33
33
32
36
34
35
30
35
34
38
37
37
39
35
41
40
40
37
32
35
34
37
36
34
37
40
35
34
36
39
33
31
36
37
37
32
34
36
35
28
36
36
36
39
35
37
30
36
31
37
37
36
34
36
40
38
39
36
33
37
34
37
33
33
33
33
35
36
33
39
34
36
35
34
35
36
38
32
35
35
36
35
38
33
36
36
34
36
34
35
40
40
38
38
33
36
35
39
37
35
36
36
35
32
39
39
35
31
38
36
39
29
38
34
30
34
35
33
36
38
37
36
35
37
38
30
34
31
37
36
34
33
33
41
36
38
32
33
29
36
32
31
35
38
36
33
36
35
38
34
34
36
37
31
37
35
34
36
40
34
38
36
35
35
35
36
37
40
35
39
37
39
41
36
36
33
36
32
35
34
31
34
31
38
33
36
36
32
37
39
39
34
31
37
35
40
34
31
38
38
35
35
36
32
35
33
33
39
38
33
37
37
31
35
33
36
33
32
40
33
34
33
38
37
35
37
39
36
38
37
40
35
37
35
34
36
40
31
39
32
35
35
39
34
36
37
37
34
36
32
33
34
35
33
34
37
36
34
33
37
33
35
36
36
32
30
33
38
40
35
36
38
36
37
34
33
36
36
33
31
35
37
36
32
40
35
36
32
37
33
35
34
32
33
35
37
30
31
35
36
34
35
34
32
39
39
39
40
34
31
34
36
35
35
37
36
29
27
35
33
32
33
37
32
38
36
35
39
33
32
40
37
34
26
37
35
35
33
31
37
34
38
36
35
32
32
34
40
37
34
38
37
38
36
37
38
38
36
39
37
38
36
32
37
37
33
36
33
34
36
33
37
38
38
36
30
39
32
32
36
35
36
29
36
36
34
36
34
35
34
36
34
36
32
32
33
35
38
37
35
37
32
36
34
34
32
38
30
37
39
34
32
37
38
38
35
36
34
36
33
36
35
35
38
34
37
35
35
37
37
36
32
33
31
33
36
36
34
35
32
36
36
40
36
34
34
34
33
38
35
31
38
35
33
35
36
37
37
35
37
35
36
40
34
36
34
39
38
33
35
35
34
30
34
37
38
33
37
33
34
33
38
31
35
32
33
32
32
35
34
35
32
36
36
36
35
33
29
37
34
37
39
37
34
37
35
36
29
32
37
36
32
34
40
33
36
36
33
35
34
35
38
36
38
37
36
35
38
38
36
34
36
35
39
35
35
33
39
37
34
37
34
36
32
37
36
39
37
35
37
34
38
36
38
33
41
36
34
36
33
36
35
39
36
32
35
29
35
38
32
30
36
34
31
37
33
37
39
32
33
29
36
29
36
39
36
32
36
37
37
40
34
36
34
34
35
33
29
39
33
35
36
35
38
37
35
34
32
35
39
37
37
33
38
37
32
35
31
33
39
37
36
35
39
39
32
35
34
32
37
37
38
34
36
36
38
40
36
33
37
39
37
34
35
37
35
35
35
37
38
36
31
37
36
34
38
38
39
32
34
35
34
37
36
33
36
37
36
36
32
34
39
39
38
34
37
35
37
33
36
34
36
37
34
37
38
34
31
31
39
34
37
35
36
32
38
40
36
33
37
31
38
36
35
38
36
35
34
36
36
33
36
36
32
35
35
32
32
39
36
37
33
33
31
37
40
30
36
30
36
35
36
36
34
37
38
38
38
38
39
37
34
37
34
32
36
40
35
35
39
37
37
34
34
34
40
32
33
38
37
35
36
35
36
28
36
30
33
36
34
32
33
34
32
28
33
28
40
27
28
34
37
33
30
39
37
36
35
32
35
40
37
38
34
34
34
38
34
33
36
37
34
39
35
39
38
30
34
31
36
36
36
38
37
35
34
39
38
36
34
33
32
33
32
33
38
35
35
31
34
34
33
35
35
35
35
35
38
34
38
31
34
37
33
36
38
33
37
35
38
39
33
35
38
38
36
34
36
39
34
38
34
36
37
38
32
34
39
33
35
31
30
32
38
35
37
35
34
37
40
35
36
34
38
38
32
29
34
35
37
34
32
35
34
31
35
35
35
37
35
38
34
35
34
36
40
36
38
37
36
35
32
33
32
33
38
34
33
37
33
34
40
33
33
39
36
34
34
36
36
37
36
35
31
30
35
37
34
36
34
35
36
36
32
27
37
33
38
32
39
37
35
34
30
34
37
35
39
37
36
35
37
34
39
36
38
31
34
38
33
34
37
33
34
33
36
34
35
33
37
27
35
38
37
39
34
36
36
32
38
31
35
32
38
35
32
36
36
38
34
33
38
37
35
37
38
37
34
38
35
37
35
32
35
40
36
34
39
39
30
36
33
36
39
34
35
29
38
34
34
37
38
35
35
36
34
38
34
35
31
35
39
31
38
38
33
32
41
36
39
34
33
33
38
39
37
35
37
34
36
35
33
35
33
36
35
34
37
38
30
37
34
34
35
34
35
32
37
36
43
38
35
33
32
38
33
33
39
37
37
35
34
38
34
35
34
34
38
37
35
33
33
32
36
31
30
37
35
38
34
37
35
37
33
35
35
37
37
32
31
37
33
37
33
35
31
33
34
37
38
36
30
32
35
36
38
36
31
35
32
34
34
37
33
37
37
36
37
38
34
34
39
32
33
34
40
37
32
30
39
36
33
35
36
40
36
34
36
38
30
36
37
37
33
32
37
33
34
35
37
35
35
38
36
31
42
29
39
36
35
36
35
38
37
34
37
33
31
33
37
36
35
36
32
35
36
39
33
36
35
33
41
39
37
30
35
35
34
34
36
32
32
36
37
32
36
34
39
34
30
32
37
36
34
36
36
39
37
38
38
35
35
35
39
38
34
36
37
35
36
36
36
36
29
36
36
35
36
36
38
37
36
41
38
34
33
37
34
32
31
32
34
32
34
36
38
36
37
37
38
31
36
30
34
39
35
36
32
38
36
36
33
37
34
39
35
37
33
40
31
39
38
33
31
34
38
37
34
36
35
38
32
37
37
35
36
39
37
37
33
31
29
34
36
33
38
35
34
34
34
34
33
31
36
34
36
34
36
37
34
40
32
37
34
33
34
38
31
35
29
37
36
34
35
32
32
35
34
38
36
35
39
37
34
37
37
37
39
36
34
36
36
32
38
35
35
33
38
35
34
36
39
35
35
35
35
33
34
36
38
35
36
39
36
41
34
36
35
38
34
35
30
36
37
35
34
36
34
35
34
34
36
34
36
37
36
37
36
35
33
35
37
38
36
37
40
31
34
34
31
37
34
35
36
36
38
36
38
33
33
35
35
36
34
39
33
35
36
32
38
32
35
37
38
34
34
38
31
33
39
34
35
31
33
30
38
37
36
32
32
33
33
37
36
35
32
37
35
38
37
38
36
37
35
35
33
35
35
36
37
35
32
41
33
40
35
38
39
35
37
33
36
36
33
35
35
37
33
36
32
36
39
32
36
33
32
35
33
35
32
35
38
36
36
40
38
34
33
31
37
36
34
39
34
34
36
33
34
34
36
32
31
38
30
39
32
36
33
37
39
39
36
38
37
37
37
34
40
40
30
34
36
34
35
33
38
34
35
35
40
34
34
32
36
38
34
38
36
32
29
36
32
35
30
38
39
37
35
30
34
35
34
33
37
39
35
36
33
35
34
38
35
36
33
34
32
36
36
31
31
39
36
36
35
37
34
36
32
34
31
37
36
36
37
34
36
33
35
36
36
32
39
33
37
34
38
37
29
37
29
39
39
33
31
37
39
34
39
32
36
36
37
38
37
34
36
35
30
33
37
33
33
37
37
34
38
32
35
39
40
36
34
36
39
34
38
38
37
33
35
33
33
38
39
37
36
40
35
36
40
34
38
35
39
39
34
36
34
35
38
33
32
33
33
34
35
35
36
37
38
34
30
34
35
34
32
39
34
38
35
36
34
34
35
34
37
34
36
38
36
35
37
37
39
36
33
37
32
37
35
35
38
29
35
34
38
32
34
36
38
36
34
31
31
34
36
40
34
36
35
37
34
39
37
34
35
32
36
32
34
36
38
36
33
33
34
33
36
36
36
35
33
37
36
35
35
36
34
37
39
38
33
34
38
38
32
34
35
38
32
38
34
38
35
32
35
37
35
37
35
34
34
36
34
34
33
30
29
33
34
35
36
35
39
35
35
40
37
35
35
37
33
35
39
33
36
35
37
34
38
35
35
30
36
34
33
34
38
29
37
31
39
33
33
31
34
35
35
34
35
38
33
36
35
38
39
39
38
35
35
38
40
33
36
37
33
37
36
36
34
38
37
39
39
31
34
38
38
33
35
31
37
35
35
36
40
37
39
36
35
36
33
35
36
35
42
33
33
33
32
35
31
37
38
35
39
35
33
33
38
39
39
39
36
35
39
36
35
34
38
36
36
40
32
40
35
36
34
35
31
36
34
38
38
31
33
32
35
39
33
36
39
31
32
33
36
39
38
38
36
34
37
32
33
38
39
36
35
32
36
38
41
37
36
35
33
37
34
33
35
36
36
39
36
35
35
36
36
37
36
32
38
32
35
36
36
34
33
38
28
38
39
33
32
35
38
35
36
35
36
36
35
35
38
38
38
37
32
35
38
35
38
34
38
36
39
32
34
34
38
31
37
34
34
35
41
34
33
35
38
41
36
39
38
37
37
35
33
38
32
30
33
30
39
34
37
34
37
37
36
36
35
33
37
33
36
35
41
31
36
34
38
35
35
38
36
37
35
37
33
34
36
30
33
33
38
37
34
39
34
32
35
36
35
34
34
36
36
39
35
33
32
33
37
35
36
33
34
34
35
37
39
35
34
31
34
35
32
33
36
32
41
36
31
33
37
37
36
38
37
39
35
33
35
31
36
33
41
36
34
36
29
35
35
31
35
36
34
37
34
34
36
36
29
31
36
35
36
30
35
34
31
36
35
35
35
35
29
38
35
41
36
36
35
35
34
32
36
39
34
37
37
32
37
33
34
37
34
37
40
37
32
37
32
38
39
34
29
35
36
37
33
37
36
32
39
37
32
34
37
35
38
34
36
38
36
39
33
35
34
38
36
37
33
34
35
36
36
33
33
37
35
37
30
33
38
34
32
37
32
35
34
34
36
38
39
37
35
33
32
38
35
30
34
36
34
36
35
35
38
33
37
38
35
36
38
35
36
39
33
34
38
28
30
37
36
32
31
33
33
40
35
35
35
33
34
40
36
34
33
36
35
33
38
36
37
34
33
32
40
31
37
35
34
32
33
38
32
37
34
36
33
32
34
40
34
35
36
38
33
35
38
33
35
28
39
35
37
36
36
37
35
42
31
33
33
32
34
32
35
35
34
33
34
37
37
35
38
30
32
34
35
36
37
33
38
37
33
36
37
37
38
37
34
36
35
34
35
37
34
39
36
36
33
33
35
38
33
34
32
40
33
36
37
33
33
35
36
35
36
36
36
37
38
33
37
36
38
35
37
34
33
37
33
36
32
33
38
32
36
35
37
30
33
33
35
39
34
35
33
38
30
36
36
35
37
38
37
33
36
39
37
34
37
35
39
37
36
39
35
34
34
30
35
32
37
38
37
34
34
36
33
39
34
36
38
34
34
37
33
38
38
32
36
34
36
37
37
30
34
37
35
35
35
36
37
35
38
36
35
37
36
34
35
37
35
33
37
38
35
31
32
36
38
38
34
34
37
35
36
33
32
33
30
32
36
36
37
29
37
37
35
34
37
32
35
34
33
36
32
36
31
36
39
36
36
35
32
35
38
38
36
38
35
33
35
33
34
33
41
35
36
39
37
35
40
35
31
32
39
34
37
32
35
31
33
33
36
33
35
36
30
33
32
34
35
35
32
39
33
31
38
35
32
38
34
36
34
36
38
34
38
32
36
32
31
36
36
37
35
35
34
34
35
33
33
40
29
35
34
36
30
39
32
32
36
34
32
36
37
38
36
35
36
35
34
37
37
33
35
40
40
36
36
40
38
36
32
36
34
32
35
36
39
39
36
36
36
33
34
35
36
35
34
37
37
33
35
38
38
33
34
35
32
35
37
40
36
35
35
31
33
34
31
40
36
38
33
36
35
32
31
31
36
34
36
34
36
39
38
32
34
32
32
34
31
40
34
34
33
37
37
34
35
35
38
35
41
32
31
30
36
40
34
35
35
37
36
33
36
35
33
30
36
37
32
40
35
35
35
39
34
37
39
35
34
34
37
38
35
30
34
36
32
31
36
37
35
34
33
33
37
29
36
31
34
29
37
35
33
32
36
37
38
31
34
36
35
34
29
39
34
36
30
39
35
31
32
35
34
32
36
31
36
41
37
34
38
34
38
38
36
36
35
34
35
35
34
36
35
30
33
35
31
37
37
37
33
36
35
34
36
34
30
39
40
35
35
38
35
35
34
35
39
37
32
37
35
33
39
36
38
36
36
37
41
35
40
37
38
35
33
34
35
37
37
35
34
36
37
36
37
37
32
35
36
34
39
35
36
31
35
29
37
35
31
35
39
37
35
37
33
34
32
35
32
32
34
37
35
33
35
38
33
37
36
35
31
31
38
36
36
35
37
34
33
32
38
36
39
40
36
34
34
34
36
33
37
36
36
38
36
34
32
37
37
39
31
36
35
40
38
29
38
37
30
36
35
36
32
38
32
33
33
35
36
36
34
35
35
34
31
34
35
36
36
36
37
35
36
33
34
34
37
31
35
34
38
35
35
32
31
38
36
37
33
35
33
40
35
30
37
37
35
31
33
36
35
37
32
32
32
39
36
34
34
38
32
38
37
29
36
39
36
32
33
33
38
37
36
37
35
34
37
33
37
33
35
35
36
35
29
36
32
39
36
37
30
37
35
39
33
35
35
33
30
33
34
33
34
37
37
39
38
37
32
33
36
38
35
34
33
33
32
38
34
37
35
35
34
36
35
40
36
36
34
36
36
41
38
35
34
30
37
38
38
38
34
35
36
37
34
35
30
32
41
36
38
37
35
34
36
34
32
30
40
41
35
36
35
34
34
32
32
38
37
35
38
34
36
32
35
37
37
36
37
32
33
42
34
29
39
37
33
35
35
33
36
37
33
33
38
36
37
37
36
32
37
35
38
30
34
40
34
36
35
34
30
36
33
33
35
37
35
40
39
38
33
39
35
36
33
33
35
31
37
35
36
33
33
34
36
35
32
35
36
34
32
37
34
34
35
35
38
40
35
36
37
31
29
33
37
38
30
33
34
39
35
35
38
37
39
29
29
35
32
34
35
33
38
33
34
39
35
37
35
35
36
34
34
35
39
33
33
35
36
37
35
33
36
33
37
36
33
36
37
35
36
35
37
32
33
35
35
33
36
36
38
37
33
33
34
35
37
38
35
36
32
35
37
34
37
38
35
36
37
37
33
31
30
38
35
34
37
39
34
37
38
37
31
35
42
40
32
38
40
33
34
38
40
34
37
36
32
34
31
36
38
29
34
34
34
37
32
37
33
32
38
32
38
33
39
32
36
35
36
39
32
31
37
36
38
31
28
39
36
36
36
37
39
34
32
35
38
35
40
36
37
33
32
39
34
35
37
35
33
35
36
30
37
38
35
36
36
34
36
33
36
35
32
35
35
35
34
36
38
38
34
36
37
32
31
34
37
36
39
37
33
37
38
38
36
39
35
34
35
36
34
32
33
39
35
38
34
37
38
38
36
30
34
33
36
37
40
36
36
35
32
37
33
41
35
32
37
37
34
28
37
38
33
37
33
35
40
36
38
34
32
37
36
38
37
38
33
31
34
41
37
35
38
34
39
39
36
31
38
37
34
36
38
39
35
36
34
34
36
32
36
36
36
33
37
37
35
32
34
34
34
36
36
38
34
39
33
34
35
37
33
33
34
37
32
37
36
37
38
38
33
39
32
39
35
31
39
38
41
33
36
34
34
35
37
35
35
39
39
32
39
33
36
37
38
35
39
32
34
32
35
37
36
32
32
36
36
33
36
38
33
34
33
39
33
38
35
40
37
40
38
35
35
33
33
36
39
41
37
36
37
34
38
38
29
37
35
39
35
35
34
36
37
33
36
37
37
29
37
35
37
35
35
33
39
39
35
27
38
34
33
37
38
37
35
34
37
35
37
35
36
38
36
38
35
33
37
34
37
33
32
39
32
35
36
39
36
35
36
34
36
39
35
32
34
36
38
32
39
40
35
37
33
34
34
36
37
34
26
37
30
37
37
34
35
37
38
36
38
39
37
32
36
33
32
35
25
40
36
34
32
31
33
35
37
36
37
37
36
33
38
34
36
39
36
36
30
37
37
35
33
37
32
37
32
29
35
37
40
37
30
34
31
34
39
36
34
35
38
34
35
33
36
34
36
32
38
36
41
36
34
36
35
31
34
34
38
39
37
36
34
33
34
36
34
32
35
38
37
34
37
40
31
35
38
37
36
35
33
34
34
35
35
27
36
33
34
36
38
38
34
37
36
34
33
36
37
38
37
34
33
38
35
36
35
36
33
37
31
36
36
33
40
34
38
39
34
32
40
34
31
33
37
37
34
34
35
34
34
34
39
38
35
39
36
38
37
36
37
31
33
33
32
37
38
39
30
32
34
36
29
38
32
34
34
37
37
38
32
33
34
34
34
35
35
35
40
35
35
34
38
37
36
37
34
38
36
36
38
38
34
32
34
37
35
37
34
34
34
34
33
36
36
33
33
36
35
37
36
39
31
35
33
36
37
36
37
36
37
36
37
35
37
34
39
38
32
28
31
37
38
34
32
39
37
37
34
33
34
38
37
35
35
34
37
37
34
34
38
39
36
38
38
32
34
36
39
35
35
35
36
37
37
34
37
36
36
34
39
39
36
40
36
33
38
39
34
36
38
40
34
34
37
38
33
34
36
37
35
37
37
32
38
38
34
35
36
36
37
36
32
33
38
35
31
35
38
37
38
35
34
36
31
35
34
32
34
32
35
31
35
33
35
30
38
38
36
40
32
40
36
33
35
31
36
39
35
36
36
33
35
34
37
37
37
37
35
34
36
34
34
32
28
36
30
37
34
35
33
37
34
37
38
35
38
35
35
36
39
36
35
32
30
38
37
39
36
33
34
38
30
33
36
36
37
35
35
35
34
38
33
33
37
35
39
37
35
31
33
38
34
34
31
36
32
37
33
31
34
34
35
31
33
36
35
35
34
32
36
33
34
34
33
33
37
36
32
37
29
35
37
32
39
38
35
39
35
38
37
32
40
36
34
40
30
40
31
35
36
39
33
33
35
35
32
37
34
36
33
32
38
36
31
34
36
35
34
34
30
33
33
36
34
32
35
35
37
36
36
36
38
33
34
39
40
39
35
38
32
36
36
27
39
37
38
34
38
34
37
34
37
37
37
37
39
34
37
33
33
36
33
35
37
29
37
35
34
36
34
35
31
36
35
35
36
35
36
37
31
32
31
37
39
32
39
37
34
35
37
33
35
35
34
38
32
34
34
34
34
36
37
35
30
39
35
33
34
34
29
37
30
32
31
35
30
35
34
33
31
35
34
35
36
35
39
30
34
35
36
34
35
31
37
35
35
34
33
31
34
36
41
36
35
37
31
37
36
35
34
32
35
34
36
32
34
36
33
35
39
35
32
28
35
36
38
34
37
37
36
37
39
41
42
37
34
35
35
36
35
37
36
38
36
33
36
34
37
33
38
33
36
32
29
37
34
36
37
38
38
37
33
37
34
40
38
38
34
37
40
35
35
34
35
37
36
36
36
32
32
38
37
39
37
38
38
37
36
31
41
40
36
37
32
36
37
37
38
33
37
35
33
39
38
32
36
38
30
35
32
33
37
27
34
38
38
35
37
37
35
29
37
38
38
33
37
32
38
39
37
35
36
35
33
35
40
33
39
37
37
37
38
37
32
33
33
31
36
37
32
36
34
37
36
31
28
38
38
35
35
35
37
35
30
37
35
35
37
35
32
33
35
35
35
39
31
35
29
33
36
34
37
29
33
40
40
34
37
34
37
34
33
34
31
36
36
35
35
36
34
37
36
32
35
35
31
39
37
33
38
38
36
33
38
34
36
37
32
37
31
36
36
35
34
39
38
33
37
37
38
36
34
37
29
39
39
34
31
37
35
33
35
35
33
34
34
31
40
37
36
30
39
36
38
36
35
37
37
33
39
40
35
36
37
36
39
37
33
36
37
37
37
35
38
35
40
37
33
36
34
39
39
38
38
34
34
37
39
36
33
38
37
37
38
31
29
34
36
34
37
31
35
34
38
35
38
36
34
34
35
37
37
37
40
37
29
35
33
37
34
31
38
36
29
38
32
38
36
35
34
32
36
40
31
36
35
33
35
32
35
36
35
32
33
37
36
38
31
34
35
33
36
35
35
35
35
34
38
39
38
33
39
35
38
37
33
35
39
30
37
38
32
39
31
34
32
33
37
35
31
34
32
37
37
38
33
34
37
38
29
38
33
33
28
33
36
33
36
32
34
34
37
34
35
32
30
34
39
40
36
35
33
35
39
37
34
32
31
31
35
37
33
34
37
34
35
30
35
34
34
35
37
34
36
30
33
35
39
35
35
36
37
34
35
34
36
29
40
36
35
37
35
32
37
36
37
34
37
33
35
33
38
37
37
32
36
32
38
32
35
34
33
32
28
30
35
36
32
36
36
36
36
36
34
32
36
38
39
34
33
37
34
35
33
37
35
36
32
31
34
39
35
36
38
33
34
39
39
33
33
37
34
36
34
35
36
31
39
40
32
39
32
32
31
37
37
36
34
35
39
40
36
33
37
35
37
30
31
37
40
38
33
36
37
34
33
33
37
33
38
33
33
37
39
37
33
32
37
40
35
36
38
35
35
35
36
35
35
35
33
36
37
36
39
36
39
35
37
30
37
33
35
34
33
38
34
32
33
33
33
41
36
37
32
31
38
31
39
35
31
37
30
36
34
37
33
37
36
37
34
32
32
34
37
39
37
32
36
34
35
35
36
34
32
31
33
35
35
35
36
35
34
35
34
38
36
38
34
39
34
39
31
36
28
32
36
34
36
35
35
38
36
34
36
39
31
37
39
36
34
34
34
35
38
38
31
32
34
32
37
36
33
36
35
38
36
33
36
39
32
37
35
33
38
35
40
36
39
35
36
34
34
37
34
34
38
37
33
36
36
33
35
37
34
34
36
34
38
35
37
35
37
37
38
31
40
32
38
33
35
36
38
33
33
33
33
38
37
35
36
34
37
36
33
37
40
34
32
38
29
34
37
39
37
35
38
34
39
33
36
31
38
35
37
34
37
33
35
37
34
34
38
33
37
36
39
34
37
38
38
34
39
38
34
36
36
30
33
31
31
33
37
34
35
34
31
35
34
36
38
36
40
36
33
35
35
40
31
34
35
35
38
37
38
39
33
33
34
33
35
35
36
39
37
37
35
33
32
34
34
38
32
38
37
36
34
31
34
37
36
36
39
38
37
34
36
33
35
33
39
37
32
38
36
33
32
40
39
36
36
35
39
32
35
36
36
40
34
32
34
37
34
34
37
38
31
35
36
35
35
35
33
35
37
37
32
37
39
37
37
32
32
36
37
35
35
28
40
38
36
33
32
38
31
35
37
29
36
33
32
36
36
34
34
39
35
32
36
37
38
30
32
35
34
33
33
35
35
35
31
36
34
34
33
35
36
34
34
36
33
34
37
34
39
39
36
34
36
37
38
31
32
36
37
41
35
38
37
39
34
32
37
38
37
36
32
37
34
32
32
30
33
38
36
35
32
37
36
31
40
33
38
34
38
35
36
39
33
32
37
36
38
34
39
33
38
35
32
35
28
38
36
33
35
43
35
32
30
38
35
37
34
32
36
36
35
33
38
31
36
33
35
35
37
35
32
32
30
34
35
35
38
37
35
39
39
36
36
38
34
35
28
34
35
35
36
40
32
32
32
38
38
36
36
34
32
36
38
35
31
39
35
34
39
36
34
35
35
33
35
35
38
39
32
38
34
38
32
34
33
31
38
38
36
40
38
33
37
35
34
38
34
38
33
34
39
37
34
36
33
40
37
36
37
34
37
36
37
34
38
35
40
33
39
35
37
37
35
32
40
37
35
32
35
37
36
39
37
38
30
32
32
35
35
33
38
31
33
31
39
33
35
32
32
33
34
39
36
32
38
38
34
33
35
33
36
32
37
37
31
34
38
34
32
36
34
36
35
35
38
35
32
36
36
36
34
34
36
37
36
34
32
37
36
34
39
31
38
35
36
36
40
35
37
29
40
32
33
36
35
37
35
31
37
28
35
35
32
36
38
35
37
39
31
36
30
37
36
33
33
36
32
31
32
34
39
35
34
37
36
39
35
31
34
34
31
35
34
37
38
37
30
35
35
38
30
38
36
38
35
36
37
37
32
38
32
37
37
35
36
34
31
35
36
36
34
34
34
36
38
38
34
36
33
36
37
32
34
38
36
33
40
39
36
38
35
34
32
31
35
35
34
31
35
32
34
36
33
34
37
29
40
37
34
32
36
35
31
35
33
30
36
35
32
39
34
31
34
32
38
34
37
33
35
36
33
36
38
34
33
33
37
32
34
35
32
33
34
35
35
37
37
40
39
36
37
36
33
39
35
35
36
37
34
37
37
36
38
35
29
35
34
29
35
38
35
37
35
36
32
37
36
36
40
33
34
34
34
31
35
35
35
39
38
30
36
34
37
37
37
33
36
37
39
37
31
35
38
36
36
33
33
32
34
35
36
38
38
33
35
34
39
38
37
32
36
40
36
31
29
36
38
33
37
37
35
32
40
35
30
35
34
33
32
34
37
35
39
35
33
33
36
34
33
31
41
36
35
35
40
32
38
33
39
36
37
37
37
34
38
38
34
33
32
37
36
36
37
37
37
37
35
37
31
40
37
40
36
39
35
36
37
36
34
37
37
35
36
32
35
38
35
35
34
38
35
35
34
37
35
37
38
34
39
35
39
30
34
37
38
38
34
34
34
36
35
36
35
37
38
33
40
32
35
40
36
33
34
31
33
35
33
33
37
35
31
34
36
38
31
36
35
37
35
33
37
37
37
37
34
37
40
36
38
28
38
35
36
36
33
38
35
31
40
34
38
30
38
34
35
36
36
40
31
31
37
35
39
35
35
35
36
34
34
32
35
32
33
35
33
28
37
36
37
35
38
36
35
37
36
33
31
34
38
39
36
39
39
32
34
38
30
40
34
38
34
35
35
34
37
35
28
37
33
34
36
36
36
34
37
36
35
33
41
36
37
33
38
28
34
32
34
34
35
37
37
35
31
35
36
35
39
33
35
35
34
37
36
34
33
32
32
33
36
37
36
30
37
36
36
34
36
36
35
34
37
35
36
33
33
38
33
36
31
33
35
33
34
39
30
38
33
35
34
29
33
38
33
35
32
35
31
35
36
35
34
32
36
34
37
34
38
33
36
36
32
35
37
34
38
33
34
32
36
34
35
37
40
38
37
36
30
35
37
33
31
31
31
38
36
37
32
36
35
36
37
34
33
32
34
36
32
35
38
40
32
36
38
34
37
35
38
34
35
33
35
30
33
33
36
35
33
35
32
35
36
35
34
35
35
36
35
35
32
35
29
34
33
32
35
35
34
35
37
37
29
34
36
37
39
39
38
41
39
35
37
35
36
36
35
31
36
34
34
33
39
36
35
31
36
36
36
34
41
36
39
38
35
40
35
35
34
36
35
33
36
30
34
35
36
32
35
31
34
37
33
37
34
35
35
31
36
35
35
39
37
34
30
39
29
36
39
37
37
36
36
34
35
35
30
31
34
36
34
37
37
38
37
37
36
35
35
35
34
34
34
34
35
31
33
36
32
35
36
39
35
30
35
40
36
39
33
35
36
35
36
36
37
33
38
36
36
35
36
37
41
31
38
36
35
34
36
34
36
37
32
37
38
34
34
31
32
35
38
38
35
36
31
37
33
36
30
39
35
36
36
36
38
38
36
33
34
36
34
35
39
32
30
36
34
37
38
36
37
36
34
36
37
29
35
37
35
39
36
34
37
38
34
35
35
35
37
36
36
38
36
36
35
34
34
32
36
33
34
32
35
37
33
37
37
34
36
33
35
34
38
35
33
35
34
37
34
36
35
38
38
33
34
35
31
33
34
39
35
34
33
32
32
32
36
32
37
34
37
37
35
35
33
34
37
37
33
33
35
40
34
35
30
34
34
37
34
35
37
29
37
35
37
39
32
30
37
37
31
35
30
30
35
34
34
34
30
33
34
38
36
34
33
33
30
37
35
35
38
34
39
39
31
35
33
36
34
36
36
36
32
30
37
29
37
33
36
38
36
36
30
34
33
35
39
36
34
35
36
35
31
37
35
36
39
35
37
31
36
35
37
39
31
31
34
39
30
34
33
34
33
36
35
36
38
39
33
37
39
36
36
33
34
36
36
37
33
36
33
35
34
37
38
37
31
35
37
36
33
34
38
34
36
36
35
38
38
38
35
33
36
37
34
32
31
36
39
37
34
34
35
30
30
35
34
30
38
32
32
33
37
35
35
39
38
34
37
39
40
34
37
31
38
35
37
36
37
36
36
35
30
32
35
30
37
34
30
38
34
32
38
34
35
33
34
34
38
39
32
31
35
35
34
36
33
36
40
33
35
36
36
39
40
36
36
30
32
36
32
36
36
38
36
37
37
32
35
40
33
39
36
38
37
38
37
32
35
33
39
39
34
34
38
36
34
37
36
37
36
34
35
37
41
33
34
37
38
27
36
36
30
32
32
37
36
32
35
36
34
35
38
30
35
35
39
39
37
39
34
36
35
32
37
38
33
37
33
33
36
33
37
36
34
37
31
31
37
36
32
35
33
37
32
36
35
35
39
38
39
38
29
38
29
34
34
34
35
39
38
31
34
34
36
34
34
34
35
35
32
37
37
33
33
38
34
32
36
35
33
35
35
34
33
37
37
36
37
36
33
35
36
39
37
32
35
35
36
37
35
37
37
38
38
39
33
35
36
35
38
29
39
38
36
36
37
33
35
31
36
36
37
36
33
40
34
37
32
34
34
35
34
35
37
37
36
35
35
36
37
30
34
33
34
32
37
34
40
40
34
34
32
38
31
35
32
37
35
33
37
32
36
31
37
29
35
36
32
38
38
35
32
33
35
33
33
35
33
35
34
38
30
35
36
38
36
38
32
35
35
33
38
30
37
32
38
36
37
38
31
31
33
36
35
30
33
37
34
32
31
36
36
32
34
34
34
36
33
36
34
36
35
33
38
29
35
36
33
37
31
35
35
38
31
31
35
37
37
34
34
41
37
37
36
33
35
35
35
35
32
37
33
31
30
38
36
36
37
35
34
32
39
35
34
35
37
36
33
34
39
35
34
37
40
38
33
37
40
35
33
36
36
32
39
33
35
34
35
40
34
35
30
31
37
32
31
36
34
36
38
33
37
37
38
37
38
37
39
32
35
37
33
34
38
38
35
38
35
37
37
36
38
38
33
32
34
39
35
36
37
33
39
28
31
37
37
34
33
40
37
36
35
34
32
36
39
35
37
34
35
33
34
35
37
31
34
40
33
38
35
37
33
34
35
36
33
36
30
34
40
34
35
35
39
41
40
34
36
34
34
34
31
34
35
36
37
32
38
33
38
33
39
33
34
36
32
40
34
37
31
35
34
35
34
31
37
39
37
37
34
36
34
37
34
30
35
35
35
38
35
31
34
37
32
35
38
35
40
39
37
34
32
36
30
36
40
38
32
36
31
33
29
41
37
40
36
32
37
33
33
35
34
36
37
36
38
33
37
35
34
36
34
33
38
33
33
35
38
39
31
34
37
35
33
35
36
38
36
34
33
36
35
33
35
37
34
36
39
36
35
39
36
33
36
39
32
37
37
35
38
32
39
33
39
36
38
34
33
38
34
39
33
38
33
37
32
32
38
31
40
36
38
37
35
33
32
35
34
38
36
37
36
38
36
34
32
37
35
30
38
30
38
34
34
37
36
35
32
33
34
36
33
33
33
35
36
35
33
34
34
39
37
37
34
34
34
34
33
35
34
35
37
36
33
35
36
37
38
35
36
35
37
35
34
34
35
36
36
39
34
34
37
33
34
30
36
39
30
35
34
35
29
36
36
37
36
35
33
35
40
36
37
38
34
36
37
35
37
34
34
38
39
34
35
36
36
36
38
33
36
34
34
38
34
37
34
37
38
33
37
33
36
37
36
34
36
33
31
35
40
38
36
38
37
37
31
34
34
37
32
35
40
31
34
34
33
37
39
36
35
34
38
33
33
33
29
36
32
37
35
33
36
37
36
34
37
38
36
35
40
34
38
33
35
33
35
35
35
37
36
36
31
32
37
30
35
34
33
34
35
32
35
32
35
36
35
36
34
32
36
40
37
37
33
37
38
32
34
38
34
37
35
34
38
34
39
32
35
38
37
32
39
34
35
37
33
38
37
31
35
37
36
38
33
35
35
33
34
36
36
35
37
37
36
34
36
36
34
37
35
33
30
31
31
32
35
32
35
36
35
39
36
36
39
33
32
39
32
37
36
32
39
37
37
38
35
34
34
33
37
35
33
37
36
37
30
33
39
36
33
33
36
35
38
32
33
34
37
36
34
33
32
33
37
35
34
34
34
34
35
39
37
35
33
38
35
39
37
36
34
33
38
36
34
34
34
37
36
34
40
32
35
38
28
29
33
35
36
35
33
39
39
29
32
38
32
35
33
33
38
31
37
38
34
37
36
35
37
33
34
36
31
38
33
40
37
33
38
33
32
38
37
32
33
33
36
37
37
36
35
33
39
36
34
33
37
33
34
37
38
37
36
33
28
36
36
37
36
31
35
39
35
39
35
26
37
41
35
32
36
38
29
37
35
39
36
35
35
35
40
30
37
33
37
32
41
35
39
31
37
36
40
35
32
32
31
33
39
34
34
35
32
34
35
36
35
36
35
36
35
39
33
34
35
29
36
33
35
34
36
36
37
34
33
32
36
40
37
38
34
37
35
36
34
29
34
33
34
34
36
37
30
35
40
35
34
38
34
34
36
34
38
33
33
37
34
37
34
31
36
36
33
37
39
32
34
36
38
35
31
39
35
33
39
34
37
34
36
37
36
41
33
35
38
24
39
33
34
30
37
36
32
33
39
40
33
34
29
36
35
38
38
34
40
32
40
33
36
30
37
35
36
36
35
32
36
27
35
39
35
32
34
39
34
36
38
37
34
36
36
38
34
37
33
36
34
32
37
30
39
35
34
37
34
35
33
32
32
34
37
38
34
37
35
34
36
38
33
34
40
37
31
34
36
34
32
31
36
29
35
34
33
33
32
39
32
37
35
33
33
36
34
32
30
32
34
35
36
32
32
33
38
34
35
34
32
36
38
39
33
35
39
35
33
35
29
39
36
37
33
35
33
35
34
38
33
35
37
36
33
37
37
29
34
40
32
34
36
30
36
35
30
35
36
33
35
32
35
36
35
34
36
35
38
37
32
33
30
37
29
35
36
37
35
35
32
36
35
33
34
32
36
36
37
34
30
31
35
34
37
37
34
33
33
36
37
33
34
38
32
35
33
36
37
31
38
37
38
37
36
37
34
36
33
39
34
36
37
37
34
34
39
36
36
33
38
38
34
36
33
37
37
37
35
31
37
36
32
30
38
34
36
36
35
36
34
38
39
33
37
39
33
34
32
38
36
38
33
39
37
29
37
37
31
31
34
39
36
32
36
35
38
35
34
38
32
32
38
37
35
33
30
33
35
40
35
34
37
31
33
36
33
34
36
39
36
37
36
32
33
40
37
34
39
36
31
38
36
36
35
35
36
37
32
35
36
38
36
34
36
37
40
35
36
26
32
36
36
36
38
36
36
35
36
36
38
35
37
37
35
38
34
41
34
35
34
37
33
38
36
38
37
40
38
33
37
37
35
33
32
32
36
34
35
37
36
36
37
34
40
35
37
35
37
38
31
32
36
32
38
37
32
35
31
30
37
33
39
35
32
38
37
39
34
36
33
34
37
33
34
37
35
39
34
36
32
34
36
37
38
33
35
39
35
30
32
40
38
36
36
32
33
39
32
35
33
36
37
37
34
36
31
36
39
38
34
36
32
33
36
36
36
35
37
33
38
35
36
36
38
36
34
33
33
38
33
38
31
34
35
33
36
35
35
34
33
36
35
39
33
34
33
36
37
40
35
34
35
35
34
32
39
34
32
35
39
33
29
37
35
35
35
37
36
36
38
37
36
35
38
35
36
36
34
36
34
34
37
36
37
38
36
39
29
39
37
33
34
38
35
37
38
34
35
36
37
33
37
37
35
33
32
38
37
38
34
29
38
31
31
34
39
37
33
35
34
33
41
33
38
35
37
38
37
34
35
37
33
38
35
35
35
37
32
32
33
35
36
34
38
33
34
38
37
36
35
32
31
36
37
31
39
29
30
36
36
34
36
34
35
33
33
35
40
36
33
33
37
35
31
34
34
42
39
36
37
37
33
35
39
35
38
37
37
32
36
33
33
37
33
37
35
35
36
40
36
34
39
36
31
33
33
38
32
33
38
38
37
38
34
30
35
32
33
38
36
34
34
34
34
38
34
35
37
37
36
37
31
34
33
37
39
37
36
34
37
37
36
39
41
36
37
35
38
32
38
32
35
35
34
34
33
36
31
30
37
31
34
34
37
35
35
40
34
37
36
38
38
33
34
35
38
31
33
33
35
38
36
27
34
38
37
37
36
37
37
38
31
32
37
30
39
35
34
34
35
33
29
32
35
40
39
35
32
39
36
38
38
37
36
37
33
35
32
29
32
35
38
35
35
35
31
39
35
33
34
36
37
37
36
35
37
30
34
36
33
40
37
34
34
30
35
34
37
38
37
34
34
36
33
35
36
39
29
34
35
31
35
35
32
36
35
36
38
34
36
33
33
40
36
36
32
29
37
37
37
34
39
34
34
33
41
31
37
36
37
28
36
42
33
36
38
35
37
36
32
37
35
33
37
37
37
38
36
39
33
35
38
35
32
37
35
37
34
37
36
33
36
37
35
35
35
33
33
37
33
37
36
35
39
38
33
33
33
33
31
41
31
35
35
32
35
35
33
31
34
37
35
30
37
32
35
38
37
33
35
34
38
34
35
40
32
32
31
37
38
40
30
39
33
35
39
36
35
35
35
37
36
37
36
36
40
39
37
34
33
32
34
35
35
34
34
36
39
37
39
40
36
40
34
36
39
35
40
36
35
41
34
34
38
35
37
31
34
30
33
34
34
37
33
36
39
28
36
38
39
34
34
35
37
35
35
34
27
34
36
34
36
38
35
34
40
36
34
30
33
38
35
38
37
35
35
34
36
27
36
34
33
38
38
30
30
35
36
32
36
31
36
34
34
32
30
35
37
33
30
35
30
32
32
32
34
32
35
35
32
30
34
36
38
34
37
31
33
36
35
30
38
39
35
35
33
34
33
35
32
36
31
35
29
38
31
33
30
37
38
37
36
37
41
33
35
32
33
33
35
35
35
35
35
30
39
32
34
39
39
37
36
35
35
37
33
37
32
37
31
31
30
36
38
31
35
39
34
34
36
34
38
37
39
39
35
37
36
32
33
33
39
33
33
33
35
37
37
34
35
36
37
36
38
35
34
32
34
32
39
33
37
37
38
36
38
38
35
38
34
39
31
37
37
32
34
32
38
35
33
36
35
36
31
31
29
38
35
36
36
35
36
35
39
38
39
36
36
34
36
40
34
37
37
33
39
37
37
36
35
33
33
34
40
36
37
34
36
39
37
30
37
39
35
37
34
38
35
32
25
36
34
32
34
36
38
36
33
35
35
34
34
35
36
36
36
35
30
32
35
34
35
37
35
33
36
30
40
31
38
36
35
34
35
33
35
33
33
30
36
37
36
30
32
35
37
35
34
36
38
38
38
35
35
38
35
34
35
32
34
32
30
34
31
32
37
38
32
38
36
35
33
38
35
37
37
37
40
36
39
36
33
34
38
35
36
36
29
36
36
32
36
35
38
35
39
38
36
39
33
33
36
41
32
38
35
37
35
35
40
33
34
31
34
37
41
40
36
32
38
38
37
36
39
33
40
34
35
33
31
31
31
36
38
38
32
31
37
38
36
37
34
33
37
32
37
36
32
38
34
39
36
32
37
33
34
34
34
38
30
32
34
36
37
37
32
31
36
33
38
36
37
39
37
35
35
35
34
36
38
35
31
34
34
34
32
35
32
40
34
34
37
35
35
37
34
33
36
37
31
35
35
33
35
39
36
38
36
37
36
32
32
36
34
37
38
38
37
35
33
36
32
35
38
37
33
34
39
35
35
36
36
40
38
31
34
37
37
34
38
34
36
37
33
37
37
31
37
33
35
35
37
35
33
35
36
34
34
35
32
38
35
35
33
39
36
37
36
34
38
35
38
35
36
38
37
35
34
33
37
36
35
34
38
38
34
32
35
36
36
35
34
34
38
38
37
35
36
27
33
34
37
39
36
36
37
30
32
37
33
39
38
34
37
37
37
35
33
33
35
31
29
34
37
34
38
36
32
36
35
35
33
37
35
36
36
32
40
34
30
38
34
40
33
35
36
34
37
36
31
39
35
31
33
35
38
35
35
37
34
34
37
37
41
37
35
35
38
31
33
36
32
30
32
39
37
35
39
38
38
37
32
32
34
39
35
34
38
37
35
33
28
38
32
37
31
38
38
33
37
29
36
40
36
37
39
36
37
35
32
36
34
39
34
36
38
37
36
35
36
38
36
33
39
32
33
33
34
34
36
32
35
32
34
33
32
33
33
37
33
39
35
39
36
33
34
36
36
35
32
35
37
35
37
34
34
39
33
37
38
34
35
37
35
34
36
33
31
35
34
38
31
35
34
38
29
31
37
28
39
36
34
34
42
39
37
35
36
31
35
35
35
34
35
38
35
40
32
34
34
34
32
38
37
32
34
37
37
30
31
35
35
37
41
37
32
38
32
33
35
33
38
33
32
37
35
35
35
33
37
37
35
35
38
36
39
33
34
34
35
33
36
36
35
35
37
33
35
38
39
37
34
34
36
33
34
39
35
36
34
34
37
33
31
32
34
30
35
36
34
36
38
36
35
35
35
33
35
37
36
36
36
37
36
33
34
40
38
39
36
34
37
37
38
34
32
35
32
35
33
33
36
33
35
30
37
36
34
33
39
35
31
35
34
37
37
38
35
37
38
36
35
34
35
32
34
38
37
30
35
37
33
33
34
30
32
34
37
34
40
38
34
35
34
37
31
33
34
36
36
36
39
37
33
39
36
34
32
39
37
38
32
36
28
37
30
37
32
36
36
34
33
38
42
33
35
39
37
34
39
33
35
38
32
32
33
35
36
30
39
36
33
34
37
36
32
36
36
36
38
36
35
36
35
38
34
40
37
34
35
34
35
37
40
32
38
35
31
37
37
38
34
33
37
34
38
30
35
32
36
33
40
37
32
34
32
34
36
38
30
30
35
34
40
39
31
36
32
35
34
38
37
38
40
38
37
35
30
33
34
35
36
37
37
38
36
33
35
34
38
38
35
36
35
32
37
38
37
37
35
39
36
40
33
35
34
32
38
41
37
32
35
36
34
39
29
32
36
39
32
38
35
34
36
34
35
38
35
34
40
32
35
37
37
33
34
36
35
35
32
34
37
35
36
34
34
37
34
39
35
36
38
32
40
32
34
37
35
35
31
35
28
35
34
34
33
35
37
35
36
35
38
39
36
34
41
36
37
36
35
32
37
29
38
35
35
36
38
37
31
37
34
40
34
32
28
37
38
37
33
31
36
36
31
38
36
38
35
34
39
38
29
37
35
31
36
39
33
35
34
37
36
38
33
31
33
35
32
33
36
35
36
32
32
35
37
34
39
33
32
35
37
36
34
36
34
37
32
40
37
34
35
35
38
35
39
35
33
36
31
35
37
31
36
34
38
40
36
31
38
29
29
37
38
31
37
34
30
38
35
38
36
37
36
38
31
33
34
35
35
36
35
38
32
35
37
36
36
37
35
37
37
35
36
35
33
33
37
31
35
34
35
37
35
35
32
33
33
35
35
32
35
33
31
35
37
41
35
34
32
35
30
36
38
34
33
36
29
36
34
37
31
36
38
35
34
36
31
38
36
33
33
34
28
33
35
38
35
36
40
38
36
36
36
36
36
37
39
31
33
33
38
38
41
36
36
36
32
36
39
39
33
35
40
37
40
37
36
34
32
33
34
33
33
34
32
33
35
34
35
37
41
36
35
33
36
35
38
37
35
33
30
37
34
38
32
35
33
35
36
35
36
35
36
37
32
36
34
38
40
38
40
33
34
37
37
34
35
36
31
31
30
29
37
34
33
30
32
32
32
37
35
33
37
37
34
35
37
39
33
33
37
35
34
33
39
37
37
29
35
36
28
35
37
39
36
35
35
35
36
39
34
34
36
31
35
33
31
36
35
37
40
31
33
34
36
37
35
35
37
34
33
30
37
37
37
31
30
32
37
39
34
37
39
36
34
38
33
37
38
36
36
32
32
36
35
37
37
34
36
34
38
31
38
36
36
33
37
39
32
29
36
31
38
41
33
36
38
39
35
38
33
38
34
37
34
29
34
39
38
35
35
35
36
36
34
33
30
39
37
38
34
38
38
37
34
32
37
34
36
28
35
39
38
37
35
39
36
36
36
36
38
37
36
36
32
37
34
35
34
34
34
37
40
33
37
38
35
31
36
39
36
36
33
37
31
33
36
35
34
35
35
37
35
31
37
36
33
33
30
35
31
35
36
30
35
37
29
36
35
32
35
37
40
32
32
33
33
34
39
35
37
36
38
39
31
35
35
35
36
41
35
37
37
37
36
37
35
39
35
32
36
36
35
38
37
35
38
30
35
36
38
34
35
36
30
39
37
34
33
34
36
39
37
35
33
37
34
34
31
36
37
33
32
34
36
39
37
35
37
30
36
38
37
33
37
38
37
31
38
38
29
36
34
35
36
36
41
33
37
37
38
33
31
35
38
36
32
36
35
39
30
34
37
36
31
33
35
36
35
39
38
37
41
29
36
36
37
37
29
30
33
35
37
32
35
35
35
38
34
36
39
36
33
36
32
32
38
35
39
34
37
34
35
32
37
36
38
36
36
33
38
34
37
35
36
37
35
34
32
38
35
35
39
37
37
38
37
24
36
39
33
36
33
30
30
36
33
37
37
35
36
36
39
33
38
35
37
35
34
35
37
34
31
33
35
33
32
33
37
36
41
31
34
36
34
37
39
33
38
35
37
36
36
35
32
38
32
35
36
36
35
33
36
33
31
35
37
32
33
36
33
37
38
33
37
33
36
33
36
33
34
36
34
36
35
36
36
32
38
35
36
36
35
35
29
33
37
36
31
35
37
39
35
33
35
33
31
34
37
34
33
36
40
39
36
37
37
33
39
37
32
39
36
35
36
34
39
36
30
36
35
36
31
39
36
34
36
29
38
34
36
35
35
38
37
34
33
34
38
29
33
36
35
35
37
34
35
32
33
33
39
37
36
37
35
39
39
35
36
36
33
34
36
32
37
36
35
33
39
32
32
36
37
39
33
39
34
34
39
37
39
34
30
34
32
37
38
35
35
36
37
32
33
34
36
37
32
34
35
39
38
36
29
35
36
34
36
35
33
39
35
36
41
41
32
35
35
33
37
39
37
34
35
33
36
36
38
35
33
36
36
37
33
34
34
37
33
35
31
37
33
34
35
33
37
38
38
38
39
30
35
35
37
32
37
34
33
36
35
34
38
35
31
35
33
37
34
37
32
38
38
36
33
28
36
34
37
36
38
36
33
32
31
36
39
33
36
37
36
30
31
32
34
31
32
37
38
33
35
40
34
33
37
38
36
34
34
39
39
39
34
39
37
39
36
34
35
35
35
34
37
38
35
37
36
26
37
38
40
37
37
37
37
40
32
34
35
37
31
34
34
38
36
32
38
35
36
36
36
34
40
33
33
37
39
33
36
31
37
35
32
36
36
37
35
30
34
36
32
34
31
36
34
37
32
33
35
34
34
35
38
38
34
35
35
31
38
34
33
37
38
37
36
36
35
37
36
36
37
32
34
37
35
34
35
33
36
36
34
35
32
32
31
37
37
34
33
30
36
34
37
28
35
35
35
35
34
37
41
29
35
36
37
35
37
36
38
35
29
31
37
37
35
36
34
33
40
34
34
38
35
34
31
37
35
35
36
38
32
37
33
34
35
34
37
38
37
36
34
33
35
34
37
33
35
32
35
40
34
31
37
36
33
34
29
32
38
37
35
34
31
31
38
37
37
36
36
39
33
37
37
37
32
36
30
35
38
38
29
35
35
32
36
35
33
35
35
30
38
35
32
34
33
36
37
37
36
34
36
39
33
34
36
32
35
33
36
37
37
34
37
39
32
35
39
32
34
36
37
34
37
32
32
37
35
34
36
33
31
36
38
34
32
39
33
34
36
36
36
36
37
39
39
32
33
34
34
31
34
36
30
37
34
34
36
35
36
35
32
33
34
31
35
34
37
36
37
36
34
34
36
40
33
36
37
34
35
34
34
35
34
36
39
36
34
39
36
33
36
32
32
34
33
33
34
35
41
36
35
34
34
32
34
37
34
38
36
38
33
36
33
32
38
30
36
35
35
35
32
34
39
38
37
37
34
34
38
37
35
35
39
36
33
39
36
34
34
36
33
34
36
30
36
38
39
40
33
39
33
36
34
34
34
39
33
40
33
36
33
31
36
36
42
35
37
34
39
37
41
38
35
39
34
28
27
33
30
36
36
34
39
38
36
37
36
36
31
36
37
34
36
39
37
34
35
38
34
34
39
32
35
41
34
34
35
34
36
32
39
37
35
35
36
34
32
36
34
40
34
37
35
38
37
39
35
38
34
33
36
35
36
36
34
33
37
34
38
36
32
36
37
35
32
32
37
36
36
34
37
37
35
38
38
38
39
34
30
38
39
37
32
34
37
35
37
33
37
34
39
35
39
40
33
35
39
38
31
33
34
30
33
35
33
35
35
37
32
34
38
40
37
33
38
35
29
38
34
35
38
38
37
35
34
36
33
31
37
35
37
30
35
37
36
37
39
39
32
33
34
37
34
35
39
34
34
37
37
37
34
35
34
36
38
34
36
33
32
35
33
33
36
31
38
33
35
32
35
35
34
34
36
38
36
33
37
35
35
35
34
36
35
39
37
30
39
41
35
37
37
35
31
39
40
35
33
31
36
37
32
36
31
36
35
38
35
34
35
35
32
34
36
35
38
36
37
31
38
38
30
38
35
36
37
39
32
35
37
32
37
27
36
34
33
37
38
36
32
33
39
34
33
38
35
36
37
37
41
32
34
36
41
35
32
36
36
34
32
37
38
35
36
40
32
36
31
37
36
35
39
35
32
32
36
36
40
34
34
32
34
33
37
37
32
29
36
33
34
36
37
32
39
41
36
34
32
36
35
37
36
33
39
33
32
30
35
34
35
34
34
39
31
35
39
35
33
34
28
31
33
35
32
35
25
35
32
36
33
33
29
38
39
35
40
33
39
34
33
39
34
32
35
37
37
34
31
34
35
33
38
38
36
36
37
34
35
31
38
29
36
34
33
35
33
39
32
35
36
35
34
38
34
35
33
36
38
29
35
37
35
35
34
37
37
33
35
33
37
34
35
34
32
37
35
38
34
38
35
39
35
31
36
36
36
39
34
38
36
37
31
34
38
38
33
34
36
31
33
35
34
34
34
40
37
38
33
34
36
37
37
34
40
34
38
41
36
35
37
33
33
36
34
37
31
36
36
37
37
36
35
39
34
37
40
35
35
38
37
32
33
32
35
37
39
32
36
34
36
37
37
33
37
38
34
36
37
37
40
38
38
36
38
37
35
34
36
27
39
36
34
38
37
37
36
39
38
39
36
34
36
34
34
36
39
37
36
33
39
35
32
37
34
31
31
36
36
31
37
34
35
37
39
32
38
30
33
37
36
34
35
35
37
33
35
34
31
38
31
36
38
35
38
33
33
37
36
36
40
35
34
37
32
36
35
34
39
33
40
36
33
40
36
32
33
34
35
37
31
40
37
34
37
37
35
37
35
36
32
33
37
34
36
36
37
40
31
36
34
40
32
34
36
33
37
37
35
35
35
34
35
36
38
36
36
37
35
30
35
35
33
34
32
35
32
36
33
34
33
37
34
35
36
38
40
36
35
38
36
33
33
31
31
37
32
39
39
27
36
37
35
32
35
39
35
36
34
35
28
36
38
37
34
35
36
35
38
31
35
37
34
35
37
33
36
36
37
34
37
39
35
35
29
37
33
36
34
36
34
33
36
31
32
38
35
33
32
36
36
37
36
36
34
39
34
32
32
35
33
34
37
36
34
37
32
35
32
36
32
35
32
39
41
35
33
37
38
34
35
31
37
40
40
36
35
36
34
37
38
33
36
39
35
32
32
38
33
33
33
35
35
36
36
38
36
31
38
37
39
37
38
34
30
34
40
35
39
38
36
33
35
33
36
37
35
31
33
35
35
35
31
34
36
38
36
38
37
35
34
35
35
38
39
31
34
36
34
34
39
30
35
38
30
35
32
36
33
37
28
38
34
37
39
38
34
33
31
31
39
35
37
39
37
37
32
37
37
37
32
32
36
33
32
37
30
39
38
38
36
36
38
36
38
34
33
28
36
35
33
34
39
33
37
32
36
29
37
37
40
39
37
37
36
36
37
31
36
39
32
35
37
36
36
37
37
36
34
34
36
35
40
32
31
38
35
34
39
31
34
37
39
35
33
37
35
39
35
32
31
29
36
37
39
35
33
38
34
40
37
38
33
31
34
31
32
32
39
34
32
34
37
31
37
36
35
37
31
39
30
38
35
35
31
32
34
34
35
33
35
35
37
35
34
39
39
35
37
32
39
34
39
33
33
37
27
38
36
34
33
37
35
39
37
35
36
32
37
37
33
35
34
38
32
35
31
39
36
37
36
34
37
35
37
35
29
36
40
39
39
35
40
34
37
36
37
38
34
38
39
34
31
34
31
37
39
34
33
37
37
37
34
38
37
37
30
36
37
38
35
39
36
36
35
36
39
35
35
33
36
33
38
31
35
36
34
32
35
33
32
36
34
36
35
35
37
36
37
34
35
37
36
35
39
36
39
36
32
37
37
35
34
34
39
39
39
37
35
33
34
33
37
34
39
34
31
33
35
33
38
38
37
33
37
33
35
32
34
36
34
32
39
35
39
38
39
32
34
36
35
36
31
32
33
31
34
31
33
35
32
39
40
36
34
30
35
35
30
34
32
35
38
34
32
37
36
35
32
36
34
30
32
40
40
36
32
34
36
35
37
39
35
31
37
29
37
36
33
37
35
38
35
34
36
36
33
35
35
33
38
35
36
40
34
38
34
34
33
33
34
34
31
40
34
33
34
29
36
38
31
36
38
35
36
34
31
38
31
38
35
35
33
38
32
31
36
34
41
34
33
37
38
32
34
38
37
33
35
38
33
30
34
38
34
28
37
35
34
35
41
35
37
31
36
38
36
33
31
31
35
31
38
35
37
30
37
33
31
32
34
39
39
36
34
38
38
33
35
35
33
36
41
29
33
33
32
38
40
37
36
35
38
36
33
29
37
32
33
37
34
34
36
37
37
31
36
35
32
32
34
33
38
33
29
36
38
36
38
36
34
32
35
35
40
37
34
39
36
34
35
38
36
42
35
38
36
34
37
36
35
32
35
36
34
37
36
36
34
33
39
31
38
35
35
35
35
31
37
37
34
35
36
34
36
37
31
34
31
40
36
35
35
38
39
38
32
35
35
37
40
35
36
34
30
36
35
33
36
34
36
36
32
34
32
35
34
35
38
36
31
37
36
34
38
35
37
32
37
35
34
36
36
33
35
35
36
33
32
35
34
29
34
36
34
34
35
34
35
33
35
34
37
31
35
36
35
35
37
34
35
32
38
34
35
35
38
34
33
35
36
38
33
37
39
32
35
35
33
34
36
33
33
36
36
36
36
34
33
38
37
35
32
30
39
37
35
33
36
38
37
37
33
37
33
40
34
36
33
34
34
36
36
37
36
37
37
34
38
38
36
34
38
39
34
37
32
33
37
35
39
36
39
38
29
36
36
35
34
33
30
38
33
35
34
32
35
34
35
34
38
32
33
38
29
36
34
37
37
34
35
33
39
34
36
33
39
34
35
33
38
35
38
31
33
37
35
34
32
36
35
38
36
33
32
35
36
37
32
31
39
33
35
36
32
36
36
37
32
36
39
34
33
40
39
37
30
35
35
39
38
40
32
35
33
32
38
32
38
33
35
33
36
32
33
36
34
32
36
36
36
30
35
33
28
37
31
35
34
36
38
35
34
37
35
34
37
28
33
35
32
35
34
37
33
31
30
30
34
31
40
33
36
37
35
38
33
37
36
37
35
34
40
37
41
38
39
27
35
33
36
35
37
38
31
34
31
35
33
33
34
37
35
37
38
34
32
34
33
39
35
34
36
31
34
37
40
33
39
34
36
31
35
34
35
37
33
37
33
37
35
37
33
35
32
34
34
36
36
34
33
31
38
38
39
35
34
36
34
32
37
36
36
38
39
38
34
36
34
37
32
36
39
37
38
32
38
36
32
38
30
33
35
34
35
32
33
36
37
36
35
33
37
35
39
35
35
38
33
39
30
31
38
38
37
39
31
30
33
36
33
36
33
36
31
32
38
32
35
39
32
34
38
33
33
36
36
38
30
35
33
33
38
33
36
38
36
37
36
33
35
33
31
35
37
35
34
35
39
35
33
37
37
36
32
36
38
38
34
39
34
39
37
33
31
33
36
36
35
32
36
37
32
32
35
36
34
35
35
35
32
33
40
35
41
30
31
37
35
34
37
31
33
33
37
35
31
37
35
34
36
35
35
31
37
34
37
33
34
37
34
36
35
31
34
39
32
35
35
38
32
32
40
27
30
35
36
32
34
32
28
32
35
37
32
32
36
29
37
35
37
38
38
37
35
36
37
36
35
34
35
37
34
40
32
35
32
35
36
33
37
38
34
36
39
33
29
34
37
37
34
38
35
37
32
37
32
34
34
35
31
34
39
34
37
34
39
35
31
33
32
34
32
35
38
35
32
35
35
38
37
33
36
36
36
37
35
35
33
36
30
37
34
35
37
41
35
37
37
34
38
34
31
41
38
35
39
35
35
34
35
35
34
35
34
38
35
32
33
35
32
37
35
33
35
34
37
37
33
33
35
34
34
30
40
36
36
33
35
40
37
33
40
34
37
29
31
36
34
34
39
37
33
32
35
37
33
31
29
33
38
34
33
33
32
37
39
38
35
34
36
35
30
34
33
33
34
32
31
36
35
37
37
34
31
40
41
33
35
30
40
34
39
38
33
38
38
33
33
36
37
36
32
35
36
36
36
33
36
35
39
35
39
38
37
34
31
39
35
35
35
34
32
39
36
35
35
37
36
37
33
35
35
31
36
34
38
35
34
34
40
35
31
35
33
38
36
35
35
37
37
42
34
33
31
36
38
36
33
37
35
41
35
40
34
37
40
34
36
36
33
33
36
38
35
36
37
29
35
33
36
38
32
36
37
34
34
32
35
35
31
36
34
37
34
29
34
35
36
34
31
37
36
34
34
36
31
33
39
34
32
38
33
36
38
36
40
35
37
35
39
29
35
36
34
37
36
36
32
34
38
32
29
33
38
38
36
32
35
32
40
34
34
37
38
37
37
36
40
34
36
34
35
38
40
37
37
36
31
35
33
34
37
39
38
40
34
31
37
33
36
32
39
35
36
34
29
32
31
36
31
33
35
40
40
36
37
38
35
31
34
37
36
34
32
39
39
33
37
35
36
32
32
38
32
36
32
35
32
31
33
35
35
36
36
39
36
38
33
34
34
35
35
33
35
37
33
34
36
34
38
30
36
39
37
35
32
38
37
34
37
33
39
36
38
35
35
34
34
37
31
35
37
37
32
39
34
37
38
34
37
33
34
37
39
39
30
33
36
37
35
38
33
32
32
34
35
36
36
37
36
35
38
36
38
34
38
36
34
39
37
34
30
32
33
33
34
38
40
30
36
35
36
37
39
38
37
36
36
39
41
27
36
40
38
31
36
35
39
33
37
41
39
37
33
35
37
34
35
34
34
36
35
35
35
34
36
32
35
37
34
36
40
33
33
39
34
36
32
40
36
38
38
32
34
39
36
33
38
33
41
34
37
36
36
38
36
36
35
33
38
36
34
35
33
35
34
40
36
35
32
34
35
35
36
35
33
37
35
34
35
38
35
36
36
40
37
32
36
36
35
32
31
35
33
34
35
35
36
33
33
39
34
35
38
36
37
31
30
34
35
33
36
37
38
36
36
36
39
34
32
41
34
40
31
30
36
35
40
40
33
31
38
36
37
34
32
35
32
39
33
37
37
41
34
38
35
39
37
34
38
39
32
39
38
37
35
35
33
36
38
35
32
36
34
35
35
39
33
35
37
38
33
34
38
36
37
34
35
33
36
37
41
34
34
31
38
32
40
33
33
38
35
35
36
35
40
36
34
37
36
37
33
34
37
36
37
31
36
37
30
36
34
40
36
34
36
36
34
36
41
36
34
34
35
34
29
34
33
35
34
36
39
34
31
38
38
35
35
36
36
32
35
33
35
36
34
35
37
34
33
36
37
32
37
35
38
30
36
37
37
35
36
33
36
36
33
38
35
34
33
34
36
32
38
36
31
34
27
35
36
35
35
37
35
29
34
36
37
35
35
38
36
32
37
33
37
39
34
30
40
36
36
33
35
35
35
35
37
36
39
33
32
38
30
35
34
31
39
36
34
37
38
36
34
32
36
38
36
40
34
35
33
33
31
34
31
38
36
33
35
36
30
36
38
33
33
36
37
35
32
35
35
36
36
32
36
34
37
34
34
39
35
35
37
36
33
36
31
32
31
34
36
32
34
30
34
37
35
32
34
36
36
35
30
37
37
32
34
31
34
36
39
39
34
38
36
36
36
36
35
35
38
37
34
35
39
33
33
35
33
34
36
34
35
39
38
34
33
26
31
31
35
35
36
29
33
36
36
38
32
37
34
36
36
37
34
35
38
32
35
38
34
41
35
38
35
37
35
38
41
40
36
39
32
35
32
37
31
39
39
33
32
39
39
32
33
33
41
39
36
31
37
31
33
34
32
38
34
30
32
37
37
38
41
38
31
36
36
38
32
34
40
40
37
32
40
37
33
35
38
33
33
35
35
37
36
32
36
39
33
33
35
39
37
32
39
40
32
33
36
35
37
36
37
36
30
36
35
36
38
37
36
34
36
26
34
33
35
35
38
37
35
37
39
33
37
31
35
35
36
38
34
37
36
32
36
32
37
30
36
33
35
36
34
34
35
37
30
37
31
36
36
35
37
33
31
36
34
34
37
39
32
34
37
35
38
36
37
38
31
34
35
38
38
31
30
33
31
38
35
36
39
38
32
31
33
36
37
31
37
37
37
36
35
36
34
33
35
38
39
36
34
36
34
37
38
36
31
31
36
36
35
37
32
34
39
38
34
36
30
31
37
33
33
36
39
36
35
36
39
32
36
34
37
38
36
36
35
34
36
39
30
38
36
32
36
34
36
35
35
35
36
31
36
34
34
38
33
37
35
36
33
35
33
36
32
34
37
35
34
38
31
37
35
35
38
36
34
31
34
35
37
35
38
36
34
40
35
34
37
35
35
41
32
35
37
39
37
31
38
38
33
36
36
33
39
31
33
36
36
35
33
31
38
38
41
37
34
32
34
36
35
38
34
36
32
35
32
34
36
38
36
34
33
32
36
36
37
36
33
38
33
36
32
42
31
34
33
33
32
34
31
36
32
32
35
38
36
31
38
38
35
34
36
36
37
34
36
34
34
35
36
34
36
33
33
35
36
37
35
34
36
39
32
38
38
32
36
31
39
34
30
37
35
40
36
31
35
38
33
35
30
33
38
37
33
30
37
40
37
35
39
34
31
34
41
36
40
33
34
39
35
36
33
41
31
38
38
37
35
37
38
34
37
34
37
34
35
37
33
32
31
34
34
36
32
36
40
34
37
33
36
36
35
33
36
38
35
38
36
34
35
37
33
36
38
33
34
32
35
35
32
33
36
36
36
35
32
37
36
31
37
38
39
30
33
38
37
29
34
37
36
33
37
35
32
31
33
36
33
33
27
31
35
33
31
33
35
33
35
37
35
27
34
38
34
33
37
34
37
40
38
35
34
36
33
38
29
40
36
33
39
32
34
35
36
36
32
33
32
38
34
36
32
34
37
39
38
30
34
37
40
31
37
38
39
36
32
33
37
33
35
38
34
37
33
37
36
33
39
34
33
30
32
36
38
36
34
37
40
36
38
37
40
34
31
38
38
35
31
33
36
33
33
36
37
34
33
34
35
31
36
40
33
35
37
39
34
37
36
39
36
33
34
32
33
31
36
25
32
31
37
33
35
35
26
31
31
35
34
36
32
39
32
32
34
34
37
38
34
39
38
34
29
32
39
35
35
33
35
39
32
33
29
39
33
35
37
33
37
36
36
34
32
35
32
37
36
33
38
37
34
33
33
37
36
36
34
30
36
38
33
34
37
37
29
37
36
35
31
36
34
35
36
30
37
34
35
38
34
33
35
37
35
32
37
37
38
36
33
39
37
32
36
33
27
35
35
35
36
32
35
34
37
34
38
35
33
34
38
34
37
35
37
36
37
38
36
36
38
36
35
40
38
35
32
36
39
36
32
41
39
32
38
31
34
33
31
36
38
36
34
37
39
37
33
37
34
35
31
34
35
36
36
35
37
34
34
38
36
36
35
36
32
35
33
36
37
40
36
35
36
35
38
32
34
36
39
32
31
33
29
32
33
36
35
39
40
37
37
36
35
34
39
37
39
37
36
35
39
36
40
36
32
35
37
36
36
37
41
34
38
37
36
34
35
31
32
37
32
34
35
34
32
35
32
32
35
40
38
35
34
32
34
31
37
37
38
36
37
36
35
37
34
33
35
37
38
35
34
39
34
35
35
38
33
34
34
37
35
34
39
36
36
33
38
39
32
32
37
37
33
34
37
38
29
35
30
36
34
35
37
36
35
34
33
36
39
33
34
36
36
35
34
35
39
35
33
36
37
37
39
33
39
32
36
31
35
33
37
37
28
34
36
34
32
37
37
33
34
35
32
35
35
33
33
35
35
36
33
35
37
37
36
36
33
36
34
33
38
34
30
27
35
37
37
39
33
36
37
37
34
36
36
32
37
36
34
35
33
32
37
35
40
34
31
37
39
31
34
36
35
37
31
34
33
35
37
35
39
36
38
38
37
36
35
37
34
32
38
35
37
33
38
31
38
36
38
26
33
33
33
35
31
38
31
35
34
34
37
35
34
31
35
36
36
33
34
36
39
36
40
36
38
38
38
36
37
34
36
37
37
33
38
35
36
33
37
33
31
35
40
37
37
35
33
33
37
37
38
37
36
33
36
37
36
33
38
35
35
37
37
41
34
33
35
29
38
36
37
36
36
41
31
36
36
36
32
41
37
34
32
37
36
36
38
33
34
33
35
36
34
32
37
34
33
36
40
34
41
36
33
35
35
32
33
33
34
38
35
34
36
34
35
35
34
32
39
34
34
35
38
36
34
36
38
34
38
37
39
38
33
30
33
40
37
38
36
34
39
37
34
35
35
34
35
29
30
37
29
33
38
38
36
37
33
37
32
37
35
37
41
36
30
35
33
35
35
37
38
36
37
38
40
34
35
39
29
36
34
36
32
34
34
36
35
38
33
36
28
33
34
38
37
38
34
42
34
35
35
32
32
28
35
34
34
34
34
36
38
38
33
35
33
35
32
35
34
34
36
34
37
35
40
35
39
40
34
33
38
35
35
33
32
36
30
35
32
33
35
36
35
34
36
37
34
33
40
36
36
37
35
35
36
37
38
32
36
35
40
34
31
37
39
35
37
37
34
39
35
30
39
34
38
33
38
33
28
38
31
33
35
33
30
37
37
33
39
31
33
35
33
32
35
37
37
36
39
37
39
33
35
37
39
33
34
36
38
35
39
35
37
34
37
38
33
32
33
36
35
36
28
38
29
32
33
39
37
34
37
37
36
35
34
34
39
37
35
35
30
37
35
30
33
34
35
34
39
35
34
36
35
33
35
30
34
35
36
34
36
32
37
38
39
37
33
39
33
31
40
34
29
37
33
35
32
35
36
34
34
35
38
36
34
34
34
34
34
36
33
38
36
32
36
34
36
33
39
37
35
37
32
33
38
33
36
32
34
36
31
34
35
33
35
39
35
39
34
38
33
37
38
40
38
34
38
41
34
40
34
37
34
35
36
35
35
35
37
34
34
37
37
35
38
35
34
39
36
32
35
34
36
38
35
34
35
35
33
34
36
35
37
34
36
36
38
37
36
33
33
33
40
37
35
35
34
36
38
38
31
36
36
36
36
35
36
31
35
35
28
35
38
36
34
26
37
35
38
27
36
33
35
33
32
33
35
36
39
28
35
35
34
36
34
33
33
35
31
37
38
37
35
38
34
35
37
33
38
35
33
33
38
35
31
36
38
37
39
36
31
38
34
34
41
33
33
33
33
34
31
37
37
36
36
37
38
33
35
38
35
37
36
35
34
35
36
37
29
38
37
35
32
41
34
39
38
37
34
40
30
37
41
35
35
32
31
37
35
35
31
34
38
34
35
36
35
37
34
36
29
38
33
38
34
37
34
36
33
34
37
36
33
35
34
31
35
33
34
35
31
34
34
37
37
37
34
34
34
31
34
37
35
35
36
35
37
36
38
32
37
36
40
34
38
34
33
34
38
36
35
32
33
37
36
34
36
35
36
33
41
41
39
32
34
38
35
37
37
36
36
40
31
34
35
41
36
33
36
36
31
36
32
37
34
40
39
37
35
38
34
36
35
32
37
39
38
36
36
36
34
34
36
33
35
38
31
37
35
36
38
39
33
34
29
35
35
36
34
35
32
37
31
34
36
38
34
34
35
35
33
35
35
35
33
37
34
33
35
34
37
36
31
32
33
35
35
35
34
39
33
36
37
32
38
35
34
34
41
33
37
34
33
32
36
35
35
36
31
33
33
38
36
30
36
29
35
37
35
35
40
37
33
36
34
37
37
36
36
39
35
33
34
35
39
30
34
30
39
32
33
34
39
38
34
37
36
36
36
37
36
39
38
35
39
35
33
36
33
35
36
36
39
38
32
39
39
35
34
32
33
38
36
31
38
32
38
33
32
33
38
35
35
39
32
38
33
34
39
31
37
31
37
37
33
34
33
36
35
32
36
34
30
36
31
35
38
35
34
32
32
33
34
39
36
32
31
37
31
33
39
35
33
33
35
34
34
33
35
36
40
32
35
33
36
31
36
37
35
39
35
35
33
34
36
37
38
35
40
35
39
31
38
36
37
35
39
37
35
39
38
36
37
32
36
36
37
35
37
34
36
36
36
31
34
38
39
35
39
35
35
36
30
29
37
36
36
34
34
35
35
37
31
33
37
32
39
37
31
36
39
39
34
34
35
35
33
31
36
37
39
37
30
41
32
35
35
33
38
34
33
37
34
34
31
34
39
38
33
38
34
34
33
33
37
38
37
32
31
37
32
34
35
34
33
38
40
37
35
38
35
34
32
38
36
38
34
36
37
40
37
35
37
35
31
40
36
31
33
34
38
35
35
38
34
34
36
35
38
34
35
38
37
40
38
38
34
38
38
39
33
36
36
39
34
32
39
35
37
33
35
36
34
38
38
35
33
35
38
35
34
33
36
39
38
36
36
34
35
31
34
35
37
37
40
39
36
37
37
38
32
39
37
32
37
36
31
37
37
34
34
37
29
34
35
32
32
39
34
38
37
35
32
37
32
35
33
32
35
38
35
35
33
38
34
34
35
35
34
37
38
34
33
40
37
37
34
33
37
38
32
33
35
35
35
37
34
32
37
35
33
33
36
35
35
40
33
37
32
38
36
40
35
36
37
36
33
36
37
36
34
33
34
35
36
41
33
33
32
32
36
35
35
34
35
35
35
38
39
37
35
35
33
38
31
37
32
33
37
36
35
37
34
32
34
31
38
37
35
33
37
37
33
39
29
40
32
29
32
34
35
37
37
37
31
36
35
37
37
38
32
39
37
35
34
37
34
34
36
30
36
38
33
39
35
34
32
32
36
37
35
34
39
37
34
37
31
32
31
38
33
35
36
37
39
38
34
37
38
34
33
37
37
39
36
33
36
36
34
36
35
36
38
37
35
38
34
34
39
36
36
33
35
36
36
34
35
37
33
38
34
37
33
36
35
33
37
39
34
37
35
39
35
32
37
38
34
33
38
35
38
36
30
40
36
38
34
36
29
33
35
35
35
36
38
34
35
38
35
36
37
35
31
36
38
37
34
36
38
34
33
36
38
36
39
35
35
33
35
37
34
34
34
37
35
27
35
31
33
32
34
37
35
34
37
33
33
31
36
38
35
39
39
32
34
34
30
35
33
37
34
34
39
36
39
36
37
37
35
37
38
36
39
36
35
36
33
40
39
35
38
37
34
32
34
40
39
38
31
34
38
36
37
39
30
36
36
36
32
37
41
32
33
36
36
35
37
35
35
38
35
34
38
29
36
32
31
35
28
39
29
37
35
37
39
36
34
37
33
37
36
31
39
36
36
37
35
30
30
33
37
38
31
36
36
35
37
35
34
34
34
36
37
34
34
33
38
36
36
37
37
31
33
38
37
36
36
35
41
39
33
40
30
38
39
36
37
32
35
34
34
39
34
36
38
34
34
37
37
28
31
31
36
34
35
40
38
38
28
36
32
37
37
34
32
35
36
36
34
37
39
41
36
36
36
40
36
34
36
38
35
34
37
37
38
35
39
35
34
38
39
37
33
38
34
37
32
33
33
41
40
35
37
34
35
36
34
38
36
36
37
31
37
35
39
34
34
35
34
34
30
37
34
31
34
37
30
37
35
34
34
33
35
35
34
36
35
31
34
40
34
36
33
33
36
32
36
35
36
35
36
34
36
32
35
37
35
40
37
34
36
31
34
35
37
34
34
37
33
35
35
37
35
35
33
36
39
36
38
32
41
33
30
33
40
35
35
35
38
37
35
35
35
34
37
34
33
34
32
37
35
35
33
35
35
35
39
32
36
33
33
37
40
37
38
37
33
40
34
38
37
37
35
33
35
39
36
33
36
33
36
35
40
32
37
36
35
36
35
38
35
36
36
33
39
39
30
32
32
34
35
35
40
33
35
37
33
37
31
33
34
34
34
36
36
33
33
34
32
37
35
31
33
29
29
33
36
32
31
39
35
31
37
34
34
30
38
32
37
32
34
39
38
38
35
34
37
37
37
36
40
38
38
33
36
40
34
34
35
35
37
38
38
37
38
37
35
35
37
31
34
37
35
34
36
39
33
36
35
31
33
36
31
38
37
36
30
38
30
36
35
37
32
34
35
29
33
37
37
35
37
34
41
34
32
38
35
33
32
37
37
37
37
38
34
29
35
36
33
35
37
39
37
39
34
33
37
33
41
37
38
35
37
39
36
38
35
39
39
40
35
39
35
31
37
35
35
35
35
35
34
35
36
38
37
35
31
38
34
34
31
40
34
39
37
35
36
39
39
35
34
36
32
36
30
33
37
34
34
30
35
37
31
38
33
33
37
34
35
34
31
36
37
33
34
32
32
36
32
33
35
32
35
37
35
30
34
34
39
36
38
35
32
35
33
36
36
31
29
35
36
38
32
34
37
37
34
34
36
37
36
35
35
33
36
37
33
38
34
31
33
38
36
36
37
36
35
36
32
37
32
35
36
37
39
38
34
36
38
36
38
39
37
32
39
31
37
34
33
36
37
40
35
38
36
39
35
33
35
38
36
35
32
34
31
38
33
37
35
41
36
37
33
36
36
33
35
30
35
38
34
33
23
37
38
35
36
36
36
35
33
34
37
36
35
36
39
33
38
33
32
32
30
37
33
31
37
36
31
32
37
37
37
36
30
34
34
32
34
35
34
38
36
37
37
41
40
34
30
37
39
40
38
36
34
32
34
35
37
31
39
37
38
29
41
37
35
38
36
36
38
37
34
35
38
38
37
36
32
33
31
37
33
33
39
35
37
33
35
38
40
34
38
31
31
32
36
30
35
35
34
28
33
39
32
36
39
31
39
35
38
34
38
33
36
31
32
38
38
37
37
35
34
38
37
39
38
37
36
30
33
38
37
33
38
35
34
38
35
32
30
30
37
33
34
34
34
38
35
35
35
33
35
36
37
34
33
36
38
38
36
30
35
31
35
33
33
34
32
37
33
33
34
39
34
33
34
37
34
37
34
37
36
37
36
32
36
33
38
37
35
37
34
35
36
37
37
31
38
37
33
34
32
36
34
35
30
33
37
35
36
37
35
32
36
39
34
34
37
32
35
37
35
33
37
38
38
36
32
34
37
40
34
38
37
34
40
37
34
38
35
36
30
38
35
32
32
37
35
34
32
41
36
31
42
34
34
34
36
36
32
31
38
37
36
39
32
33
35
36
33
30
35
35
30
31
35
35
36
33
33
34
35
35
33
41
35
36
35
36
29
36
34
38
39
36
35
36
36
35
37
38
35
33
38
32
38
35
33
35
33
34
33
37
39
36
35
34
38
36
33
35
36
36
35
37
33
38
33
38
36
35
38
34
32
34
35
30
35
37
32
39
33
35
33
33
36
36
27
36
36
36
33
38
34
31
34
35
27
38
36
37
38
38
39
37
40
34
38
35
37
32
32
37
35
36
34
31
32
36
35
33
29
36
30
32
32
36
35
34
35
36
36
35
34
33
36
36
35
36
33
38
32
37
34
37
37
39
35
38
31
40
37
31
33
38
31
36
38
31
39
39
31
37
37
38
37
37
37
35
35
33
38
32
32
35
40
35
34
34
33
36
36
35
33
32
36
34
32
38
36
34
32
34
38
33
29
37
28
38
40
36
37
36
34
33
37
38
33
37
35
34
32
29
39
34
34
34
34
37
39
33
30
36
37
36
35
37
36
38
38
37
38
36
31
37
34
28
35
38
34
32
39
39
35
40
35
31
34
34
36
37
35
36
33
35
39
32
32
32
38
36
34
35
36
33
34
30
35
39
35
34
36
35
35
32
34
30
36
32
32
33
35
36
34
27
33
35
35
36
35
34
33
36
36
36
38
38
35
38
37
37
33
37
34
32
38
34
37
38
37
33
33
37
36
32
32
41
37
35
29
34
34
37
36
38
31
39
39
39
36
36
34
32
32
37
38
40
37
34
32
37
37
34
38
31
36
34
35
34
32
38
33
36
31
37
36
34
38
39
33
31
36
38
38
36
39
33
31
38
37
38
36
33
36
35
37
37
36
35
36
35
41
36
34
38
33
36
32
33
37
37
39
36
34
35
34
38
34
34
34
33
31
38
36
37
28
33
38
37
34
38
35
37
37
34
35
35
37
39
35
32
34
34
31
37
40
38
39
37
36
36
37
36
36
37
39
40
33
34
37
34
38
34
40
37
32
34
36
35
36
38
33
38
33
32
34
34
34
36
36
37
33
35
40
34
39
35
35
36
35
40
36
37
32
37
34
39
40
32
32
36
33
33
32
35
37
34
39
34
35
37
37
35
35
34
35
36
28
31
35
36
33
40
37
34
40
38
35
32
37
38
30
35
35
36
36
35
37
34
37
38
37
38
35
37
34
40
40
35
33
35
36
33
30
38
33
29
39
33
36
39
39
35
37
33
35
35
37
32
33
34
35
35
34
39
37
35
36
36
34
33
34
32
29
35
37
38
38
37
32
31
38
35
36
36
39
40
35
33
36
34
37
37
32
33
30
35
34
36
33
37
36
34
35
35
32
38
35
36
35
40
42
30
41
36
34
31
36
37
38
35
28
32
40
36
31
37
33
33
28
31
35
40
34
35
38
39
35
35
39
38
38
37
35
35
36
39
35
35
38
34
37
29
39
34
39
37
38
34
39
34
38
42
37
34
39
38
37
36
37
35
36
36
37
36
31
34
32
31
34
34
32
32
33
34
38
33
33
35
35
39
32
32
34
37
36
33
38
33
33
37
32
40
34
36
38
31
33
33
38
39
37
35
34
33
34
34
36
37
35
33
37
29
35
39
34
38
37
35
30
33
37
34
35
34
35
36
37
34
31
33
32
29
35
39
32
37
35
39
35
36
35
36
39
38
37
28
31
35
31
37
38
36
32
33
35
37
36
36
36
32
39
39
36
39
39
40
32
37
36
33
32
37
34
36
37
40
32
34
36
35
32
38
34
34
38
39
37
34
39
37
32
35
34
38
32
29
33
32
36
34
36
34
38
35
35
40
37
30
37
36
32
36
31
32
38
37
34
36
34
37
35
32
37
36
35
37
36
36
36
36
36
39
34
30
39
38
35
37
39
38
37
36
35
39
38
31
35
36
39
38
37
33
30
38
36
39
34
39
36
34
36
35
35
34
37
37
33
33
35
34
32
31
33
37
32
32
30
35
36
38
39
39
37
35
37
34
37
35
36
37
35
35
36
34
34
34
35
33
34
35
36
31
34
37
32
36
34
35
36
37
36
35
33
38
32
38
38
34
35
34
37
34
35
35
38
34
37
30
31
38
34
36
33
35
35
36
36
33
40
34
36
36
31
33
34
36
30
34
35
35
38
34
36
34
34
39
33
39
34
32
39
36
33
35
37
34
40
31
36
37
35
36
39
37
38
37
32
37
38
36
37
35
34
35
32
34
41
36
36
34
31
33
36
39
35
33
35
35
34
33
32
40
38
32
38
39
33
33
36
35
36
33
35
35
37
37
32
37
34
38
39
36
37
33
36
39
30
39
35
39
36
35
33
38
35
38
32
38
34
33
29
36
33
33
34
33
38
36
38
37
28
34
35
33
38
39
39
38
37
38
36
36
36
35
38
42
35
37
34
37
34
35
32
37
34
38
32
38
38
34
37
36
34
34
36
37
34
29
35
34
34
36
38
38
39
38
40
35
39
36
37
32
39
37
36
34
33
37
33
34
37
35
35
31
36
38
36
39
34
34
34
30
39
34
31
34
37
40
32
31
37
35
36
35
38
39
42
27
37
34
31
36
34
37
38
35
37
37
35
38
37
37
34
30
38
39
37
37
34
31
35
39
33
39
37
38
32
37
31
34
35
32
36
38
35
34
37
33
36
35
32
35
36
34
35
38
34
38
39
35
36
31
37
37
35
35
32
34
39
38
39
33
33
38
33
35
37
32
34
38
35
35
37
33
38
31
37
34
37
32
37
36
36
31
34
35
36
39
38
34
36
36
32
38
34
36
34
38
37
37
35
34
36
35
40
34
36
39
41
30
38
34
31
34
30
32
36
35
43
35
37
34
32
34
36
35
30
35
35
35
39
34
29
38
35
32
36
33
31
35
36
34
39
34
32
35
36
34
40
33
34
35
37
35
34
35
33
34
36
36
32
34
30
39
38
34
35
36
36
36
35
33
37
35
38
36
35
34
41
37
39
38
34
33
36
34
31
37
35
35
35
39
38
37
34
34
36
31
32
29
35
36
36
36
34
35
33
33
36
39
37
35
35
34
29
40
36
35
34
34
32
32
35
36
35
37
37
36
36
34
35
41
34
37
33
33
37
32
33
38
34
33
38
32
37
35
35
33
32
36
36
28
34
37
36
38
39
31
36
35
38
35
38
33
35
36
38
32
35
33
33
39
35
33
36
37
33
37
29
31
34
36
38
34
36
34
33
41
35
37
37
34
37
35
33
36
34
34
34
37
37
34
32
37
32
31
35
33
35
32
32
36
34
35
34
29
39
40
33
33
35
42
35
34
36
38
37
32
36
36
35
38
34
37
29
35
34
36
36
34
37
36
32
38
36
36
32
40
37
35
33
34
37
31
34
35
31
40
38
31
37
38
36
35
33
31
33
35
38
35
31
31
35
37
29
36
35
36
33
37
36
38
34
36
34
34
39
33
33
34
35
36
38
37
34
31
36
36
33
34
36
35
34
31
34
37
35
35
31
35
39
35
35
33
37
38
39
36
35
36
36
37
39
35
35
36
37
35
36
35
35
36
32
37
35
33
37
35
29
33
34
35
35
39
35
35
37
37
35
36
35
31
36
39
38
31
35
36
37
32
32
34
34
34
35
35
37
39
32
33
37
39
35
32
39
36
33
39
38
31
33
33
37
37
36
36
35
32
38
34
38
36
35
34
36
37
39
36
33
37
37
37
36
36
31
36
33
33
33
34
31
38
34
35
34
35
34
35
34
38
32
34
36
31
40
36
35
38
39
33
36
36
33
31
36
34
32
39
34
36
31
37
37
37
36
35
37
34
35
32
39
38
34
37
37
34
28
37
32
37
35
35
36
34
35
38
31
34
33
37
36
38
34
37
35
35
33
34
35
34
33
38
35
36
37
32
35
35
32
33
33
36
36
37
36
34
40
31
32
37
32
34
35
33
38
32
35
38
34
36
36
37
32
29
37
36
37
34
37
39
36
39
33
33
33
38
38
36
38
37
37
34
39
38
33
34
36
33
37
38
38
32
39
36
35
35
34
40
32
37
33
36
36
32
36
37
36
34
32
35
34
35
40
38
37
34
33
35
37
29
29
33
38
38
39
33
37
36
34
38
35
33
38
37
36
34
31
34
32
35
35
36
34
35
35
38
33
39
40
38
39
38
33
34
34
33
31
38
39
35
33
28
35
33
38
37
36
35
39
37
33
36
36
32
38
37
38
30
34
35
32
38
36
35
35
32
31
34
36
36
35
37
39
32
33
36
28
33
35
33
37
37
38
35
34
38
36
34
35
35
35
31
36
33
35
28
38
36
36
33
37
35
35
38
35
36
39
34
30
34
35
36
34
35
30
35
35
37
36
33
40
34
33
37
37
36
38
29
37
35
39
33
36
35
34
33
39
38
38
40
39
35
38
34
35
30
41
40
35
33
36
31
38
34
35
27
34
38
37
36
38
34
35
34
34
33
35
33
34
30
30
35
35
35
29
36
37
33
37
36
39
35
32
35
33
38
37
32
36
36
35
34
34
34
35
37
37
38
33
37
39
39
40
32
33
36
37
36
36
35
33
36
37
38
39
31
36
37
35
37
33
36
33
32
33
36
35
36
31
33
31
38
37
34
35
39
35
37
31
29
39
34
37
32
39
39
35
36
39
32
32
37
37
32
39
33
34
37
37
41
36
36
35
31
35
34
40
40
35
35
37
33
32
35
30
34
35
38
32
38
37
33
32
37
36
36
39
34
38
34
40
32
35
34
37
36
32
35
34
35
32
36
35
36
38
38
34
36
35
29
36
34
36
35
34
34
36
33
29
33
39
31
30
37
26
33
38
34
37
35
33
37
36
32
34
36
38
35
35
36
36
31
40
37
40
34
34
38
32
34
34
31
35
34
35
37
35
36
32
37
35
32
31
35
35
30
31
35
37
34
37
34
36
32
34
35
35
35
37
33
37
32
34
36
36
39
39
39
34
39
39
35
33
38
37
36
36
36
35
40
38
35
36
36
37
35
34
36
35
37
33
30
37
39
36
36
31
30
31
34
35
35
38
35
34
34
36
34
35
34
35
36
33
39
33
37
32
36
38
35
36
35
35
34
38
31
38
37
41
37
31
34
39
31
36
36
29
36
33
34
37
35
33
38
31
34
32
34
35
33
32
36
36
28
36
33
37
38
34
37
35
36
33
29
31
33
37
38
38
34
35
29
36
34
38
32
32
39
32
39
39
36
37
34
34
38
39
35
33
33
39
33
37
37
32
37
30
37
36
34
31
36
36
37
37
36
38
40
39
37
36
33
35
36
37
39
37
37
41
38
32
33
37
35
36
35
34
35
36
35
32
36
34
33
40
35
35
33
34
37
37
32
39
35
35
31
37
38
36
37
37
36
35
35
36
30
35
30
40
33
33
33
35
35
39
37
36
38
32
35
34
37
30
34
36
36
31
38
38
35
40
35
39
35
39
36
37
33
34
33
34
34
32
37
38
35
38
40
33
37
31
32
35
34
34
37
35
33
35
36
34
36
38
37
35
38
33
36
37
35
38
35
37
38
36
38
35
41
35
35
40
37
33
34
38
33
34
38
33
34
39
34
34
34
34
33
29
35
36
31
38
36
33
33
32
38
30
32
38
37
33
31
38
34
34
37
36
32
33
34
32
33
34
35
33
38
37
32
37
40
36
38
36
36
37
39
39
37
35
41
32
36
35
41
32
37
38
35
35
35
33
35
35
33
29
37
36
38
32
35
37
34
31
38
38
34
37
33
33
38
37
35
35
35
39
30
35
32
35
40
38
37
37
36
34
36
34
33
32
32
36
33
35
35
37
36
34
40
33
35
37
33
35
34
37
32
32
36
36
38
33
33
36
34
35
33
36
32
36
36
38
38
37
36
34
33
34
32
35
33
34
35
33
38
37
37
36
36
36
36
35
32
38
38
35
34
36
37
35
33
35
34
37
39
32
33
35
38
39
33
37
36
36
35
33
29
38
37
37
32
36
39
36
32
32
28
33
35
34
28
36
33
39
37
38
35
35
32
38
36
33
30
34
35
36
39
35
35
32
35
32
38
38
34
32
35
37
35
37
35
38
39
33
31
36
37
37
35
35
33
36
34
33
36
36
30
32
35
37
37
37
37
39
37
36
33
39
35
38
34
26
37
33
35
37
38
34
31
37
35
34
38
36
35
36
39
37
34
34
34
38
38
38
36
32
35
30
38
36
40
36
32
34
37
31
40
34
28
36
28
32
37
38
30
37
35
34
32
37
36
33
31
34
33
35
36
36
36
36
38
36
34
34
37
38
36
38
35
36
32
36
36
34
38
36
34
36
36
31
38
39
40
34
36
33
34
34
35
35
32
37
41
34
36
32
35
38
37
36
36
31
35
34
38
37
39
33
36
34
31
35
34
34
35
34
37
39
36
35
35
36
37
38
36
34
35
35
37
37
37
38
37
38
37
36
34
39
33
35
37
32
35
36
36
34
35
32
29
35
39
34
37
39
38
31
35
36
30
37
34
37
37
38
31
34
36
35
35
36
38
36
29
36
34
35
37
37
32
34
31
35
36
30
32
33
31
36
36
37
35
33
39
37
32
35
34
36
36
37
35
36
38
36
32
37
35
34
39
35
37
28
36
36
35
36
35
37
33
29
35
35
35
35
36
36
36
34
36
33
32
36
37
39
34
36
34
33
36
38
36
40
37
35
41
31
39
36
34
39
36
33
36
39
35
38
35
29
39
37
32
35
33
31
33
32
33
33
41
34
38
38
35
33
36
31
36
33
34
37
34
30
40
36
37
39
38
41
34
38
35
36
36
36
33
36
38
36
36
37
38
37
32
36
34
36
37
36
36
33
36
35
30
34
37
36
34
33
36
35
35
35
34
36
36
36
36
33
35
39
34
33
38
35
33
33
33
31
38
38
35
30
32
31
27
35
34
38
30
32
37
35
34
35
34
33
35
38
35
34
37
35
30
34
40
39
36
37
38
38
33
35
35
33
37
40
35
35
36
36
36
35
33
37
35
40
33
36
34
36
31
36
31
37
35
37
39
35
36
40
34
35
36
35
34
33
36
36
38
33
33
35
36
35
31
36
33
38
35
38
37
39
35
32
37
37
30
36
34
33
35
35
38
37
36
37
35
37
33
36
39
33
37
37
36
37
37
33
38
39
36
34
35
34
38
36
40
32
36
34
36
32
33
36
37
35
38
39
36
35
36
36
39
37
29
33
36
37
33
36
36
38
37
34
33
35
35
37
37
33
34
39
33
34
36
36
32
38
36
32
36
33
35
38
35
39
39
34
36
34
36
36
35
38
41
38
34
37
29
33
34
37
34
39
38
38
35
33
35
36
37
34
39
39
36
34
33
33
36
33
31
28
39
36
38
37
35
37
37
36
35
35
33
32
39
34
32
37
37
34
38
36
33
34
34
39
34
36
36
40
40
33
37
36
35
35
36
38
37
36
36
34
35
37
31
34
35
33
37
35
35
35
36
39
31
33
34
37
30
35
38
38
34
36
32
32
35
32
35
31
38
38
32
36
32
36
37
36
34
39
35
33
29
33
37
35
34
37
36
36
36
39
36
33
40
35
36
36
37
37
37
38
37
31
33
35
35
34
36
31
35
29
41
36
35
36
34
30
35
35
32
33
37
31
36
37
39
33
36
39
34
30
32
35
33
36
36
38
33
33
33
35
34
35
33
41
33
36
32
39
34
36
33
38
32
36
34
33
32
37
33
36
36
35
34
39
37
38
35
38
37
37
33
34
32
34
34
32
33
30
35
35
37
35
36
33
33
35
36
33
36
34
35
41
36
33
37
32
38
38
35
29
39
40
37
37
38
34
33
34
37
38
36
39
37
33
33
35
35
37
38
39
34
33
38
34
32
36
34
37
34
35
34
36
32
28
33
30
37
37
34
34
35
34
32
36
35
31
35
39
37
30
38
31
34
39
34
39
37
35
30
36
34
38
37
37
36
35
37
35
32
34
37
37
36
32
32
33
38
41
39
34
35
35
36
29
38
32
36
34
37
40
34
38
34
37
38
36
39
33
36
38
34
34
35
36
35
34
36
36
36
38
36
38
36
34
28
33
31
30
35
36
30
37
35
32
32
37
36
33
32
37
36
39
34
35
36
37
33
36
33
39
34
40
38
38
36
36
33
36
37
34
38
37
35
37
34
34
38
33
34
36
32
36
35
36
36
39
31
32
32
35
33
33
36
37
33
38
37
36
35
36
36
35
34
37
31
33
35
35
38
35
36
34
36
36
35
37
35
34
35
38
38
36
36
35
33
33
36
34
31
34
37
33
33
37
37
37
37
37
34
32
34
31
28
38
37
35
40
34
39
33
29
35
34
34
36
34
33
36
39
35
34
30
35
38
38
31
34
36
36
36
32
34
34
38
36
33
31
37
33
34
32
37
36
30
36
38
35
34
37
30
36
35
30
37
38
37
40
37
35
32
33
33
37
36
37
32
37
35
37
30
35
34
34
35
38
39
37
39
39
34
37
32
40
34
36
36
34
37
35
36
38
37
37
34
39
34
37
35
34
31
38
38
39
36
35
34
37
37
35
34
33
39
34
35
39
34
35
34
31
33
38
36
39
35
32
37
36
40
32
39
33
33
32
37
40
36
37
36
35
34
34
32
35
32
38
30
35
37
33
34
36
31
35
31
39
36
33
32
34
33
36
39
35
36
36
37
28
35
34
35
38
32
38
34
29
32
39
34
36
35
32
39
35
36
38
34
39
31
36
38
36
36
36
35
34
37
37
34
39
36
39
31
32
37
34
36
36
36
31
36
38
33
34
35
38
38
34
33
34
34
36
38
34
36
31
35
34
35
38
36
35
38
33
32
40
34
38
37
35
31
35
33
39
29
35
33
37
33
37
40
37
32
30
35
34
33
32
36
37
33
31
39
35
34
35
36
37
35
34
36
36
37
35
36
35
34
37
38
35
39
34
32
38
38
35
37
37
36
36
37
32
37
31
33
32
34
36
36
37
35
35
39
37
38
30
34
36
31
33
36
34
33
36
33
37
30
36
39
34
32
36
37
38
34
37
33
41
33
38
35
38
36
35
32
33
37
33
38
38
32
34
35
38
36
37
35
35
38
33
40
35
35
35
32
35
34
37
32
36
38
34
39
35
35
37
30
35
36
36
33
38
34
38
29
37
31
35
36
38
38
32
35
30
34
34
30
31
35
35
35
38
31
31
36
37
36
36
32
35
32
34
36
33
40
33
37
39
34
38
35
33
37
38
36
38
36
35
40
40
36
36
36
36
31
36
34
36
37
37
35
36
37
33
34
36
31
34
33
36
31
31
36
33
33
38
34
37
37
37
34
35
34
33
31
36
29
36
34
29
36
38
38
35
35
38
31
35
37
33
37
33
37
35
33
36
33
35
33
36
37
35
36
35
35
39
38
28
26
36
35
36
38
38
33
37
36
37
33
34
31
35
33
35
34
33
35
33
40
36
37
31
36
32
34
38
36
37
37
36
37
33
35
33
41
36
37
34
28
29
37
37
33
33
41
34
38
36
37
32
33
38
37
37
39
40
33
35
34
33
35
31
32
33
26
38
38
35
34
35
38
31
34
40
37
36
36
37
30
31
30
30
33
37
32
36
36
36
29
38
37
33
33
32
32
34
36
33
35
34
34
35
35
35
28
36
36
37
34
33
34
41
35
34
37
36
35
33
34
33
31
37
36
34
34
35
35
29
35
35
34
40
40
32
39
36
38
32
40
32
38
32
34
36
34
33
36
32
37
32
35
39
36
38
39
34
29
34
35
40
37
35
35
37
32
40
38
38
35
38
34
36
31
34
32
34
30
33
34
35
33
33
34
35
37
33
35
35
38
34
31
34
32
39
35
36
34
34
36
34
38
36
33
30
34
35
29
40
34
36
33
37
37
34
42
41
32
35
37
38
34
34
36
32
34
37
36
39
35
36
33
37
38
38
39
34
33
35
29
29
33
40
28
36
35
32
37
39
35
29
37
36
33
36
38
38
39
38
34
36
31
34
35
37
38
34
33
29
32
36
37
34
33
38
37
35
39
36
36
30
33
35
39
35
36
35
35
36
34
37
40
37
33
38
38
35
36
36
36
38
29
35
31
39
32
34
32
39
38
38
33
35
36
38
34
35
33
36
34
37
37
36
39
36
38
30
37
36
39
39
34
37
37
37
37
35
39
40
34
38
39
32
34
35
34
38
34
38
34
33
37
38
38
39
36
39
29
34
37
37
36
33
34
37
32
38
32
33
34
39
31
30
37
34
34
36
31
33
40
38
29
36
33
36
32
38
39
36
33
32
39
32
38
36
38
39
38
35
35
32
34
33
36
33
31
35
31
37
40
38
36
35
37
32
35
33
32
34
39
33
35
36
32
39
36
38
34
29
31
34
33
33
36
39
35
39
32
36
35
30
37
32
36
35
35
34
39
41
33
34
35
32
34
37
34
35
36
34
36
34
34
36
34
38
36
40
40
37
38
33
31
33
32
40
35
32
34
34
36
31
37
33
34
37
33
37
38
37
28
33
35
37
35
33
32
36
36
36
41
35
36
35
37
34
38
36
34
41
34
37
35
33
38
36
37
36
34
39
35
36
38
34
35
33
34
35
38
33
39
34
38
36
30
38
38
35
36
38
31
36
36
37
36
38
35
38
35
35
34
35
31
39
38
29
30
35
29
32
31
35
37
34
35
35
34
34
35
36
31
35
36
35
36
37
34
37
35
33
33
38
36
40
35
33
32
33
35
34
32
35
33
34
34
31
37
30
34
37
37
32
33
35
32
36
39
41
34
37
34
31
37
36
35
37
39
32
35
35
36
32
36
37
38
33
35
37
33
35
35
37
35
36
36
37
38
31
35
34
35
34
31
28
33
36
34
35
33
35
36
33
36
36
36
34
35
37
35
38
39
32
34
38
33
37
33
37
35
33
34
39
35
33
34
36
34
34
38
37
37
33
39
36
33
37
33
35
38
36
34
30
33
37
39
35
38
33
35
36
39
33
35
29
33
34
36
36
36
35
36
32
37
38
35
32
35
37
37
33
33
39
30
32
35
39
35
36
37
39
32
34
35
37
35
37
35
33
39
36
36
36
33
35
33
39
34
35
30
32
33
39
33
34
33
36
35
41
30
33
33
35
36
36
32
36
32
38
36
37
38
33
36
34
34
38
37
34
34
33
37
31
37
30
35
37
39
34
40
34
38
37
36
36
36
33
33
36
29
33
35
33
35
36
37
31
35
39
30
31
34
34
38
37
37
34
35
38
32
39
33
33
32
38
32
35
36
37
34
33
38
37
39
37
34
32
35
32
32
33
33
33
35
34
35
33
36
36
32
38
39
36
36
32
32
38
40
34
34
33
34
30
34
34
35
36
37
39
39
37
37
39
35
33
38
37
32
35
39
35
32
40
38
35
30
31
37
35
33
36
37
34
36
38
35
33
38
40
39
29
35
37
40
32
40
39
35
31
37
32
39
34
33
37
34
35
31
36
39
39
38
37
35
38
39
35
30
37
37
33
36
33
38
37
39
37
36
39
35
34
36
34
38
41
32
32
40
32
33
36
39
34
40
35
37
35
39
35
31
41
34
35
34
40
34
33
35
32
35
35
32
37
31
35
34
32
37
36
38
39
35
36
35
38
34
37
32
31
36
29
34
40
37
33
36
39
40
30
32
36
35
29
38
37
35
36
38
35
39
39
34
32
37
36
34
32
34
36
36
31
33
36
35
35
31
28
35
34
35
36
37
37
35
30
33
33
36
33
32
38
37
36
39
34
38
34
37
37
36
34
37
38
27
37
35
38
39
37
40
35
37
34
35
32
38
37
35
34
31
35
26
33
40
34
32
29
31
34
37
31
35
36
38
37
32
35
36
34
34
37
35
36
35
34
38
35
40
37
32
35
38
37
31
38
37
39
36
36
34
35
35
35
37
33
37
38
35
34
35
33
33
34
36
34
37
37
33
40
35
36
39
37
36
33
32
35
36
33
36
36
34
35
31
38
35
38
35
36
32
32
33
35
33
35
36
33
32
36
32
34
39
34
35
36
36
37
40
30
34
35
37
35
34
31
33
35
34
37
31
35
31
36
30
36
36
38
41
38
37
38
27
35
33
37
36
34
37
34
40
29
34
36
28
35
34
33
36
35
37
33
35
37
38
39
36
37
31
39
36
37
31
37
36
34
32
35
32
35
36
34
32
40
33
35
32
30
35
36
37
37
35
36
37
34
38
29
34
30
31
33
34
39
35
35
37
37
37
39
35
35
40
34
29
36
36
31
36
36
32
36
30
38
34
39
37
37
34
34
36
30
34
35
33
39
34
36
37
37
35
34
35
37
34
35
34
38
33
37
36
35
38
36
35
29
37
36
31
37
36
33
36
36
37
30
34
39
38
37
33
29
36
35
35
39
36
38
35
33
31
31
34
32
35
34
35
36
31
37
35
36
38
35
36
37
34
37
31
38
31
37
33
35
38
40
38
30
34
37
37
34
35
30
38
36
32
33
32
38
28
38
37
37
35
35
32
32
36
31
36
36
38
34
33
38
40
41
37
33
33
32
40
34
37
34
33
40
37
36
36
35
36
37
34
36
35
34
38
38
36
35
33
35
35
36
36
34
35
37
38
40
34
31
36
33
34
34
37
39
36
39
37
36
33
34
35
36
32
36
36
33
32
37
38
37
36
38
37
36
38
35
38
37
33
36
36
34
35
38
37
34
36
36
33
34
35
37
33
35
37
37
38
38
35
36
35
35
34
39
36
34
36
35
34
33
35
33
33
36
36
35
34
39
38
33
33
37
37
36
34
39
32
32
33
38
37
34
32
34
35
34
35
39
37
39
34
38
36
38
37
39
39
34
36
34
32
35
36
33
31
36
32
34
34
31
38
37
36
37
29
36
36
36
36
36
39
37
38
37
30
40
33
36
38
39
33
36
32
33
36
33
37
38
33
36
39
35
35
36
34
35
34
37
36
39
39
33
36
38
32
37
33
39
33
33
34
37
38
37
38
30
38
34
37
39
34
36
32
37
35
31
33
35
34
35
33
37
35
35
38
31
35
36
34
37
38
34
36
38
34
37
37
39
38
37
36
39
40
39
40
38
36
37
31
33
30
31
36
33
38
32
28
34
31
34
36
33
34
34
39
35
37
33
34
35
35
37
33
36
34
37
39
36
33
35
37
33
32
35
33
35
33
31
30
38
37
36
33
35
40
33
35
37
35
38
29
36
31
36
38
37
31
32
37
37
38
36
37
38
34
35
37
35
38
35
39
33
40
37
38
34
34
33
39
36
39
31
35
35
37
37
37
37
40
34
35
34
32
34
38
33
36
39
37
38
33
32
33
37
33
37
39
33
36
33
33
35
33
32
37
31
31
37
34
37
37
38
32
33
36
39
39
36
35
35
36
34
36
38
31
35
36
34
36
34
38
32
37
31
36
35
30
35
35
35
33
36
38
33
34
34
36
34
36
39
34
32
36
34
33
35
37
40
36
36
35
37
38
36
33
36
35
35
37
38
40
36
36
35
37
37
38
36
34
30
33
32
38
35
37
38
34
36
32
40
31
36
32
40
34
38
36
34
36
38
37
38
35
34
36
38
33
35
36
33
29
30
37
37
37
27
39
34
35
35
36
36
39
39
39
33
36
36
36
36
38
32
37
36
37
33
34
37
34
36
33
36
39
39
38
37
35
36
35
34
30
35
41
38
36
37
38
33
40
34
32
33
32
36
35
36
35
37
33
36
36
31
35
36
37
35
36
34
35
34
37
35
35
36
35
38
34
31
38
36
37
38
37
35
38
33
39
37
40
38
36
33
37
32
34
38
37
32
34
36
32
31
36
31
34
38
36
36
36
38
37
38
38
33
33
39
32
36
36
39
31
36
38
30
35
29
36
36
37
38
34
36
34
36
34
33
36
36
29
35
38
35
36
32
37
32
36
32
36
35
34
31
35
33
31
32
34
38
32
36
36
33
35
33
32
38
36
35
38
35
38
31
33
34
34
37
37
38
34
36
38
33
32
36
29
34
36
32
35
33
36
35
36
39
34
35
34
37
35
36
40
36
33
30
34
36
33
33
36
33
37
34
33
35
34
33
33
38
34
39
35
36
37
38
29
32
36
37
37
33
34
35
37
38
31
39
35
35
38
31
36
36
39
33
37
38
33
37
33
34
34
35
39
30
40
35
38
37
35
38
37
35
35
30
35
33
37
37
36
36
35
34
37
38
38
35
38
36
35
36
39
38
35
33
35
37
37
33
34
37
36
31
34
37
36
35
31
34
36
38
38
36
33
34
36
38
30
36
39
37
28
39
35
35
36
39
26
35
37
39
36
35
37
36
36
36
36
30
37
36
37
38
34
39
36
34
39
38
36
36
39
32
36
35
37
33
33
33
35
34
37
36
36
31
34
39
35
35
31
35
32
31
37
35
37
37
34
35
35
37
33
33
35
38
34
34
35
33
38
35
34
38
35
40
37
38
34
37
36
35
39
31
34
33
38
32
37
34
34
36
31
34
38
38
39
30
32
36
35
34
36
35
32
36
34
37
37
32
38
37
32
38
34
33
28
40
31
35
37
33
36
36
35
36
33
35
36
37
37
37
39
34
34
37
36
37
33
34
33
37
36
39
30
32
33
35
36
38
36
35
35
33
31
34
36
33
35
34
38
35
32
34
35
38
36
42
41
35
35
36
37
37
32
36
38
34
36
34
36
35
30
33
36
38
36
39
38
36
38
35
27
37
31
38
31
35
35
34
36
37
35
36
33
35
33
38
38
34
35
34
35
31
38
38
33
38
32
31
33
36
35
30
34
34
38
35
38
38
35
32
31
32
36
37
32
33
36
35
31
31
35
39
32
33
38
34
37
36
32
36
38
36
37
38
35
35
32
32
37
38
37
41
27
33
33
35
35
34
38
30
36
36
34
33
32
35
36
34
34
32
39
38
37
36
34
35
37
38
38
34
34
33
37
33
33
33
38
29
34
36
36
37
35
36
37
39
35
37
33
35
36
35
38
36
38
37
35
36
35
36
38
35
33
34
32
37
37
37
34
34
32
34
35
35
35
38
37
35
34
36
41
36
28
37
31
37
31
38
33
35
32
30
35
37
32
37
35
38
32
35
36
32
37
36
34
34
35
35
35
38
33
37
34
35
28
33
37
34
36
35
32
30
39
36
36
33
38
35
36
38
33
38
37
32
34
36
34
39
39
31
36
38
38
37
35
36
38
35
32
35
33
35
31
36
38
39
38
33
39
26
39
37
34
33
34
31
37
38
34
35
36
35
37
33
37
34
32
34
33
36
33
35
40
38
39
35
38
30
35
33
34
39
35
40
36
33
34
33
37
31
35
36
31
35
31
34
38
36
32
35
36
39
30
37
36
27
34
37
33
33
33
37
34
35
38
35
32
32
34
32
39
33
33
38
37
32
33
34
40
34
36
34
36
36
33
34
31
29
39
34
34
38
32
35
36
34
34
33
35
37
32
30
32
36
33
40
35
37
34
41
36
32
37
34
36
33
34
36
37
38
33
38
35
38
32
37
33
31
33
34
35
38
31
39
38
36
35
38
37
33
34
36
39
41
31
37
32
40
30
34
38
36
37
33
31
31
39
38
36
36
34
37
34
37
38
36
38
39
37
32
34
35
38
33
40
38
31
37
35
37
37
36
34
34
37
35
40
36
34
36
39
34
36
36
34
35
32
32
35
39
37
34
36
37
34
36
36
35
36
35
32
37
33
35
31
35
36
35
30
40
36
30
38
34
35
38
33
33
36
30
34
37
36
37
35
37
37
32
29
35
37
37
35
33
42
36
36
35
33
36
38
34
37
31
38
38
39
36
33
32
35
35
33
37
32
35
38
35
35
32
32
35
34
39
33
37
41
30
39
31
34
36
36
34
34
35
34
28
40
36
35
39
38
32
31
37
31
39
33
32
34
35
34
36
32
38
36
35
34
36
35
41
38
35
37
38
34
33
39
36
37
36
35
35
37
36
37
34
34
38
31
37
34
37
33
38
39
33
30
34
31
29
37
38
35
30
36
33
34
35
39
30
35
36
35
37
35
38
35
34
36
36
33
38
31
37
35
35
32
34
36
38
37
34
38
35
36
41
34
34
37
38
38
38
32
37
39
37
35
30
38
39
39
34
40
34
38
35
35
33
32
39
35
36
34
34
39
36
35
35
38
34
36
36
29
36
31
35
35
35
35
35
33
38
36
36
32
34
34
36
32
37
36
36
35
38
38
34
38
32
33
37
38
37
34
31
37
37
32
35
37
32
32
34
33
35
35
38
36
32
34
34
35
38
33
32
34
34
33
36
32
35
35
36
37
32
36
36
39
38
36
38
33
34
39
32
35
35
37
35
32
37
36
33
37
36
34
38
35
34
37
33
36
40
40
35
36
32
32
35
30
34
36
33
36
32
38
34
38
30
33
36
41
33
35
35
38
37
33
35
35
33
34
30
32
35
35
35
32
33
35
38
35
37
40
32
39
36
38
32
36
35
33
32
39
30
38
37
35
33
37
33
35
34
37
37
36
34
37
34
38
37
38
34
38
39
36
38
34
37
39
33
35
29
36
36
37
35
33
32
35
36
35
38
35
31
36
38
33
38
36
38
36
37
36
34
36
38
38
34
36
32
33
38
34
34
35
33
32
34
34
36
32
32
35
32
36
34
31
38
36
34
36
34
32
34
28
37
38
30
39
35
36
34
37
40
33
41
34
31
38
36
34
36
34
37
31
35
38
37
37
34
35
36
34
38
37
36
28
33
37
33
35
34
33
38
33
41
35
38
33
40
40
33
38
32
39
33
38
32
41
35
35
31
38
33
37
38
35
33
40
34
37
35
34
34
31
40
36
34
33
36
41
36
32
34
36
37
36
36
33
37
31
39
35
37
38
36
34
35
35
36
36
33
36
31
39
36
31
32
34
35
35
32
35
34
34
32
32
32
35
34
32
38
34
33
37
36
37
39
37
34
29
33
38
36
38
34
33
31
33
37
36
32
37
32
35
37
35
35
39
33
34
33
36
39
34
30
38
37
31
35
37
34
34
31
32
38
35
37
32
33
34
39
33
38
39
31
29
38
40
33
35
35
36
34
38
39
37
37
31
37
38
38
34
32
38
34
37
36
33
38
36
36
32
37
40
41
36
31
34
35
38
36
37
35
31
36
34
32
34
36
33
38
31
34
34
34
34
37
38
35
38
33
34
35
37
36
35
37
33
37
36
35
37
35
34
34
37
34
36
33
36
36
36
32
38
36
38
36
33
32
33
33
36
37
35
32
37
33
35
34
33
35
38
39
36
36
37
37
40
36
33
35
39
37
36
35
37
31
38
32
35
35
37
35
40
32
33
35
39
32
33
31
33
35
35
39
39
37
35
34
37
38
30
35
39
36
32
36
37
34
31
36
34
34
35
38
36
37
32
35
34
37
33
36
36
31
32
35
37
34
34
33
31
36
37
39
38
32
33
35
33
34
39
35
37
34
33
38
37
38
34
33
42
37
37
33
36
34
35
37
34
34
36
35
34
37
32
38
35
39
40
36
36
40
38
32
37
33
33
34
37
34
37
33
39
38
38
35
37
38
38
33
41
35
33
32
32
34
37
35
33
34
32
37
38
33
36
31
33
36
32
32
34
36
37
36
38
30
37
39
36
37
36
32
35
35
37
36
37
35
37
36
33
37
35
33
37
33
36
34
36
34
31
35
34
34
34
30
36
34
36
37
35
32
37
29
32
34
39
35
35
33
33
37
36
36
36
37
35
35
38
35
34
36
35
33
34
38
33
34
37
34
34
38
37
36
38
29
38
38
34
33
35
34
36
35
38
40
33
34
36
36
35
37
36
35
36
36
34
39
33
31
40
39
32
36
33
34
29
30
37
34
37
37
35
37
34
37
33
31
32
34
36
39
33
34
34
36
35
38
34
32
35
40
36
33
34
34
33
32
36
34
39
31
35
30
33
36
32
29
36
36
38
38
34
35
36
40
32
35
32
33
34
34
37
37
35
39
40
35
33
32
31
38
36
36
35
34
33
35
35
36
35
38
34
33
36
29
36
31
32
36
37
34
33
38
37
36
33
35
36
34
36
29
38
39
31
40
37
32
35
36
36
37
31
32
30
35
37
39
37
34
37
34
34
32
35
35
34
34
36
35
32
37
36
35
39
38
36
35
36
34
30
39
39
31
32
35
37
36
33
38
37
37
38
31
37
35
34
32
33
30
36
36
34
33
36
41
34
36
34
33
31
36
36
38
36
36
33
32
38
39
37
37
35
36
34
31
40
37
38
40
35
38
37
34
39
39
37
35
36
35
32
36
34
36
35
35
37
37
34
34
36
37
34
34
33
33
37
34
38
36
36
36
32
34
35
35
36
36
37
33
36
37
35
37
32
37
39
32
36
36
34
32
34
37
36
36
39
39
33
37
35
34
34
38
32
34
38
38
33
36
34
35
32
35
33
37
36
33
33
36
33
35
37
32
38
38
36
34
37
36
33
35
32
37
41
34
37
39
36
36
35
36
34
37
35
37
31
36
38
34
37
36
38
33
36
34
35
33
39
32
36
38
35
35
31
34
37
36
37
32
35
35
34
35
34
40
33
30
38
36
34
39
33
35
35
38
35
39
36
36
30
35
34
35
35
36
35
38
35
40
38
35
37
34
33
33
32
39
36
30
36
35
37
33
33
36
32
35
40
36
31
36
38
39
36
36
40
39
32
34
37
33
34
37
39
38
38
33
35
38
34
37
39
33
32
32
37
38
37
37
34
33
37
36
37
32
31
37
36
40
32
35
33
36
37
32
33
38
36
39
37
39
38
36
36
35
34
33
37
35
34
33
37
34
36
37
36
38
35
34
33
35
34
33
34
34
38
35
36
36
31
35
34
39
37
36
36
38
39
38
37
35
38
31
31
37
36
33
37
33
40
33
39
34
32
35
37
39
36
36
30
40
34
36
31
38
34
37
39
38
32
38
34
32
37
36
36
35
37
34
38
33
35
36
37
35
32
38
38
37
37
34
37
36
32
36
36
32
33
38
32
36
38
32
31
36
37
35
35
34
36
39
35
30
38
36
36
35
34
35
31
35
32
30
34
33
39
35
35
37
32
34
38
37
35
36
34
35
34
38
34
36
37
39
39
38
37
40
34
39
35
35
37
36
36
31
34
31
35
38
34
35
36
38
31
33
35
34
35
31
32
37
34
34
35
37
29
38
36
35
38
34
34
35
38
37
34
39
37
37
36
36
34
35
37
33
41
33
34
33
32
34
34
37
32
36
37
34
35
32
34
39
36
37
37
32
36
36
32
34
34
35
37
32
32
33
37
32
35
36
40
35
33
38
36
37
36
36
35
40
33
36
34
34
37
35
32
35
37
37
37
30
33
37
33
37
38
38
34
38
36
34
34
33
36
34
34
35
36
35
39
36
39
42
33
31
37
31
37
31
36
36
38
38
37
34
33
37
32
35
29
35
30
36
37
36
34
37
35
36
39
34
39
34
33
34
37
37
35
38
35
36
33
36
39
33
37
34
34
33
33
35
37
35
36
37
36
37
36
37
37
37
34
29
39
34
35
34
32
37
31
34
36
31
37
36
34
37
39
33
32
33
33
35
35
28
29
38
34
34
30
36
33
30
38
34
36
34
40
38
34
35
33
33
31
38
31
36
32
40
33
39
36
36
34
35
32
37
38
29
36
31
34
39
35
39
33
35
33
30
40
36
35
34
34
39
34
34
31
38
31
37
33
30
35
36
37
32
39
34
30
31
37
33
37
37
37
32
39
31
35
33
39
36
35
36
40
34
34
35
34
36
33
37
32
42
33
35
38
35
35
37
36
37
35
39
37
37
34
39
33
32
36
32
37
32
37
34
29
33
39
34
40
31
35
35
35
30
36
37
35
35
38
30
36
37
33
34
38
31
38
34
34
29
29
39
37
37
37
35
35
36
33
34
38
36
36
39
37
36
36
34
31
34
37
36
33
38
41
38
32
33
29
35
38
36
32
36
39
27
34
36
40
36
32
33
35
33
36
31
34
35
37
38
31
35
34
37
38
33
36
36
36
33
35
36
35
35
33
36
35
32
36
37
31
40
30
33
39
33
34
39
32
34
35
36
33
40
33
37
39
37
36
32
35
38
34
35
33
37
33
34
35
37
38
35
40
32
39
36
36
38
36
35
36
35
40
35
37
35
35
34
35
36
38
38
40
33
30
34
36
40
33
37
36
37
36
36
35
35
35
37
33
35
33
30
34
36
29
36
35
40
39
35
32
39
38
34
35
35
32
32
36
32
31
37
39
41
36
31
37
36
35
38
38
31
37
35
39
34
36
33
34
34
32
38
38
35
35
37
35
32
34
39
34
31
39
37
34
35
36
37
36
32
37
31
39
37
36
33
32
34
33
36
37
35
33
36
34
33
35
32
33
39
38
33
35
33
40
31
34
32
37
28
42
32
37
37
32
33
35
39
37
38
33
36
34
34
34
32
36
37
36
34
32
34
32
34
36
31
32
35
32
36
38
35
32
35
37
33
39
33
37
35
39
33
35
33
34
39
32
39
39
36
39
34
35
35
32
32
31
35
35
36
38
34
32
34
35
35
39
39
33
34
40
32
36
38
33
36
36
40
37
32
36
37
36
38
36
36
34
36
38
39
34
33
38
35
35
33
30
34
35
36
31
34
34
32
39
39
34
32
38
37
34
36
37
35
34
34
34
37
33
39
35
35
32
33
31
39
32
34
36
35
38
32
32
36
36
32
32
36
34
33
38
37
37
35
33
34
36
36
38
34
35
39
36
36
40
37
37
35
34
32
36
33
28
39
38
37
29
34
32
40
37
32
34
37
36
39
35
36
38
35
33
33
39
36
34
36
34
34
34
33
36
30
34
35
36
33
38
36
36
33
35
34
33
34
33
35
35
35
34
33
33
34
38
33
38
36
36
26
32
35
34
35
36
38
34
32
33
40
35
35
32
37
37
36
36
32
34
34
31
33
31
32
37
37
34
36
35
35
40
37
33
34
38
32
33
35
32
40
33
36
35
36
36
34
28
31
35
34
34
36
36
34
38
37
34
39
35
38
32
34
34
35
36
37
35
35
34
36
36
39
34
40
34
33
35
34
31
38
32
36
37
33
29
37
31
35
36
35
35
31
37
35
35
35
40
35
37
37
35
35
34
32
36
38
36
37
37
37
34
29
37
41
38
34
29
38
35
34
38
29
38
32
34
36
35
39
36
35
36
36
38
37
37
32
29
33
37
33
32
33
32
33
36
35
36
40
37
39
36
37
38
35
38
35
37
36
37
36
35
32
35
41
36
38
33
33
36
32
35
37
36
35
35
31
38
36
36
38
35
34
36
38
32
33
37
31
34
39
34
39
34
37
37
35
31
37
36
32
37
36
36
34
38
33
35
35
38
37
38
37
34
33
34
39
34
32
36
33
34
33
39
36
37
36
33
37
35
36
33
38
35
38
35
31
37
34
36
34
34
39
38
38
36
33
30
37
32
34
34
33
36
35
35
36
38
35
37
38
31
38
36
32
38
35
36
32
38
32
32
36
35
35
34
41
35
33
32
35
33
34
37
37
34
38
33
31
32
37
35
39
31
34
35
32
36
36
35
37
32
36
37
36
33
33
38
33
33
39
38
37
33
35
40
36
41
36
34
36
29
30
33
30
39
35
34
36
33
37
36
38
35
38
35
38
35
35
37
33
33
36
37
35
32
36
38
35
37
35
39
36
31
35
34
33
33
30
36
31
36
37
37
36
35
33
32
33
38
35
35
32
37
37
35
40
35
36
37
33
36
36
32
35
33
33
35
29
35
33
38
36
31
34
35
38
34
34
35
33
34
32
36
34
33
31
32
35
34
39
35
35
35
37
38
39
37
34
39
37
39
34
35
31
32
30
33
35
34
34
36
30
31
38
35
37
32
32
38
35
33
34
34
36
35
32
37
32
32
35
33
39
36
39
30
37
36
34
34
38
33
40
33
34
34
35
34
35
34
33
33
33
38
35
33
37
38
36
32
37
38
31
36
34
32
29
37
32
32
36
31
34
39
36
37
36
38
38
37
39
35
35
35
34
35
36
34
38
33
34
35
30
37
37
30
32
36
36
36
34
36
34
37
36
32
34
34
34
34
33
31
38
37
32
35
35
37
33
33
35
38
34
33
38
31
36
37
40
28
34
34
37
38
40
35
35
34
32
33
36
29
34
36
36
37
33
35
32
33
32
33
33
39
35
34
31
34
33
38
35
31
35
36
32
32
31
31
38
36
40
28
34
38
35
34
36
35
39
36
34
34
39
33
36
33
34
28
36
36
33
33
33
34
34
34
37
33
37
38
37
34
36
37
30
36
34
36
34
34
30
40
37
37
37
35
37
36
37
38
37
34
30
36
34
37
31
34
40
32
35
39
31
36
34
36
35
37
35
37
37
37
35
38
32
32
36
37
34
37
34
32
35
36
32
33
38
39
37
37
36
36
29
29
33
32
38
37
35
37
38
34
36
36
32
38
35
31
37
39
37
35
38
39
36
39
34
34
35
39
32
39
36
32
34
34
38
32
31
37
30
33
35
39
37
33
38
34
35
35
35
36
36
33
33
37
34
36
34
36
36
33
39
29
37
38
32
37
37
39
28
36
34
40
34
32
35
34
35
38
35
35
35
35
39
33
34
33
39
37
33
38
36
38
34
35
37
36
37
39
38
34
36
41
35
35
38
33
36
38
37
37
37
34
34
37
32
33
38
29
38
32
36
37
36
33
31
33
34
34
31
37
34
39
37
37
39
33
39
36
37
37
36
38
29
34
32
36
34
35
39
36
35
36
36
35
40
34
39
40
36
36
34
36
34
35
34
35
34
35
32
33
35
35
36
35
34
34
35
37
36
34
35
38
35
34
32
33
38
37
32
34
39
34
36
34
34
34
37
39
36
33
38
35
34
38
37
40
37
36
35
34
31
34
34
32
35
38
36
39
35
33
37
37
35
33
29
39
37
33
33
33
37
30
34
36
39
35
34
36
33
36
32
34
36
32
32
31
38
35
34
33
30
35
32
36
38
36
36
37
34
39
36
38
34
31
33
31
31
33
34
35
36
37
40
35
40
36
30
35
33
33
35
38
33
32
35
36
32
33
35
34
38
34
35
34
27
31
39
35
38
35
34
36
35
37
37
33
35
39
38
34
30
35
32
35
37
35
30
33
35
38
34
36
36
37
28
32
35
39
36
36
37
33
39
32
38
36
37
35
36
35
38
36
34
38
35
33
42
35
30
34
35
36
33
32
30
32
38
37
33
38
37
40
34
35
36
39
34
36
40
37
37
36
32
36
38
37
37
35
37
38
37
35
37
34
29
34
39
32
36
32
31
37
40
36
34
34
35
39
37
36
33
35
35
32
36
38
37
31
36
33
35
35
34
38
36
35
34
38
36
36
38
37
33
34
33
33
35
36
35
32
37
36
35
36
37
34
37
33
35
35
37
39
36
32
33
35
38
34
39
32
38
34
34
35
34
35
33
37
39
36
31
34
39
34
34
35
34
32
37
34
38
30
33
29
36
36
36
34
34
33
38
38
34
38
34
34
33
39
33
35
37
39
35
35
38
31
35
35
38
37
33
32
36
34
33
37
37
35
38
35
30
38
35
31
38
37
38
31
40
36
36
39
35
33
39
30
35
33
34
35
39
34
33
37
39
35
38
36
38
33
33
36
36
38
34
34
34
38
36
36
37
35
39
33
30
34
33
30
35
35
34
36
33
31
33
31
32
34
32
40
35
36
36
34
35
35
26
34
38
33
30
34
40
38
33
37
36
35
36
39
37
37
31
32
31
35
35
33
35
35
37
37
35
35
35
36
39
34
37
37
31
34
37
40
34
33
39
34
37
33
36
38
35
35
39
36
33
33
39
36
36
36
37
35
36
33
35
32
31
39
37
34
33
34
40
33
37
33
35
33
36
30
37
32
32
36
35
37
35
38
35
37
37
39
41
36
38
38
32
33
36
32
34
33
41
34
31
37
34
37
35
37
36
34
32
39
38
32
39
36
40
37
34
30
37
35
35
34
41
36
35
34
30
34
33
32
39
37
36
39
29
38
36
34
37
35
39
34
36
29
39
32
37
28
36
31
36
31
30
38
39
40
35
33
36
35
36
37
34
35
33
32
35
35
32
32
36
36
35
35
37
38
38
35
36
35
36
36
35
33
38
34
35
36
35
38
35
38
36
33
38
35
31
36
37
36
30
33
39
38
34
36
39
39
38
37
35
32
34
36
39
33
37
31
33
35
33
36
37
35
37
36
34
35
37
37
38
37
36
36
34
34
36
33
36
36
33
37
41
37
36
36
35
38
32
36
36
36
35
33
35
33
35
38
35
40
37
35
38
35
37
37
32
31
38
37
38
37
35
37
37
26
31
38
37
34
36
34
33
34
32
37
33
36
39
37
30
37
32
32
35
36
36
37
36
31
32
36
32
33
35
36
37
37
37
34
34
30
29
38
34
35
32
36
36
37
36
35
36
39
34
40
31
38
38
34
36
39
36
35
36
39
38
37
34
34
41
35
37
35
34
32
36
37
33
33
36
37
38
36
30
35
38
37
35
33
34
37
36
30
38
38
36
33
37
35
35
37
40
32
37
35
37
33
36
34
34
31
34
37
31
34
31
31
37
34
36
31
39
37
31
37
38
32
36
35
37
39
34
35
41
33
36
43
37
36
35
37
35
34
36
37
38
33
34
31
37
37
36
38
35
39
34
32
33
39
36
36
35
35
33
33
34
35
37
38
33
33
35
34
32
40
35
30
40
35
38
36
32
36
39
35
37
36
34
36
37
35
35
38
37
37
32
32
36
36
37
34
37
33
34
34
33
32
35
31
35
32
34
37
34
37
37
37
34
35
36
39
35
36
36
31
34
30
36
32
37
35
34
33
38
39
28
36
30
34
33
35
30
34
37
37
33
40
33
33
36
33
36
35
37
38
35
37
35
35
31
38
32
40
34
34
34
37
39
39
34
32
35
37
34
36
32
35
35
38
35
31
34
39
35
38
37
35
34
34
38
35
37
32
38
32
35
36
30
36
38
38
31
27
34
32
37
38
37
38
37
34
32
35
36
38
33
34
34
37
27
36
35
35
34
36
34
33
34
35
37
36
32
37
36
30
34
34
32
32
34
34
34
34
39
35
37
37
36
27
35
34
35
36
35
40
37
33
33
33
34
33
35
38
38
39
36
36
33
38
35
35
36
37
38
36
35
37
34
37
31
37
29
38
35
28
38
34
37
36
35
32
40
31
32
40
37
34
37
32
36
38
36
35
34
37
33
34
39
35
36
36
40
37
36
38
37
38
35
34
35
36
35
37
35
34
33
36
36
34
38
34
36
36
32
34
36
36
36
35
35
37
35
34
34
28
34
33
36
35
34
33
34
31
36
34
36
34
35
37
36
35
37
39
36
35
36
35
34
36
33
33
34
33
40
34
34
30
35
35
38
31
39
37
34
33
35
33
35
38
34
36
37
37
32
33
32
36
39
38
36
30
28
36
36
33
38
33
35
36
39
33
37
35
38
33
37
34
38
34
32
36
37
33
38
38
39
34
35
34
32
30
38
34
38
35
33
35
39
36
32
30
35
35
38
32
36
34
39
37
37
36
32
39
31
37
35
31
32
36
34
36
35
34
34
33
35
39
38
32
36
36
36
37
38
35
33
40
39
39
36
34
36
38
31
38
36
37
36
36
39
35
35
32
35
37
35
38
34
31
34
37
37
37
37
36
33
33
32
36
37
41
37
36
32
35
37
32
40
36
34
38
37
36
32
34
34
39
31
32
35
32
38
31
33
37
37
38
34
36
36
37
33
36
34
34
40
39
38
31
33
35
35
32
37
34
34
37
35
37
34
40
33
36
38
36
35
35
40
36
37
37
35
34
32
35
37
39
34
37
39
36
31
33
33
38
34
34
40
37
39
38
30
28
32
34
33
37
35
36
36
32
36
36
33
33
31
34
36
34
32
34
33
32
34
35
38
34
37
35
39
34
37
34
36
36
37
37
35
33
34
36
38
30
35
37
37
32
35
32
38
34
37
40
32
35
35
36
34
36
35
32
30
35
36
35
33
34
35
38
37
38
33
36
35
37
38
39
31
33
35
36
39
36
34
35
35
36
37
35
37
39
31
32
35
32
37
38
35
34
37
39
38
38
36
36
37
36
35
35
37
37
32
34
32
36
36
32
33
37
33
40
37
36
33
37
36
33
32
36
35
38
37
36
35
32
40
33
35
36
31
37
35
36
34
38
35
36
35
35
36
29
37
37
32
39
35
37
37
35
36
36
36
30
40
32
36
35
33
32
34
32
31
33
38
36
35
33
34
34
36
40
36
34
35
36
39
39
35
34
37
35
33
36
36
37
36
36
38
35
34
36
34
37
36
34
35
33
37
31
30
31
35
37
33
35
36
34
37
33
33
36
37
37
38
41
35
36
37
37
35
31
36
36
35
34
35
35
36
33
34
37
40
36
35
33
33
34
38
33
40
38
35
36
35
36
35
36
33
39
35
37
36
40
36
37
38
39
36
36
31
35
40
34
32
39
38
33
32
31
34
35
38
34
36
35
35
36
34
33
38
38
32
37
33
30
31
31
35
39
35
39
39
36
34
33
37
34
40
36
32
37
35
40
37
37
32
32
38
36
37
36
35
32
35
37
35
34
36
31
28
34
38
32
32
32
33
35
35
35
37
36
30
36
36
34
38
34
39
28
40
32
34
33
40
38
37
34
39
33
31
36
33
39
35
33
37
35
36
38
35
37
36
34
36
33
31
38
39
36
38
39
34
30
40
34
33
31
36
37
37
36
31
32
39
35
33
34
35
35
38
36
31
39
38
34
36
36
37
34
34
36
31
28
36
38
37
34
31
35
37
38
34
36
39
37
32
36
36
37
38
37
34
36
39
35
34
36
35
36
39
38
38
29
36
35
35
35
37
35
37
37
40
32
37
35
37
31
33
35
35
33
33
33
38
35
40
36
32
36
35
38
33
34
39
33
34
34
37
38
31
34
37
38
35
34
31
34
36
37
40
32
37
38
33
40
31
35
38
35
32
35
33
36
36
33
34
35
38
36
32
32
35
36
40
36
33
40
33
35
34
35
36
33
36
35
35
33
36
37
35
36
33
37
36
37
32
35
31
42
31
35
36
35
35
36
40
37
39
36
40
31
36
38
38
35
37
32
39
36
35
36
35
38
33
36
34
35
36
35
36
36
35
36
38
40
39
35
37
37
32
32
37
36
37
31
30
32
31
39
37
32
37
37
36
35
37
33
36
35
34
33
32
35
34
38
37
40
37
35
29
35
34
38
34
38
37
35
36
34
37
37
37
35
36
36
35
40
36
38
37
35
32
38
34
39
32
35
33
33
38
36
36
36
38
33
37
33
36
34
41
30
33
33
35
36
31
35
30
34
35
36
36
34
40
33
37
38
34
35
35
34
32
32
37
37
31
33
34
37
38
32
33
35
39
40
34
36
35
31
34
33
32
34
35
34
34
32
32
36
34
31
32
37
39
38
37
33
34
36
37
35
34
34
38
36
31
35
34
36
34
34
35
38
37
34
33
39
29
34
34
39
38
39
37
37
35
33
37
36
41
28
37
35
33
29
34
31
35
32
36
36
39
31
40
34
39
38
34
36
34
40
34
33
34
34
31
36
37
39
35
33
33
38
37
33
34
39
31
39
38
37
34
33
36
35
30
34
34
37
31
34
35
31
34
37
37
34
31
36
36
32
34
32
35
36
39
35
32
37
38
33
37
30
31
36
38
35
39
34
36
39
38
35
35
36
38
31
33
36
35
33
32
36
36
35
35
34
33
34
35
32
35
28
36
35
35
30
32
34
36
35
37
35
35
34
36
34
38
33
33
34
35
39
37
40
34
31
37
34
35
34
35
38
37
37
39
35
38
38
37
35
31
33
31
38
35
35
30
39
36
39
32
32
34
37
39
29
39
36
36
34
36
38
39
37
30
35
38
32
36
34
35
36
38
36
38
35
32
36
34
30
35
34
30
35
35
39
35
31
37
33
37
35
39
34
40
33
34
34
40
39
39
35
36
32
35
34
34
36
39
33
35
33
35
35
33
35
36
37
30
39
35
35
39
35
35
36
32
36
41
36
35
37
34
36
35
31
34
33
36
37
34
33
32
36
37
31
33
34
33
35
36
37
35
35
37
38
31
38
36
37
33
33
36
40
37
39
32
36
38
36
37
37
32
34
29
36
35
33
35
32
33
33
30
38
37
35
37
35
32
32
39
36
38
35
29
37
34
36
36
33
34
38
37
31
33
35
37
41
37
36
30
34
34
35
34
36
36
32
33
34
33
32
39
39
30
35
35
38
35
38
34
33
36
31
32
36
34
35
33
36
31
39
36
35
34
31
37
34
40
39
36
39
38
40
36
37
36
39
36
37
39
37
36
34
33
31
36
36
32
35
34
35
34
33
33
31
34
33
34
34
36
39
34
36
34
34
36
33
35
35
32
37
37
36
33
33
37
36
32
34
37
31
34
34
35
41
34
38
39
30
29
34
36
35
34
35
33
38
35
30
38
33
33
32
32
36
35
37
36
37
38
36
38
34
37
32
33
33
36
35
38
32
34
39
36
36
36
36
31
41
37
39
34
32
38
35
32
33
35
37
36
29
32
36
37
38
32
36
38
30
35
38
40
34
36
39
34
34
32
39
36
36
37
35
37
33
34
35
37
34
33
34
35
37
41
32
37
38
34
37
33
36
41
35
35
35
33
36
34
36
36
36
36
37
35
40
35
37
31
36
33
39
34
33
33
32
34
34
35
37
32
38
35
30
34
31
33
33
38
37
35
37
34
35
36
37
31
36
33
35
31
29
34
34
34
35
35
36
35
37
36
37
33
30
39
35
31
34
37
35
39
36
34
35
33
38
35
36
31
36
38
35
36
32
40
30
34
33
37
33
31
39
37
37
37
36
38
34
36
33
38
30
36
34
35
36
33
34
29
36
36
32
37
35
40
38
38
37
34
34
39
36
33
33
34
36
34
39
39
37
31
39
35
34
36
36
34
38
36
34
35
35
38
33
37
39
34
40
32
41
34
35
36
32
30
31
36
34
35
38
33
33
33
35
33
38
33
34
30
39
38
34
33
37
35
34
35
30
39
40
39
31
35
39
36
37
37
36
36
31
35
37
37
29
38
32
33
36
37
34
36
36
38
35
33
36
36
37
41
32
38
38
35
37
40
34
35
32
38
37
37
38
34
37
38
28
39
34
33
35
33
33
34
37
39
37
41
37
33
38
36
34
32
33
36
34
40
33
33
36
36
33
33
37
37
36
36
32
37
29
36
38
39
35
39
33
37
35
36
38
38
34
34
37
37
31
39
35
33
37
37
33
33
37
34
38
34
33
33
39
36
36
35
38
34
36
36
40
31
32
36
38
32
33
36
36
31
35
32
36
39
37
33
31
39
33
36
35
33
34
36
35
32
34
35
35
33
34
35
38
33
36
39
34
34
31
32
37
34
38
34
38
35
36
31
35
34
30
32
28
33
35
38
35
35
37
38
38
36
34
32
40
30
37
39
35
33
36
37
34
30
40
36
36
39
37
37
38
35
38
37
38
37
31
36
35
34
32
34
36
35
30
37
33
32
32
37
38
36
34
35
35
34
35
37
36
37
31
33
34
38
36
34
33
37
36
35
32
30
35
34
31
34
33
33
31
36
33
39
39
38
35
32
39
32
28
32
38
35
38
34
38
39
37
34
33
37
34
39
33
34
36
39
30
34
34
35
32
34
33
37
31
32
37
37
36
35
33
35
36
33
35
30
32
38
34
33
35
39
34
39
35
34
35
34
38
38
39
37
39
32
34
36
33
31
35
32
38
35
36
34
37
39
34
36
37
35
39
32
35
39
35
41
36
38
35
38
34
36
35
28
34
35
33
31
29
35
39
33
38
40
34
36
37
38
30
35
35
31
36
33
34
33
35
32
36
35
33
32
37
33
37
34
36
34
37
35
36
36
38
33
34
35
34
40
32
37
34
35
35
35
38
37
35
40
40
32
34
35
37
35
37
37
36
32
34
34
34
37
33
33
38
32
31
35
31
36
29
38
36
37
37
34
33
32
32
33
34
38
30
35
36
33
39
33
33
30
34
37
35
32
35
36
38
37
34
37
33
39
37
34
35
37
38
34
35
35
37
32
38
38
36
37
37
36
31
33
31
38
32
37
37
38
39
37
35
30
31
40
34
39
27
30
33
33
37
33
33
36
37
40
36
30
38
36
40
38
37
33
32
34
34
37
34
33
34
40
33
37
42
35
38
35
34
30
34
37
38
33
35
32
35
36
34
38
40
31
35
34
34
33
36
33
39
35
33
35
36
38
39
32
36
31
37
33
35
34
33
35
36
34
37
31
31
38
34
34
35
31
33
37
34
35
33
40
37
37
34
38
36
36
41
27
37
36
36
34
32
40
36
37
36
38
34
35
31
31
37
35
33
38
33
33
38
31
35
36
34
39
35
35
34
34
32
33
37
35
35
38
33
35
29
33
34
33
35
39
38
36
34
38
35
37
36
35
36
36
33
40
35
33
30
38
38
36
34
32
37
35
35
34
35
40
34
34
34
38
37
34
35
37
34
36
35
38
35
33
35
36
38
33
33
37
39
36
36
31
35
36
30
33
34
39
37
37
36
38
35
38
35
36
30
36
33
31
34
38
35
35
38
35
36
40
37
39
34
34
34
37
37
36
33
34
32
36
37
35
30
31
40
32
31
37
34
39
33
34
34
32
36
38
34
37
33
33
34
35
36
36
38
31
36
35
34
38
37
37
34
34
39
34
36
30
32
34
38
31
37
36
34
37
36
38
32
36
33
37
39
34
35
30
36
36
33
40
37
34
35
35
36
36
33
37
36
35
35
36
35
38
35
38
32
37
34
36
36
37
32
35
37
36
34
37
35
34
36
36
36
37
39
36
36
35
36
38
37
32
37
35
37
32
38
40
36
36
38
32
35
33
36
34
37
33
35
37
36
33
32
33
36
33
37
38
33
35
38
38
38
35
35
34
38
36
37
40
40
35
37
35
34
33
32
39
30
32
36
37
37
35
39
34
39
36
35
35
35
34
36
35
37
34
34
34
33
34
31
33
35
37
38
35
36
32
37
35
36
33
31
38
35
37
33
36
35
31
36
37
32
33
38
35
29
38
37
37
30
39
36
33
37
35
37
34
36
35
38
38
36
36
33
35
35
37
38
38
34
34
35
36
35
34
33
33
35
39
32
34
33
34
35
32
34
37
34
34
31
38
34
33
33
38
30
36
38
38
34
32
33
36
33
38
34
35
35
39
35
33
39
35
34
36
32
36
36
34
37
39
34
35
35
36
38
38
36
34
38
38
35
35
34
35
35
36
38
32
35
36
36
31
37
30
35
38
36
28
37
34
36
38
35
36
37
36
34
34
38
33
38
36
35
36
35
36
36
35
33
36
37
37
31
35
39
37
36
38
33
37
37
35
38
37
36
36
36
31
36
36
33
33
33
36
35
38
30
36
36
34
31
35
37
32
37
38
32
30
37
34
36
37
34
36
38
28
32
32
36
32
35
32
38
33
36
39
40
32
36
36
35
31
38
33
36
32
34
35
34
36
34
35
35
32
35
35
33
35
34
31
34
37
31
36
34
33
39
35
37
34
34
37
30
27
29
32
33
40
38
33
30
35
36
37
34
39
36
36
36
30
35
31
35
37
38
39
38
35
38
33
40
33
38
34
39
35
39
29
35
36
35
34
35
35
34
39
34
34
33
35
35
35
35
34
36
31
34
35
36
32
30
40
40
40
40
31
38
34
37
33
36
38
34
32
36
38
35
35
35
34
36
37
34
32
36
41
34
40
38
34
35
29
36
30
34
39
34
36
38
38
32
35
34
33
39
31
36
35
35
33
34
34
31
38
37
32
37
36
35
29
30
37
35
37
34
36
38
34
33
37
38
34
34
32
33
37
38
34
36
38
37
35
35
36
35
32
39
37
35
36
39
31
39
37
37
32
40
36
33
37
38
35
42
34
36
36
34
35
35
35
37
33
34
33
35
34
38
34
37
35
37
30
34
35
38
32
34
31
37
34
34
34
30
34
36
34
34
35
37
31
34
34
34
35
32
36
29
35
34
37
27
27
37
28
35
36
34
40
36
36
39
33
35
41
32
31
35
35
36
37
35
38
34
37
37
37
36
36
34
39
38
32
39
36
39
38
38
40
36
35
36
32
32
35
33
38
34
34
30
33
35
32
35
36
37
35
36
33
31
37
38
39
37
35
35
35
35
33
37
36
37
34
32
34
37
36
32
34
38
32
34
35
33
35
32
35
32
40
34
33
35
33
38
37
36
36
36
37
32
36
34
32
35
32
31
34
33
35
28
38
38
37
36
39
37
35
37
39
39
37
32
33
30
35
36
36
36
35
38
37
34
32
39
38
35
33
35
34
30
35
37
34
34
31
34
32
36
34
34
32
39
33
30
35
28
35
32
36
38
38
33
36
32
37
37
37
34
32
38
37
36
33
36
34
36
38
36
33
36
34
36
38
36
37
36
36
32
36
32
34
35
36
37
39
36
32
36
36
38
36
33
37
32
35
34
39
37
35
38
34
35
37
37
37
30
36
36
39
37
26
36
35
30
34
34
35
36
34
35
32
32
33
34
38
36
38
33
35
34
30
37
35
37
37
28
36
37
36
36
40
32
38
34
36
37
38
38
35
37
35
35
36
32
37
39
36
33
36
33
32
37
34
36
39
35
36
36
37
35
34
29
34
36
33
33
38
34
38
37
36
37
40
35
37
36
32
34
36
39
36
37
37
29
35
37
37
37
37
36
37
35
35
37
31
39
36
34
34
36
38
38
36
38
34
36
35
40
34
37
34
32
33
35
38
34
37
37
37
42
31
39
31
36
34
35
35
33
34
37
36
34
36
37
33
31
36
35
33
38
32
40
35
30
35
38
34
36
38
36
34
35
35
35
36
35
36
34
36
36
37
34
33
31
30
40
35
37
33
30
34
34
37
33
36
36
34
36
32
35
35
36
33
38
33
35
34
39
37
39
37
37
39
35
35
35
33
33
37
37
36
33
36
38
36
37
34
32
38
34
34
36
36
36
36
37
38
34
34
35
37
32
37
37
31
38
36
34
35
33
35
37
34
34
37
40
38
37
35
31
32
35
37
33
34
34
35
34
35
37
36
34
36
38
36
35
37
37
39
35
38
34
35
39
32
34
34
35
37
34
35
34
37
38
36
35
37
38
28
36
35
35
35
39
39
35
33
39
37
37
38
36
38
37
37
32
40
35
34
31
36
32
35
34
35
32
37
34
41
40
37
34
36
33
38
35
35
35
37
38
30
34
32
35
34
34
36
38
38
36
34
37
38
34
33
35
40
33
35
32
38
36
35
34
35
36
38
33
34
29
36
36
35
34
33
34
35
40
33
39
39
34
30
34
35
40
32
34
38
31
35
34
37
32
33
36
39
36
35
34
34
38
35
34
31
36
33
37
33
35
32
36
39
41
39
36
30
34
35
38
34
35
36
30
39
35
33
34
32
39
31
36
31
37
36
34
32
35
35
36
35
40
34
38
40
39
38
35
38
39
35
36
35
29
39
36
34
37
35
35
35
37
37
35
34
36
35
37
36
34
35
32
39
33
34
30
35
33
38
39
32
34
36
35
36
34
38
32
35
39
33
32
37
38
40
30
36
36
37
34
30
36
37
36
33
38
35
40
35
35
36
36
35
40
34
36
32
34
36
34
36
30
39
38
36
39
31
36
37
34
29
32
34
29
36
37
39
34
33
39
36
27
35
31
34
36
38
34
36
39
39
39
37
36
34
38
34
34
37
33
37
29
31
36
33
36
38
35
35
37
34
33
33
38
35
36
40
33
34
33
34
36
35
33
33
37
35
36
39
36
37
40
40
38
31
34
38
37
37
32
37
35
35
29
37
32
34
38
33
37
30
34
32
34
42
39
32
37
36
35
38
36
36
38
26
36
33
35
39
32
36
39
38
34
34
31
34
34
36
34
39
30
33
38
40
37
36
37
37
36
38
29
35
33
36
37
29
31
37
36
37
33
35
37
38
34
36
36
35
38
34
37
38
36
31
35
35
35
37
35
39
31
34
39
39
35
36
37
34
32
36
36
37
33
37
36
34
34
37
32
39
35
33
35
35
37
37
35
32
37
32
34
36
33
34
30
35
34
38
37
34
38
36
38
34
36
34
35
41
35
35
32
36
34
37
35
37
33
35
35
35
36
35
34
39
38
34
34
32
32
37
38
34
38
32
40
33
33
36
32
36
38
32
37
32
35
33
38
37
35
33
38
35
40
36
34
36
35
39
40
35
38
35
30
31
37
33
37
39
31
38
35
33
39
28
28
40
37
32
35
38
40
34
32
33
39
34
35
37
35
36
34
35
34
34
36
38
32
33
34
34
32
39
34
34
36
37
33
37
34
32
32
34
36
38
36
33
33
38
32
32
36
34
32
37
32
34
39
40
34
37
33
33
35
35
33
32
34
36
37
39
34
37
41
38
37
37
36
36
35
33
39
33
40
37
35
32
39
34
32
40
35
34
38
36
39
40
39
38
37
36
37
35
35
39
36
35
32
38
36
31
33
34
39
34
34
29
36
31
36
32
38
35
35
37
35
37
34
38
38
32
38
35
36
34
36
32
34
33
39
37
34
34
36
34
34
38
35
37
33
38
38
33
36
36
38
38
34
33
37
36
34
37
37
39
35
32
35
33
36
35
30
36
38
38
34
33
35
39
37
34
39
42
35
32
37
34
36
32
31
39
37
36
42
37
36
34
37
32
33
35
27
35
37
33
38
36
38
28
31
34
37
35
34
35
34
31
35
31
34
35
40
34
36
37
35
36
34
36
31
36
34
32
35
37
38
33
39
34
34
36
36
36
38
32
37
37
38
37
38
35
37
34
38
38
34
35
33
36
38
38
34
34
36
32
39
40
37
34
41
37
36
39
36
35
29
36
32
34
33
37
37
35
36
36
38
32
37
40
33
33
41
34
37
38
32
31
38
33
39
33
36
38
37
32
36
36
31
35
35
34
34
38
34
39
36
35
39
36
37
32
35
32
32
36
36
37
39
36
35
37
38
41
39
38
35
34
39
35
36
33
38
36
33
29
34
30
36
34
33
35
36
35
38
39
39
36
38
35
35
36
36
36
34
32
37
37
35
37
36
38
32
36
36
33
31
37
32
36
32
32
33
33
37
38
33
37
37
31
34
35
35
40
37
36
40
39
36
33
36
34
32
34
39
36
33
32
33
37
35
37
36
36
34
36
34
38
32
38
35
34
36
33
35
32
33
36
39
34
32
36
34
29
37
32
34
33
32
38
40
27
34
33
36
36
28
39
33
35
34
33
35
35
36
39
39
29
36
42
34
36
36
37
34
33
35
34
35
35
34
33
38
36
35
32
34
38
37
37
37
38
37
35
37
35
38
38
35
36
35
39
33
33
33
37
41
38
32
34
34
35
31
36
34
31
32
37
34
41
37
36
36
37
35
37
32
37
36
39
37
37
33
36
32
38
32
33
37
34
37
36
37
34
36
36
36
35
38
33
38
35
37
34
38
32
34
39
35
34
35
35
30
36
34
34
30
35
37
36
39
38
35
36
33
33
35
39
36
40
34
35
35
34
33
33
36
30
33
38
34
30
36
37
37
37
35
38
38
32
37
36
37
37
35
36
30
40
35
36
35
35
33
37
36
34
37
37
37
37
35
40
33
36
33
37
31
39
36
31
30
37
38
29
35
34
34
34
42
34
35
37
34
35
33
39
37
30
37
38
32
36
38
36
37
34
32
38
32
36
37
35
29
34
31
38
41
35
34
39
31
33
37
38
29
38
33
35
36
32
36
37
33
38
34
37
38
36
34
40
34
34
38
35
38
38
35
37
37
35
36
33
39
40
30
38
37
37
36
37
33
29
34
36
37
39
36
31
37
36
36
35
33
37
37
37
33
31
36
35
34
36
28
39
38
36
42
39
37
34
31
29
38
36
40
34
33
33
35
38
33
32
36
33
31
41
34
36
36
35
33
28
36
34
33
40
36
34
33
36
36
31
37
33
35
39
36
32
33
36
37
35
37
32
33
39
35
37
39
37
35
33
40
32
35
36
33
39
36
36
36
34
39
39
35
34
34
37
34
34
38
29
31
34
35
34
39
37
39
32
32
32
38
36
39
37
34
37
39
39
36
35
37
37
31
32
35
35
37
36
30
35
37
35
32
29
33
36
41
32
38
37
30
31
32
37
36
40
36
33
37
36
31
34
35
36
35
33
37
40
36
32
31
33
30
37
36
33
34
36
34
30
37
35
39
39
36
39
31
38
38
35
37
39
38
33
35
37
35
37
35
35
35
32
32
35
37
35
33
37
37
34
36
40
37
38
37
37
35
32
35
37
33
35
33
36
35
37
31
37
30
32
35
34
35
38
35
35
35
36
35
31
40
36
36
35
35
37
38
33
32
35
31
32
37
32
41
41
38
39
36
35
34
38
32
33
36
33
38
35
38
38
33
33
37
35
35
33
34
33
37
35
38
36
28
38
30
30
38
33
36
39
35
39
30
33
36
34
35
38
37
37
32
36
35
37
31
35
35
36
36
33
38
36
38
32
32
35
38
34
36
34
32
32
31
36
34
34
32
35
32
37
34
30
35
30
36
41
34
34
36
36
32
37
29
32
31
34
35
34
40
36
35
39
34
39
34
36
36
38
32
35
33
38
39
33
33
32
39
34
31
36
30
35
36
35
32
33
28
37
34
35
33
37
35
35
35
38
33
39
35
38
37
35
35
30
37
35
36
32
37
35
34
35
36
34
32
34
38
38
33
34
30
28
37
41
39
39
38
32
36
38
39
33
35
34
41
38
38
39
31
39
31
33
38
34
37
32
38
36
34
35
36
35
35
34
38
38
35
37
34
40
37
34
33
36
35
38
37
30
36
35
38
31
38
34
37
35
30
34
35
35
35
34
39
36
36
30
32
38
37
33
30
34
34
36
39
35
31
37
35
35
33
35
40
33
36
35
34
35
33
36
38
34
36
34
38
35
36
35
32
38
34
31
39
38
35
37
36
34
34
31
37
35
39
36
37
33
33
35
37
34
38
31
34
36
34
34
36
35
36
35
37
34
34
37
39
38
37
34
38
34
35
38
36
33
32
36
33
38
31
38
33
38
34
34
34
29
33
32
33
38
35
34
40
33
36
34
34
36
33
38
41
37
37
36
35
33
36
31
35
34
37
35
33
36
31
38
34
38
37
37
28
32
33
35
30
35
38
34
33
35
37
34
36
33
38
31
35
34
36
40
38
36
35
37
38
37
34
36
36
36
32
33
33
32
27
32
34
38
37
33
38
35
37
33
35
35
34
35
35
34
33
35
33
39
35
34
30
35
35
36
40
35
39
37
38
33
34
32
37
34
40
38
35
32
35
32
38
38
33
37
33
33
33
31
34
37
36
39
36
37
38
30
37
29
38
33
37
34
35
36
34
40
36
35
32
36
36
31
35
30
33
33
38
37
33
36
38
41
31
32
33
35
34
37
37
31
26
37
33
38
36
36
38
30
35
35
30
38
35
35
34
35
39
36
37
31
33
36
35
33
35
38
37
39
38
36
37
34
31
29
33
35
34
34
38
41
39
34
36
32
31
32
38
37
30
34
36
35
38
30
38
37
38
33
37
33
36
31
32
36
34
35
35
36
35
31
36
40
34
41
36
34
33
34
38
36
33
37
34
40
34
34
37
33
34
35
36
40
34
32
40
39
32
39
41
33
38
33
38
33
34
36
33
36
40
35
33
28
31
35
38
36
30
36
34
38
33
37
36
34
35
34
40
32
36
33
33
35
36
31
37
36
39
34
38
30
36
36
34
38
31
37
34
36
32
35
38
36
35
35
32
38
37
37
37
38
35
37
35
34
38
37
31
36
34
35
35
35
37
37
34
39
35
39
33
33
31
38
32
40
33
34
36
34
40
35
30
34
33
34
31
31
35
36
29
30
34
37
36
33
37
37
33
40
36
35
33
36
31
39
34
30
38
34
35
39
38
35
34
31
34
41
35
39
37
35
33
34
38
36
39
35
36
37
37
38
34
35
34
34
31
38
33
30
36
37
36
32
33
30
37
36
35
37
37
37
37
33
41
34
34
36
35
34
32
34
39
37
38
37
34
39
33
35
33
34
36
35
37
36
36
28
38
33
34
33
34
36
37
39
34
33
38
36
32
36
35
30
34
30
36
35
36
36
32
35
38
34
32
37
32
33
33
33
34
38
33
36
40
36
35
36
34
31
36
32
37
37
35
33
37
36
34
35
35
37
33
35
41
36
36
39
36
33
30
34
33
37
31
35
37
33
32
34
35
37
33
39
30
35
31
35
35
35
34
34
36
37
34
34
36
37
38
39
36
34
31
33
34
35
36
29
36
35
38
31
33
38
32
36
33
33
35
29
39
37
31
32
36
33
36
38
35
40
36
36
34
32
34
35
32
37
39
37
37
34
33
33
34
38
37
39
33
33
34
39
35
34
34
32
35
33
38
37
33
31
33
38
34
33
35
36
34
36
40
38
32
32
40
39
33
31
40
37
36
35
30
32
35
32
39
38
31
32
36
31
37
34
31
36
35
36
37
33
36
35
35
34
34
38
34
37
33
38
34
38
38
36
30
36
35
32
39
35
31
36
37
37
36
34
37
33
37
31
34
33
36
39
36
40
32
33
35
34
33
36
36
34
33
39
33
32
34
37
37
38
35
38
39
29
33
35
32
33
32
38
34
30
31
39
35
34
35
31
35
33
34
38
36
36
37
37
31
38
36
35
35
31
37
36
35
34
35
35
36
34
38
39
33
34
36
38
36
38
35
38
34
38
38
34
35
37
34
30
39
33
40
36
35
31
36
36
34
33
29
33
36
35
34
36
36
30
38
31
34
37
33
35
31
30
33
35
36
37
34
33
28
32
34
35
35
37
34
30
36
34
33
38
39
36
40
37
36
35
35
34
37
35
34
32
39
37
39
38
36
32
38
33
37
37
36
37
32
37
37
37
36
37
38
35
35
34
38
38
33
37
37
30
39
37
38
34
37
38
35
37
35
36
37
38
37
32
35
36
39
34
38
37
36
36
39
34
33
35
36
34
30
37
36
32
33
32
37
36
33
36
38
36
34
38
36
35
31
33
31
35
35
41
39
35
32
40
34
38
31
39
35
38
37
32
39
33
32
33
33
35
35
33
32
30
33
33
39
34
33
36
34
38
39
32
32
39
37
38
39
32
31
37
28
34
38
36
34
35
38
35
29
35
40
34
32
34
26
34
35
33
33
40
32
32
38
33
30
39
38
39
39
34
36
38
36
37
37
37
35
32
30
33
37
38
35
38
37
34
36
35
30
30
33
38
32
38
34
31
36
36
38
34
32
31
31
32
36
34
38
31
40
31
34
36
31
35
34
37
36
32
29
37
38
32
35
37
33
39
38
37
36
36
36
35
36
32
35
42
34
34
37
37
38
36
40
34
29
40
36
37
36
38
33
30
31
36
36
36
35
36
39
35
31
30
34
34
36
36
37
33
36
32
32
34
39
35
37
38
31
38
31
39
34
35
34
39
35
36
35
35
39
33
36
38
33
32
34
36
38
38
39
34
33
34
38
34
35
37
35
39
33
33
37
34
38
35
30
38
36
37
38
32
39
35
36
37
37
37
36
35
33
35
37
36
36
36
30
35
32
33
38
35
36
40
34
35
30
32
33
34
38
36
39
38
34
37
36
35
32
33
40
38
36
36
31
37
33
33
39
39
33
35
35
34
33
34
38
32
36
36
36
34
32
36
33
41
36
37
34
34
29
39
34
33
36
37
36
37
33
36
35
37
29
38
37
35
38
37
32
36
40
38
39
29
36
34
39
32
35
35
36
34
32
33
34
35
39
37
34
35
33
36
41
35
35
39
33
39
35
33
34
36
34
35
36
36
37
36
33
33
37
38
34
38
34
34
34
36
35
36
31
37
36
33
34
35
32
36
33
37
35
33
36
38
37
35
36
34
37
36
34
38
35
37
33
35
33
37
37
35
38
35
35
39
34
39
34
36
34
38
37
34
34
30
35
30
33
37
40
37
38
34
36
34
34
30
36
31
34
35
35
32
31
34
30
38
38
36
37
34
35
35
32
32
37
36
38
34
36
36
35
37
36
34
37
35
35
35
32
38
34
32
39
32
36
35
36
37
32
33
38
36
36
34
33
32
35
35
35
32
36
38
34
35
34
30
36
36
37
36
31
35
34
34
36
37
31
37
38
39
37
32
37
35
40
36
36
34
36
38
39
36
29
36
32
40
33
35
33
33
38
40
33
37
36
34
36
32
38
36
26
37
33
36
32
39
34
36
35
33
35
40
29
37
32
37
33
34
37
31
39
31
30
35
41
36
37
35
38
34
38
35
34
40
35
38
35
35
37
36
31
36
34
32
35
39
37
38
38
37
37
36
36
36
33
34
36
38
36
33
36
39
35
31
33
37
31
35
35
34
35
30
37
33
40
33
37
39
34
35
37
39
37
32
38
40
36
36
35
34
31
34
33
39
36
36
35
33
33
32
37
37
38
40
31
37
38
37
41
36
37
35
28
38
32
35
36
33
40
34
34
38
36
36
38
37
36
35
34
37
35
40
35
36
34
30
40
37
38
35
35
33
39
34
36
38
31
34
40
38
33
41
34
37
33
37
30
36
35
35
32
34
35
37
38
36
37
30
39
34
36
35
37
35
32
37
35
32
37
35
36
36
36
32
36
39
36
38
37
33
36
35
33
34
28
39
37
40
37
34
34
37
33
36
38
35
39
34
37
36
37
38
32
35
39
30
36
32
33
33
37
38
37
33
38
37
34
37
34
37
36
38
34
34
33
39
38
36
33
41
35
33
34
39
33
36
38
37
35
33
36
37
35
34
32
32
34
32
37
40
34
32
33
37
38
36
35
35
36
34
38
34
37
35
36
35
32
36
37
40
37
33
36
33
35
38
30
34
38
35
36
34
36
34
34
33
37
30
34
35
39
33
31
35
32
37
34
31
34
35
36
37
31
37
33
34
33
37
37
32
33
35
35
35
36
34
36
37
33
33
36
37
34
33
35
35
39
35
36
38
36
32
37
34
34
36
41
39
37
32
36
32
34
38
39
34
33
31
37
34
38
33
35
35
39
38
31
33
38
34
36
33
32
38
32
34
37
35
35
37
38
33
37
39
37
38
30
32
33
34
34
39
39
36
39
36
35
31
36
32
36
40
37
37
38
38
40
34
40
32
32
37
37
33
36
33
34
38
31
35
34
38
35
36
37
34
38
35
37
37
33
35
39
35
36
35
40
35
39
29
36
37
36
32
35
36
39
38
36
37
36
36
38
33
37
37
39
38
37
33
31
37
32
36
40
38
34
38
37
37
39
38
34
35
36
38
37
32
35
33
35
36
36
39
36
35
38
32
34
37
33
38
37
31
33
32
35
33
32
36
35
34
39
36
32
37
35
37
35
32
37
35
34
36
31
31
37
34
32
29
34
30
34
39
37
34
36
38
31
37
31
34
34
37
32
38
38
35
37
37
35
38
34
36
43
33
35
37
40
37
35
37
32
35
36
35
36
34
38
35
37
36
32
36
32
34
38
33
35
31
32
40
35
27
33
38
35
36
37
35
36
36
39
35
35
40
35
37
38
36
35
36
34
34
35
32
37
39
34
38
38
32
37
35
35
35
39
35
38
34
38
36
40
38
33
37
34
36
38
35
36
36
29
34
31
30
37
31
38
32
31
39
31
37
36
36
36
31
32
36
36
31
33
34
31
41
37
36
35
33
36
40
34
34
38
36
31
32
34
34
37
31
38
33
32
35
37
35
33
29
31
38
35
39
36
33
34
39
38
35
36
33
38
32
34
33
34
32
36
35
40
38
35
35
35
36
40
36
34
40
38
37
36
38
36
38
40
33
35
30
32
35
33
34
33
36
35
35
32
35
37
38
35
32
39
28
36
37
36
35
39
38
30
34
34
32
33
34
36
38
38
34
37
36
34
39
36
34
36
36
33
36
38
34
34
34
36
38
36
35
37
31
38
31
35
39
37
34
31
37
36
37
37
35
33
33
35
37
33
33
33
36
34
35
37
37
36
37
35
35
35
35
32
37
35
36
35
39
34
39
36
33
35
32
28
38
37
36
29
38
37
32
37
36
37
33
35
33
35
38
38
33
36
33
35
37
39
37
36
33
35
37
32
36
39
37
33
34
38
35
33
34
35
35
37
35
31
36
32
32
36
39
36
37
37
36
36
33
32
38
38
35
30
31
37
38
30
37
34
38
35
36
38
31
33
36
33
34
39
35
37
35
37
35
37
36
36
40
35
39
35
33
38
39
35
32
32
37
33
30
33
38
36
33
34
34
36
36
37
38
35
40
37
38
38
32
36
36
33
32
40
37
33
38
36
34
36
33
33
39
38
39
34
32
34
40
34
40
32
36
40
38
34
35
36
36
39
34
39
38
37
37
38
34
35
31
35
35
37
37
30
32
35
38
38
32
37
35
35
34
41
35
31
33
38
34
38
31
35
37
34
35
34
39
35
36
34
31
34
40
29
35
28
38
40
34
38
36
38
33
30
36
38
35
36
34
32
36
35
38
37
32
35
34
39
33
38
39
38
38
31
41
36
39
29
30
34
37
34
36
36
32
37
35
35
34
35
37
39
30
34
35
37
30
38
39
38
36
37
35
39
34
34
34
36
33
34
32
38
35
36
33
37
36
34
36
40
39
38
35
37
37
34
35
39
33
37
41
39
33
33
35
28
36
34
34
38
37
35
37
39
38
36
39
37
38
39
39
36
35
33
36
39
36
36
42
37
37
34
37
39
43
38
39
37
38
36
37
36
33
36
36
32
35
40
29
31
34
36
34
33
35
36
38
34
40
36
38
39
33
40
34
32
35
36
34
36
33
34
36
35
33
36
35
38
35
34
38
33
32
36
31
32
35
37
36
40
34
39
35
36
32
40
36
32
40
38
33
34
36
35
37
29
32
33
36
36
39
39
40
37
36
33
35
38
33
35
37
33
31
36
35
39
37
34
36
38
33
36
35
33
36
36
31
34
31
34
32
38
34
35
37
34
40
37
41
36
33
32
34
38
36
34
39
33
38
34
37
34
34
35
36
31
38
33
33
34
34
36
29
32
34
34
38
33
32
35
32
37
34
36
30
35
37
33
36
37
33
38
33
37
33
35
36
35
36
33
33
37
38
36
34
38
33
33
36
37
35
35
37
38
34
41
34
40
31
37
34
35
34
34
37
36
36
40
37
38
31
39
37
38
35
36
34
34
34
36
36
35
33
34
38
35
33
37
33
34
34
35
33
35
35
29
37
34
35
35
32
36
36
38
36
38
33
37
39
34
36
30
35
36
37
34
30
37
35
33
34
31
33
37
39
33
38
33
37
34
38
30
39
32
34
37
38
32
33
35
32
32
35
34
33
33
35
35
32
35
33
31
30
38
34
38
32
38
38
35
36
35
35
32
36
32
36
37
35
38
38
35
41
34
34
38
37
33
35
34
32
38
34
35
36
35
34
34
33
37
36
34
35
35
37
35
37
34
36
36
39
36
35
39
36
39
32
37
35
39
38
36
31
36
35
39
35
38
34
36
37
38
33
36
36
38
34
34
37
38
37
31
33
30
34
32
37
31
36
30
37
34
33
32
34
35
33
37
35
36
31
35
36
41
36
36
32
40
39
38
29
35
38
36
30
36
35
37
36
35
40
38
37
35
35
34
34
38
35
32
37
34
36
37
35
36
38
38
37
38
33
38
34
37
36
38
36
33
35
34
34
38
32
33
34
36
40
34
33
39
35
30
35
31
32
32
34
37
34
39
39
32
34
36
35
38
33
33
34
35
42
31
35
32
34
35
33
39
35
34
34
39
34
35
34
39
39
40
34
35
35
37
37
35
38
34
35
33
37
36
39
37
38
36
35
35
35
40
40
36
37
34
37
37
33
36
33
36
37
37
33
30
30
32
34
37
36
33
35
37
37
37
35
37
36
38
38
33
36
33
39
36
33
36
35
38
39
35
36
31
34
37
40
40
31
38
33
34
33
34
34
39
40
34
34
31
36
30
38
36
36
38
36
34
33
40
34
35
33
37
35
39
34
38
34
36
34
35
33
33
33
33
33
35
36
35
37
34
36
35
34
33
36
36
37
31
40
32
33
39
39
42
34
38
35
38
35
36
37
27
37
30
38
35
33
32
36
35
36
36
34
33
31
35
37
37
35
38
34
34
33
38
35
37
36
35
39
37
32
38
32
41
36
36
37
35
40
37
39
33
35
32
34
36
36
35
38
30
36
34
35
37
34
35
32
37
36
31
35
32
37
35
38
36
37
35
38
36
36
38
34
35
35
33
38
33
29
33
36
38
34
30
35
32
39
40
39
40
35
37
32
37
32
29
32
36
35
36
38
34
33
32
35
36
36
37
33
34
37
37
38
35
35
35
34
35
31
34
34
36
35
31
34
37
33
40
32
33
38
28
34
38
39
31
32
39
33
37
34
36
35
34
35
34
35
37
37
35
34
37
35
35
38
33
37
35
32
36
37
36
36
35
35
36
40
38
36
40
37
37
35
35
34
34
37
32
35
31
35
34
35
40
34
33
34
37
34
34
38
32
40
34
40
36
37
36
31
39
39
34
40
37
33
38
35
39
37
33
31
39
35
35
36
37
36
35
29
32
35
38
39
39
32
35
34
36
37
33
39
35
37
33
36
35
34
39
35
36
32
36
35
35
36
37
35
33
32
39
32
38
38
36
37
31
33
34
36
29
37
36
33
36
38
38
36
36
38
36
36
40
35
37
31
36
29
32
31
36
37
30
37
37
40
39
39
35
33
35
38
34
38
34
38
27
38
36
36
32
36
39
36
31
37
35
35
32
35
36
38
38
35
37
37
37
37
35
37
34
38
35
35
38
33
33
37
35
37
34
35
35
33
38
40
35
37
34
36
32
33
36
38
37
39
36
31
34
36
32
34
34
32
36
34
32
36
37
34
37
39
35
36
37
41
33
33
32
37
39
41
36
37
31
36
35
38
39
37
36
36
31
36
37
38
37
31
37
36
32
31
36
39
33
37
38
36
34
35
33
36
38
37
34
35
39
31
37
39
34
36
34
32
41
40
37
39
34
37
36
37
32
35
37
38
39
37
36
37
41
38
38
35
31
34
35
32
27
31
30
36
39
33
37
34
35
33
34
36
37
35
35
38
36
35
40
35
36
38
39
41
32
32
34
36
36
37
36
34
35
32
37
40
38
35
35
33
34
36
39
35
33
31
36
33
33
32
33
34
39
29
39
37
38
30
32
36
41
36
35
35
37
34
34
38
35
36
36
36
32
40
40
32
33
32
35
29
31
35
36
31
29
35
34
35
37
36
39
39
33
36
36
36
33
36
39
33
33
36
37
35
33
38
36
35
39
36
34
35
31
37
33
37
33
36
36
32
32
33
36
39
34
34
32
36
37
36
38
31
38
37
35
36
32
40
30
37
36
32
37
39
39
35
37
35
36
39
36
32
34
33
32
35
34
38
39
38
35
37
35
32
35
37
38
35
29
32
34
34
39
34
31
33
41
37
35
34
39
34
33
30
36
36
37
36
38
36
34
36
39
36
36
35
37
39
33
38
34
36
36
37
31
32
38
35
33
32
34
38
33
32
38
32
38
38
37
33
34
35
37
36
36
39
32
38
31
33
35
31
37
32
38
34
34
33
35
37
32
36
37
36
36
34
37
31
36
41
31
35
37
38
35
34
34
37
35
37
37
29
35
35
37
33
32
35
37
37
34
37
27
30
31
37
37
36
35
37
36
35
39
33
39
35
37
35
34
37
32
37
34
32
33
34
39
36
34
38
36
34
38
33
32
35
34
35
36
34
36
36
31
38
32
36
34
34
33
36
36
30
34
36
30
28
36
36
35
36
30
33
35
36
31
36
38
37
33
32
34
34
31
35
40
37
35
32
35
29
38
35
33
32
39
36
33
33
36
37
35
33
38
36
34
35
34
38
33
32
37
36
36
34
38
35
36
37
35
36
37
38
33
39
38
35
36
41
35
32
34
36
36
36
36
35
36
33
37
37
36
36
37
34
37
36
35
35
34
33
36
36
33
42
33
38
37
37
36
39
37
38
35
36
34
35
32
30
34
34
30
36
36
38
36
37
33
34
33
37
35
36
34
37
34
37
37
36
32
34
37
33
35
38
29
35
34
35
33
37
34
33
32
31
33
36
37
34
35
37
26
39
35
36
35
35
31
36
40
34
36
32
37
34
36
36
33
30
33
35
36
32
34
37
37
37
33
38
38
36
35
40
35
32
32
35
37
39
39
37
39
34
38
35
37
39
37
35
34
33
37
32
33
36
31
30
31
36
32
37
35
36
33
39
36
29
33
37
34
31
40
35
36
32
38
37
40
34
36
36
37
34
31
38
37
34
37
37
32
29
33
39
34
33
32
38
36
38
35
34
39
35
37
33
39
34
34
35
32
32
35
39
33
37
36
36
39
35
37
32
34
39
33
33
32
37
36
36
31
35
37
36
35
29
39
39
34
33
33
35
29
36
36
31
34
36
36
33
36
38
35
33
34
31
40
33
33
34
38
36
36
32
38
33
32
36
34
36
31
33
33
35
37
35
37
36
37
37
32
37
38
30
34
33
38
38
32
39
37
37
37
37
36
41
33
37
37
34
37
33
37
35
38
36
38
31
33
36
36
34
34
33
34
40
36
38
36
32
34
34
34
37
31
36
33
34
34
37
34
30
40
32
41
35
34
32
36
37
36
30
35
37
36
35
35
33
31
37
34
39
35
39
34
35
40
37
36
41
32
37
35
40
37
35
32
35
34
39
38
31
35
37
35
42
36
38
35
36
32
37
35
35
37
36
37
36
35
33
34
37
39
30
37
38
36
33
35
38
34
35
37
35
33
39
32
35
35
37
39
39
35
34
35
38
38
29
36
36
39
35
37
34
36
38
35
34
35
37
35
36
34
34
34
36
38
33
36
31
33
36
36
35
36
28
38
37
36
30
38
31
35
36
37
32
32
33
33
32
34
32
35
39
35
39
37
41
32
33
31
33
32
38
36
33
36
31
37
34
37
31
35
35
38
34
35
40
32
34
36
33
34
35
35
35
36
37
35
38
34
37
30
33
35
34
36
34
32
37
37
33
35
33
33
38
35
39
33
37
36
34
35
31
36
36
37
33
37
38
36
36
39
37
38
35
35
36
34
36
38
33
34
32
36
35
35
34
39
39
34
35
37
32
38
33
36
35
36
36
37
37
31
36
33
33
35
35
34
40
35
36
32
31
33
39
36
30
34
39
35
34
38
38
36
35
37
39
28
36
34
34
31
35
31
35
36
32
35
36
34
37
31
41
36
30
37
31
34
33
36
35
34
35
37
34
33
33
34
36
35
35
32
37
32
36
38
32
33
40
39
38
35
36
35
36
32
37
33
35
39
34
31
33
37
36
37
39
33
28
33
33
36
40
36
28
38
33
36
40
35
32
36
33
33
37
34
38
35
33
36
33
37
36
36
31
32
38
35
38
38
33
37
36
36
36
38
32
39
36
38
35
33
36
38
34
33
33
35
36
34
39
39
31
34
37
34
36
32
35
35
38
32
33
36
36
33
36
36
34
33
33
34
33
40
32
37
32
34
36
40
38
33
35
33
35
36
33
38
37
38
32
35
36
35
36
38
32
38
37
35
35
38
35
29
30
36
39
39
38
35
36
34
34
31
34
34
37
38
38
35
35
37
28
30
35
37
32
36
35
37
35
39
34
39
34
37
37
33
32
36
39
37
33
38
34
37
37
39
37
35
34
36
32
37
35
37
38
35
38
34
38
34
35
34
38
32
35
37
36
32
35
30
35
34
39
39
33
37
36
35
34
36
35
34
33
33
32
32
35
35
31
34
34
39
34
39
31
36
35
34
32
36
37
37
38
34
35
32
39
31
36
31
38
33
35
39
38
33
39
32
35
35
39
36
35
37
36
32
36
37
36
36
36
36
37
40
39
34
35
35
33
37
32
36
33
37
36
34
34
37
37
36
37
32
36
38
32
37
36
36
31
29
31
32
39
34
37
36
35
32
35
37
36
39
36
35
37
33
36
33
37
36
34
39
37
32
34
35
33
37
36
33
35
33
36
38
36
35
34
37
33
33
34
38
37
36
37
38
37
36
36
33
32
35
40
35
35
35
37
32
37
35
35
33
31
34
38
30
34
31
31
35
31
33
32
32
37
34
38
37
38
38
37
34
36
32
35
36
39
36
37
31
35
33
35
36
34
34
35
32
34
37
35
39
33
38
35
32
32
36
36
34
31
36
35
29
37
37
36
32
38
33
34
37
38
37
35
35
33
31
34
34
33
36
37
39
33
35
34
38
31
38
31
36
36
38
39
33
36
37
33
34
36
36
35
36
31
35
38
35
38
35
34
32
32
36
32
36
36
33
36
36
35
39
31
35
34
31
36
36
38
38
34
36
33
37
39
38
33
33
37
37
36
36
33
30
34
35
28
41
39
40
36
36
32
33
36
36
38
37
33
37
34
36
30
35
34
36
36
33
38
34
35
31
38
39
37
34
36
35
36
35
34
37
37
36
41
34
33
37
38
36
37
35
38
34
34
37
39
36
35
33
37
37
33
34
33
37
36
31
39
34
33
34
38
32
33
32
31
39
33
38
39
33
37
37
36
37
32
38
36
34
33
32
36
36
38
37
35
40
35
38
40
33
36
34
35
32
35
38
37
40
33
34
34
34
34
34
32
32
32
34
34
37
37
35
32
33
35
31
38
34
35
35
39
33
37
37
33
35
34
34
33
33
32
34
39
39
38
36
37
35
34
37
33
35
34
34
38
35
35
35
32
37
35
34
32
32
32
39
35
32
35
32
36
37
40
36
36
40
35
34
38
32
33
39
36
39
39
37
31
34
38
34
32
36
37
36
33
39
31
36
35
33
38
37
37
36
36
36
36
37
36
35
35
38
38
32
34
36
40
37
38
32
31
40
40
36
35
36
31
34
35
34
36
36
31
37
36
34
36
34
31
36
36
37
31
36
35
34
30
37
38
35
37
38
36
33
35
33
36
34
30
39
38
35
38
35
34
33
36
39
36
38
37
37
36
37
35
36
37
32
37
38
36
38
35
35
33
33
34
37
37
30
38
35
38
35
35
32
35
38
36
34
37
37
38
34
29
40
38
31
35
35
35
38
36
35
38
37
36
32
32
35
35
34
37
29
37
39
33
36
34
38
36
35
33
34
35
37
37
36
35
34
33
32
36
34
34
37
33
37
37
33
34
36
36
36
36
32
33
34
36
34
36
36
33
33
36
33
36
33
39
37
29
28
36
34
35
40
36
38
34
34
31
34
34
31
34
36
35
38
36
37
37
36
36
36
31
38
37
37
35
33
37
36
39
37
33
38
38
37
36
39
34
36
31
34
34
39
34
36
35
36
35
37
34
35
32
35
36
34
34
35
37
34
35
37
33
33
36
37
33
37
33
38
40
35
35
35
35
35
35
37
36
34
37
29
36
38
37
37
34
37
33
37
35
33
37
35
37
34
35
36
35
29
36
38
42
34
38
37
37
37
40
36
35
33
35
34
32
30
35
35
35
33
38
32
39
36
34
38
37
38
37
37
31
33
33
36
33
37
36
33
40
34
38
36
35
39
35
35
32
36
33
35
34
39
37
37
30
35
33
37
38
32
30
40
32
34
36
33
35
40
35
29
39
37
36
39
37
37
35
36
33
33
32
38
36
36
36
35
36
36
33
36
34
34
36
35
38
37
33
34
39
40
37
36
36
40
34
30
34
35
32
36
38
36
38
34
31
35
35
35
34
32
37
38
38
36
34
35
37
34
33
36
34
36
34
37
31
35
38
33
33
33
35
34
36
36
34
36
32
35
36
40
40
39
35
36
35
33
34
35
36
39
39
36
35
36
40
32
38
33
35
35
34
39
38
36
36
33
37
33
35
33
35
33
39
39
30
38
36
39
32
34
38
39
36
36
34
34
35
35
36
35
36
35
34
34
37
37
31
38
36
36
32
38
34
35
34
33
39
34
39
35
35
39
38
37
33
34
34
33
34
35
29
34
39
38
35
37
32
40
33
36
32
38
37
32
36
37
38
34
39
36
34
33
36
34
35
34
36
39
32
31
37
33
33
31
34
35
32
35
33
36
36
35
38
34
34
37
27
33
36
35
31
36
37
38
34
37
38
37
38
34
34
36
35
34
34
38
37
36
33
35
39
32
30
34
37
35
37
36
35
36
34
35
32
40
32
38
36
37
37
37
35
37
36
39
36
33
36
36
36
31
36
36
34
37
35
36
33
34
34
33
35
38
34
38
36
37
38
34
37
36
35
37
35
38
37
35
32
35
38
36
30
33
33
37
30
33
35
37
35
32
34
34
38
35
37
32
33
33
33
39
38
33
38
36
39
32
36
35
37
39
34
30
36
34
37
36
35
30
36
32
37
39
37
40
37
32
37
37
35
32
34
35
36
32
31
33
31
37
38
37
32
36
29
38
32
39
39
36
32
33
38
35
38
38
33
35
36
39
36
33
35
35
33
36
33
35
36
34
35
35
35
33
33
34
38
36
33
39
34
29
40
35
32
35
33
33
38
28
36
37
37
35
35
34
37
40
39
31
36
33
34
35
37
37
33
36
39
37
37
38
37
39
39
35
37
36
35
41
36
35
32
29
34
37
29
30
37
40
38
35
33
37
35
37
39
35
33
35
40
35
38
35
32
33
36
32
33
32
40
34
32
35
31
33
36
34
30
35
35
33
36
37
39
37
37
35
33
35
37
35
35
38
35
38
33
34
38
36
36
35
38
31
37
34
35
34
37
38
31
34
33
39
34
32
34
40
36
33
40
37
34
39
34
35
36
31
35
34
34
33
39
37
33
36
34
33
36
32
34
35
35
38
40
34
35
33
39
39
36
34
39
33
34
37
35
35
36
37
30
35
31
35
35
37
39
34
37
33
34
33
35
38
34
39
37
36
32
33
33
35
34
34
36
33
36
35
39
34
37
34
38
34
39
38
37
37
40
37
29
39
36
33
36
31
35
34
36
37
32
34
36
36
33
35
36
40
36
35
35
35
34
33
36
38
36
37
37
34
37
34
37
37
36
35
35
32
36
36
35
33
32
36
36
33
40
37
34
37
33
38
37
37
38
32
32
36
34
34
35
36
31
28
31
36
39
33
35
37
35
35
35
31
34
29
33
36
37
37
37
32
34
33
39
39
36
36
35
34
36
37
32
37
34
28
36
33
37
33
33
35
36
34
36
33
34
36
34
36
30
34
36
34
37
34
38
34
38
34
35
35
36
35
33
31
38
35
33
33
36
32
35
34
34
33
37
32
36
38
35
36
36
35
34
36
35
35
33
37
30
37
34
35
31
34
33
33
35
31
34
35
32
33
31
36
35
32
34
36
35
35
38
36
38
35
36
36
40
33
36
34
35
32
33
33
35
35
38
37
34
35
32
39
39
32
32
33
33
37
33
31
35
35
36
40
41
32
31
39
35
39
39
37
36
31
34
35
37
36
32
32
40
39
38
35
32
36
35
35
36
36
38
35
34
38
35
34
35
36
33
36
34
39
38
35
35
39
37
36
32
34
36
37
32
37
36
32
38
37
36
35
39
33
38
40
35
35
32
36
36
37
35
35
34
33
37
36
37
32
35
39
35
35
36
39
35
36
36
34
35
37
35
38
35
37
33
35
37
33
37
36
34
36
37
37
35
33
32
35
38
33
38
37
36
38
32
35
38
38
34
35
30
37
36
32
35
33
35
34
35
37
35
31
38
37
38
36
38
37
33
38
34
35
30
33
33
35
37
37
34
35
31
35
35
35
34
35
36
35
35
35
36
36
33
32
37
37
36
35
36
36
35
37
35
35
34
37
32
34
37
40
33
34
38
31
36
35
37
34
37
36
35
35
38
35
31
32
36
37
30
38
37
40
35
33
40
36
35
32
33
32
32
35
33
35
34
38
34
33
34
34
34
35
34
32
37
33
32
41
36
39
35
34
33
34
37
37
35
38
30
34
35
36
40
34
32
32
33
37
39
29
37
34
33
35
37
38
39
38
35
36
33
33
33
36
33
35
33
36
37
34
33
39
35
35
34
34
36
34
37
39
34
36
42
33
35
36
34
36
35
32
33
38
35
39
37
35
37
37
35
32
30
36
33
38
39
32
33
38
34
37
35
37
37
37
40
37
35
36
38
33
37
37
37
39
35
36
32
38
33
40
32
34
37
37
37
32
39
33
32
32
36
38
36
33
38
37
33
32
36
35
39
37
35
35
37
34
35
35
32
33
35
38
37
33
31
35
37
37
38
38
38
33
34
30
38
33
35
37
36
37
38
34
35
39
37
35
35
37
32
36
39
39
33
35
38
33
39
35
34
31
36
36
32
32
37
36
34
36
35
37
39
39
33
37
35
36
31
35
36
36
33
35
38
34
35
40
36
31
39
38
31
33
39
37
33
35
37
38
35
35
33
37
33
37
34
41
33
38
35
32
35
36
39
35
35
39
33
36
37
37
37
38
37
36
33
38
35
37
38
36
35
34
34
31
34
37
34
36
34
38
37
35
39
35
37
35
31
37
34
36
32
37
36
33
35
36
38
36
37
34
38
38
30
33
34
33
32
30
36
38
39
37
33
32
37
38
35
36
34
33
37
38
35
35
38
33
36
36
31
36
36
38
32
34
39
35
29
33
39
37
35
38
38
40
32
34
39
34
38
36
36
34
35
38
36
34
36
36
35
38
36
38
35
39
35
34
34
31
32
34
36
34
34
33
36
36
37
31
39
41
32
38
35
39
36
33
32
39
32
33
37
34
34
35
33
35
35
37
38
33
36
37
31
36
37
38
38
36
35
31
35
39
35
33
34
33
35
34
35
36
33
34
37
32
36
33
35
33
36
36
34
33
34
32
28
32
37
38
39
34
36
36
34
37
35
35
42
35
32
36
32
33
34
35
35
38
36
32
34
36
32
32
38
31
33
36
37
32
32
31
33
37
37
32
34
35
38
39
35
33
33
35
33
38
34
34
28
33
36
34
36
35
37
37
36
35
38
34
38
36
34
31
35
32
35
38
38
35
34
38
38
41
37
37
38
37
35
39
33
33
37
31
37
34
38
36
37
37
34
37
37
37
36
35
33
41
41
32
36
37
36
36
39
32
36
36
36
37
35
31
40
40
35
36
38
40
39
36
41
38
38
35
33
35
36
39
35
38
36
33
31
35
37
35
38
37
32
37
34
36
35
37
32
33
36
40
39
35
32
36
40
38
38
37
36
39
36
39
36
36
37
35
34
36
32
35
36
36
33
36
35
32
37
37
32
33
36
39
36
40
35
35
32
33
33
35
39
32
38
34
35
33
37
38
32
32
35
34
39
39
36
31
35
33
37
38
36
38
33
36
34
35
37
34
37
37
37
38
36
41
36
37
33
34
35
36
36
36
35
36
38
37
32
38
35
37
36
38
37
33
37
35
32
40
32
35
39
33
36
36
35
34
29
34
36
36
27
33
35
31
38
34
36
33
34
33
38
32
31
28
28
37
37
33
35
36
33
34
32
32
38
32
30
39
33
35
29
38
38
36
40
33
35
36
34
33
35
38
30
33
36
38
33
36
35
35
32
35
36
38
36
36
37
38
28
32
40
35
35
29
37
38
32
34
37
34
38
32
33
39
33
33
28
35
33
32
38
36
36
38
37
36
31
37
35
34
33
36
38
35
36
37
40
36
36
37
35
38
35
32
38
39
37
36
32
33
37
30
30
31
41
36
38
32
34
32
36
31
34
33
34
35
34
36
37
35
36
39
31
33
32
40
39
34
37
38
37
37
41
37
38
33
35
36
34
35
36
35
41
38
36
34
40
38
34
36
35
29
36
37
37
34
32
34
37
32
36
31
41
36
32
37
37
29
37
37
39
30
35
31
33
38
36
40
34
33
37
33
37
38
37
36
35
39
38
37
31
33
36
40
34
35
34
32
38
32
36
36
34
36
36
34
31
30
33
37
33
36
35
39
33
36
33
35
38
38
37
37
33
33
34
36
37
30
34
35
36
37
41
33
37
33
33
37
39
39
37
33
35
37
36
38
39
36
34
35
33
35
33
35
31
37
34
36
30
36
36
31
33
34
37
33
37
29
32
38
32
34
34
37
36
38
37
34
39
33
39
36
37
35
37
37
33
36
35
34
33
32
34
34
34
31
33
34
40
37
32
37
37
36
37
37
36
34
34
39
36
33
34
33
35
34
34
36
36
37
35
40
32
38
32
36
41
29
37
37
33
32
35
36
38
35
39
36
31
34
36
37
38
39
37
36
37
35
35
40
34
33
37
31
36
34
35
38
34
32
40
41
38
36
36
39
31
34
36
32
37
35
37
32
32
35
35
33
36
37
36
34
34
33
34
33
34
40
37
36
34
35
35
35
33
32
35
38
35
35
32
34
35
40
33
34
36
37
36
31
39
33
33
33
35
37
36
38
38
36
36
36
38
33
34
27
33
34
35
36
36
42
33
32
35
33
38
39
35
38
35
39
36
35
35
35
37
36
37
36
37
37
39
30
32
36
35
40
32
34
39
35
37
38
36
35
32
34
36
34
34
35
42
33
31
29
34
37
36
36
34
38
32
34
35
31
32
33
35
34
38
33
39
37
34
38
38
34
34
33
38
35
31
35
34
38
32
38
37
32
33
39
35
35
37
36
39
36
34
34
29
35
34
37
33
36
35
32
35
34
39
35
32
34
34
33
33
30
33
32
30
32
35
34
34
37
36
36
37
35
33
32
33
37
35
35
36
33
35
33
34
34
36
37
38
35
34
36
35
33
37
34
38
35
37
38
35
36
33
37
34
37
39
37
36
38
39
34
39
33
32
33
34
36
33
33
34
38
36
34
37
41
32
36
36
34
33
38
36
38
37
38
36
36
35
37
37
33
35
36
40
37
33
31
34
32
38
35
35
34
36
39
32
36
40
33
36
35
37
31
35
37
38
34
34
35
36
34
37
36
36
34
38
36
32
32
33
34
37
37
36
33
39
35
32
32
38
35
39
37
34
36
37
36
31
40
39
31
36
35
32
36
37
36
39
39
37
34
34
37
30
35
35
37
38
31
37
39
34
38
36
35
39
34
34
38
34
30
37
35
38
34
39
34
37
38
32
34
37
37
37
34
32
31
33
33
34
38
32
33
36
34
35
34
35
34
35
39
38
30
34
33
36
36
37
33
29
36
37
36
36
33
36
32
33
31
38
35
36
34
35
36
30
36
38
35
35
35
28
39
39
35
35
35
36
37
35
36
35
35
36
33
35
32
36
39
36
39
35
37
35
36
36
35
37
35
31
34
38
34
33
35
36
30
35
34
35
36
38
33
38
41
35
38
30
34
31
36
36
35
38
39
39
35
34
30
36
37
36
37
39
34
38
33
34
39
32
35
35
36
34
32
33
34
36
33
39
38
31
33
37
37
33
35
35
39
38
30
35
37
34
37
34
29
36
35
31
37
34
35
38
34
37
38
38
38
31
32
36
35
33
31
38
37
38
35
38
35
34
35
36
35
37
39
33
32
39
37
34
38
34
38
30
36
34
30
34
36
35
38
34
35
34
36
37
36
36
34
37
34
36
38
32
35
40
35
36
30
34
38
33
34
36
34
36
33
38
35
32
34
37
36
38
32
39
33
39
39
36
38
36
34
35
38
34
37
37
34
37
31
36
38
39
34
39
39
38
38
34
36
34
39
37
31
30
37
35
33
31
33
36
38
36
36
34
34
38
34
34
35
35
37
30
36
36
38
31
35
37
39
36
31
40
36
34
37
37
35
34
37
34
37
38
35
33
33
37
36
35
33
36
34
36
38
33
35
37
39
32
35
33
32
41
32
35
36
36
40
37
37
37
32
36
37
35
35
36
35
37
38
38
34
38
41
37
38
38
37
30
38
30
37
36
35
33
39
33
33
37
29
36
38
38
27
31
35
34
38
31
34
33
33
39
34
38
38
38
37
34
34
40
39
37
33
36
34
32
35
38
37
37
37
38
28
36
33
31
38
36
31
30
36
38
33
36
36
36
37
38
35
38
35
36
37
41
39
33
38
35
34
35
35
36
31
37
39
36
41
38
37
36
31
37
37
34
36
37
32
37
39
32
35
35
37
35
33
37
36
38
36
35
36
39
38
32
34
37
40
36
37
36
34
37
34
39
40
35
34
32
32
34
35
39
33
38
33
32
37
40
35
32
36
35
37
31
39
38
36
29
31
35
39
34
35
33
35
38
37
30
36
38
36
37
39
35
39
37
38
35
36
35
35
38
38
37
32
38
37
29
38
35
37
34
36
35
31
41
40
36
29
38
38
37
38
34
36
34
35
36
34
39
37
36
35
36
37
31
37
30
38
37
40
34
38
34
33
33
36
36
36
36
34
34
35
36
30
33
37
34
38
36
36
33
33
33
33
30
33
32
38
36
38
41
37
32
38
35
38
39
40
33
36
36
32
35
36
40
37
35
33
30
37
30
35
32
38
34
31
37
36
35
39
34
32
35
35
29
32
35
39
36
34
35
36
39
36
35
38
37
28
30
32
35
39
33
35
32
29
35
34
40
37
38
34
36
36
36
34
33
36
34
32
37
36
38
30
36
37
30
34
34
34
38
36
36
31
35
32
35
35
34
36
34
36
33
34
34
36
32
37
31
33
38
36
33
37
36
28
37
37
37
36
34
36
35
36
36
32
35
39
35
35
30
38
36
36
36
36
34
34
34
36
37
34
35
30
33
33
38
31
34
34
36
36
36
34
30
33
37
40
34
36
31
33
35
38
36
35
36
34
37
37
39
36
37
38
33
36
37
35
35
37
38
34
39
31
38
34
38
36
34
35
36
38
39
34
35
36
35
36
34
34
37
34
30
38
32
38
39
35
35
36
38
32
35
31
34
36
32
33
34
36
36
36
38
35
34
30
37
36
32
33
35
37
37
32
35
35
33
36
35
37
35
37
38
38
34
35
37
36
33
36
38
40
32
38
35
32
34
36
34
35
32
37
31
34
36
36
39
38
33
33
31
38
38
35
37
38
35
33
36
40
36
35
34
33
31
36
37
36
35
36
32
37
33
35
40
39
36
38
35
33
33
35
36
40
32
34
39
33
36
38
35
38
36
35
33
37
37
32
35
30
37
34
37
40
34
35
39
34
34
36
34
33
33
33
35
30
36
36
33
32
35
31
33
39
35
34
36
36
40
37
32
33
32
41
38
38
37
40
34
37
34
37
31
36
35
30
28
34
37
37
33
36
35
35
34
38
29
35
35
36
34
35
31
38
37
35
35
36
37
39
35
38
31
36
40
35
38
34
38
35
40
35
37
38
34
36
33
30
37
35
34
35
34
30
32
35
33
32
36
34
34
36
34
34
35
37
35
35
35
36
33
34
36
37
33
33
37
33
35
38
37
38
34
38
30
34
35
35
40
36
32
36
33
37
36
35
33
38
35
35
32
34
34
34
41
34
38
33
35
32
39
35
36
36
30
29
41
32
35
36
37
39
37
33
41
35
37
34
38
34
33
38
38
38
37
30
34
34
36
38
36
32
36
35
39
35
36
38
36
34
32
37
36
33
37
31
38
33
37
30
34
37
35
33
38
32
32
36
29
36
33
35
33
36
36
34
37
36
34
33
34
35
32
36
36
34
30
39
34
37
38
38
38
32
35
35
35
38
33
35
35
40
36
34
32
31
38
38
34
37
36
36
35
35
35
34
35
34
37
38
38
35
38
35
36
38
37
34
33
31
36
34
40
33
34
37
34
39
35
40
40
34
35
34
35
36
36
30
31
37
36
38
35
37
30
34
37
36
39
36
36
38
37
34
39
34
36
33
35
31
33
31
38
36
37
37
35
39
36
39
33
38
38
38
36
35
35
41
38
34
37
38
38
34
33
38
34
37
37
35
37
37
37
34
37
35
35
35
37
40
35
33
30
32
33
37
35
38
35
36
36
38
36
37
33
35
32
36
38
30
32
36
39
36
31
33
35
30
36
33
34
32
35
37
32
36
29
38
31
38
38
38
36
31
38
38
38
33
38
35
32
40
34
38
33
34
30
33
35
36
36
36
28
39
35
36
35
32
35
37
37
30
36
35
35
36
34
36
36
36
32
39
34
37
38
36
34
28
38
34
38
32
35
38
38
33
33
37
37
37
35
30
36
36
33
34
33
30
37
35
34
35
37
35
39
32
35
35
38
38
40
35
35
36
35
37
34
35
32
36
31
31
32
32
35
31
38
35
33
36
35
36
33
33
33
32
32
34
34
36
36
33
34
33
34
33
35
36
36
35
34
37
37
39
31
34
35
32
35
34
36
37
34
34
37
34
33
36
37
36
37
31
37
35
37
33
32
34
32
32
32
37
34
34
32
35
31
37
35
36
40
35
37
31
34
35
34
32
33
38
34
35
32
35
32
39
37
36
38
29
38
28
35
34
38
34
33
33
31
37
32
31
34
33
37
34
37
33
35
32
36
37
37
35
35
36
35
31
35
37
37
35
33
34
29
33
35
31
36
35
40
38
38
37
38
35
35
32
33
36
34
35
37
33
37
37
32
34
27
37
35
40
37
35
31
37
37
33
37
34
36
34
37
37
35
29
35
34
35
31
39
37
35
36
35
38
32
31
37
36
32
38
40
39
34
35
36
35
38
35
35
35
38
37
36
35
34
38
38
31
34
38
33
37
37
36
36
32
38
32
32
33
36
31
34
36
33
36
36
27
32
35
37
37
35
36
35
32
36
39
31
30
33
32
36
34
29
32
32
38
39
36
34
37
38
36
33
30
32
34
36
38
35
37
38
37
35
36
37
36
38
35
40
34
37
31
35
29
36
33
34
36
36
37
37
37
34
35
33
39
39
37
38
41
36
37
37
32
36
39
37
36
35
29
38
37
34
39
33
37
35
39
29
28
34
36
37
33
35
37
37
34
37
38
40
34
36
36
31
38
35
33
34
37
35
38
33
36
37
39
37
37
35
32
33
35
36
36
38
32
32
40
30
37
35
37
33
35
36
34
29
35
36
35
35
33
40
32
38
31
36
38
39
32
41
36
35
27
34
37
35
36
32
35
36
38
38
36
34
35
38
37
32
32
32
36
38
37
42
35
36
34
31
34
29
36
38
30
38
37
39
36
37
34
35
31
36
35
38
35
36
35
37
32
37
40
32
32
38
35
31
39
35
33
39
34
37
35
35
37
36
38
37
36
30
34
38
31
34
38
36
41
32
34
35
37
31
33
34
34
38
36
34
37
28
35
32
35
37
34
34
36
35
36
36
37
36
33
38
34
34
35
35
34
35
39
37
32
36
34
32
37
32
34
32
35
35
36
36
37
32
36
33
37
34
30
34
36
33
33
37
34
39
36
33
38
36
33
39
39
34
35
30
33
38
35
41
30
37
33
31
36
31
28
38
38
34
32
36
36
34
33
34
35
35
40
33
35
36
35
38
36
34
36
36
36
37
34
34
36
35
34
39
30
35
34
32
34
36
39
35
35
35
32
40
38
34
37
32
33
37
35
35
32
35
34
36
36
37
38
33
37
35
34
40
32
32
38
34
29
37
40
34
34
32
37
38
34
33
35
33
35
32
37
35
32
33
39
35
37
35
34
33
37
34
33
38
36
33
35
38
37
34
36
34
38
35
35
38
35
37
36
32
36
34
38
37
35
38
30
35
33
34
29
34
34
39
40
34
34
32
36
38
36
38
35
36
34
37
35
35
37
38
34
32
33
38
38
33
34
32
34
36
34
32
36
41
36
42
32
35
34
34
35
32
38
30
33
37
39
35
38
39
38
35
39
33
35
36
36
38
34
34
36
34
35
34
34
32
41
35
28
36
33
30
31
38
37
39
35
34
35
35
34
35
35
35
31
32
36
38
36
35
36
37
36
36
35
37
34
34
32
35
35
29
38
36
37
36
37
33
36
33
36
36
27
39
31
35
38
39
37
32
36
32
35
40
36
35
33
36
34
36
36
39
36
39
38
34
33
37
38
36
34
34
39
35
32
34
37
37
36
37
38
33
38
37
33
34
31
32
34
36
33
37
31
38
36
35
37
34
34
33
36
34
40
36
32
35
37
36
37
32
35
35
33
36
34
34
36
34
38
36
36
38
35
38
39
41
34
36
39
34
33
35
33
36
33
36
35
32
35
34
33
37
33
33
34
36
30
35
37
36
36
33
35
34
36
35
31
31
33
36
35
35
33
36
34
34
33
31
38
37
32
39
34
33
37
34
38
36
36
34
34
39
32
37
35
35
37
39
33
34
38
32
34
33
35
39
34
35
36
37
32
35
34
33
34
30
35
35
35
37
33
34
34
39
33
35
33
35
35
35
30
33
34
37
34
38
29
36
36
37
40
38
32
37
33
33
35
39
37
36
36
35
38
32
33
37
30
36
30
36
40
29
32
32
36
35
37
37
31
37
41
38
33
39
38
37
36
31
39
34
35
37
33
39
40
35
36
34
39
40
35
34
34
37
32
39
33
31
32
34
37
38
38
39
28
38
38
36
37
39
34
35
37
33
38
36
37
36
38
37
39
30
40
34
42
33
31
35
38
35
35
35
34
35
36
40
34
37
40
39
30
40
36
34
36
36
37
38
37
33
37
33
37
34
35
35
35
34
37
35
39
35
35
36
35
36
32
26
36
36
40
34
33
34
31
37
36
36
34
32
37
34
35
39
36
35
38
35
36
39
37
35
38
34
35
36
38
33
36
29
32
37
37
36
36
33
32
35
35
38
40
35
30
37
34
38
36
34
35
36
35
39
36
38
39
37
36
35
36
36
32
31
38
35
32
38
38
36
36
33
34
32
30
36
36
35
36
39
36
35
36
34
35
35
35
37
37
31
35
37
37
34
39
37
35
42
35
32
34
34
35
36
35
39
39
31
37
34
35
37
29
36
34
39
36
35
38
38
34
32
28
39
37
37
32
39
33
37
38
34
34
37
34
32
35
31
39
39
34
34
38
35
31
32
36
35
35
37
40
35
35
37
37
33
39
38
36
39
36
35
36
37
37
35
38
33
36
37
34
32
35
33
37
38
35
33
37
33
37
36
40
32
38
36
33
37
31
35
32
32
34
37
38
38
38
36
39
37
35
40
29
36
35
30
34
38
38
33
38
32
34
36
39
35
37
37
38
32
35
37
37
34
36
38
39
33
37
40
38
35
39
32
37
33
35
36
38
30
34
32
34
35
30
32
32
35
36
34
36
35
35
33
30
34
35
35
37
41
36
38
37
33
36
35
36
38
35
38
34
37
38
33
35
36
34
38
32
41
31
27
31
35
34
32
34
36
36
35
35
35
37
36
33
39
33
35
37
37
38
31
35
38
36
36
32
32
36
36
38
37
38
37
39
37
33
35
33
36
35
35
36
32
34
32
40
36
38
38
31
36
36
31
33
37
37
37
38
35
39
38
32
35
35
35
36
38
34
34
37
32
35
36
33
39
39
36
37
37
36
37
35
33
30
33
38
35
33
34
35
30
34
35
33
35
37
34
34
35
36
31
37
34
35
29
36
32
34
35
36
38
37
39
37
38
38
33
34
33
36
35
33
34
33
37
34
35
32
36
34
34
29
38
36
35
40
35
36
36
40
33
40
35
36
32
35
36
33
31
38
35
32
35
36
36
38
30
37
35
32
37
33
37
40
36
36
38
33
32
36
39
35
36
32
35
36
32
37
38
40
34
34
36
36
35
33
39
33
35
34
34
32
37
32
40
37
36
34
36
37
33
33
35
37
37
35
36
31
38
37
34
38
39
34
35
40
38
36
35
33
37
34
35
31
39
36
35
35
34
36
33
39
38
30
36
32
35
37
36
34
32
35
36
37
38
36
35
37
35
37
40
35
35
35
37
36
34
41
38
33
32
39
37
33
37
31
36
35
33
33
33
35
29
35
38
37
38
36
39
34
28
36
32
34
35
37
36
37
34
36
37
32
36
35
36
34
33
37
39
36
34
35
36
33
35
36
34
35
34
35
39
32
35
35
32
39
36
39
31
39
33
36
38
35
35
33
33
37
34
33
35
36
35
34
36
34
35
38
33
39
33
32
34
35
38
32
36
39
34
36
37
37
34
34
36
34
36
35
36
32
36
32
37
37
37
33
33
30
40
32
37
36
33
34
31
34
33
34
36
32
33
34
34
33
33
33
41
36
36
40
33
37
32
37
32
38
33
34
35
37
35
37
36
36
35
38
33
38
39
38
38
29
36
31
35
31
33
32
33
34
35
37
35
37
35
36
36
32
34
35
34
33
39
37
33
35
32
35
34
33
34
38
35
33
33
35
36
34
37
34
35
31
35
34
37
34
32
37
34
32
37
38
32
32
36
37
35
38
35
36
35
32
40
37
37
31
37
33
36
34
31
35
33
38
34
34
38
27
34
38
30
33
32
32
34
37
38
39
41
35
38
34
35
34
39
38
33
37
38
35
36
38
33
35
33
34
39
36
38
31
39
35
33
33
36
34
36
34
34
36
33
36
38
32
34
33
36
36
37
36
35
30
36
35
36
39
33
34
30
36
40
35
38
34
36
34
38
35
36
38
38
37
33
36
34
35
33
40
36
37
33
34
33
35
35
36
39
34
35
37
37
37
38
34
36
38
38
36
34
30
37
39
36
38
40
35
35
32
36
37
34
37
34
37
34
34
35
33
38
32
32
35
32
34
38
32
34
33
33
36
36
34
29
26
34
32
33
33
37
36
37
32
38
37
33
31
39
34
28
35
39
35
39
31
29
35
40
31
38
31
36
32
38
35
37
37
36
39
30
33
36
36
37
31
32
31
32
37
36
35
33
34
34
37
36
37
36
33
34
33
37
39
35
36
38
34
38
31
38
36
37
36
38
32
35
36
35
35
34
36
34
36
30
33
38
35
39
34
35
34
37
35
36
33
37
37
35
32
33
37
38
27
36
37
28
34
37
35
34
35
39
36
36
37
31
37
30
35
35
35
36
32
38
31
34
32
35
36
32
35
34
34
37
37
36
39
37
35
31
35
40
34
38
40
40
35
38
42
36
29
35
33
36
33
36
34
35
36
38
37
35
29
33
36
37
35
37
31
41
30
34
36
34
34
36
34
33
30
33
33
34
36
31
39
32
37
34
38
40
38
30
36
35
28
33
36
33
35
38
35
37
34
38
38
37
33
31
38
36
39
36
37
36
34
35
31
34
33
39
32
30
35
34
37
32
36
31
38
33
34
33
36
37
35
34
35
32
35
33
33
31
37
31
31
31
35
37
32
38
35
34
37
34
33
36
34
35
35
36
39
38
33
35
33
28
32
32
36
35
34
29
39
36
33
36
36
34
33
35
35
38
38
33
34
37
35
40
34
37
38
35
33
35
34
37
37
34
31
37
36
35
36
37
37
35
36
39
33
29
33
38
33
37
34
40
37
36
33
35
35
35
37
35
36
38
37
34
35
35
39
36
36
36
35
37
36
33
33
31
34
33
34
39
34
32
34
31
33
36
26
38
34
31
33
35
39
33
32
37
38
36
34
34
36
36
36
37
33
35
34
38
35
35
36
35
36
38
37
36
34
36
33
38
37
36
39
38
38
36
37
35
39
33
35
36
36
38
35
38
35
37
32
36
37
41
34
37
35
31
33
36
34
34
36
38
38
36
36
36
33
33
35
31
35
38
32
34
33
40
38
39
35
38
32
37
39
35
36
34
32
34
37
39
35
34
37
36
34
32
34
34
36
40
35
33
35
29
38
35
38
32
38
31
36
36
35
42
29
32
33
31
36
38
36
35
33
33
36
34
31
34
31
32
37
34
36
33
38
36
35
34
36
36
38
31
38
35
36
34
34
36
35
35
34
36
32
35
42
32
35
34
39
37
36
36
39
38
36
36
31
35
28
31
33
39
38
35
36
38
36
37
37
37
35
32
37
31
36
35
38
34
36
37
34
35
36
37
37
35
36
32
37
36
35
35
36
36
33
33
38
29
37
41
37
37
34
35
38
37
40
40
40
39
33
31
36
37
37
35
34
34
33
35
35
39
31
37
34
35
35
35
35
36
35
37
38
34
34
36
43
35
36
34
35
36
35
35
33
35
36
34
37
37
34
37
36
36
35
32
35
33
36
34
38
34
35
34
36
36
31
37
35
37
36
31
32
35
30
35
35
31
35
34
32
34
35
36
38
31
37
34
36
40
37
38
35
35
36
34
33
36
33
39
35
31
34
37
37
34
33
33
35
39
35
36
35
34
40
34
30
35
33
33
27
31
33
36
35
35
34
35
36
32
36
36
36
37
38
34
39
31
33
29
34
34
38
35
35
36
34
34
31
37
34
38
41
34
33
33
34
35
37
35
36
35
37
37
40
39
32
33
37
33
36
33
35
39
33
36
39
37
33
40
30
35
34
36
33
39
33
33
38
34
38
33
30
38
31
30
37
39
39
36
32
35
33
39
35
35
40
37
36
37
34
35
40
36
38
36
33
38
33
37
33
37
38
38
34
34
36
34
40
36
39
34
37
36
31
39
34
32
37
33
36
38
36
34
36
33
36
33
35
38
35
36
34
35
34
37
30
34
34
37
37
37
38
39
36
36
36
38
36
34
39
33
35
37
38
32
33
38
32
36
38
38
36
36
32
32
39
36
40
38
37
37
34
32
33
36
35
30
31
39
33
35
37
37
34
37
37
32
35
39
39
39
32
37
30
35
35
33
39
36
36
40
33
37
34
29
39
34
33
32
32
37
32
36
36
34
34
33
36
34
39
36
35
36
32
34
34
38
32
34
40
39
36
35
37
33
37
36
33
35
36
38
29
31
32
35
33
37
39
34
30
35
35
35
31
36
34
33
34
30
32
33
40
39
35
34
35
37
33
36
33
37
33
34
32
40
30
36
38
34
37
35
38
39
33
38
34
37
35
32
32
28
35
37
35
35
33
38
37
35
34
35
34
35
36
35
31
36
35
32
36
38
37
36
34
34
35
34
35
36
37
38
37
33
32
34
32
37
36
39
34
33
37
34
35
37
35
38
35
37
36
32
36
36
31
32
35
36
37
34
37
36
32
35
41
38
35
33
36
38
39
34
32
35
31
38
36
37
40
39
36
35
32
35
33
34
34
36
39
35
29
31
35
37
35
33
36
37
35
31
35
39
35
35
34
38
33
32
38
34
36
33
34
35
35
40
36
37
32
31
34
32
36
36
36
38
31
35
35
36
36
32
36
39
30
33
33
37
36
37
32
38
32
34
30
34
34
35
39
38
36
35
34
38
32
35
34
35
37
37
33
37
36
34
34
38
36
36
34
34
36
32
35
34
33
33
38
33
31
31
37
37
35
29
32
38
36
34
39
32
35
36
35
39
36
32
36
34
30
41
35
35
37
38
35
42
35
33
33
34
35
35
30
38
35
36
37
38
35
37
36
37
36
29
38
32
33
37
34
33
34
33
41
38
34
35
34
36
31
34
36
37
32
38
37
35
33
38
34
37
34
35
37
37
37
34
33
33
38
36
35
36
38
34
38
36
33
35
37
35
31
37
29
34
35
41
31
35
35
34
33
35
33
38
37
37
35
37
34
35
32
39
33
32
35
36
35
35
39
33
35
38
36
30
37
35
35
36
39
37
33
35
37
36
35
32
34
33
36
34
31
37
34
39
33
33
36
34
39
35
40
34
34
33
36
40
36
39
37
39
38
35
39
34
34
34
32
30
33
37
32
33
36
34
33
37
36
36
31
35
35
34
29
37
36
35
33
35
32
37
35
37
34
39
37
39
34
37
36
38
33
37
35
32
34
36
35
33
38
35
37
34
35
32
38
35
34
35
35
36
35
31
35
32
37
36
38
30
31
35
34
37
36
39
33
35
38
36
38
33
36
34
34
37
39
36
32
35
34
36
34
34
34
34
36
34
36
32
30
39
26
34
35
35
35
33
40
40
34
38
33
37
33
34
38
32
35
38
32
32
35
36
37
34
35
36
38
36
35
37
40
35
38
39
33
36
38
32
34
35
36
33
37
30
28
35
35
37
35
39
39
39
36
33
35
36
39
35
36
33
35
31
37
37
35
30
38
38
43
32
37
39
35
37
31
34
33
35
35
38
33
35
36
39
36
36
34
36
31
37
32
36
35
36
38
33
39
35
37
33
33
35
40
37
38
38
33
35
36
31
35
36
39
37
32
35
34
37
33
39
35
36
37
35
39
36
34
35
36
35
34
36
31
37
37
29
36
35
34
37
37
37
37
37
36
38
34
33
37
38
35
39
35
36
37
35
35
34
34
31
35
35
36
35
34
32
32
39
37
37
35
29
37
33
35
31
39
34
37
32
36
36
34
36
32
36
34
37
36
35
37
32
40
33
35
39
34
37
34
34
41
35
32
34
34
34
36
39
35
33
38
33
32
34
35
37
35
40
35
33
40
37
31
34
36
35
36
35
38
38
35
35
35
35
34
35
33
36
33
38
31
37
37
35
35
34
34
39
30
36
33
33
34
36
34
37
39
35
33
39
34
35
37
33
37
32
38
34
36
32
38
36
35
36
39
36
37
33
32
33
36
34
32
38
35
32
39
37
36
32
34
36
35
32
34
34
35
32
33
35
35
36
31
35
34
36
37
35
35
34
37
33
37
34
33
40
36
37
32
32
35
39
38
38
33
34
35
40
36
34
33
35
36
36
30
31
29
33
33
39
34
33
39
32
35
36
37
37
34
30
36
32
35
33
34
32
36
33
28
37
37
37
34
35
31
36
34
37
34
33
34
37
33
34
36
34
33
38
34
33
30
31
33
35
34
40
36
32
36
38
35
35
35
36
34
30
35
31
34
35
37
30
36
35
35
31
36
32
33
39
37
35
37
35
36
40
36
36
36
33
34
37
36
35
39
32
35
36
36
32
35
36
37
37
33
39
31
35
33
32
38
35
32
30
40
32
35
39
33
31
33
36
35
35
36
34
34
38
31
34
31
39
34
37
38
38
37
38
31
34
32
40
33
37
35
35
36
33
34
35
32
35
36
39
35
34
34
35
42
37
34
36
36
37
34
34
38
35
33
36
33
34
31
33
34
31
36
34
35
36
38
34
37
35
34
34
35
37
37
37
36
31
36
39
39
34
34
38
33
33
36
34
34
37
28
37
35
34
30
36
37
38
34
31
30
36
36
34
37
34
34
35
28
39
39
33
37
33
39
36
40
35
35
33
35
35
33
37
35
33
31
40
36
36
35
33
37
37
31
33
35
38
36
31
36
36
35
38
34
36
32
34
33
38
37
34
38
34
39
34
37
35
32
37
36
36
34
35
37
35
38
32
38
35
35
35
31
35
38
36
36
31
35
35
34
40
35
35
38
34
33
36
39
29
36
36
38
37
38
36
31
34
39
34
33
33
37
37
32
35
35
39
32
32
33
35
34
30
34
33
36
34
37
31
38
39
39
39
40
34
38
42
38
39
35
35
33
38
38
34
31
36
33
37
35
37
40
35
35
36
38
34
29
37
30
34
36
32
32
36
39
40
34
34
32
32
35
35
36
35
36
35
32
36
37
37
36
34
40
37
37
34
38
34
36
37
32
35
34
38
37
33
34
37
40
35
30
39
32
36
33
31
37
34
39
40
40
35
39
39
33
34
36
33
37
30
34
35
35
38
36
33
36
34
35
37
33
32
36
34
36
34
36
35
36
34
35
36
37
38
35
34
39
35
35
34
33
35
33
37
34
37
36
36
36
31
36
35
35
34
31
34
37
35
38
38
37
34
39
33
33
38
38
36
37
35
38
34
37
35
36
36
30
37
33
33
36
31
36
39
38
34
34
36
37
34
33
37
37
35
37
31
37
37
36
36
31
39
36
35
39
38
33
35
32
33
36
31
36
31
34
35
33
36
40
37
35
37
34
30
37
26
35
35
37
32
35
36
37
37
35
36
32
35
36
29
36
30
37
36
36
36
28
35
37
31
33
37
37
37
32
36
36
33
33
37
37
35
38
35
36
33
33
31
34
37
33
29
38
38
32
36
35
34
33
36
37
34
33
35
36
30
34
32
39
35
37
31
35
34
40
36
33
36
33
34
36
30
35
36
34
36
37
38
32
35
35
33
35
35
34
38
33
37
34
29
36
36
34
35
38
39
38
36
35
34
39
37
34
38
37
31
39
35
33
37
40
36
35
34
38
34
33
37
34
34
31
35
39
34
35
39
33
36
31
33
35
37
36
34
40
37
39
36
31
32
37
38
29
36
37
29
32
36
37
36
33
33
37
36
36
38
35
37
37
32
37
33
36
32
32
37
34
33
37
37
35
34
32
30
36
30
36
35
37
40
37
35
36
31
35
35
