# Supplementary material for: Structural variants are enriched in deleterious visible phenotypes in Drosophila
Source: Genome Res. 2026 Jul;36(7):1369–85. doi: 10.1101/gr.281434.125 (PMC13322080; doi:10.1101/gr.281434.125)
Supplement: Supplement 2 [file Supplemental_Code.zip › visible_phenotype-main/variant_discovery/vg_giraffe_genotyping.sh]

# vg giraffe pangenome genotyping using long reads
# Author: Alex Samano, 2026


#module load VG/1.65.0

#index graph for long read genotyping
vg autoindex --workflow lr-giraffe -g biol450_genomes.gfa -t 24 -p biol450_genomes_234X

# convert to xg
vg convert -x biol450_genomes_234X.giraffe.gbz > biol450_genomes_234X.giraffe.xg


# run given the strain ID
strain=$1
reads="/scratch/group/chakraborty_lab/alex/dmel/biol450/barcoded_pool2/"$strain"/*fq.gz"

# map reads to pangenome, output GAF
vg giraffe -b r10 -x biol450_genomes_234X.giraffe.xg -m biol450_genomes_234X.longread.withzip.min -d biol450_genomes_234X.dist  -f $reads -t 24 -o gaf > $strain.biol450_genomes_234X.gaf

# pack alignments
vg pack -x biol450_genomes_234X.giraffe.xg -a $strain.biol450_genomes_234X.gaf -Q 5 -t 24 -o $strain.biol450_genomes_234X.pack

#generate VCF with each variant in pangenome genotyped
vg call biol450_genomes_234X.giraffe.xg -k $strain.biol450_genomes_234X.pack -a -t 24 > $strain.biol450_genomes_234X.vcf
