# Supplementary material for: Structural variants are enriched in deleterious visible phenotypes in Drosophila
Source: Genome Res. 2026 Jul;36(7):1369–85. doi: 10.1101/gr.281434.125 (PMC13322080; doi:10.1101/gr.281434.125)
Supplement: Supplement 3 [file Supplemental_Table_S6.zip]

Archive with 1 entries (1 files):
- Supplemental_Table_S6.tsv
