# Supplementary material for: Structural variants are enriched in deleterious visible phenotypes in Drosophila
Source: Genome Res. 2026 Jul;36(7):1369–85. doi: 10.1101/gr.281434.125 (PMC13322080; doi:10.1101/gr.281434.125)
Supplement: Supplement 3 [file Supplemental_Table_S6.zip › Supplemental_Table_S6.tsv]

Supplemental Table S6. Coordinates and description of candidate mutations for cp[1] allele.
#CHROM	POS	REF	ALT	in wing disk peak?	INFO
3L	16163957	C	G	no	ANN=G|5_prime_UTR_variant|MODIFIER|CG5151|FBgn0036576|transcript|FBtr0307521|protein_coding|1/5|c.-840G>C|||||21829|,G|upstream_gene_variant|MODIFIER|FBti0061502|FBti0061502|transcript|FBti0061502-RA|pseudogene||n.-1004C>G|||||1004|
3L	16166070	T	A	no	ANN=A|upstream_gene_variant|MODIFIER|FBti0061504|FBti0061504|transcript|FBti0061504-RA|pseudogene||n.-4382T>A|||||4382|,A|upstream_gene_variant|MODIFIER|CG5151|FBgn0036576|transcript|FBtr0307521|protein_coding||c.-2953A>T|||||1369|,A|downstream_gene_variant|MODIFIER|FBti0061502|FBti0061502|transcript|FBti0061502-RA|pseudogene||n.*1072T>A|||||1072|,A|downstream_gene_variant|MODIFIER|CG33796|FBgn00…
3L	16167852	G	T	no	ANN=T|upstream_gene_variant|MODIFIER|FBti0061504|FBti0061504|transcript|FBti0061504-RA|pseudogene||n.-2600G>T|||||2600|,T|upstream_gene_variant|MODIFIER|CG5151|FBgn0036576|transcript|FBtr0307521|protein_coding||c.-4735C>A|||||3151|,T|downstream_gene_variant|MODIFIER|FBti0061502|FBti0061502|transcript|FBti0061502-RA|pseudogene||n.*2854G>T|||||2854|,T|downstream_gene_variant|MODIFIER|CG33796|FBgn00…
3L	16190598	TATAAA	T	no	ANN=T|upstream_gene_variant|MODIFIER|FBti0020122|FBti0020122|transcript|FBti0020122-RA|pseudogene||n.-1695_-1691delTTTAT|||||1691|,T|intergenic_region|MODIFIER|FBti0020122-lncRNA:CR45437|FBti0020122-FBgn0266986|intergenic_region|FBti0020122-FBgn0266986|||n.16190599_16190603delATAAA||||||
3L	16193095	T	C	no	ANN=C|upstream_gene_variant|MODIFIER|FBti0020122|FBti0020122|transcript|FBti0020122-RA|pseudogene||n.-4187A>G|||||4187|,C|upstream_gene_variant|MODIFIER|CG33687|FBgn0053687|transcript|FBtr0345888|protein_coding||c.-4773T>C|||||4773|,C|downstream_gene_variant|MODIFIER|lncRNA:CR45437|FBgn0266986|transcript|FBtr0345890|lincRNA||n.*3407A>G|||||3407|,C|downstream_gene_variant|MODIFIER|FBti0061869|FBti…
3L	16194043	T	C	yes	ANN=C|upstream_gene_variant|MODIFIER|CG33687|FBgn0053687|transcript|FBtr0345888|protein_coding||c.-3825T>C|||||3825|,C|downstream_gene_variant|MODIFIER|lncRNA:CR45437|FBgn0266986|transcript|FBtr0345890|lincRNA||n.*2459A>G|||||2459|,C|downstream_gene_variant|MODIFIER|FBti0061869|FBti0061869|transcript|FBti0061869-RA|pseudogene||n.*3571A>G|||||3571|,C|downstream_gene_variant|MODIFIER|lncRNA:CR45437…
3L	16197483	C	A	no	ANN=A|upstream_gene_variant|MODIFIER|lncRNA:CR45437|FBgn0266986|transcript|FBtr0345890|lincRNA||n.-264G>T|||||264|,A|upstream_gene_variant|MODIFIER|CG33687|FBgn0053687|transcript|FBtr0345888|protein_coding||c.-385C>A|||||385|,A|upstream_gene_variant|MODIFIER|CG33688|FBgn0053688|transcript|FBtr0091668|protein_coding||c.-1737C>A|||||1737|,A|upstream_gene_variant|MODIFIER|CG33689|FBgn0053689|transcr…
3L	16198432	G	A	no	ANN=A|synonymous_variant|LOW|CG33687|FBgn0053687|transcript|FBtr0345888|protein_coding|4/4|c.372G>A|p.Lys124Lys|372/792|372/510|124/169||,A|upstream_gene_variant|MODIFIER|lncRNA:CR45437|FBgn0266986|transcript|FBtr0345890|lincRNA||n.-1213C>T|||||1213|,A|upstream_gene_variant|MODIFIER|FBti0061869|FBti0061869|transcript|FBti0061869-RA|pseudogene||n.-777C>T|||||777|,A|upstream_gene_variant|MODIFIER|C…
3L	16203485	A	C	no	ANN=C|downstream_gene_variant|MODIFIER|CG33687|FBgn0053687|transcript|FBtr0345888|protein_coding||c.*4915A>C|||||4633|,C|downstream_gene_variant|MODIFIER|CG33688|FBgn0053688|transcript|FBtr0091668|protein_coding||c.*3559A>C|||||3559|,C|downstream_gene_variant|MODIFIER|CG33689|FBgn0053689|transcript|FBtr0346809|protein_coding||c.*2559A>C|||||2559|,C|downstream_gene_variant|MODIFIER|CG33690|FBgn005…
3L	16203489	T	TTACAAAAAGTTTGAGTTTTGC	no	ANN=TTACAAAAAGTTTGAGTTTTGC|downstream_gene_variant|MODIFIER|CG33687|FBgn0053687|transcript|FBtr0345888|protein_coding||c.*4919_*4920insTACAAAAAGTTTGAGTTTTGC|||||4638|,TTACAAAAAGTTTGAGTTTTGC|downstream_gene_variant|MODIFIER|CG33688|FBgn0053688|transcript|FBtr0091668|protein_coding||c.*3563_*3564insTACAAAAAGTTTGAGTTTTGC|||||3564|,TTACAAAAAGTTTGAGTTTTGC|downstream_gene_variant|MODIFIER|CG33689|FBgn0…
3L	16203518	T	A	no	ANN=A|downstream_gene_variant|MODIFIER|CG33687|FBgn0053687|transcript|FBtr0345888|protein_coding||c.*4948T>A|||||4666|,A|downstream_gene_variant|MODIFIER|CG33688|FBgn0053688|transcript|FBtr0091668|protein_coding||c.*3592T>A|||||3592|,A|downstream_gene_variant|MODIFIER|CG33689|FBgn0053689|transcript|FBtr0346809|protein_coding||c.*2592T>A|||||2592|,A|downstream_gene_variant|MODIFIER|CG33690|FBgn005…
3L	16205543	T	A	no	ANN=A|downstream_gene_variant|MODIFIER|CG33689|FBgn0053689|transcript|FBtr0346809|protein_coding||c.*4617T>A|||||4617|,A|downstream_gene_variant|MODIFIER|CG33690|FBgn0053690|transcript|FBtr0479892|protein_coding||c.*3511T>A|||||3511|,A|intergenic_region|MODIFIER|CG33690-CG13073|FBgn0053690-FBgn0036577|intergenic_region|FBgn0053690-FBgn0036577|||n.16205543T>A||||||
3L	16210203	AC	A	yes	ANN=A|upstream_gene_variant|MODIFIER|asRNA:CR43891|FBgn0264483|transcript|FBtr0344761|lincRNA||n.-3724delC|||||3724|,A|downstream_gene_variant|MODIFIER|CG13073|FBgn0036577|transcript|FBtr0075485|protein_coding||c.*2847delG|||||2847|,A|intergenic_region|MODIFIER|CG33690-CG13073|FBgn0053690-FBgn0036577|intergenic_region|FBgn0053690-FBgn0036577|||n.16210204delC||||||
3L	16214424	TA	T	no	ANN=T|downstream_gene_variant|MODIFIER|asRNA:CR43891|FBgn0264483|transcript|FBtr0344761|lincRNA||n.*49delA|||||49|,T|intron_variant|MODIFIER|CG13073|FBgn0036577|transcript|FBtr0075485|protein_coding|1/1|c.-255-64delT||||||
3L	16214427	A	T	no	ANN=T|downstream_gene_variant|MODIFIER|asRNA:CR43891|FBgn0264483|transcript|FBtr0344761|lincRNA||n.*51A>T|||||51|,T|intron_variant|MODIFIER|CG13073|FBgn0036577|transcript|FBtr0075485|protein_coding|1/1|c.-255-66T>A||||||
